# Supplementary material for: Genome-wide binding analysis of the tomato transcription factor SlDof1 reveals its regulatory impacts on fruit ripening
Source: Mol Hortic. 2021 Aug 28;1:9. doi: 10.1186/s43897-021-00011-y (PMC10514982; doi:10.1186/s43897-021-00011-y)
Supplement: Supplementary file 3 — Additional file 3: Data S1. Differentially expressed genes in SlDof1-silenced fruit revealed by RNA-seq analysis. [file 43897_2021_11_MOESM3_ESM.xlsx]

## Sheet: Differential genes (PPEE<0.05)
Data S1. Differentially expressed genes in SlDof1 silenced fruit revealed by RNA-seq analysis.
Gene ID	Base means (WT)	Base means (SlDof1-RNAi)	Log2 fold change (SlDof1-RNAi/WT)	Up/down regulation (SlDof1-RNAi/WT)	PPEE	Symbol	Gene annotation
Solyc00g006810	196.717	146.577	-0.423415	Down	0.0223184	--	Peptidyl-prolyl cis-trans isomerase (AHRD V1 *-*- Q8DJW8_THEEB); contains Interpro domain(s) IPR001179 Peptidyl-prolyl cis-trans isomerase, FKBP-type
Solyc00g050430	116.986	26.3547	-2.13268	Down	6.57e-13	bHLH093	BHLH transcription factor (AHRD V1 *-*- A9YWR2_MEDTR); contains Interpro domain(s) IPR011598 Helix-loop-helix DNA-binding
Solyc01g005000	69.7711	41.9547	-0.728124	Down	0.0245099	--	Glutamate decarboxylase (AHRD V1 ***- Q1I1D8_CITSI); contains Interpro domain(s) IPR010107 Glutamate decarboxylase
Solyc01g005020	882.015	681.352	-0.372203	Down	4.49e-06	--	Sodium/hydrogen exchanger Na+ H+ antiporter (AHRD V1 *--* Q8IET0_PLAF7); contains Interpro domain(s) IPR018418 Na+/H+ exchanger, isoforms 7/8, conserved region
Solyc01g005290	169.663	53.0109	-1.67054	Down	0.000218225	--	SEC14 cytosolic factor family protein (AHRD V1 **-- D7M8H6_ARALY); contains Interpro domain(s) IPR001251 Cellular retinaldehyde-binding/triple function, C-terminal
Solyc01g005300	1480.09	1157.59	-0.354446	Down	1.64e-06	FKF1	Flavin-binding kelch domain F box protein (AHRD V1 **-* D7KVS5_ARALY); contains Interpro domain(s) IPR015915 Kelch-type beta propeller
Solyc01g005560	13690.3	12405.8	-0.142134	Down	0.0452327	cICDH	Isocitrate dehydrogenase (AHRD V1 ***- D2D324_GOSHI); contains Interpro domain(s) IPR004790 Isocitrate dehydrogenase NADP-dependent, eukaryotic
Solyc01g006280	3818.07	3325.86	-0.199092	Down	0.00084704	THFS	Formate-tetrahydrofolate ligase (AHRD V1 ***- D0MR27_PHYIN); contains Interpro domain(s) IPR000559 Formate-tetrahydrofolate ligase, FTHFS
Solyc01g006450	502.369	336.467	-0.577692	Down	2.26e-08	--	Enoyl reductase (AHRD V1 ***- P93062_BRANA); contains Interpro domain(s) IPR014358 Enoyl-[acyl-carrier-protein] reductase (NADH)
Solyc01g006540	7988.37	1491.25	-2.42105	Down	0	LoxC	Lipoxygenase (AHRD V1 **** Q96573_SOLLC); contains Interpro domain(s) IPR001246 Lipoxygenase, plant
Solyc01g006820	872.657	746.051	-0.226023	Down	0.0338661	FLA17	Unknown Protein (AHRD V1)
Solyc01g007790	219.766	155.732	-0.495786	Down	0.0159058	--	UPF0554 protein C2orf43 homolog (AHRD V1 **-- CB043_CHICK); contains Interpro domain(s) IPR019363 Protein of unknown function DUF2305
Solyc01g008210	164.522	68.2258	-1.26475	Down	0.000411756	--	Unknown Protein (AHRD V1)
Solyc01g008220	194.846	82.2564	-1.23992	Down	2.39e-13	--	Arabinogalactan protein (AHRD V1 ***- B6SST2_MAIZE)
Solyc01g008700	631.515	316.618	-0.995125	Down	0	--	cDNA clone 001-102-C05 full insert sequence (AHRD V1 **-- B7E7M9_ORYSJ)
Solyc01g008710	687.269	67.6243	-3.33727	Down	0	MAN4	Mannan endo-1 4-beta-mannosidase (AHRD V1 ***- D2S259_HALTV); contains Interpro domain(s) IPR018087 Glycoside hydrolase, family 5, conserved site IPR013781 Glycoside hydrolase, subgroup, catalytic core
Solyc01g008910	163.517	106.319	-0.619069	Down	0.00554204	SCL3	Scarecrow transcription factor family protein (AHRD V1 **-* D7MIP9_ARALY); contains Interpro domain(s) IPR005202 GRAS transcription factor
Solyc01g008970	2657.13	2115.78	-0.328616	Down	3.31e-07	UBA2A	Heterogeneous nuclear ribonucleoprotein A3-like protein 2 (AHRD V1 *--- B6TV58_MAIZE); contains Interpro domain(s) IPR000504 RNA recognition motif, RNP-1
Solyc01g009010	1157.47	894.928	-0.370984	Down	7.72e-06	--	4-diphosphocytidyl-2-C-methyl-D-erythritol kinase (AHRD V1 ***- A4USB3_NICBE); contains Interpro domain(s) IPR004424 4-diphosphocytidyl-2C-methyl-D-erythritol kinase
Solyc01g009170	1923.46	1180.78	-0.703768	Down	1.08e-09	EIL	Ethylene insensitive 3 class transcription factor (AHRD V1 **** D5L146_MALDO); contains Interpro domain(s) IPR006957 Ethylene insensitive 3
Solyc01g010760	1360.9	1086.15	-0.325224	Down	0.0137953	--	Porin/voltage-dependent anion-selective channel protein (AHRD V1 **** A9P802_POPTR); contains Interpro domain(s) IPR001925 Porin, eukaryotic type
Solyc01g010830	183.637	81.2744	-1.17187	Down	1.36e-13	--	HAD-superfamily hydrolase (AHRD V1 ***- D5A3P4_SPIPL); contains Interpro domain(s) IPR011949 HAD-superfamily hydrolase, subfamily IA, REG-2-like
Solyc01g010870	4808.21	3974.89	-0.27456	Down	0.0127657	--	Dehydration-responsive family protein (AHRD V1 ***- D7KPN7_ARALY); contains Interpro domain(s) IPR004159 Protein of unknown function DUF248, methyltransferase putative
Solyc01g011510	544.966	239.994	-1.18177	Down	0	--	Aldehyde dehydrogenase (AHRD V1 ***- Q71LY7_ORYSI); contains Interpro domain(s) IPR012394 Aldehyde dehydrogenase NAD(P)-dependent IPR015590 Aldehyde dehydrogenase
Solyc01g034060	57.1671	26.0194	-1.12314	Down	5.78e-05	--	Unknown Protein (AHRD V1)
Solyc01g050040	178.109	116.373	-0.612216	Down	5.79e-06	--	RING finger protein 13 (AHRD V1 *-*- RNF13_CHICK); contains Interpro domain(s) IPR018957 Zinc finger, C3HC4 RING-type
Solyc01g060470	4422.49	3853.83	-0.198546	Down	8.37e-06	IMPA-2	Importin alpha-1b subunit (AHRD V1 ***- B6T451_MAIZE); contains Interpro domain(s) IPR011989 Armadillo-like helical
Solyc01g067010	903.395	535.719	-0.753425	Down	0	CPR30	F-box family protein (AHRD V1 **-- B9HCS6_POPTR); contains Interpro domain(s) IPR017451 F-box associated type 1
Solyc01g067090	292.987	151.526	-0.949358	Down	0	--	Homeodomain-like (AHRD V1 *-*- A2Q346_MEDTR)
Solyc01g067530	424.564	304.292	-0.479964	Down	0.0115589	EMB269	GTPase obg (AHRD V1 ***- D5XBC9_THEPJ); contains Interpro domain(s) IPR014100 GTP-binding protein Obg/CgtA
Solyc01g067660	5438.83	4567.72	-0.251802	Down	6.41e-10	BMY3	Beta-amylase (AHRD V1 **** Q5F304_SOYBN); contains Interpro domain(s) IPR013781 Glycoside hydrolase, subgroup, catalytic core
Solyc01g067670	290.06	228.788	-0.341785	Down	0.0274733	--	Unknown Protein (AHRD V1)
Solyc01g067680	735.04	541.894	-0.43952	Down	1.69e-09	TLP10	Tubby-like F-box protein 6 (AHRD V1 ***- TLP6_ORYSJ); contains Interpro domain(s) IPR000007 Tubby, C-terminal
Solyc01g068080	648.732	266.204	-1.28376	Down	0	--	Dihydroflavonol 4-reductase family (AHRD V1 ***- D7MD06_ARALY); contains Interpro domain(s) IPR016040 NAD(P)-binding domain
Solyc01g068480	1126.28	882.921	-0.351056	Down	0.00885344	EMB2765	Embryo defective 2765 (Fragment) (AHRD V1 *-*- D3U0D1_9MAGN)
Solyc01g079480	3227.39	2257.97	-0.515259	Down	1.06e-05	BZIP53	BZIP transcription factor (AHRD V1 **-* Q1HW69_CAPAN); contains Interpro domain(s) IPR011616 bZIP transcription factor, bZIP-1
Solyc01g079490	128.032	80.3173	-0.669937	Down	9.47e-05	--	Protein fat-free homolog (AHRD V1 ***- FFR_DICDI); contains Interpro domain(s) IPR014812 Vps51/Vps67
Solyc01g079590	1627.04	1210.43	-0.426598	Down	1.22e-06	--	Transmembrane protein 205 (AHRD V1 ***- B9EN72_SALSA)
Solyc01g079840	647.986	504.684	-0.360319	Down	0.0113042	ECR1	NEDD8-activating enzyme E1 catalytic subunit (AHRD V1 **** B6TJH0_MAIZE); contains Interpro domain(s) IPR009036 Molybdenum cofactor biosynthesis, MoeB
Solyc01g079880	4032.35	2514.6	-0.681204	Down	9.64e-06	ATAILP1	Asparagine synthetase (AHRD V1 *--- Q9ZST6_ARATH)
Solyc01g079940	201.894	144.376	-0.482579	Down	0.028889	--	Xylanase inhibitor (Fragment) (AHRD V1 **-- Q53IQ4_WHEAT); contains Interpro domain(s) IPR001461 Peptidase A1
Solyc01g080410	160.791	80.6457	-0.991816	Down	7.44e-09	MSRB5	Peptide methionine sulfoxide reductase msrB (AHRD V1 ***- B6T2C6_MAIZE); contains Interpro domain(s) IPR002579 Methionine sulphoxide reductase B
Solyc01g080430	1488.67	1113.88	-0.418301	Down	0.00117244	--	Baculoviral IAP repeat-containing 2 (AHRD V1 *--- Q38JA8_CANFA); contains Interpro domain(s) IPR001841 Zinc finger, RING-type
Solyc01g080460	18748.6	11970.3	-0.647299	Down	0	PPDK	Pyruvate phosphate dikinase (AHRD V1 ***- Q84N32_SORBI); contains Interpro domain(s) IPR010121 Pyruvate, phosphate dikinase
Solyc01g080620	473.052	367.621	-0.363414	Down	0.00138992	--	Kelch-like protein 3 (AHRD V1 *-*- KLHL3_HUMAN); contains Interpro domain(s) IPR013069 BTB/POZ
Solyc01g080690	1087.95	910.383	-0.256964	Down	0.000326905	--	Transcription initiation factor TFIID subunit 5 (AHRD V1 *--* TAF5_SCHPO); contains Interpro domain(s) IPR017986 WD40 repeat, region
Solyc01g080910	437.585	311.377	-0.490344	Down	8.11e-06	--	Unknown Protein (AHRD V1)
Solyc01g080930	958.109	696.953	-0.458892	Down	1.02e-13	CHY1	Enoyl-CoA-hydratase (AHRD V1 ***- Q9SE41_AVIMR); contains Interpro domain(s) IPR001753 Crotonase, core
Solyc01g081520	888.373	687.569	-0.369462	Down	0.00206479	UGP1	30S ribosomal protein S2 (AHRD V1 *-*- RS2_RHOCS); contains Interpro domain(s) IPR002618 UTP--glucose-1-phosphate uridylyltransferase
Solyc01g087090	636.19	310.457	-1.03407	Down	1.22e-09	--	cDNA clone J023009A03 full insert sequence (AHRD V1 ***- B7EG04_ORYSJ)
Solyc01g087120	2562.72	2282.92	-0.166768	Down	0.0107302	ATP5	F1-ATP synthase delta subunit (AHRD V1 ***- Q9SXX1_IPOBA); contains Interpro domain(s) IPR000711 ATPase, F1 complex, OSCP/delta subunit
Solyc01g087260	3024.9	2369.51	-0.352243	Down	4.4e-05	NCED1	Carotenoid cleavage dioxygenase 1B
Solyc01g087530	703.446	566.937	-0.311045	Down	1.3e-05	--	Zinc transporter (AHRD V1 *-*- D5H5M3_SALRM); contains Interpro domain(s) IPR003689 Zinc/iron permease
Solyc01g087980	2029.89	659.521	-1.6213	Down	1.26e-09	--	Unknown Protein (AHRD V1)
Solyc01g090220	251.5	185.274	-0.440041	Down	0.000476831	--	Lipase (Fragment) (AHRD V1 *--- Q9ZTW1_DIACA); contains Interpro domain(s) IPR002921 Lipase, class 3
Solyc01g090550	1312.92	1079.3	-0.282582	Down	0.00250783	ATJ3	DNAJ chaperone (AHRD V1 ***- B0W7V8_CULQU); contains Interpro domain(s) IPR003095 Heat shock protein DnaJ
Solyc01g090590	920.211	666.845	-0.464365	Down	0.036752	--	Os11g0109966 protein (Fragment) (AHRD V1 *-*- C7J8E6_ORYSJ)
Solyc01g091270	590.003	373.079	-0.660648	Down	1.69e-11	--	AT2G45380 protein (Fragment) (AHRD V1 ***- B9DGW8_ARATH)
Solyc01g094030	1241.28	1038.21	-0.257638	Down	0.00909695	NTMC2TYPE4	Syt1 synaptotagmin Ca2+-dependent lipid-binding protein putati (IC) (AHRD V1 *--* Q01EW7_OSTTA); contains Interpro domain(s) IPR018029 C2 membrane targeting protein
Solyc01g094410	3285.93	2715.55	-0.275017	Down	0.000108002	--	Phosphoribosylanthranilate transferase (Fragment) (AHRD V1 *--- Q43085_PEA); contains Interpro domain(s) IPR013583 Phosphoribosyltransferase C-terminal, plant
Solyc01g094640	525.278	437.922	-0.262177	Down	0.0130973	--	( related) (AHRD V1 ***- Q2HTJ8_MEDTR)
Solyc01g094680	564.682	455.741	-0.308967	Down	0.00294623	--	Signal peptide peptidase (AHRD V1 **** Q9MA44_ARATH); contains Interpro domain(s) IPR007369 Peptidase A22B, signal peptide peptidase
Solyc01g094770	788.785	674.114	-0.22651	Down	0.00980127	--	Unknown Protein (AHRD V1)
Solyc01g094790	996.985	743.769	-0.422512	Down	8.79e-11	CYSC1	Cysteine synthase (AHRD V1 ***- Q9FS29_SOLTU); contains Interpro domain(s) IPR005859 Cysteine synthase A
Solyc01g095080	8805.36	5027.92	-0.808368	Down	0.00720036	ACS2	1-aminocyclopropane-1-carboxylate synthase (AHRD V1 **** O65209_NICGU); contains Interpro domain(s) IPR004839 Aminotransferase, class I and II IPR004838 Aminotransferases, class-I, pyridoxal-phosphate-binding site
Solyc01g095320	16798.8	9884.05	-0.765156	Down	1.7e-08	BAG6	BCL-2-associated athanogene 6 (AHRD V1 *-*- D7LDX9_ARALY); contains Interpro domain(s) IPR003103 Apoptosis regulator Bcl-2 protein, BAG
Solyc01g095330	4672.09	2976.98	-0.650147	Down	1.21e-09	--	Unknown Protein (AHRD V1)
Solyc01g095340	3390.04	2217.22	-0.61246	Down	1.68e-07	--	Unknown Protein (AHRD V1)
Solyc01g095900	1571.41	1228.47	-0.355093	Down	1.49e-08	--	Protein TIF31 homolog (AHRD V1 *--- TIF31_ASPCL); contains Interpro domain(s) IPR011990 Tetratricopeptide-like helical
Solyc01g096100	4438.77	2801.83	-0.663714	Down	0	--	AT2G46550 protein (Fragment) (AHRD V1 ***- B9DHY8_ARATH)
Solyc01g096110	731.255	512.443	-0.512632	Down	0.000168825	--	WD repeat protein (AHRD V1 *--- A1CP90_ASPCL); contains Interpro domain(s) IPR017986 WD40 repeat, region
Solyc01g096520	370.503	261.31	-0.503046	Down	7.42e-07	--	Peptidyl-prolyl cis-trans isomerase (AHRD V1 ***- B9GX77_POPTR); contains Interpro domain(s) IPR002130 Peptidyl-prolyl cis-trans isomerase, cyclophilin-type
Solyc01g096740	338.673	179.785	-0.912054	Down	0	--	Transporter major facilitator family (AHRD V1 **-- C4M254_ENTHI); contains Interpro domain(s) IPR016196 Major facilitator superfamily, general substrate transporter
Solyc01g096900	352.947	261.066	-0.434437	Down	0.00229209	GYRA	DNA gyrase subunit A family protein (AHRD V1 ***- D7L923_ARALY); contains Interpro domain(s) IPR005743 DNA gyrase, subunit A
Solyc01g097810	1904.81	1529.57	-0.316444	Down	8.52e-06	ZDS	Zeta-carotene desaturase
Solyc01g098490	338.987	251.683	-0.429009	Down	0.0399284	--	Solute carrier family 2 facilitated glucose transporter member 8 (AHRD V1 ***- B6SSR3_MAIZE); contains Interpro domain(s) IPR003663 Sugar/inositol transporter
Solyc01g098550	582.359	448.221	-0.377389	Down	0.000784087	--	Tryptophan synthase alpha chain (AHRD V1 ***- Q8LA83_ARATH); contains Interpro domain(s) IPR002028 Tryptophan synthase, alpha chain
Solyc01g099040	2956.43	1678.85	-0.816225	Down	3.52e-05	--	GDSL esterase/lipase At5g03980 (AHRD V1 **** GDL74_ARATH); contains Interpro domain(s) IPR001087 Lipase, GDSL
Solyc01g099100	3259.18	2626.66	-0.311234	Down	0.00917543	LACS6	Long-chain-fatty-acid coa ligase (AHRD V1 ***- Q16WF9_AEDAE); contains Interpro domain(s) IPR000873 AMP-dependent synthetase and ligase
Solyc01g099150	91.7694	21.7835	-2.05396	Down	0	LOX1	Lipoxygenase (AHRD V1 **** Q9FT17_SOLLC); contains Interpro domain(s) IPR001246 Lipoxygenase, plant
Solyc01g099180	783.909	327.772	-1.25693	Down	0	--	Lipoxygenase (AHRD V1 **** Q9FT17_SOLLC); contains Interpro domain(s) IPR001246 Lipoxygenase, plant
Solyc01g099190	32286.9	15350.8	-1.07261	Down	0	LoxB	Lipoxygenase (AHRD V1 **** Q42873_SOLLC); contains Interpro domain(s) IPR001246 Lipoxygenase, plant
Solyc01g099620	1236.86	202.224	-2.61017	Down	0	RBOHB	Respiratory burst oxidase-like protein (AHRD V1 **** C1IHQ9_9ROSI); contains Interpro domain(s) IPR013121 Ferric reductase, NAD binding
Solyc01g100230	395.934	268.761	-0.558219	Down	6.23e-05	--	Chaperone protein dnaJ (AHRD V1 ***- B6U761_MAIZE); contains Interpro domain(s) IPR001623 Heat shock protein DnaJ, N-terminal
Solyc01g100360	1080.82	811.358	-0.413533	Down	7.74e-12	--	Dihydrolipoyl dehydrogenase (AHRD V1 ***- B5LAW5_CAPAN); contains Interpro domain(s) IPR006258 Dihydrolipoamide dehydrogenase
Solyc01g100370	10404.9	6285.83	-0.727055	Down	0	--	Universal stress protein (AHRD V1 ***- B6SNQ1_MAIZE); contains Interpro domain(s) IPR006016 UspA
Solyc01g100610	705.557	482.287	-0.548477	Down	2.16e-08	--	Solute carrier family 40 member 1 (AHRD V1 **-- S40A1_DANRE); contains Interpro domain(s) IPR016196 Major facilitator superfamily, general substrate transporter
Solyc01g100690	449.427	242.878	-0.886717	Down	0.000213665	--	Unknown Protein (AHRD V1)
Solyc01g100760	2727.07	1815.84	-0.586609	Down	0.0150945	--	Susceptibility homeodomain transcription factor (Fragment) (AHRD V1 *-*- Q8SAA7_ORYSA); contains Interpro domain(s) IPR007493 Protein of unknown function DUF538
Solyc01g100960	58.4457	34.6361	-0.747812	Down	0.0494643	--	Glucose-6-phosphate 1-dehydrogenase (AHRD V1 ***- B9RFN8_RICCO); contains Interpro domain(s) IPR001282 Glucose-6-phosphate dehydrogenase
Solyc01g101010	1745.26	1327.75	-0.394347	Down	3.33e-16	--	AGAP008431-PA (Fragment) (AHRD V1 *-*- A7UUL5_ANOGA); contains Interpro domain(s) IPR007308 Protein of unknown function DUF408
Solyc01g101260	21.6033	6.50394	-1.66978	Down	0.00906317	--	Unknown Protein (AHRD V1)
Solyc01g102330	883.454	596.581	-0.566111	Down	0.00827272	--	Acetyl xylan esterase A (AHRD V1 **-- D0TLQ4_9BACE); contains Interpro domain(s) IPR005181 Protein of unknown function DUF303, acetylesterase putative
Solyc01g102410	4147.43	2286.8	-0.858771	Down	0	--	Glutaminyl-tRNA synthetase (AHRD V1 ***- A8BEZ0_GIALA); contains Interpro domain(s) IPR004526 Glutamyl-tRNA synthetase, class Ic, archaeal/eukaryotic cytosolic
Solyc01g102660	15952.2	10183.6	-0.647483	Down	0	GSTZ1	Maleylacetoacetate isomerase / glutathione S-transferase (AHRD V1 ***- Q6MR10_BDEBA); contains Interpro domain(s) IPR005955 Maleylacetoacetate isomerase
Solyc01g102960	387.65	165.866	-1.22267	Down	1.48e-11	ATHSP22.0	class IV heat shock protein (AHRD V1 ***- B6T3F5_MAIZE); contains Interpro domain(s) IPR002068 Heat shock protein Hsp20
Solyc01g103040	171.905	114.798	-0.580775	Down	0.0466744	--	Mitotic checkpoint protein MAD1 (AHRD V1 *-*- A8JF64_CHLRE); contains Interpro domain(s) IPR008672 Mitotic checkpoint
Solyc01g103140	1342.12	1091.95	-0.297503	Down	0.00220142	--	Voltage-gated chloride channel (AHRD V1 **** Q96325_ARATH); contains Interpro domain(s) IPR002251 Chloride channel plant CLC
Solyc01g103710	984.894	862.163	-0.191921	Down	0.0264715	--	Fe/S biogenesis protein nfuA (AHRD V1 *--- NFUA_BUCCC); contains Interpro domain(s) IPR001075 NIF system FeS cluster assembly, NifU, C-terminal
Solyc01g104110	561.513	301.121	-0.898051	Down	4.23e-07	--	Legumin 11S-globulin (AHRD V1 **-- Q39770_GINBI); contains Interpro domain(s) IPR011051 Cupin, RmlC-type
Solyc01g104170	4448.17	3565.05	-0.319255	Down	1.37e-09	AKR2B	Ankyrin repeat domain-containing protein 2 (AHRD V1 ***- B6TNC0_MAIZE); contains Interpro domain(s) IPR002110 Ankyrin
Solyc01g104210	11.7989	1.62577	-2.5801	Down	0.00134626	--	Elongation of very long chain fatty acids protein 4 (AHRD V1 *-** B0W9Y0_CULQU); contains Interpro domain(s) IPR002076 GNS1/SUR4 membrane protein
Solyc01g104640	336.196	259.159	-0.374935	Down	0.0080881	--	Helicase (AHRD V1 *--- D3B244_POLPA)
Solyc01g104650	545.722	372.481	-0.550487	Down	2.91e-08	--	BZIP transcription factor (AHRD V1 **** Q53UC6_WHEAT); contains Interpro domain(s) IPR011700 Basic leucine zipper
Solyc01g106060	529.109	424.185	-0.31859	Down	0.0227858	--	Glutamine amidotransferase class-I (AHRD V1 **-- A2Q1P2_MEDTR); contains Interpro domain(s) IPR000991 Glutamine amidotransferase class-I, C-terminal
Solyc01g106210	4202.77	3751.23	-0.163961	Down	0.000827857	MTHSC70-2	Chaperone DnaK (AHRD V1 ***- A2Q199_MEDTR); contains Interpro domain(s) IPR012725 Chaperone DnaK
Solyc01g106360	427.657	298.424	-0.518482	Down	4.14e-12	FAAH	Glutamyl-tRNA(Gln) amidotransferase subunit A (AHRD V1 ***- C5FFK2_NANOT); contains Interpro domain(s) IPR000120 Amidase signature enzyme
Solyc01g106700	269.578	201.563	-0.418719	Down	0.00735319	--	MADS-box transcription factor (AHRD V1 ***- Q75V01_9ASPA); contains Interpro domain(s) IPR002100 Transcription factor, MADS-box
Solyc01g107100	445.168	209.281	-1.08739	Down	0	--	Beta-1 4-xylosidase (AHRD V1 ***- D7LA14_ARALY)
Solyc01g107170	1086.69	895.258	-0.279453	Down	0.000223816	ZAT10	Zinc finger protein (AHRD V1 ***- A0T3Q5_SOLTU); contains Interpro domain(s) IPR007087 Zinc finger, C2H2-type
Solyc01g107410	525.398	404.105	-0.378338	Down	0.010927	HAT3.1	PHD-finger family homeodomain protein (Fragment) (AHRD V1 *--- Q8H990_ORYSJ); contains Interpro domain(s) IPR019787 Zinc finger, PHD-finger
Solyc01g107830	6997.78	5048.12	-0.471119	Down	2.25e-14	UGT73B2	UDP-glucosyltransferase family 1 protein (AHRD V1 **** C6KI43_CITSI); contains Interpro domain(s) IPR002213 UDP-glucuronosyl/UDP-glucosyltransferase
Solyc01g107850	195.125	133.932	-0.54149	Down	6.4e-05	--	UDP-glucosyltransferase HvUGT5876 (AHRD V1 ***- D3WYW1_HORVD); contains Interpro domain(s) IPR002213 UDP-glucuronosyl/UDP-glucosyltransferase
Solyc01g108070	178.752	114.095	-0.645826	Down	0.000128982	--	4-methyl-5(B-hydroxyethyl)-thiazole monophosphate biosynthesis enzyme (AHRD V1 *-*- C5BNJ2_TERTT); contains Interpro domain(s) IPR006287 DJ-1
Solyc01g108410	317.973	228.208	-0.477814	Down	0.00256187	--	Pentatricopeptide repeat-containing protein (AHRD V1 ***- D7M761_ARALY); contains Interpro domain(s) IPR002885 Pentatricopeptide repeat
Solyc01g108500	6538.31	5975.1	-0.129947	Down	3.55e-10	RBP47B	Polyadenylate-binding protein (AHRD V1 **-* PABP_DROME); contains Interpro domain(s) IPR012677 Nucleotide-binding, alpha-beta plait
Solyc01g108530	97.2589	48.7501	-0.990309	Down	7.55e-05	--	Acetyl esterase (AHRD V1 *--- AES_SALPB); contains Interpro domain(s) IPR013094 Alpha/beta hydrolase fold-3
Solyc01g108540	173.388	92.4371	-0.904427	Down	8.05e-10	--	Acetyl esterase (AHRD V1 *--- AES_SHIFL); contains Interpro domain(s) IPR013094 Alpha/beta hydrolase fold-3
Solyc01g108560	700.757	312.557	-1.16373	Down	0.00583559	--	Acetyl esterase (AHRD V1 *--- AES_SHIFL); contains Interpro domain(s) IPR013094 Alpha/beta hydrolase fold-3
Solyc01g108570	125.561	61.0165	-1.03607	Down	2.06e-05	--	Gibberellin receptor GID1L2 (AHRD V1 **-- B6TRC0_MAIZE); contains Interpro domain(s) IPR013094 Alpha/beta hydrolase fold-3
Solyc01g108880	255.085	87.4487	-1.53996	Down	0	--	1-aminocyclopropane-1-carboxylate oxidase (AHRD V1 **-* ACCO_MUSAC); contains Interpro domain(s) IPR005123 Oxoglutarate and iron-dependent oxygenase
Solyc01g109100	214.19	104.734	-1.02923	Down	0.0499454	--	Unknown Protein (AHRD V1)
Solyc01g109320	224.142	153.15	-0.548227	Down	0.00277202	--	Multidrug resistance protein mdtK (AHRD V1 ***- MDTK_ERWAM); contains Interpro domain(s) IPR002528 Multi antimicrobial extrusion protein MatE
Solyc01g109350	1301.24	1053.01	-0.305257	Down	7.37e-09	--	WD-40 repeat-containing protein (AHRD V1 **-- D2VK35_NAEGR); contains Interpro domain(s) IPR013535 PUL
Solyc01g109590	528.079	304.539	-0.79329	Down	0	--	Receptor-like protein kinase (AHRD V1 ***- Q9LYS5_ARATH); contains Interpro domain(s) IPR002290 Serine/threonine protein kinase
Solyc01g109620	1693.62	1424.17	-0.249924	Down	0.0372852	--	NADH-quinone oxidoreductase subunit I (AHRD V1 **** D5BPB0_PUNMI); contains Interpro domain(s) IPR001450 4Fe-4S ferredoxin, iron-sulphur binding, subgroup
Solyc01g109830	507.44	387.841	-0.387407	Down	5.57e-06	--	Thymidylate synthase (AHRD V1 ***- D8LWN8_BLAHO); contains Interpro domain(s) IPR012262 Bifunctional dihydrofolate reductase/thymidylate synthase
Solyc01g109940	3344.86	2921.99	-0.194965	Down	3.6e-07	--	26S protease regulatory subunit (AHRD V1 ***- C0NAB1_AJECG); contains Interpro domain(s) IPR005937 26S proteasome subunit P45
Solyc01g110130	607.697	453.516	-0.42186	Down	1.19e-05	MCM4	DNA replication licensing factor (AHRD V1 ***- Q2TZM7_ASPOR); contains Interpro domain(s) IPR008047 MCM protein 4
Solyc01g110310	409.054	315.032	-0.376354	Down	3.93e-05	GATA5	GATA transcription factor 9 (AHRD V1 *-*- B6STZ1_MAIZE); contains Interpro domain(s) IPR016679 Transcription factor, GATA, plant
Solyc01g110350	145.941	75.1313	-0.95403	Down	7.33e-08	--	Unknown Protein (AHRD V1)
Solyc01g111040	2524.27	1795.16	-0.491661	Down	4.63e-13	--	EF-Hand containing protein-like (AHRD V1 ***- Q9T0I9_ARATH); contains Interpro domain(s) IPR018248 EF hand
Solyc01g111120	1133.66	955.433	-0.246661	Down	0.00011873	--	Triosephosphate isomerase (AHRD V1 **** D6N3G7_GOSHI); contains Interpro domain(s) IPR000652 Triosephosphate isomerase
Solyc01g111270	487.633	334.858	-0.541685	Down	0.000264126	--	Armadillo/beta-catenin repeat family protein (AHRD V1 ***- D7MDH4_ARALY); contains Interpro domain(s) IPR011989 Armadillo-like helical
Solyc01g111990	315.353	248.046	-0.345841	Down	0.00964191	--	Alanyl-tRNA synthetase (AHRD V1 **** Q9FFC7_ARATH); contains Interpro domain(s) IPR002318 Alanyl-tRNA synthetase, class IIc
Solyc01g112020	874.181	663.756	-0.397059	Down	6.11e-15	--	Pentatricopeptide repeat-containing protein (AHRD V1 *-*- D7MUM4_ARALY); contains Interpro domain(s) IPR002885 Pentatricopeptide repeat
Solyc01g112100	8077.03	5792.67	-0.479567	Down	0	FMO1	Dimethylaniline monooxygenase 5 (AHRD V1 **** B5X0U9_SALSA); contains Interpro domain(s) IPR012143 Dimethylaniline monooxygenase, N-oxide-forming
Solyc02g014030	588.408	459.685	-0.355886	Down	2.73e-07	--	Pto-like, Serine/threonine kinase protein, resistance protein
Solyc02g014430	98.0962	44.231	-1.14172	Down	8.44e-06	--	Equilibrative nucleoside transporter (AHRD V1 **** B9H200_POPTR); contains Interpro domain(s) IPR002259 Delayed-early response protein/equilibrative nucleoside transporter
Solyc02g021220	529.894	334.444	-0.663275	Down	8.99e-15	--	Subtilisin-like protease (AHRD V1 **-- A9XG40_TOBAC); contains Interpro domain(s) IPR015500 Peptidase S8, subtilisin-related
Solyc02g021260	28.6899	4.22718	-2.64784	Down	0.000818432	--	B3 domain-containing protein LOC_Os12g40080 (AHRD V1 *-*- Y1208_ORYSJ); contains Interpro domain(s) IPR003340 Transcriptional factor B3
Solyc02g021650	1118.63	899.883	-0.313792	Down	5.02e-06	DDB1A	DNA damage-binding protein 1 (AHRD V1 **** C0H989_SALSA); contains Interpro domain(s) IPR004871 Cleavage and polyadenylation specificity factor, A subunit, C-terminal
Solyc02g021690	52.9413	29.5886	-0.830481	Down	0.0219395	--	Methyltransferase-like protein 11A (AHRD V1 ***- D3PG00_9MAXI); contains Interpro domain(s) IPR008576 Protein of unknown function DUF858, methyltransferase-like
Solyc02g032860	347.5	144.613	-1.26239	Down	5.1e-14	PRH19	Phosphoadenosine phosphosulfate reductase (AHRD V1 *-** A6EX37_9ALTE); contains Interpro domain(s) IPR004508 Thioredoxin-independent 5'-adenylylsulphate reductase
Solyc02g037530	177.22	115.716	-0.613154	Down	4.77e-05	--	Auxin response factor 8 (AHRD V1 **** A7L5C4_SOLLC); contains Interpro domain(s) IPR010525 Auxin response factor
Solyc02g061770	197.407	141.679	-0.477352	Down	0.0114638	--	Endochitinase (Chitinase) (AHRD V1 **** Q43184_SOLTU); contains Interpro domain(s) IPR000726 Glycoside hydrolase, family 19, catalytic
Solyc02g062390	2066.78	1196.74	-0.788062	Down	5.42e-06	--	Unknown Protein (AHRD V1); contains Interpro domain(s) IPR000167 Dehydrin
Solyc02g062970	2573.58	2053.01	-0.325977	Down	1.87e-13	ATAPP1	Xaa-Pro aminopeptidase 2 (AHRD V1 ***- Q93X45_SOLLC); contains Interpro domain(s) IPR001131 Peptidase M24B, X-Pro dipeptidase/aminopeptidase P, conserved site IPR000994 Peptidase M24, structural domain
Solyc02g063220	414.61	282.874	-0.550922	Down	3.47e-13	--	Mannose-6-phosphate isomerase 2
Solyc02g063320	176.435	61.1019	-1.52344	Down	0	--	Armadillo/beta-catenin repeat family protein (AHRD V1 **-- D7L0H5_ARALY); contains Interpro domain(s) IPR011989 Armadillo-like helical
Solyc02g063430	149.348	70.5421	-1.07764	Down	3.84e-06	--	BHLH transcription factor (AHRD V1 **** A9YWR2_MEDTR); contains Interpro domain(s) IPR011598 Helix-loop-helix DNA-binding
Solyc02g063450	1283.08	796.95	-0.686763	Down	0.000352283	--	Hypothetical YFW family protein 5 (AHRD V1 *--- Q5AP84_CANAL); contains Interpro domain(s) IPR009836 Protein of unknown function DUF1399
Solyc02g064690	525.65	148.585	-1.81992	Down	0	--	Acetyltransferase-like protein (AHRD V1 ***- Q7EYF5_ORYSJ); contains Interpro domain(s) IPR000182 GCN5-related N-acetyltransferase
Solyc02g065240	3787.13	2176.22	-0.799161	Down	1.2e-10	--	Hydrolase alpha/beta fold family protein (AHRD V1 **-- D7LG04_ARALY); contains Interpro domain(s) IPR000073 Alpha/beta hydrolase fold-1
Solyc02g065260	502.99	123.231	-2.02548	Down	0	--	Alpha-hydroxynitrile lyase (AHRD V1 **-- O49897_MANES); contains Interpro domain(s) IPR000073 Alpha/beta hydrolase fold-1
Solyc02g065280	92.9908	34.783	-1.40796	Down	1.54e-14	--	Methyl jasmonate esterase (AHRD V1 **-* Q56SE1_SOLTU); contains Interpro domain(s) IPR000073 Alpha/beta hydrolase fold-1
Solyc02g067440	1147.67	273.181	-2.0691	Down	0	--	Cupin RmlC-type (AHRD V1 **-- B4F886_MAIZE); contains Interpro domain(s) IPR012864 Protein of unknown function DUF1637
Solyc02g067490	319.744	229.546	-0.477394	Down	5.9e-07	--	At1g59710-like protein (Fragment) (AHRD V1 *-*- C7FCK4_ARALP); contains Interpro domain(s) IPR007679 Protein of unknown function DUF569
Solyc02g067580	873.88	424.11	-1.04226	Down	0	--	B12D-like protein (AHRD V1 ***- D2XQY6_WOLAR); contains Interpro domain(s) IPR010530 B12D
Solyc02g067980	786.217	569.321	-0.465395	Down	0.00658069	--	Serine/threonine-protein phosphatase 2A regulatory subunit delta 1 isoform (AHRD V1 ***- Q0CAR1_ASPTN); contains Interpro domain(s) IPR002554 Protein phosphatase 2A, regulatory B subunit, B56
Solyc02g068740	830.896	695.327	-0.256836	Down	6.5e-05	--	Glycine cleavage system H protein 1 (AHRD V1 ***- B6UHJ7_MAIZE); contains Interpro domain(s) IPR017453 Glycine cleavage H-protein, subgroup
Solyc02g069120	354.289	263.003	-0.429263	Down	4.21e-05	--	Zinc-finger protein ZPR1 (AHRD V1 ***- C1BIY5_OSMMO); contains Interpro domain(s) IPR004457 Zinc finger, ZPR1-type
Solyc02g069420	291.423	185.031	-0.654161	Down	3.45e-05	--	Phospholipid-translocating P-type ATPase flippase family protein (AHRD V1 **** A2DBI9_TRIVA); contains Interpro domain(s) IPR006539 ATPase, P-type, phospholipid-translocating, flippase
Solyc02g069570	241.595	148.935	-0.69636	Down	4.88e-10	--	Pentatricopeptide repeat-containing protein (AHRD V1 *-*- D7LDK6_ARALY); contains Interpro domain(s) IPR002885 Pentatricopeptide repeat
Solyc02g070490	210.494	118.299	-0.829123	Down	0.000413032	--	Alpha/beta hydrolase fold (AHRD V1 ***- B6SU76_MAIZE); contains Interpro domain(s) IPR000073 Alpha/beta hydrolase fold-1
Solyc02g070670	313.412	193.984	-0.690943	Down	0.0253936	--	Urease accessory protein UREG (AHRD V1 ***- Q9SYT8_ARATH); contains Interpro domain(s) IPR004400 Urease accessory protein UreG
Solyc02g070770	391.081	306.476	-0.351268	Down	0.00456009	--	NAD-dependent epimerase/dehydratase (AHRD V1 **-- B8HW76_CYAP4); contains Interpro domain(s) IPR016040 NAD(P)-binding domain
Solyc02g071090	289.182	186.292	-0.633269	Down	4.48e-07	--	Purine permease family protein (AHRD V1 **-* D7MCV2_ARALY); contains Interpro domain(s) IPR004853 Protein of unknown function DUF250
Solyc02g071110	278.091	194.764	-0.512903	Down	0.00625007	--	Purine permease family protein (AHRD V1 **-* D7MCV2_ARALY); contains Interpro domain(s) IPR004853 Protein of unknown function DUF250
Solyc02g076710	5817.76	3907.55	-0.574149	Down	0	XBCP3	Cathepsin B-like cysteine proteinase (AHRD V1 *--* CYSP_SCHMA); contains Interpro domain(s) IPR013128 Peptidase C1A, papain
Solyc02g077240	9929.53	3549.59	-1.48396	Down	0	PDC2	Pyruvate decarboxylase (AHRD V1 **** Q1I1D9_CITSI); contains Interpro domain(s) IPR012110 Pyruvate decarboxylase/indolepyruvate decarboxylase
Solyc02g077670	950.296	622.895	-0.609056	Down	2.94e-09	--	Chaperone protein dnaJ 2 (AHRD V1 ***- DNAJ2_ARATH); contains Interpro domain(s) IPR003095 Heat shock protein DnaJ
Solyc02g078110	39.5097	7.80716	-2.2794	Down	0.0104058	--	Unknown Protein (AHRD V1)
Solyc02g078380	676.363	422.921	-0.676877	Down	0	--	Aluminum-induced protein-like protein (AHRD V1 **-- Q8S2R9_THEHA)
Solyc02g078400	933.093	428.896	-1.12064	Down	1.64e-09	ATALN	Allantoinase (AHRD V1 **** Q6S4R9_ROBPS); contains Interpro domain(s) IPR017593 Allantoinase
Solyc02g078460	810.841	604.689	-0.422974	Down	1.19e-06	--	Ring finger protein 141 (AHRD V1 *-*- Q28I63_XENTR); contains Interpro domain(s) IPR018957 Zinc finger, C3HC4 RING-type
Solyc02g078940	2815.58	2089.52	-0.430185	Down	4.53e-07	--	Zinc-binding dehydrogenase superfamily (Quinone oxidoreductase NADPH dependent) (AHRD V1 **-* Q1LPW6_RALME); contains Interpro domain(s) IPR014189 Quinone oxidoreductase putative, PIG3
Solyc02g079040	2510.4	2202.55	-0.188708	Down	0.018965	--	Calmodulin-binding protein (Fragment) (AHRD V1 *-** Q9M451_CICAR); contains Interpro domain(s) IPR012416 Calmodulin binding protein-like
Solyc02g079190	205.055	95.2416	-1.10297	Down	5.96e-14	TIR1	Auxin F-box protein 5 (AHRD V1 **-- D7MPH1_ARALY); contains Interpro domain(s) IPR001810 Cyclin-like F-box
Solyc02g079930	1368.51	881.75	-0.633917	Down	0	HSA32	Phosphosulfolactate synthase (AHRD V1 ***- Q1ASZ8_RUBXD); contains Interpro domain(s) IPR003830 (2R)-phospho-3-sulpholactate synthase, ComA
Solyc02g080530	755.867	525.478	-0.524153	Down	0.00856347	--	Peroxidase (AHRD V1 **** C7DYB2_9ERIC); contains Interpro domain(s) IPR002016 Haem peroxidase, plant/fungal/bacterial
Solyc02g080570	608.205	459.383	-0.40454	Down	0.000803614	SS3	Glycogen synthase (AHRD V1 *-** D4ZXV2_SPIPL); contains Interpro domain(s) IPR011835 Glycogen/starch synthases, ADP-glucose type
Solyc02g080640	532.663	334.095	-0.672295	Down	0.000150838	PRH19	Phosphoadenosine phosphosulfate reductase (AHRD V1 *-** B7I7M3_ACIB5); contains Interpro domain(s) IPR013766 Thioredoxin domain
Solyc02g081250	93.278	59.1886	-0.652524	Down	0.00818139	--	Pentatricopeptide repeat-containing protein (AHRD V1 *-*- D7L610_ARALY); contains Interpro domain(s) IPR009091 Regulator of chromosome condensation/beta-lactamase-inhibitor protein II
Solyc02g081830	953.039	307.831	-1.62908	Down	0	--	HAD-superfamily hydrolase (AHRD V1 ***- D5A3P4_SPIPL); contains Interpro domain(s) IPR011949 HAD-superfamily hydrolase, subfamily IA, REG-2-like
Solyc02g081880	864.665	603.279	-0.519016	Down	0	--	Molybdenum cofactor sulfurase protein-like (AHRD V1 **-- Q653D7_ORYSJ); contains Interpro domain(s) IPR005303 MOSC, N-terminal beta barrel
Solyc02g082360	119.295	46.824	-1.34146	Down	1.69e-08	--	Translation initiation factor (AHRD V1 ***- A6ZWQ9_YEAS7); contains Interpro domain(s) IPR002769 Translation initiation factor IF6
Solyc02g082420	2121.26	936.77	-1.1788	Down	0	--	Ring finger protein (AHRD V1 *-*- O49869_HORVU); contains Interpro domain(s) IPR018957 Zinc finger, C3HC4 RING-type
Solyc02g082460	967.09	830.323	-0.219875	Down	0.00346704	--	Exoribonuclease 2 (AHRD V1 *--* RNB_VIBSL); contains Interpro domain(s) IPR001900 Ribonuclease II and R
Solyc02g082690	1035.78	764.939	-0.437089	Down	1.15e-08	--	Syntaxin binding protein 5 (Tomosyn) (AHRD V1 *--- Q14DD4_HUMAN); contains Interpro domain(s) IPR011046 WD40 repeat-like
Solyc02g082850	26.247	11.047	-1.21778	Down	0.0219523	--	Serine O-acetyltransferase (AHRD V1 **** Q21LT3_SACD2); contains Interpro domain(s) IPR005881 Serine O-acetyltransferase
Solyc02g083130	251.365	142.084	-0.821202	Down	4.72e-07	--	IST1 homolog (AHRD V1 *--- C1BSR8_9MAXI); contains Interpro domain(s) IPR005061 Protein of unknown function DUF292, eukaryotic
Solyc02g083250	687.335	442.349	-0.635343	Down	0	--	Cellular retinaldehyde-binding/triple function C-terminal (AHRD V1 **-- B6SN40_MAIZE); contains Interpro domain(s) IPR001251 Cellular retinaldehyde-binding/triple function, C-terminal
Solyc02g083730	12.1542	1.30197	-2.87044	Down	0.000370817	--	Thiosulfate sulfurtransferase rhodanese domain protein (AHRD V1 **** A5ID08_LEGPC); contains Interpro domain(s) IPR001763 Rhodanese-like
Solyc02g084360	3185.55	2691.77	-0.242953	Down	0.00816798	AVA-P2	V-type proton ATPase 16 kDa proteolipid subunit c2 (AHRD V1 **** VATL2_ARATH); contains Interpro domain(s) IPR011555 ATPase, V0 complex, proteolipid subunit C, eukaryotic
Solyc02g085350	8274.47	6338.47	-0.38451	Down	3.36e-06	SDH1-1	Succinate dehydrogenase flavoprotein subunit (AHRD V1 **** B8CCT7_THAPS); contains Interpro domain(s) IPR011281 Succinate dehydrogenase, flavoprotein subunit
Solyc02g085910	6404.98	2835.32	-1.17557	Down	0	LBD41	LOB domain protein 42 (AHRD V1 ***- D7KWD0_ARALY); contains Interpro domain(s) IPR004883 Lateral organ boundaries, LOB
Solyc02g086160	534.248	401.098	-0.413183	Down	5.6e-07	--	D-xylose transporter (AHRD V1 **** D0DTW3_LACFE); contains Interpro domain(s) IPR003663 Sugar/inositol transporter
Solyc02g086670	1577.63	1409.07	-0.162974	Down	0.00361437	SK13	Glycogen synthase kinase (AHRD V1 **** C7AE95_SOYBN); contains Interpro domain(s) IPR002290 Serine/threonine protein kinase
Solyc02g086810	174.277	111.196	-0.646327	Down	5.12e-05	--	Unknown Protein (AHRD V1); contains Interpro domain(s) IPR012442 Protein of unknown function DUF1645
Solyc02g086880	11275.9	9679.29	-0.220259	Down	1.03e-14	FDH	Formate dehydrogenase (AHRD V1 **** Q5NE18_SOLLC); contains Interpro domain(s) IPR006140 D-isomer specific 2-hydroxyacid dehydrogenase, NAD-binding
Solyc02g086970	3500.28	1139.21	-1.61908	Down	3.86e-11	--	Aldehyde dehydrogenase 1 (AHRD V1 **** Q84V96_LOTCO); contains Interpro domain(s) IPR015590 Aldehyde dehydrogenase
Solyc02g087110	500.176	255.605	-0.967367	Down	7.48e-12	--	Alpha-dioxygenase (AHRD V1 **-- Q5GQ66_PEA); contains Interpro domain(s) IPR002007 Haem peroxidase, animal
Solyc02g087340	1693.71	1384.1	-0.291165	Down	6.66e-07	--	Seed maturation protein PM23 (Fragment) (AHRD V1 ***- Q9SEL1_SOYBN)
Solyc02g087740	4641.43	2466.61	-0.911923	Down	0	--	Cupin RmlC-type (AHRD V1 **-- B4F886_MAIZE); contains Interpro domain(s) IPR012864 Protein of unknown function DUF1637
Solyc02g088340	1752.82	1402.38	-0.321714	Down	0	--	WRKY transcription factor-c (AHRD V1 **** Q5DJV3_CAPAN); contains Interpro domain(s) IPR003657 DNA-binding WRKY
Solyc02g088610	2028.56	1374.84	-0.561052	Down	0	CLPB3	ATP-dependent chaperone ClpB (AHRD V1 **** B5W0X8_SPIMA); contains Interpro domain(s) IPR017730 Chaperonin ClpB
Solyc02g088790	538.911	338.651	-0.669586	Down	0	GR-RBP3	RNA-binding protein (AHRD V1 *-** Q941H8_SOLTU); contains Interpro domain(s) IPR015465 RNA recognition motif, glycine rich protein
Solyc02g088800	621.763	509.444	-0.287228	Down	0.000192928	EXO70E1	Exocyst complex component 7 (AHRD V1 *--- EXOC7_RAT); contains Interpro domain(s) IPR004140 Exo70 exocyst complex subunit
Solyc02g089150	329.321	120.591	-1.44622	Down	0	--	MAPprotein kinase-like protein (AHRD V1 **-- Q6YW97_ORYSJ); contains Interpro domain(s) IPR017946 PLC-like phosphodiesterase, TIM beta/alpha-barrel domain
Solyc02g089630	1640.13	976.431	-0.747975	Down	0.000192597	--	Proline dehydrogenase (AHRD V1 **** A1E289_ACTDE); contains Interpro domain(s) IPR015659 Proline oxidase
Solyc02g089650	114.632	46.817	-1.28435	Down	2.29e-10	--	Unknown Protein (AHRD V1); contains Interpro domain(s) IPR010683 Protein of unknown function DUF1262
Solyc02g090110	1743.87	1405.42	-0.311213	Down	0	--	Receptor-like kinase (AHRD V1 *-** A7VM25_MARPO); contains Interpro domain(s) IPR002290 Serine/threonine protein kinase
Solyc02g090890	1828.9	1256.68	-0.541211	Down	0	--	Zeaxanthin epoxidase, chloroplastic
Solyc02g091900	1125.01	772.547	-0.542003	Down	1.71e-05	NIFS1	Cysteine desulfurase (AHRD V1 **** B6T4S0_MAIZE); contains Interpro domain(s) IPR000192 Aminotransferase, class V/Cysteine desulfurase
Solyc02g092010	306.741	237.925	-0.365947	Down	0.00673895	--	GTP-binding protein hflX (AHRD V1 *-*- B8GW93_CAUCN); contains Interpro domain(s) IPR016496 GTP-binding protein, HflX
Solyc02g092240	107.356	66.9713	-0.677427	Down	0.00423293	--	Os10g0352000 protein (Fragment) (AHRD V1 *-*- Q0IY85_ORYSJ)
Solyc02g092290	691.153	389.47	-0.826818	Down	3.72e-11	--	F-box/LRR-repeat protein At5g02910 (AHRD V1 ***- FBL79_ARATH); contains Interpro domain(s) IPR001810 Cyclin-like F-box
Solyc02g092870	348.78	215.555	-0.693198	Down	4.31e-07	--	Os12g0236050 protein (Fragment) (AHRD V1 *-*- C7J9Q6_ORYSJ)
Solyc02g093000	239.477	179.392	-0.415933	Down	0.0220648	--	Phosphatase and tensin-like A (AHRD V1 **-* C5IX04_APIME); contains Interpro domain(s) IPR014020 Tensin phosphatase, C2 domain
Solyc02g093080	245.797	178.438	-0.461123	Down	0.000666991	--	1-aminocyclopropane-1-carboxylate oxidase (AHRD V1 **-* ACCO1_DICMU); contains Interpro domain(s) IPR005123 Oxoglutarate and iron-dependent oxygenase
Solyc02g093430	514.131	320.867	-0.679456	Down	2.22e-16	--	Glycosyl transferase family 17 protein (AHRD V1 ***- D7LPH9_ARALY); contains Interpro domain(s) IPR006813 Glycosyl transferase, family 17
Solyc02g093910	666.658	196.279	-1.76188	Down	0	--	Kelch repeat-containing protein-like (AHRD V1 ***- Q6ZK44_ORYSJ); contains Interpro domain(s) IPR015915 Kelch-type beta propeller
Solyc03g005020	7731.42	5162.56	-0.582608	Down	9.68e-06	--	Lipase (AHRD V1 **** Q1XBG1_RICCO); contains Interpro domain(s) IPR006693 AB-hydrolase associated lipase region
Solyc03g005310	110.077	68.2329	-0.686633	Down	0.0169528	--	Genomic DNA chromosome 3 P1 clone MXC7 (AHRD V1 ***- Q9LS90_ARATH); contains Interpro domain(s) IPR011989 Armadillo-like helical
Solyc03g005730	1152.11	963.616	-0.257646	Down	0.00133596	IIL1	3-isopropylmalate dehydratase large subunit 2 (AHRD V1 ***- B6U6T6_MAIZE); contains Interpro domain(s) IPR011826 Homoaconitase/3-isopropylmalate dehydratase, large subunit, prokaryotic
Solyc03g006080	158.869	96.9126	-0.710665	Down	4.4e-06	--	Receptor like kinase, RLK
Solyc03g006960	1526.2	621.44	-1.29569	Down	0	--	Protein phosphatase 2C (AHRD V1 ***- Q8RVG0_TOBAC); contains Interpro domain(s) IPR015655 Protein phosphatase 2C
Solyc03g007000	912.001	764.431	-0.254522	Down	0.015745	--	Peptidase M48 Ste24p (AHRD V1 *-*- D1N2Y3_9BACT); contains Interpro domain(s) IPR001915 Peptidase M48, Ste24p
Solyc03g007290	17.156	4.22886	-1.91932	Down	0.00145494	--	Trehalose 6-phosphate phosphatase (AHRD V1 **** D4QAK5_TOBAC); contains Interpro domain(s) IPR003337 Trehalose-phosphatase
Solyc03g007890	854.291	553.665	-0.625333	Down	0	HSP90.1	Heat shock protein 90 (Fragment) (AHRD V1 **-- Q2L3T8_WHEAT); contains Interpro domain(s) IPR003594 ATP-binding region, ATPase-like IPR001404 Heat shock protein Hsp90
Solyc03g019760	596.107	376.388	-0.662761	Down	0	--	ABC transporter G family member 11 (AHRD V1 ***- AB11G_ARATH); contains Interpro domain(s) IPR013525 ABC-2 type transporter
Solyc03g025610	232.619	169.039	-0.459639	Down	0.00675424	--	Subtilisin-like serine protease (AHRD V1 **-- D8I1W0_AMYMU); contains Interpro domain(s) IPR015500 Peptidase S8, subtilisin-related
Solyc03g025890	707.041	514.25	-0.459004	Down	0.00194776	--	DNA mismatch repair protein mutS (AHRD V1 **** B0K9L5_THEP3); contains Interpro domain(s) IPR000432 DNA mismatch repair protein MutS, C-terminal
Solyc03g026020	699.538	512.88	-0.44747	Down	4.77e-15	HSFB2A	Heat stress transcription factor (AHRD V1 *-*- D4QAU8_CARPA); contains Interpro domain(s) IPR000232 Heat shock factor (HSF)-type, DNA-binding
Solyc03g026130	208.372	131.764	-0.659535	Down	2.69e-08	--	Cytochrome P450
Solyc03g031430	142.119	79.9506	-0.826643	Down	8.47e-09	--	Urease accessory protein UreF (AHRD V1 ***- Q8H1P4_SOYBN); contains Interpro domain(s) IPR002639 Urease accessory protein UreF
Solyc03g031440	195.232	115.446	-0.755842	Down	0.000251456	--	Flavoprotein wrbA (AHRD V1 ***- B6U724_MAIZE)
Solyc03g031620	272.427	117.321	-1.2125	Down	0	PRH26	Phosphoadenosine phosphosulfate reductase (AHRD V1 *-** B7I7M3_ACIB5); contains Interpro domain(s) IPR004508 Thioredoxin-independent 5'-adenylylsulphate reductase
Solyc03g031630	35.79	2.92942	-3.43554	Down	2.55e-05	--	Calcium-binding EF-hand family protein-like (AHRD V1 ***- Q6ZFI7_ORYSJ); contains Interpro domain(s) IPR011992 EF-Hand type
Solyc03g031860	25637	13731.4	-0.900726	Down	0	PSY1	Phytoene synthase 1
Solyc03g033640	1161.87	887.704	-0.388134	Down	1.07e-14	--	DUF726 domain-containing protein (AHRD V1 *-*- C5GEI0_AJEDR); contains Interpro domain(s) IPR007941 Protein of unknown function DUF726
Solyc03g043660	245.444	174.228	-0.493419	Down	3.84e-05	DegP7	Pro-apoptotic serine protease nma111-like protein (AHRD V1 *-** D0NE02_PHYIN); contains Interpro domain(s) IPR009003 Peptidase, trypsin-like serine and cysteine
Solyc03g043700	606.27	313.786	-0.949257	Down	0	--	Armadillo/beta-catenin repeat family protein (AHRD V1 **-- D7L0H5_ARALY); contains Interpro domain(s) IPR011989 Armadillo-like helical
Solyc03g043890	39.0971	2.92692	-3.56272	Down	2.37e-11	--	1-aminocyclopropane-1-carboxylate synthase (AHRD V1 **** Q4LDM0_SOLLC); contains Interpro domain(s) IPR004839 Aminotransferase, class I and II IPR004838 Aminotransferases, class-I, pyridoxal-phosphate-binding site
Solyc03g044190	591.88	487.23	-0.280483	Down	0.00270845	--	FAD-dependent oxidoreductase (AHRD V1 **-- A8ISJ7_CHLRE); contains Interpro domain(s) IPR006076 FAD dependent oxidoreductase
Solyc03g044200	264.008	153.122	-0.784254	Down	0.000175615	--	Alcohol dehydrogenase (AHRD V1 **** Q43169_SOLTU); contains Interpro domain(s) IPR002085 Alcohol dehydrogenase superfamily, zinc-containing
Solyc03g059180	978.426	662.069	-0.563189	Down	4.01e-06	--	Extracellular calcium sensing receptor (AHRD V1 *-*- C7BCU7_LIQFO); contains Interpro domain(s) IPR001763 Rhodanese-like
Solyc03g059310	892.743	695.827	-0.359326	Down	0.00716135	--	WD-40 repeat family protein (AHRD V1 **-- Q5D6Y8_GOSHI); contains Interpro domain(s) IPR020472 G-protein beta WD-40 repeat, region
Solyc03g062940	1077.33	767.813	-0.488414	Down	2.17e-05	PEX7	Peroxisomal targeting signal 2 receptor (AHRD V1 **-* Q93WU5_GOSHI); contains Interpro domain(s) IPR020472 G-protein beta WD-40 repeat, region
Solyc03g063340	513.601	388.406	-0.402704	Down	1.35e-05	POLD2	DNA polymerase subunit delta-2 (AHRD V1 ***- B5X3P2_SALSA); contains Interpro domain(s) IPR007185 DNA polymerase alpha/epsilon, subunit B
Solyc03g063730	475.965	247.816	-0.940424	Down	1.27e-05	--	Multidrug resistance protein mdtK (AHRD V1 **-- MDTK_YERP3); contains Interpro domain(s) IPR002528 Multi antimicrobial extrusion protein MatE
Solyc03g063750	1129.29	709.013	-0.67122	Down	3.94e-09	--	Exostosin-like glycosyltransferase (AHRD V1 **-- A8J984_CHLRE); contains Interpro domain(s) IPR004263 Exostosin-like
Solyc03g064030	601.305	384.082	-0.646118	Down	0.00125186	--	C4orf29 homolog (AHRD V1 **-- B5X1A7_SALSA); contains Interpro domain(s) IPR019149 Protein of unknown function DUF2048
Solyc03g078610	274.189	196.036	-0.483178	Down	0.000141153	--	cDNA clone J033025P19 full insert sequence (AHRD V1 ***- B7ERC6_ORYSJ)
Solyc03g078770	35.4071	7.7933	-2.12541	Down	7.18e-10	--	UDP-glucuronosyltransferase (AHRD V1 **** Q5UB81_ARATH); contains Interpro domain(s) IPR002213 UDP-glucuronosyl/UDP-glucosyltransferase
Solyc03g078780	139.325	95.8293	-0.537961	Down	0.00783082	--	UDP-glucosyltransferase (AHRD V1 **** C0LNQ9_MAIZE); contains Interpro domain(s) IPR002213 UDP-glucuronosyl/UDP-glucosyltransferase
Solyc03g080080	149.571	76.067	-0.971615	Down	0.00542015	--	Carbon catabolite repressor protein 4 homolog 3 (AHRD V1 *--- CCR4C_ARATH); contains Interpro domain(s) IPR005135 Endonuclease/exonuclease/phosphatase
Solyc03g080180	74.0683	23.0678	-1.66522	Down	1.25e-05	--	O-methyltransferase (AHRD V1 **** Q9LWB8_9ROSI); contains Interpro domain(s) IPR016461 O-methyltransferase, COMT, eukaryota
Solyc03g081240	474.977	313.384	-0.599272	Down	1.26e-08	--	Pseudo response regulator (AHRD V1 ***- B9IDF0_POPTR); contains Interpro domain(s) IPR001789 Signal transduction response regulator, receiver region
Solyc03g081300	300.778	233.476	-0.364851	Down	0.0284393	--	At4g38160-like protein (Fragment) (AHRD V1 *--- C0JEI4_9BRAS); contains Interpro domain(s) IPR003690 Mitochodrial transcription termination factor-related
Solyc03g082980	2304.46	1907.65	-0.272575	Down	6.26e-06	--	Nucleic acid binding protein (AHRD V1 **-* B6UDK8_MAIZE); contains Interpro domain(s) IPR018111 K Homology, type 1, subgroup
Solyc03g083090	5525.31	4205.13	-0.393871	Down	8.78e-06	SSI1	Glycogen synthase (AHRD V1 ***- D5MWN9_BACSU); contains Interpro domain(s) IPR011835 Glycogen/starch synthases, ADP-glucose type
Solyc03g083100	201.312	122.191	-0.718364	Down	5.41e-06	--	Calmodulin-binding protein family-like (AHRD V1 **-* Q6YXT2_ORYSJ); contains Interpro domain(s) IPR000048 IQ calmodulin-binding region
Solyc03g083920	45.9	7.48294	-2.55161	Down	0.000741818	--	Protein FAR1-RELATED SEQUENCE 5 (AHRD V1 **-- FRS5_ARATH); contains Interpro domain(s) IPR007527 Zinc finger, SWIM-type
Solyc03g093150	159.717	103.418	-0.624979	Down	0.019029	--	Pentatricopeptide repeat-containing protein (AHRD V1 ***- D7MLV6_ARALY); contains Interpro domain(s) IPR002885 Pentatricopeptide repeat
Solyc03g097440	1814.53	930.428	-0.963318	Down	0	--	11-beta-hydroxysteroid dehydrogenase-like (AHRD V1 **** Q9LUF1_ARATH); contains Interpro domain(s) IPR002347 Glucose/ribitol dehydrogenase
Solyc03g098230	915.439	683.49	-0.42132	Down	2.38e-10	--	Pyridoxal phosphate-dependent enzyme D-cysteine desulfhydrase family (AHRD V1 **** D0LXJ6_HALO1); contains Interpro domain(s) IPR005966 Pyridoxal phosphate-dependent deaminase
Solyc03g098290	343.657	172.627	-0.991577	Down	0	--	Sucrose synthase (AHRD V1 **** Q9FHU4_ARATH); contains Interpro domain(s) IPR012820 Sucrose synthase, plants and cyanobacteria
Solyc03g098740	871.556	611.728	-0.51041	Down	0	--	Kunitz trypsin inhibitor (AHRD V1 **** B8Y888_TOBAC); contains Interpro domain(s) IPR011065 Kunitz inhibitor ST1-like
Solyc03g111010	2041.48	1419.76	-0.523843	Down	6.46e-07	GAPC1	Glyceraldehyde-3-phosphate dehydrogenase (AHRD V1 **** Q9XG67_TOBAC); contains Interpro domain(s) IPR000173 Glyceraldehyde 3-phosphate dehydrogenase
Solyc03g111310	2327.51	2139.13	-0.12174	Down	0.0294713	KING1	AKIN gamma (AHRD V1 **-- Q7XYY0_MEDTR); contains Interpro domain(s) IPR000644 Cystathionine beta-synthase, core
Solyc03g111690	17492.6	9900.89	-0.82109	Down	0	PEL	Pectate lyase (AHRD V1 **** Q2Z1Y4_PRUMU); contains Interpro domain(s) IPR002022 Pectate lyase/Amb allergen
Solyc03g113130	225.093	72.5228	-1.62841	Down	0	--	Cupin RmlC-type (AHRD V1 **-- Q2HVC5_MEDTR); contains Interpro domain(s) IPR012864 Protein of unknown function DUF1637
Solyc03g113660	608.73	216.908	-1.48694	Down	0	--	Unknown Protein (AHRD V1)
Solyc03g113700	475.823	374.442	-0.345339	Down	4.17e-05	--	CCR4-NOT transcription complex subunit 4 (AHRD V1 *--- Q498M7_RAT); contains Interpro domain(s) IPR001841 Zinc finger, RING-type
Solyc03g113990	875.045	698.207	-0.325529	Down	2.19e-05	--	Uncharacterized conserved protein (AHRD V1 **-- Q0IAV1_SYNS3); contains Interpro domain(s) IPR007263 Putative thiol-disulphide oxidoreductase DCC
Solyc03g114360	3331.95	1515.98	-1.1359	Down	2.38e-08	SRO5	Poly polymerase catalytic domain containing protein expressed (AHRD V1 **-- Q84T80_ORYSJ); contains Interpro domain(s) IPR012317 Poly(ADP-ribose) polymerase, catalytic region
Solyc03g114640	209.773	152.459	-0.459334	Down	0.0022206	--	Signal peptide peptidase SppA type (AHRD V1 ***- Q01NK5_SOLUE); contains Interpro domain(s) IPR004635 Peptidase S49, SppA
Solyc03g114750	384.949	227.274	-0.759151	Down	0.000738206	--	Unknown Protein (AHRD V1)
Solyc03g114830	2138.58	1551.03	-0.463316	Down	0.000626085	FUL2	MADS box transcription factor (AHRD V1 ***- Q9SBQ1_PETHY); contains Interpro domain(s) IPR002487 Transcription factor, K-box
Solyc03g115230	6834.22	3545.39	-0.946751	Down	0	HSP101	ClpB chaperone (AHRD V1 ***- D6QXI5_TRYCR); contains Interpro domain(s) IPR013093 ATPase associated with various cellular activities, AAA-2
Solyc03g115500	208.344	133.896	-0.636249	Down	0.00319638	--	Heparanase (AHRD V1 **** C9E7B7_ORYSI); contains Interpro domain(s) IPR005199 Glycoside hydrolase family 79, N-terminal
Solyc03g115870	415.311	248.728	-0.738655	Down	0.000162837	--	Thioredoxin 2 (AHRD V1 ***- Q5ZF47_PLAMJ); contains Interpro domain(s) IPR015467 Thioredoxin, core
Solyc03g116230	9828.04	2906.12	-1.75766	Down	0	--	Agglutinin isolectin I (Fragment) (AHRD V1 *--- Q9S7K1_URTDI); contains Interpro domain(s) IPR001002 Chitin-binding, type 1
Solyc03g117290	401.284	167.992	-1.25415	Down	2.71e-08	--	Serine-rich protein (AHRD V1 ***- A1YMW6_BRACM)
Solyc03g117590	225.893	122.278	-0.883232	Down	0.000180067	--	Chaperone protein dnaJ (AHRD V1 *-*- C5UZI2_CLOBO); contains Interpro domain(s) IPR001623 Heat shock protein DnaJ, N-terminal
Solyc03g117630	94.9353	45.1781	-1.06439	Down	3.12e-09	Hsp70b	heat shock protein (AHRD V1 ***- B2D2G5_CAPSN); contains Interpro domain(s) IPR013126 Heat shock protein 70
Solyc03g117810	263.873	144.365	-0.868245	Down	5e-15	--	Phosphate import ATP-binding protein pstB 1 (AHRD V1 **** B6UHM7_MAIZE); contains Interpro domain(s) IPR005670 Phosphate transport system permease protein 1
Solyc03g117890	1415.86	1058.09	-0.420067	Down	4.25e-05	--	Unknown protein DS12 from 2D-PAGE of leaf, chloroplastic (AHRD V1 **-- UP12_ORYSJ)
Solyc03g118110	3868.47	2937.74	-0.397007	Down	0.000100192	--	Succinate dehydrogenase assembly factor 2, mitochondrial (AHRD V1 *--- SDHF2_CAEBR); contains Interpro domain(s) IPR005631 Protein of unknown function DUF339
Solyc03g118190	158.478	68.2791	-1.20978	Down	9.51e-05	--	Ethylene responsive transcription factor 2a (AHRD V1 *-*- C0J9I7_9ROSA); contains Interpro domain(s) IPR001471 Pathogenesis-related transcriptional factor and ERF, DNA-binding
Solyc03g118340	2622.72	2132.78	-0.298276	Down	0	HSP93-V	ATP-dependent clp protease ATP-binding subunit (AHRD V1 **-* Q85G08_CYAME); contains Interpro domain(s) IPR013093 ATPase associated with various cellular activities, AAA-2
Solyc03g118390	1072.96	944.001	-0.18466	Down	0.0175622	--	Chromosome 14 contig 1 DNA sequence (AHRD V1 *-*- Q00WF1_OSTTA)
Solyc03g119400	587.668	449.263	-0.387125	Down	0.000340419	--	Os05g0264200 protein (Fragment) (AHRD V1 *-*- Q0DJL6_ORYSJ); contains Interpro domain(s) IPR006927 Protein of unknown function DUF639
Solyc03g119540	82.9387	41.9497	-0.976348	Down	9.97e-06	--	CONSTANS-like zinc finger protein (AHRD V1 **-- D0EP06_SOYBN); contains Interpro domain(s) IPR010402 CCT domain
Solyc03g120560	2016.03	1052.74	-0.937094	Down	0	--	Proton-dependent oligopeptide transport family protein (AHRD V1 **-- D7KIP6_ARALY); contains Interpro domain(s) IPR000109 TGF-beta receptor, type I/II extracellular region
Solyc03g120570	1267.32	598.751	-1.08122	Down	0	--	Proton-dependent oligopeptide transport family protein (AHRD V1 **-- D7L5L3_ARALY); contains Interpro domain(s) IPR000109 TGF-beta receptor, type I/II extracellular region
Solyc03g120590	205.939	114.928	-0.839184	Down	5.02e-13	--	Peptide transporter 1 (AHRD V1 **-- Q7XAC3_VICFA); contains Interpro domain(s) IPR000109 TGF-beta receptor, type I/II extracellular region
Solyc03g120710	487.699	379.995	-0.359663	Down	0.0170283	--	Harpin-induced protein (AHRD V1 **-- B6TDG9_MAIZE); contains Interpro domain(s) IPR010847 Harpin-induced 1
Solyc03g121040	1166.71	781.737	-0.577431	Down	0	--	Taurine catabolism dioxygenase TauD/TfdA family (AHRD V1 ***- C4AZM2_BURMA); contains Interpro domain(s) IPR003819 Taurine catabolism dioxygenase TauD/TfdA
Solyc03g121540	956.233	685.311	-0.480355	Down	2.22e-16	--	Beta-galactosidase (AHRD V1 ***- Q9ZP11_SOLLC); contains Interpro domain(s) IPR019801 Glycoside hydrolase, family 35, conserved site IPR001944 Glycoside hydrolase, family 35 IPR000922 D-galactoside/L-rhamnose binding SUEL lectin
Solyc03g121980	983.615	808.636	-0.282471	Down	0.0018032	DRG1	Developmentally-regulated GTP-binding protein 2 (AHRD V1 **-* B6TJC5_MAIZE); contains Interpro domain(s) IPR004095 TGS
Solyc03g122270	1076.13	763.38	-0.495146	Down	1.31e-11	--	Inter-alpha-trypsin inhibitor domain protein (AHRD V1 ***- Q1YZ74_PHOPR); contains Interpro domain(s) IPR002035 von Willebrand factor, type A
Solyc03g122310	2185.28	1627.56	-0.42501	Down	0	ALDH7B4	Aldehyde dehydrogenase 7b (AHRD V1 **** D9IFB7_WHEAT); contains Interpro domain(s) IPR015590 Aldehyde dehydrogenase
Solyc03g123760	971.813	586.788	-0.727433	Down	6.88e-15	PDS	Phytoene desaturase
Solyc04g005030	743.996	600.305	-0.309408	Down	0.00387241	--	Phosphoglucomutase/phosphomannomutase family protein (AHRD V1 **-* A3IPW6_9CHRO); contains Interpro domain(s) IPR016055 Alpha-D-phosphohexomutase, alpha/beta/alpha I, II and III
Solyc04g005270	1614.01	1049.05	-0.621359	Down	0.00167522	UBDK GAMMA 7	Phosphatidylinositol kinase (AHRD V1 *-** D0MQD8_PHYIN); contains Interpro domain(s) IPR000403 Phosphatidylinositol 3- and 4-kinase, catalytic
Solyc04g005630	349.023	214.926	-0.698408	Down	1.43e-13	--	Mitochondrial transcription termination factor family protein (AHRD V1 **-- D7M3B1_ARALY); contains Interpro domain(s) IPR003690 Mitochodrial transcription termination factor-related
Solyc04g007260	130.057	56.2331	-1.20361	Down	9.55e-07	--	Thioesterase superfamily (AHRD V1 *-** Q0YNY9_9CHLB); contains Interpro domain(s) IPR006683 Thioesterase superfamily
Solyc04g007270	1423.93	1126.34	-0.338123	Down	0.0472639	--	PHD finger family protein (AHRD V1 **-- D7KII6_ARALY); contains Interpro domain(s) IPR019787 Zinc finger, PHD-finger
Solyc04g007650	121.547	56.5506	-1.09824	Down	1.14e-05	--	Phosphatidylinositol-4-phosphate 5-kinase family protein (AHRD V1 ***- D7L328_ARALY); contains Interpro domain(s) IPR016034 Phosphatidylinositol-4-phosphate 5-kinase, core, subgroup
Solyc04g008640	421.281	268.863	-0.647104	Down	3.02e-06	--	Conserved oligomeric Golgi complex subunit 3 (AHRD V1 ***- COG3_HUMAN); contains Interpro domain(s) IPR007265 Sec34-like protein
Solyc04g008950	49.1152	21.9256	-1.14857	Down	0.00102291	--	FIP1 (AHRD V1 **-- B6U778_MAIZE); contains Interpro domain(s) IPR004182 GRAM
Solyc04g009990	2257.19	1599.3	-0.496979	Down	8.21e-11	PKDM7D	Lysine-specific demethylase 5A (AHRD V1 *--- KDM5A_MOUSE); contains Interpro domain(s) IPR013129 Transcription factor jumonji
Solyc04g010220	444.597	290.017	-0.615639	Down	0.00167332	--	Unknown Protein (AHRD V1)
Solyc04g011440	6140.55	4198.48	-0.548456	Down	0	HSP70	heat shock protein (AHRD V1 ***- B2D2G5_CAPSN); contains Interpro domain(s) IPR013126 Heat shock protein 70
Solyc04g011510	2669.4	2318.63	-0.20321	Down	6.13e-05	TPI	Triosephosphate isomerase (AHRD V1 **** Q38JI4_SOLTU); contains Interpro domain(s) IPR000652 Triosephosphate isomerase
Solyc04g011620	629.134	480.336	-0.389029	Down	0.0012442	--	FK506-binding protein 5(PEPTIDYL-PROLYL CIS-TRANS ISOMERASE) (AHRD V1 **-* Q98S76_GUITH); contains Interpro domain(s) IPR001179 Peptidyl-prolyl cis-trans isomerase, FKBP-type
Solyc04g014480	137.626	67.2782	-1.02799	Down	0.0104588	--	class I heat shock protein 3 (AHRD V1 ***- B6TQD6_MAIZE); contains Interpro domain(s) IPR002068 Heat shock protein Hsp20
Solyc04g015340	1231.82	785.027	-0.649695	Down	0	--	Serine carboxypeptidase K10B2.2 (AHRD V1 **** B6TM29_MAIZE); contains Interpro domain(s) IPR001563 Peptidase S10, serine carboxypeptidase
Solyc04g015600	98.059	46.8308	-1.05952	Down	1.3e-08	--	Receptor like kinase, RLK
Solyc04g016470	821.043	137.198	-2.57755	Down	0	--	Beta-1 3-glucanase (AHRD V1 ***- B2ZP01_VITRI); contains Interpro domain(s) IPR000490 Glycoside hydrolase, family 17
Solyc04g017690	1930.97	1621.15	-0.252247	Down	0.0313155	LSR1	Early response to dehydration 15-like protein (Fragment) (AHRD V1 *--- Q5MEE1_PSEMZ); contains Interpro domain(s) IPR009818 Ataxin-2, C-terminal
Solyc04g024840	91.9449	52.6201	-0.800296	Down	0.0101994	--	GDSL esterase/lipase 1 (AHRD V1 **** GLIP1_ARATH); contains Interpro domain(s) IPR001087 Lipase, GDSL
Solyc04g025530	500.626	364.815	-0.456123	Down	1.62e-06	--	Glutamate decarboxylase (AHRD V1 **** Q1I1D8_CITSI); contains Interpro domain(s) IPR010107 Glutamate decarboxylase
Solyc04g025540	418.081	330.943	-0.33682	Down	0.00608544	--	Anthranilate phosphoribosyltransferase-like protein (AHRD V1 *-** Q3SM27_THIDA); contains Interpro domain(s) IPR000312 Glycosyl transferase, family 3
Solyc04g045340	3083.74	2594.33	-0.249283	Down	0	--	Phosphoglucomutase (AHRD V1 **** Q9AUQ4_ORYSA); contains Interpro domain(s) IPR016055 Alpha-D-phosphohexomutase, alpha/beta/alpha I, II and III
Solyc04g054310	842.559	584.755	-0.52663	Down	0	AGT2	Alanine-glyoxylate aminotransferase (AHRD V1 **** D2KZ10_WHEAT); contains Interpro domain(s) IPR005814 Aminotransferase class-III
Solyc04g054500	120.346	59.1545	-1.01949	Down	2.86e-10	--	Metal ion binding protein (AHRD V1 **-- B6U811_MAIZE); contains Interpro domain(s) IPR006121 Heavy metal transport/detoxification protein
Solyc04g054910	727.202	611.14	-0.250698	Down	0.00184757	--	Ethylene-responsive transcription factor 13 (AHRD V1 *-*- ERF99_ARATH); contains Interpro domain(s) IPR001471 Pathogenesis-related transcriptional factor and ERF, DNA-binding
Solyc04g055170	1738.37	101.078	-4.09861	Down	0	ANNAT2	Annexin 2 (AHRD V1 ***- A9X4R2_BRAJU); contains Interpro domain(s) IPR009118 Annexin, type plant
Solyc04g056390	2186.15	1578.05	-0.470143	Down	0	IPP2	Isopentenyl-diphosphate delta-isomerase (AHRD V1 **** Q84RZ8_9GENT); contains Interpro domain(s) IPR011876 Isopentenyl-diphosphate delta-isomerase, type 1
Solyc04g056560	649.241	471.279	-0.461824	Down	1.2e-05	--	Protein phosphatase 2c (AHRD V1 ***- Q4L0F8_MEDSA); contains Interpro domain(s) IPR015655 Protein phosphatase 2C
Solyc04g056590	759.136	635.937	-0.255319	Down	0.00596177	--	Aspartyl protease family protein (AHRD V1 **-- D7KF83_ARALY); contains Interpro domain(s) IPR001461 Peptidase A1
Solyc04g063360	682.465	551.961	-0.305981	Down	0.000409206	--	Cell division protease ftsH homolog (AHRD V1 *--- FTSH_CYACA); contains Interpro domain(s) IPR003959 ATPase, AAA-type, core
Solyc04g064550	1196.16	913.102	-0.389403	Down	1.59e-11	SCL1	GRAS family transcription factor (AHRD V1 **-* B9H7M7_POPTR); contains Interpro domain(s) IPR005202 GRAS transcription factor
Solyc04g071030	637.72	475.999	-0.421645	Down	4.96e-10	CMPG2	U-box domain-containing protein (AHRD V1 ***- D7MRW3_ARALY); contains Interpro domain(s) IPR003613 U box domain
Solyc04g071150	3819.32	2582.23	-0.564621	Down	1.54e-10	--	Cytochrome P450
Solyc04g071610	149250	133990	-0.155607	Down	0.0111144	--	Water-stress inducible protein 3 (Fragment) (AHRD V1 ---- Q5G112_PINTA); contains Interpro domain(s) IPR003496 ABA/WDS induced protein
Solyc04g071800	889.802	662.616	-0.42508	Down	0.00463911	--	Cytochrome P450
Solyc04g072160	879.596	463.642	-0.923214	Down	7.26e-07	--	Prostaglandin E synthase 3 (AHRD V1 **-- B4FLE3_MAIZE); contains Interpro domain(s) IPR017447 CS
Solyc04g072400	1037.92	700.965	-0.566006	Down	0.00586313	--	Endoribonuclease E-like protein (AHRD V1 **-- Q656E2_ORYSJ)
Solyc04g072890	1457.68	735.068	-0.987314	Down	0	--	WD-40 repeat family protein (AHRD V1 **-- D7KN06_ARALY); contains Interpro domain(s) IPR017986 WD40 repeat, region
Solyc04g074230	6686.39	4739.21	-0.496545	Down	8.38e-05	RHS5	14-3-3 protein sigma gamma zeta beta/alpha (AHRD V1 **-- Q16QZ7_AEDAE); contains Interpro domain(s) IPR000308 14-3-3 protein
Solyc04g074840	3020.53	1268.58	-1.25132	Down	0	--	Multidrug resistance protein mdtK (AHRD V1 ***- MDTK_ENTS8); contains Interpro domain(s) IPR002528 Multi antimicrobial extrusion protein MatE
Solyc04g076520	948.457	712.723	-0.412032	Down	0.0340881	--	F-box family protein (AHRD V1 ***- D7MJL3_ARALY); contains Interpro domain(s) IPR001810 Cyclin-like F-box
Solyc04g076700	71.7873	41.3118	-0.791042	Down	0.00775403	--	MADS-box transcription factor-like protein (AHRD V1 ***- Q9M2M4_ARATH); contains Interpro domain(s) IPR002487 Transcription factor, K-box
Solyc04g076790	1558.12	1011.91	-0.622522	Down	0	SHM2	Serine hydroxymethyltransferase (AHRD V1 **** B9SMX7_RICCO); contains Interpro domain(s) IPR001085 Serine hydroxymethyltransferase
Solyc04g077470	1281.45	1025.48	-0.321365	Down	0.000121967	CSLC12	Cellulose synthase-like C1-2 glycosyltransferase family 2 protein (AHRD V1 **** D8T077_SELML); contains Interpro domain(s) IPR001173 Glycosyl transferase, family 2
Solyc04g077590	592.853	344.088	-0.784165	Down	0.000609475	--	Phloem protein (Fragment) (AHRD V1 *--- C6FDB1_9CONI)
Solyc04g077620	445.024	155.444	-1.51497	Down	1.66e-12	--	Unknown Protein (AHRD V1)
Solyc04g077650	5126.18	3400.59	-0.592043	Down	2.67e-10	--	Serine carboxypeptidase 1 (AHRD V1 ***- B6TC80_MAIZE); contains Interpro domain(s) IPR001563 Peptidase S10, serine carboxypeptidase
Solyc04g077810	70.8365	20.8146	-1.74674	Down	4.15e-07	--	Unknown Protein (AHRD V1)
Solyc04g077820	165.821	117.711	-0.492905	Down	0.00900792	ZCW7	ZCW7 protein (AHRD V1 ***- Q9SLT8_ARATH)
Solyc04g078400	307.268	197.664	-0.635361	Down	0.0146748	--	Chromatin modification-related protein EAF3 (AHRD V1 **-- B6TDE5_MAIZE); contains Interpro domain(s) IPR008676 MRG
Solyc04g078460	2892.07	1997.38	-0.533902	Down	0	--	N(4)-(Beta-N-acetylglucosaminyl)-L-asparaginase (AHRD V1 **** ASPG_ELIMR); contains Interpro domain(s) IPR000246 Peptidase T2, asparaginase 2
Solyc04g078540	1114.33	750.201	-0.570571	Down	0	--	Cathepsin B-like cysteine proteinase (AHRD V1 **-* CYSP_SCHMA); contains Interpro domain(s) IPR013128 Peptidase C1A, papain
Solyc04g078810	327.66	157.96	-1.05067	Down	0	--	Remorin (AHRD V1 ***- Q00M66_SOYBN); contains Interpro domain(s) IPR005516 Remorin, C-terminal region
Solyc04g078880	748.522	573.51	-0.383982	Down	0.0300185	--	Genomic DNA chromosome 5 P1 clone MBD2 (AHRD V1 ***- Q9FMM9_ARATH)
Solyc04g078980	18.5608	6.16961	-1.52669	Down	0.0223398	--	Glycogenin-like protein (AHRD V1 ***- Q5NA53_ORYSJ); contains Interpro domain(s) IPR002495 Glycosyl transferase, family 8
Solyc04g079270	1014.73	824.292	-0.299728	Down	0.000359995	--	Sorting and assembly machinery component 50 homolog (AHRD V1 **-- B5X2H0_SALSA); contains Interpro domain(s) IPR000184 Bacterial surface antigen (D15)
Solyc04g079790	1322.3	1105.06	-0.258838	Down	0.0396887	TWN3	30S ribosomal protein S9 (AHRD V1 *-*- B6SZ34_MAIZE); contains Interpro domain(s) IPR000754 Ribosomal protein S9
Solyc04g079960	299.934	202.547	-0.565422	Down	0.000221243	--	Geranylgeranyl pyrophosphate synthase 2 (AHRD V1 ***- Q1A7S9_SOLLC); contains Interpro domain(s) IPR000092 Polyprenyl synthetase
Solyc04g080250	160.793	80.3426	-0.997239	Down	0.00392168	--	Deoxyuridine 5&apos-triphosphate nucleotidohydrolase (AHRD V1 ***- C1E7B9_9CHLO); contains Interpro domain(s) IPR008181 DeoxyUTP pyrophosphatase subfamily 1
Solyc04g080540	3956.11	2095.75	-0.916478	Down	9.51e-05	--	ST225 (AHRD V1 ***- B4YYB7_THEHA)
Solyc04g080610	317.753	250.019	-0.345353	Down	0.0111746	OTC	Ornithine carbamoyltransferase (AHRD V1 **** Q9SEX4_CANLI); contains Interpro domain(s) IPR002292 Ornithine carbamoyltransferase
Solyc04g081240	1112.91	935.604	-0.250271	Down	0.00653237	MP	Auxin response factor 5 (AHRD V1 ***- D9IVB5_SOLLC); contains Interpro domain(s) IPR010525 Auxin response factor
Solyc04g081250	102.503	42.927	-1.24762	Down	2.77e-07	--	Auxin-induced SAUR-like protein (AHRD V1 *-*- Q8S349_CAPAN); contains Interpro domain(s) IPR003676 Auxin responsive SAUR protein
Solyc04g081260	250.052	193.762	-0.367245	Down	0.0284421	--	Filament-like plant protein (Fragment) (AHRD V1 *-*- FPP_SOLLC); contains Interpro domain(s) IPR008587 Protein of unknown function DUF869, plant
Solyc04g081330	521.722	408.313	-0.353285	Down	0.0282573	--	Chromosome 11 contig 1 DNA sequence. (Fragment) (AHRD V1 *-*- Q00Z75_OSTTA)
Solyc04g081900	4692.09	3589.02	-0.386601	Down	0	--	Nucleoredoxin 1 (AHRD V1 **-- A8I9L1_CHLRE); contains Interpro domain(s) IPR017936 Thioredoxin-like
Solyc04g081930	502.993	221.113	-1.18423	Down	0	--	Prolyl 4-hydroxylase alpha-2 subunit (AHRD V1 ***- B6TYA6_MAIZE); contains Interpro domain(s) IPR006620 Prolyl 4-hydroxylase, alpha subunit
Solyc04g081960	1198.95	530.384	-1.17603	Down	0.000407302	--	Syringolide-induced protein 14-1-1 (Fragment) (AHRD V1 *-*- Q06H38_ARAHY)
Solyc04g082280	118.421	51.3385	-1.19921	Down	0.00172331	--	AT1G76250-like protein (Fragment) (AHRD V1 *-*- D6PP03_9BRAS)
Solyc04g082400	826.757	569.289	-0.537972	Down	1.11e-16	SBE2.1	1 4-alpha-glucan branching enzyme (AHRD V1 **** Q08131_MANES); contains Interpro domain(s) IPR006589 Glycosyl hydrolase, family 13, subfamily, catalytic region
Solyc04g082460	298.984	196.624	-0.603584	Down	0.00027742	CAT2	Catalase (AHRD V1 **** Q8L7J7_CAPAN); contains Interpro domain(s) IPR018028 Catalase related subgroup
Solyc04g082780	1641.08	1233.97	-0.41121	Down	3.69e-13	--	Cinnamoyl CoA reductase-like 1 (AHRD V1 **** D2IX48_9POAL); contains Interpro domain(s) IPR016040 NAD(P)-binding domain
Solyc04g082880	775.491	447.546	-0.792507	Down	0	--	Diphosphate--fructose-6-phosphate 1-phosphotransferase (AHRD V1 ***- C8PT93_9SPIO); contains Interpro domain(s) IPR011183 Pyrophosphate-dependent phosphofructokinase PfpB
Solyc04g082920	141.373	88.082	-0.680023	Down	0.0224824	--	Chlorophyll a-b binding protein, chloroplastic (AHRD V1 **** CB2_PHYPA); contains Interpro domain(s) IPR001344 Chlorophyll A-B binding protein
Solyc04g082980	236.416	169.696	-0.477378	Down	0.00107446	--	TPR repeat-containing protein (AHRD V1 *--- Q2UQ52_ASPOR); contains Interpro domain(s) IPR011990 Tetratricopeptide-like helical
Solyc05g005020	2269.03	1875.16	-0.275005	Down	4.98e-05	SOP1	R1 protein alpha-glucan water dikinase (AHRD V1 **** A8I6T5_CHLRE); contains Interpro domain(s) IPR002192 Pyruvate phosphate dikinase, PEP/pyruvate-binding
Solyc05g005150	899.134	331.293	-1.43928	Down	0	--	F-box/Kelch repeat-containing F-box family protein (AHRD V1 ***- C4PVT9_ARATH); contains Interpro domain(s) IPR015915 Kelch-type beta propeller
Solyc05g005170	4886.28	1165.96	-2.06683	Down	0	--	Polygalacturonase 2 (AHRD V1 ***- A8D0T9_ONCHC); contains Interpro domain(s) IPR012334 Pectin lyase fold
Solyc05g005480	1127.88	943.276	-0.25776	Down	3.55e-07	--	Oxidoreductase zinc-binding dehydrogenase (AHRD V1 **** C2RQQ3_BACCE); contains Interpro domain(s) IPR002085 Alcohol dehydrogenase superfamily, zinc-containing
Solyc05g005720	228.805	142.095	-0.685664	Down	6.63e-08	--	Potassium transporter family protein (AHRD V1 **** D7KXB7_ARALY); contains Interpro domain(s) IPR003855 K+ potassium transporter
Solyc05g006400	652.948	497.917	-0.390776	Down	0.000167322	--	Genomic DNA chromosome 5 P1 clone MBG8 (AHRD V1 ***- Q9FFU3_ARATH)
Solyc05g006820	347.228	230.188	-0.592188	Down	0.00265247	--	Chaperone protein dnaJ 2 (AHRD V1 ***- DNAJ2_THET8); contains Interpro domain(s) IPR003095 Heat shock protein DnaJ
Solyc05g006830	173.97	103.407	-0.748154	Down	0.00213736	--	Thioredoxin H (AHRD V1 ***- Q4U0W0_NICAL); contains Interpro domain(s) IPR015467 Thioredoxin, core
Solyc05g007810	1067.42	675.317	-0.660165	Down	0.00095662	--	Nucleic acid binding protein (AHRD V1 **** B6UDK8_MAIZE); contains Interpro domain(s) IPR018111 K Homology, type 1, subgroup
Solyc05g008120	144.255	99.1672	-0.538794	Down	0.00560873	--	Chaperone protein dnaJ (AHRD V1 ***- B6U761_MAIZE); contains Interpro domain(s) IPR001623 Heat shock protein DnaJ, N-terminal
Solyc05g008790	221.688	165.455	-0.421172	Down	0.00589442	--	Ceramide kinase (AHRD V1 **** Q6USK2_ARATH); contains Interpro domain(s) IPR001206 Diacylglycerol kinase, catalytic region
Solyc05g009030	762.651	573.463	-0.411062	Down	0.000292109	--	3-isopropylmalate dehydrogenase (AHRD V1 **** B5LAV1_CAPAN); contains Interpro domain(s) IPR004429 Isopropylmalate dehydrogenase
Solyc05g009120	1389.54	1106.16	-0.328933	Down	4.33e-15	--	Os03g0731050 protein (Fragment) (AHRD V1 ***- C7IZG5_ORYSJ); contains Interpro domain(s) IPR004949 Protein of unknown function DUF266, plant
Solyc05g009320	62.5832	23.7112	-1.38463	Down	0.000164634	--	LOB domain protein 42 (AHRD V1 ***- D7KWD0_ARALY); contains Interpro domain(s) IPR004883 Lateral organ boundaries, LOB
Solyc05g009350	320.542	188.6	-0.763875	Down	6.5e-08	emb1789	Zinc finger CCCH domain-containing protein 65 (AHRD V1 *-*- C3H65_ARATH); contains Interpro domain(s) IPR000571 Zinc finger, CCCH-type
Solyc05g010670	7023.91	5247.69	-0.420563	Down	0.000109233	HSP90.5	Chaperone protein htpG (AHRD V1 ***- HTPG_MYXXD); contains Interpro domain(s) IPR001404 Heat shock protein Hsp90
Solyc05g010810	3953.27	2310.17	-0.774939	Down	0	UBDK GAMMA 7	Phosphatidylinositol kinase (AHRD V1 *-** D0MQD8_PHYIN); contains Interpro domain(s) IPR000403 Phosphatidylinositol 3- and 4-kinase, catalytic
Solyc05g011980	1404.85	932.112	-0.591628	Down	0.0219146	--	Unknown Protein (AHRD V1)
Solyc05g012890	317.859	192.804	-0.720025	Down	1.52e-06	--	Cc-nbs-lrr, resistance protein with an R1 specific domain
Solyc05g013480	391.241	302.048	-0.372828	Down	0.0021045	--	ATP-dependent protease Clp ATPase subunit (AHRD V1 *--- B6STX8_MAIZE); contains Interpro domain(s) IPR019734 Tetratricopeptide repeat
Solyc05g013810	196.447	125.195	-0.64822	Down	2.57e-06	--	Glycosyl hydrolase family 5 protein/cellulase (AHRD V1 **-- A8NVS8_COPC7); contains Interpro domain(s) IPR001547 Glycoside hydrolase, family 5
Solyc05g014280	561.765	288.487	-0.960447	Down	0.00192539	HSP21	Heat shock protein (AHRD V1 ***- A9QVH3_9FABA); contains Interpro domain(s) IPR002068 Heat shock protein Hsp20
Solyc05g015520	1717.2	1324.89	-0.374074	Down	4.41e-12	--	F-box family protein (AHRD V1 ***- B8Y9B5_PONTR); contains Interpro domain(s) IPR015915 Kelch-type beta propeller
Solyc05g018130	125.4	64.7118	-0.949953	Down	7.94e-08	--	Oxidoreductase 2OG-Fe(II) oxygenase family (AHRD V1 **-- Q4KIS1_PSEF5); contains Interpro domain(s) IPR005123 Oxoglutarate and iron-dependent oxygenase
Solyc05g018520	772.957	580.618	-0.412541	Down	0.000139545	--	NADH-cytochrome b5 reductase-like protein (AHRD V1 **** B6TCK3_MAIZE); contains Interpro domain(s) IPR001709 Flavoprotein pyridine nucleotide cytochrome reductase
Solyc05g024260	1984.97	1073.09	-0.887082	Down	0	--	RAG1-activating protein 1 homolog (AHRD V1 **-- R1AP1_DANRE); contains Interpro domain(s) IPR018179 RAG1-activating protein 1 homologue
Solyc05g024410	1716.88	883.676	-0.957866	Down	0.0128461	--	Kelch-like protein 9 (AHRD V1 ***- KLHL9_HUMAN); contains Interpro domain(s) IPR015915 Kelch-type beta propeller
Solyc05g025510	775.954	650.184	-0.254974	Down	0.00143341	--	WD-repeat protein-like (AHRD V1 ***- Q9FNN2_ARATH); contains Interpro domain(s) IPR017986 WD40 repeat, region
Solyc05g025840	21.8428	8.84528	-1.26499	Down	0.0499514	--	Ulp1 protease family C-terminal catalytic domain containing protein (AHRD V1 ***- Q60D46_SOLDE); contains Interpro domain(s) IPR003653 Peptidase C48, SUMO/Sentrin/Ubl1
Solyc05g026310	499.031	406.388	-0.295996	Down	0.00589371	--	Derlin-3 (AHRD V1 ***- B6U3C7_MAIZE); contains Interpro domain(s) IPR007599 Der1-like
Solyc05g043430	678.394	486.544	-0.479205	Down	3.29e-07	--	Carboxymethylenebutenolidase-like protein (AHRD V1 ***- Q8LQS5_ORYSJ); contains Interpro domain(s) IPR002925 Dienelactone hydrolase
Solyc05g046310	566.378	438.111	-0.370158	Down	5.46e-07	--	Genomic DNA chromosome 5 P1 clone MVP2 (AHRD V1 ***- O65233_ARATH)
Solyc05g047520	829.635	615.4	-0.430701	Down	1.54e-07	HEN2	ATP-dependent RNA helicase DOB1 (AHRD V1 **** B0WF10_CULQU); contains Interpro domain(s) IPR016438 RNA helicase, ATP-dependent, SK12/DOB1
Solyc05g047530	1413.91	273.048	-2.37069	Down	0	REF3	Cytochrome P450
Solyc05g050010	1406.14	346.896	-2.01786	Down	2.22e-16	ACS4	1-aminocyclopropane-1-carboxylate synthase (AHRD V1 **** Q659H5_SOLLC); contains Interpro domain(s) IPR004839 Aminotransferase, class I and II IPR004838 Aminotransferases, class-I, pyridoxal-phosphate-binding site
Solyc05g050320	180.484	110.53	-0.705326	Down	2.92e-06	--	Chitinase domain-containing protein 1 (AHRD V1 **-- B0XIZ5_CULQU); contains Interpro domain(s) IPR011583 Chitinase II
Solyc05g052410	272.878	158.335	-0.783684	Down	4.51e-07	--	Ethylene-responsive transcription factor 1 (AHRD V1 *-** ERF1_ORYSJ); contains Interpro domain(s) IPR001471 Pathogenesis-related transcriptional factor and ERF, DNA-binding
Solyc05g052480	420.061	337.121	-0.316982	Down	0.0402335	--	Multiple inositol polyphosphate phosphatase (AHRD V1 ***- Q54ND5_DICDI); contains Interpro domain(s) IPR016274 Histidine acid phosphatase, eukaryotic
Solyc05g053190	83.2722	48.4482	-0.776234	Down	0.000791373	--	tRNA pseudouridine synthase A (AHRD V1 **** B9XDA1_9BACT); contains Interpro domain(s) IPR001406 Pseudouridine synthase I, TruA
Solyc05g053410	324.167	214.612	-0.594062	Down	3.89e-07	--	Phytochrome B2
Solyc05g053470	3085.52	2490.08	-0.309275	Down	0	HSP60-3B	chaperonin (AHRD V1 ***- D2LE93_RHOVA); contains Interpro domain(s) IPR001844 Chaperonin Cpn60
Solyc05g053550	896.296	312.971	-1.5167	Down	0	CHS2	Chalcone synthase (AHRD V1 ***- C5IWS6_NICAL); contains Interpro domain(s) IPR011141 Polyketide synthase, type III
Solyc05g053760	360.371	223.263	-0.689712	Down	8.27e-08	J20	Chaperone protein dnaJ 20 (AHRD V1 ***- B6U349_MAIZE); contains Interpro domain(s) IPR001623 Heat shock protein DnaJ, N-terminal
Solyc05g053980	32.0534	11.0545	-1.50106	Down	0.00158925	--	NBS-LRR resistance protein-like protein (AHRD V1 ***- A1Y9Q9_SOLLC)
Solyc05g053990	208.391	99.1941	-1.0678	Down	5.99e-13	--	Cc-nbs-lrr, resistance protein
Solyc05g054000	34.1743	11.3805	-1.55192	Down	0.0234176	--	Late blight resistance protein Rpi-blb2 (AHRD V1 ***- Q38QB6_SOLBU)
Solyc05g054080	1473.52	1149.25	-0.358462	Down	0	UPL5	Ubiquitin-protein ligase E3 (AHRD V1 *-** B6K793_SCHJY); contains Interpro domain(s) IPR000569 HECT
Solyc05g054090	484.263	102.061	-2.24172	Down	0	--	Unknown Protein (AHRD V1)
Solyc05g054170	552.032	403.814	-0.450663	Down	7.19e-12	SCL13	Scarecrow-like 1 transcription factor (Fragment) (AHRD V1 *--- B1PPU0_PINPS); contains Interpro domain(s) IPR005202 GRAS transcription factor
Solyc05g054480	112.092	72.4613	-0.626473	Down	0.041521	--	Actin (AHRD V1 ***- B5M4V6_TOBAC); contains Interpro domain(s) IPR004000 Actin/actin-like
Solyc05g054620	357.809	239.603	-0.577712	Down	1.58e-11	--	Amino acid binding protein (AHRD V1 **-- B6TDN9_MAIZE); contains Interpro domain(s) IPR002912 Amino acid-binding ACT
Solyc05g055000	516.518	322.816	-0.67741	Down	0	--	Cysteine desulfurase (AHRD V1 **** Q10WM4_TRIEI); contains Interpro domain(s) IPR010970 Cysteine desulfurase, SufS
Solyc05g055010	204.223	142.383	-0.519088	Down	0.0172182	--	RNA-binding protein (AHRD V1 **-- D3TPM8_GLOMM); contains Interpro domain(s) IPR015464 RNA recognition motif-related
Solyc05g055070	2104.54	1403.92	-0.583896	Down	1.73e-08	EIN4	Ethylene receptor (AHRD V1 **** C0ILN8_COFCA); contains Interpro domain(s) IPR014525 Signal transduction histidine kinase, hybrid-type, ethylene sensor
Solyc05g055250	480.895	305.807	-0.652385	Down	0.0417428	--	Unknown Protein (AHRD V1)
Solyc05g056310	2311.01	1844.46	-0.325255	Down	0.0147003	--	T-complex protein 1 subunit gamma (AHRD V1 ***- B6UCD0_MAIZE); contains Interpro domain(s) IPR012719 T-complex protein 1, gamma subunit
Solyc05g056490	457.604	320.108	-0.514978	Down	0.000636738	--	3&apos(2&apos) 5&apos-bisphosphate nucleotidase (AHRD V1 **** Q0WTT5_ARATH); contains Interpro domain(s) IPR006239 3(2),5 -bisphosphate nucleotidase HAL2
Solyc06g005490	758.231	581.364	-0.382954	Down	0.00381992	--	Triosephosphate isomerase (AHRD V1 **** Q3HRV9_SOLTU); contains Interpro domain(s) IPR000652 Triosephosphate isomerase
Solyc06g005970	923.828	701.721	-0.39652	Down	1.18e-05	--	Beta-D-glucosidase (AHRD V1 ***- Q7XAS3_GOSHI); contains Interpro domain(s) IPR001764 Glycoside hydrolase, family 3, N-terminal
Solyc06g006100	1238.96	944.848	-0.390829	Down	1.73e-06	ATHANSYNAB	Anthranilate synthase component I family protein expressed (AHRD V1 **** Q10B97_ORYSJ); contains Interpro domain(s) IPR005256 Anthranilate synthase component I
Solyc06g007580	1236.19	704.559	-0.810745	Down	1.23e-06	--	Plant-specific domain TIGR01615 family protein (AHRD V1 *-*- B6SS18_MAIZE); contains Interpro domain(s) IPR006502 Protein of unknown function DUF506, plant
Solyc06g008300	1327.73	971.891	-0.449932	Down	0.000432868	--	LRR receptor-like serine/threonine-protein kinase, RLP
Solyc06g009380	3896.84	2927.57	-0.412551	Down	0	--	mRNA clone RAFL24-05-D16 (AHRD V1 ***- Q67YW5_ARATH)
Solyc06g011370	275.627	118.374	-1.21648	Down	0	HSP98.7	Chaperone protein clpB 2 (AHRD V1 ***- D4TPI3_9NOST); contains Interpro domain(s) IPR004176 Clp, N-terminal
Solyc06g011380	113.155	56.5834	-0.994562	Down	1.37e-09	--	Chaperone ClpB (AHRD V1 ***- A5GSF0_SYNR3)
Solyc06g011400	568.594	316.655	-0.843646	Down	1.14e-11	HSP98.7	ATP-dependent chaperone ClpB (AHRD V1 **** B5W0X8_SPIMA); contains Interpro domain(s) IPR013093 ATPase associated with various cellular activities, AAA-2
Solyc06g019170	1266.43	751.719	-0.752172	Down	0	P5CS1	Gamma-glutamyl phosphate reductase (AHRD V1 ***- D3TQ43_GLOMM); contains Interpro domain(s) IPR005766 Delta l-pyrroline-5-carboxylate synthetase
Solyc06g035480	236.584	70.6939	-1.73675	Down	4.44e-16	--	Serine/threonine-protein phosphatase 7 long form homolog (AHRD V1 *--- PPP7L_ARATH); contains Interpro domain(s) IPR019557 Aminotransferase-like, plant mobile domain
Solyc06g036290	1403.05	942.807	-0.57332	Down	0	HSP90.1	Heat shock protein 90 (Fragment) (AHRD V1 **-- Q00NU9_WHEAT); contains Interpro domain(s) IPR003594 ATP-binding region, ATPase-like IPR001404 Heat shock protein Hsp90
Solyc06g036350	937.467	742.635	-0.335947	Down	4.93e-07	--	NADH dehydrogenase (AHRD V1 ***- D3BQF3_POLPA); contains Interpro domain(s) IPR006806 ETC complex I subunit
Solyc06g048410	343.18	248.964	-0.462363	Down	6.77e-07	FSD1	Superoxide dismutase (AHRD V1 **** Q7YK44_SOLLC); contains Interpro domain(s) IPR019833 Manganese/iron superoxide dismutase, binding site IPR001189 Manganese/iron superoxide dismutase
Solyc06g048540	1349.29	946.472	-0.511381	Down	2.22e-16	NAP7	FeS assembly ATPase SufC (AHRD V1 **** B5W7S4_SPIMA); contains Interpro domain(s) IPR010230 ATPase SufC, SUF system FeS cluster assembly
Solyc06g050410	67.1412	6.50369	-3.28713	Down	3.82e-12	--	Ulp1 protease family C-terminal catalytic domain containing protein (AHRD V1 *-*- Q60D46_SOLDE); contains Interpro domain(s) IPR015410 Region of unknown function DUF1985
Solyc06g050870	28.6755	8.77355	-1.66242	Down	6.79e-05	--	Hypoxia induced protein conserved region containing protein expressed (AHRD V1 ***- Q2QYP0_ORYSJ)
Solyc06g050970	291.596	41.6286	-2.796	Down	0	--	Ulp1 protease family C-terminal catalytic domain containing protein (AHRD V1 *-*- Q60D46_SOLDE); contains Interpro domain(s) IPR003653 Peptidase C48, SUMO/Sentrin/Ubl1
Solyc06g051500	28.2983	8.74286	-1.64841	Down	0.000168788	--	Unknown Protein (AHRD V1)
Solyc06g051510	286.416	108.276	-1.39995	Down	0	--	Kinase family protein (AHRD V1 ***- D7KRI5_ARALY); contains Interpro domain(s) IPR002290 Serine/threonine protein kinase
Solyc06g051520	281.603	196.281	-0.519818	Down	1.33e-06	--	Mitochondrial import inner membrane translocase subunit TIM50 (AHRD V1 *--- TIM50_YEAST); contains Interpro domain(s) IPR011948 Dullard-like phosphatase domain
Solyc06g051700	45.5021	9.98359	-2.14242	Down	1.78e-08	--	Ulp1 protease family C-terminal catalytic domain containing protein (AHRD V1 ***- Q60D46_SOLDE); contains Interpro domain(s) IPR003653 Peptidase C48, SUMO/Sentrin/Ubl1
Solyc06g051710	21.5927	4.59253	-2.13537	Down	0.000132278	--	Ulp1 protease family C-terminal catalytic domain containing protein (AHRD V1 *-*- Q60D46_SOLDE); contains Interpro domain(s) IPR015410 Region of unknown function DUF1985
Solyc06g053300	389.44	310.411	-0.326829	Down	0.00493535	CID11	Polyadenylate-binding protein 2 (AHRD V1 *-** B6U4M0_MAIZE); contains Interpro domain(s) IPR000504 RNA recognition motif, RNP-1
Solyc06g053320	308.714	214.227	-0.526272	Down	0.000812405	FPA	Polyadenylate-binding protein (AHRD V1 *--- Q08212_DROME); contains Interpro domain(s) IPR012921 Spen paralogue and orthologue C-terminal
Solyc06g053480	1464.13	1068.76	-0.453947	Down	0	SSI2	Stearoyl-acyl carrier protein desaturase (AHRD V1 **** B7TZ44_SPIOL); contains Interpro domain(s) IPR005067 Fatty acid desaturase, type 2
Solyc06g053620	328.226	184.619	-0.828718	Down	2.02e-12	PPCK1	Calcium-dependent protein kinase 2 (AHRD V1 **** B4FZS4_MAIZE); contains Interpro domain(s) IPR002290 Serine/threonine protein kinase
Solyc06g053700	104.083	44.8451	-1.20713	Down	0.00583249	--	At1g04330 (Fragment) (AHRD V1 ***- B0FVZ1_ARATH)
Solyc06g053710	13853.3	9658.52	-0.520336	Down	2.47e-12	EIN4	Ethylene receptor (AHRD V1 **** Q9XET8_SOLLC); contains Interpro domain(s) IPR001789 Signal transduction response regulator, receiver region IPR014525 Signal transduction histidine kinase, hybrid-type, ethylene sensor IPR005467 Signal transduction histidine kinase, core
Solyc06g053740	1034.19	813.14	-0.346773	Down	0.00060261	--	Ubiquitin carboxyl-terminal hydrolase (Fragment) (AHRD V1 *--- D8UG84_VOLCA); contains Interpro domain(s) IPR002083 MATH
Solyc06g053910	805.746	306.973	-1.391	Down	5.91e-11	--	Plant-specific domain TIGR01615 family protein (AHRD V1 ***- B6SS18_MAIZE); contains Interpro domain(s) IPR006502 Protein of unknown function DUF506, plant
Solyc06g054290	18.552	6.50519	-1.45433	Down	0.0305171	--	Gibberellin receptor GID1L2 (AHRD V1 **-- B6T2M3_MAIZE)
Solyc06g054600	22.6086	5.21332	-2.03193	Down	0.00255692	--	Zinc finger CCCH domain-containing protein 58 (AHRD V1 *-*- C3H58_ARATH); contains Interpro domain(s) IPR000571 Zinc finger, CCCH-type
Solyc06g054620	85.0564	24.0296	-1.80584	Down	0.0146084	--	Zinc finger CCCH domain-containing protein 34 (AHRD V1 ***- C3H34_ARATH); contains Interpro domain(s) IPR000571 Zinc finger, CCCH-type
Solyc06g059740	14898.2	6881.84	-1.11423	Down	0	ADH2	Alcohol dehydrogenase 2 (AHRD V1 **** Q84UY3_PETHY); contains Interpro domain(s) IPR002085 Alcohol dehydrogenase superfamily, zinc-containing
Solyc06g062590	1288.35	1041.22	-0.307141	Down	0.00104621	TMN7	Transmembrane 9 superfamily protein member 4 (AHRD V1 **** B6SXZ2_MAIZE); contains Interpro domain(s) IPR004240 Nonaspanin (TM9SF)
Solyc06g062600	250.282	104.38	-1.25836	Down	0	--	Choline dehydrogenase (AHRD V1 ***- A0QXW0_MYCS2); contains Interpro domain(s) IPR012132 Glucose-methanol-choline oxidoreductase
Solyc06g063280	163.978	85.5214	-0.935794	Down	2.36e-12	--	CONSTANS-like zinc finger protein (AHRD V1 *-*- D0EP07_SOYBN); contains Interpro domain(s) IPR000315 Zinc finger, B-box
Solyc06g064550	78.7504	40.3164	-0.958693	Down	8.23e-05	--	Aspartokinase-homoserine dehydrogenase (AHRD V1 **** O63067_SOYBN); contains Interpro domain(s) IPR001341 Aspartate kinase region
Solyc06g064910	971.774	820.254	-0.244436	Down	0.00363249	--	T-complex protein 11 (AHRD V1 ***- D7KML1_ARALY); contains Interpro domain(s) IPR008862 T-complex 11
Solyc06g065270	1193.2	914.353	-0.383855	Down	8.79e-11	AMK2	Adenylate kinase (AHRD V1 **** B6STL7_MAIZE); contains Interpro domain(s) IPR006259 Adenylate kinase, subfamily
Solyc06g065480	310.836	222.693	-0.480337	Down	1.3e-06	--	Protein tyrosine phosphatase non-receptor type 6 (AHRD V1 **** A5D980_BOVIN); contains Interpro domain(s) IPR000242 Protein-tyrosine phosphatase, receptor/non-receptor type
Solyc06g065570	2025.14	1593.23	-0.345985	Down	1.27e-05	--	N-acetyltransferase (AHRD V1 ***- Q1HQ22_BOMMO); contains Interpro domain(s) IPR000182 GCN5-related N-acetyltransferase
Solyc06g065770	33.6609	0	-6.35234	Down	1.11e-16	--	Ulp1 protease family C-terminal catalytic domain containing protein (AHRD V1 *-*- Q60D46_SOLDE); contains Interpro domain(s) IPR003653 Peptidase C48, SUMO/Sentrin/Ubl1
Solyc06g066430	1198.34	338.627	-1.82199	Down	0	IQD26	Calmodulin-binding family protein (AHRD V1 **-* Q9ZU28_ARATH); contains Interpro domain(s) IPR000048 IQ calmodulin-binding region
Solyc06g066770	1293.91	695.35	-0.89552	Down	0.00156654	--	Kelch repeat-containing F-box family protein (AHRD V1 ***- D7KDI0_ARALY); contains Interpro domain(s) IPR015915 Kelch-type beta propeller
Solyc06g068440	453.136	336.082	-0.430668	Down	7.09e-06	IRX4	Cinnamoyl-CoA reductase (AHRD V1 **** Q4U1I5_SOLLC); contains Interpro domain(s) IPR016040 NAD(P)-binding domain
Solyc06g068450	3365.6	1474.19	-1.19071	Down	9.46e-05	SnRK3.25	CBL-interacting protein kinase (AHRD V1 **** A5YAI9_GOSHI); contains Interpro domain(s) IPR002290 Serine/threonine protein kinase
Solyc06g068600	355.115	197.593	-0.844403	Down	0	--	Phosphate import ATP-binding protein pstB 1 (AHRD V1 **** B6UHM7_MAIZE); contains Interpro domain(s) IPR005670 Phosphate transport system permease protein 1
Solyc06g069150	478.329	111.846	-2.09238	Down	0	--	Genomic DNA chromosome 3 P1 clone MPE11 (AHRD V1 *-*- Q9LUA5_ARATH)
Solyc06g069430	3875.3	2983.33	-0.377337	Down	9.98e-12	FUL1	MADS box transcription factor (AHRD V1 ***- Q9SBQ1_PETHY); contains Interpro domain(s) IPR002487 Transcription factor, K-box
Solyc06g069560	1576.42	771.383	-1.03073	Down	0	--	ARID/BRIGHT DNA-binding domain-containing protein/ELM2 domain-containing protein/Myb-like DNA-binding domain-containing protein (AHRD V1 *--- Q1PEA0_ARATH); contains Interpro domain(s) IPR017877 MYB-like
Solyc06g071000	1663.37	1256.78	-0.404256	Down	0	P5CDH	N-succinylglutamate 5-semialdehyde dehydrogenase (AHRD V1 *-*- ASTD_VIBCH); contains Interpro domain(s) IPR015590 Aldehyde dehydrogenase
Solyc06g071160	568.895	401.773	-0.501342	Down	1.14e-05	--	Beta-1 3-galactosyltransferase-like protein (AHRD V1 ***- D8RWA4_SELML); contains Interpro domain(s) IPR002659 Glycosyl transferase, family 31
Solyc06g071750	342.919	177.426	-0.949019	Down	5.66e-14	--	Octicosapeptide/Phox/Bem1p domain-containing protein (AHRD V1 **-- D7LRK8_ARALY); contains Interpro domain(s) IPR000270 Octicosapeptide/Phox/Bem1p
Solyc06g071920	7248.78	5399.94	-0.424764	Down	0	GAPC1	Glyceraldehyde-3-phosphate dehydrogenase (AHRD V1 **** Q9XG67_TOBAC); contains Interpro domain(s) IPR000173 Glyceraldehyde 3-phosphate dehydrogenase
Solyc06g071990	1135.76	454.206	-1.32144	Down	2.67e-09	--	AAA-type ATPase family protein (AHRD V1 *-*- D7MGM1_ARALY)
Solyc06g072430	703.355	444.119	-0.662808	Down	8.35e-12	--	Bcl-2-associated athanogene-like protein (AHRD V1 *-*- D1MIX4_VITVI); contains Interpro domain(s) IPR003103 Apoptosis regulator Bcl-2 protein, BAG
Solyc06g073280	1852.79	1498.79	-0.305825	Down	0	AGD2	LL-diaminopimelate aminotransferase (AHRD V1 **** A8IW39_CHLRE); contains Interpro domain(s) IPR019942 LL-diaminopimelate aminotransferase, plant-related
Solyc06g073330	1124.48	920.233	-0.289062	Down	4.57e-09	ATKRS-1	Lysyl-tRNA synthetase (AHRD V1 **** B9SY11_RICCO); contains Interpro domain(s) IPR002313 Lysyl-tRNA synthetase, class II
Solyc06g073520	161.405	112.815	-0.515121	Down	0.00387753	--	Solute carrier family 35 member F1 (AHRD V1 **-- B6U001_MAIZE); contains Interpro domain(s) IPR009262 Protein of unknown function DUF914, eukaryotic
Solyc06g073740	1947.69	1312.17	-0.56966	Down	0	--	Beta-D-glucosidase (AHRD V1 **** Q7XAS3_GOSHI); contains Interpro domain(s) IPR001764 Glycoside hydrolase, family 3, N-terminal
Solyc06g073870	1039.55	727.278	-0.515134	Down	0.00377432	--	DNA-directed RNA polymerase II subunit RPB4 (AHRD V1 **** B9EP00_SALSA); contains Interpro domain(s) IPR006590 RNA polymerase II, Rpb4, core
Solyc06g074170	75.5245	28.6201	-1.38699	Down	5.73e-05	--	NAC domain protein IPR003441 (AHRD V1 ***- B9HQ28_POPTR); contains Interpro domain(s) IPR003441 No apical meristem (NAM) protein
Solyc06g074240	171.83	62.4242	-1.45469	Down	0	--	Chromoplast-specific lycopene beta-cyclase
Solyc06g074940	741.588	593.875	-0.320257	Down	0.000242137	GCN1	ATP-binding cassette protein (AHRD V1 ***- Q5A2T2_CANAL); contains Interpro domain(s) IPR003439 ABC transporter-like
Solyc06g075240	12.4078	1.89222	-2.47342	Down	0.000849777	--	Ulp1 protease family C-terminal catalytic domain containing protein (AHRD V1 *-*- Q60D46_SOLDE); contains Interpro domain(s) IPR003653 Peptidase C48, SUMO/Sentrin/Ubl1
Solyc06g076400	232.5	137.847	-0.75239	Down	8.29e-05	--	Protein phosphatase 2C (AHRD V1 **** Q8RVG0_TOBAC); contains Interpro domain(s) IPR015655 Protein phosphatase 2C
Solyc06g076520	1196.4	909.586	-0.395265	Down	8.62e-12	--	class I heat shock protein (AHRD V1 ***- Q69BI7_CARPA); contains Interpro domain(s) IPR002068 Heat shock protein Hsp20
Solyc06g076560	358.736	207.975	-0.785301	Down	2.02e-13	--	class I heat shock protein (AHRD V1 ***- Q69BI7_CARPA); contains Interpro domain(s) IPR002068 Heat shock protein Hsp20
Solyc06g076570	935.212	507.186	-0.882234	Down	0	--	class I heat shock protein (AHRD V1 ***- Q69BI7_CARPA); contains Interpro domain(s) IPR002068 Heat shock protein Hsp20
Solyc06g076770	148.542	86.8266	-0.771793	Down	0.00258361	MYB	Myb family transcription factor (Fragment) (AHRD V1 *--* D7M1F0_ARALY); contains Interpro domain(s) IPR006447 Myb-like DNA-binding region, SHAQKYF class
Solyc06g082030	46.8409	8.77438	-2.36219	Down	6.17e-06	--	Gibberellin 2-beta-dioxygenase 7 (AHRD V1 **-* B6SZM8_MAIZE); contains Interpro domain(s) IPR005123 Oxoglutarate and iron-dependent oxygenase
Solyc06g082200	400.142	288.707	-0.470329	Down	0.0133844	--	Rab3 GTPase-activating protein catalytic subunit (AHRD V1 *-** RB3GP_XENLA)
Solyc06g084070	87.3375	7.48336	-3.47347	Down	0	SlIAA2	Auxin responsive protein (AHRD V1 ***- D9IQE6_CATRO); contains Interpro domain(s) IPR003311 AUX/IAA protein
Solyc06g084390	332.38	229.756	-0.531921	Down	7.69e-07	ABP1	ER auxin binding protein 1 (AHRD V1 **** Q9ZRX6_SOLLC); contains Interpro domain(s) IPR000886 Endoplasmic reticulum, targeting sequence
Solyc06g084540	1976.05	1268.32	-0.639527	Down	0	--	Universal stress protein (AHRD V1 ***- B4UW73_ARAHY); contains Interpro domain(s) IPR006016 UspA
Solyc07g005020	243.339	167.393	-0.538604	Down	1.67e-06	MCM5	DNA replication licensing factor (AHRD V1 ***- Q2UAJ0_ASPOR); contains Interpro domain(s) IPR008048 MCM protein 5
Solyc07g005320	849.617	639.422	-0.409812	Down	0.00154984	FIPS5	Pre-mRNA polyadenylation factor fip1 (AHRD V1 *-*- B6JX34_SCHJY); contains Interpro domain(s) IPR007854 Fip1
Solyc07g007040	2857.6	2362.21	-0.274621	Down	1.54e-10	--	Zinc finger CCCH-type with G patch domain-containing protein (AHRD V1 *--- ZGPAT_NEMVE); contains Interpro domain(s) IPR000467 D111/G-patch
Solyc07g007310	144.952	92.9786	-0.638289	Down	0.000101622	--	Menaquinone biosynthesis methyltransferase ubiE (AHRD V1 *-*- B2GCN0_LACF3); contains Interpro domain(s) IPR013216 Methyltransferase type 11
Solyc07g007330	993.336	552.835	-0.844951	Down	0	--	Serine-rich protein (AHRD V1 ***- A1YMW6_BRACM)
Solyc07g007510	369.851	282.539	-0.387988	Down	0.000530856	--	Adenylate cyclase (AHRD V1 ***- D7LB43_ARALY); contains Interpro domain(s) IPR008172 Adenylate cyclase
Solyc07g007790	4736.4	3811.5	-0.313404	Down	3.77e-15	SPS1F	Sucrose phosphate synthase (AHRD V1 **** Q2HYI0_CUCME); contains Interpro domain(s) IPR012819 Sucrose phosphate synthase, plant
Solyc07g007830	1079.53	816.019	-0.403545	Down	0.00432141	--	BSD domain containing protein (AHRD V1 ***- B6TCH2_MAIZE); contains Interpro domain(s) IPR005607 BSD
Solyc07g008540	227.942	119.662	-0.927317	Down	0.000252117	--	CONSTANS-like zinc finger protein (AHRD V1 *-*- D0EP06_SOYBN); contains Interpro domain(s) IPR010402 CCT domain
Solyc07g008620	1300.16	763.762	-0.76717	Down	0	--	LRR receptor-like serine/threonine-protein kinase, RLP
Solyc07g008900	403.943	279.468	-0.530809	Down	0.0452179	SLP3	Subtilisin-like serine protease (AHRD V1 **-* Q948Q4_ARATH); contains Interpro domain(s) IPR015500 Peptidase S8, subtilisin-related
Solyc07g008950	2503.81	2095.79	-0.256586	Down	0.00195816	--	Methionyl-tRNA synthetase (AHRD V1 ***- B2W192_PYRTR); contains Interpro domain(s) IPR015413 Aminoacyl-tRNA synthetase, class I (M)
Solyc07g009530	373.834	75.7469	-2.29682	Down	0	--	Chitinase (AHRD V1 ***- Q8MD06_LEUGL); contains Interpro domain(s) IPR001002 Chitin-binding, type 1
Solyc07g017510	3061.48	2203.91	-0.47409	Down	1.85e-07	FAB1B	Phosphatidylinositol-4-phosphate 5-kinase family protein (AHRD V1 **-* D7L328_ARALY); contains Interpro domain(s) IPR016034 Phosphatidylinositol-4-phosphate 5-kinase, core, subgroup
Solyc07g022760	694.169	531.496	-0.384962	Down	1e-06	PRP40A	Pre-mRNA-processing factor 40 homolog A (AHRD V1 *--- PR40A_MOUSE); contains Interpro domain(s) IPR002713 FF domain
Solyc07g026650	4103.15	1313.29	-1.64324	Down	0	ACO5	1-aminocyclopropane-1-carboxylate oxidase (AHRD V1 **** Q6A1K7_SOLLC); contains Interpro domain(s) IPR005123 Oxoglutarate and iron-dependent oxygenase
Solyc07g026960	823.383	558.125	-0.560629	Down	0	--	Xaa-Pro dipeptidase (AHRD V1 ***- B6TL64_MAIZE); contains Interpro domain(s) IPR000994 Peptidase M24, structural domain
Solyc07g032730	45.873	11.3855	-1.97161	Down	0.0148959	--	Pollen-specific kinase partner protein-like protein (Fragment) (AHRD V1 *--- Q5DK68_SOLLC); contains Interpro domain(s) IPR005512 Rop nucleotide exchanger, PRONE
Solyc07g032740	1601.42	691.766	-1.2105	Down	0	ASP2	Aspartate aminotransferase (AHRD V1 **** A9PHH1_POPTR); contains Interpro domain(s) IPR000796 Aspartate/other aminotransferase
Solyc07g041690	116.605	27.6726	-2.05867	Down	0.000137375	--	Ulp1 protease family C-terminal catalytic domain containing protein (AHRD V1 *-*- Q60D46_SOLDE); contains Interpro domain(s) IPR003653 Peptidase C48, SUMO/Sentrin/Ubl1
Solyc07g041870	850.089	741.513	-0.197038	Down	0.0444356	--	Tubulin--tyrosine ligase-like protein 12 (AHRD V1 ***- B6U4S2_MAIZE); contains Interpro domain(s) IPR004344 Tubulin-tyrosine ligase
Solyc07g042190	3731.38	2093.02	-0.833995	Down	1.46e-06	--	Os10g0422600 protein (Fragment) (AHRD V1 *-*- Q0IXM0_ORYSJ); contains Interpro domain(s) IPR007650 Protein of unknown function DUF581
Solyc07g042490	887.995	547.394	-0.697552	Down	0	--	SAUR33-auxin-responsive SAUR family member (AHRD V1 ***- B6T035_MAIZE); contains Interpro domain(s) IPR003676 Auxin responsive SAUR protein
Solyc07g042550	4465.93	3353.36	-0.413311	Down	0	SUS4	Sucrose synthase (AHRD V1 **** O82691_SOLLC); contains Interpro domain(s) IPR012820 Sucrose synthase, plants and cyanobacteria IPR000368 Sucrose synthase
Solyc07g043160	534.414	298.41	-0.839771	Down	0	--	UDP-glucosyltransferase (AHRD V1 **** A7M6U9_IPONI); contains Interpro domain(s) IPR002213 UDP-glucuronosyl/UDP-glucosyltransferase
Solyc07g045090	272.579	186.548	-0.546108	Down	0.00136358	--	Alcohol dehydrogenase zinc-binding domain protein (AHRD V1 **-* D2QM87_SPILD); contains Interpro domain(s) IPR002085 Alcohol dehydrogenase superfamily, zinc-containing
Solyc07g045140	626.515	298.099	-1.0705	Down	0	--	Uncharacterized membrane protein At3g27390 (AHRD V1 ***- Y3739_ARATH)
Solyc07g047790	2957.63	2370.07	-0.319464	Down	5.95e-11	Hsp89.1	Chaperone protein htpG (AHRD V1 ***- HTPG_IDILO); contains Interpro domain(s) IPR001404 Heat shock protein Hsp90
Solyc07g049690	2011.12	1321.7	-0.605444	Down	5.47e-05	HPL1	Cytochrome P450
Solyc07g052700	418.811	262.364	-0.673875	Down	0	--	MADS-box transcription factor 1 (AHRD V1 ***- D1MFS6_HEVBR); contains Interpro domain(s) IPR002100 Transcription factor, MADS-box
Solyc07g052830	177.78	92.9938	-0.931807	Down	0.000106127	--	Storekeeper protein (AHRD V1 **-- Q94IK2_SOLTU); contains Interpro domain(s) IPR007592 Protein of unknown function DUF573
Solyc07g052900	458.551	94.6103	-2.27198	Down	0	--	Os09g0451700 protein (Fragment) (AHRD V1 *--- Q0J1B9_ORYSJ); contains Interpro domain(s) IPR007592 Protein of unknown function DUF573
Solyc07g052960	2992.32	2120.86	-0.496533	Down	0.0330762	--	GRAS family transcription factor (AHRD V1 **-* B9MXU3_POPTR); contains Interpro domain(s) IPR005202 GRAS transcription factor
Solyc07g053140	275.788	171.642	-0.682837	Down	0.00618496	--	CONSTANS-like zinc finger protein (AHRD V1 *-*- D0EP07_SOYBN); contains Interpro domain(s) IPR000315 Zinc finger, B-box
Solyc07g053650	3202.56	2860	-0.163188	Down	3.88e-06	RPN1A	26S proteasome regulatory subunit (AHRD V1 ***- A8J3A4_CHLRE); contains Interpro domain(s) IPR016643 26S proteasome regulatory complex, non-ATPase subcomplex, Rpn1 subunit
Solyc07g054210	167.982	114.746	-0.548205	Down	0.00059713	--	Protochlorophyllide reductase like protein (AHRD V1 ***- Q0WVW0_ARATH); contains Interpro domain(s) IPR005979 Light-dependent protochlorophyllide reductase
Solyc07g054270	421.266	174.224	-1.27177	Down	0	--	Os08g0100600 protein (Fragment) (AHRD V1 *-*- Q0J8P7_ORYSJ); contains Interpro domain(s) IPR008507 Protein of unknown function DUF789
Solyc07g054450	789.465	541.297	-0.544105	Down	0	ULT1	Transcription factor (Fragment) (AHRD V1 ***- D6MKF6_9ASPA); contains Interpro domain(s) IPR000770 SAND
Solyc07g054600	148.105	90.0555	-0.715128	Down	0.0168509	--	F-box family protein (AHRD V1 ***- B9I698_POPTR); contains Interpro domain(s) IPR001810 Cyclin-like F-box
Solyc07g054670	986.709	338.509	-1.54226	Down	0	--	NADH dehydrogenase like protein (AHRD V1 **** O65414_ARATH); contains Interpro domain(s) IPR013027 FAD-dependent pyridine nucleotide-disulphide oxidoreductase
Solyc07g054750	74.8471	18.8743	-1.96401	Down	9.34e-14	--	Wound induced protein (AHRD V1 ***- B6U0P9_MAIZE)
Solyc07g054800	39.1359	6.83067	-2.44818	Down	2.19e-05	--	Wound induced protein (AHRD V1 ***- B6T327_MAIZE)
Solyc07g055060	23268.6	18951.1	-0.296094	Down	0.00171433	PPC1	Phosphoenolpyruvate carboxylase 1 (AHRD V1 ***- O23946_GOSHI); contains Interpro domain(s) IPR015813 Pyruvate/Phosphoenolpyruvate kinase, catalytic core IPR001449 Phosphoenolpyruvate carboxylase
Solyc07g055140	181.908	125.821	-0.530368	Down	0.0338017	--	Unknown Protein (AHRD V1); contains Interpro domain(s) IPR007789 Protein of unknown function DUF688
Solyc07g056420	3897.55	3062.22	-0.347946	Down	2.29e-05	GSTU25	Glutathione S-transferase-like protein (AHRD V1 **** Q8GVD1_SOLLC); contains Interpro domain(s) IPR004046 Glutathione S-transferase, C-terminal
Solyc07g056440	47.5457	21.1174	-1.15526	Down	0.000241282	--	Glutathione S-transferase-like protein (AHRD V1 **** Q8GVD1_SOLLC); contains Interpro domain(s) IPR004046 Glutathione S-transferase, C-terminal
Solyc07g056510	57.331	23.0935	-1.29646	Down	1.82e-05	GSTU25	Glutathione S-transferase (AHRD V1 **** D3Y4H6_9ROSI); contains Interpro domain(s) IPR004046 Glutathione S-transferase, C-terminal
Solyc07g056570	3942.8	2889.47	-0.448361	Down	0	STO1	9-cis-epoxycarotenoid dioxygenase
Solyc07g056670	5683.93	3042.48	-0.90155	Down	0	GA2OX1	Gibberellin 2-oxidase 2 (AHRD V1 ***- A0FK57_SOLLC); contains Interpro domain(s) IPR005123 Oxoglutarate and iron-dependent oxygenase
Solyc07g061790	1225.39	913.901	-0.42296	Down	5.85e-05	--	Heme-binding protein 2 (AHRD V1 **** B6T0C0_MAIZE); contains Interpro domain(s) IPR006917 SOUL haem-binding protein
Solyc07g062180	328.38	194.707	-0.75281	Down	1.67e-09	--	Predicted membrane protein (AHRD V1 ***- A2C1C4_PROM1); contains Interpro domain(s) IPR002794 Protein of unknown function DUF92, transmembrane
Solyc07g062280	42.165	8.78829	-2.2097	Down	4.1e-07	--	Gamma-glutamyl hydrolase 2 (AHRD V1 **** D7MX15_ARALY); contains Interpro domain(s) IPR015527 Peptidase C26, gamma-glutamyl hydrolase
Solyc07g062530	1973.59	1593.43	-0.308612	Down	9.14e-06	PPC3	Phosphoenolpyruvate carboxylase 2 (AHRD V1 ***- Q9SCB2_SOLLC); contains Interpro domain(s) IPR015813 Pyruvate/Phosphoenolpyruvate kinase, catalytic core IPR001449 Phosphoenolpyruvate carboxylase
Solyc07g062600	2734.13	1090.4	-1.32589	Down	0	--	PHD finger family protein (AHRD V1 *--- D7MI23_ARALY); contains Interpro domain(s) IPR019787 Zinc finger, PHD-finger
Solyc07g062610	653.729	506.38	-0.368205	Down	6.16e-06	--	4-methyl-5(B-hydroxyethyl)-thiazole monophosphate biosynthesis enzyme ThiJ (AHRD V1 *--- C8T4T4_KLEPR); contains Interpro domain(s) IPR006287 DJ-1
Solyc07g062670	304.673	176.898	-0.78292	Down	5.2e-06	--	Unknown Protein (AHRD V1)
Solyc07g063040	841.015	651.108	-0.369025	Down	8.56e-05	--	Enolase-phosphatase E-1 (AHRD V1 *-*- A8UQN2_9AQUI); contains Interpro domain(s) IPR017714 Methylthioribulose-1-phosphate dehydratase
Solyc07g063440	375.684	301.061	-0.319067	Down	0.0126493	CLUB	Trafficking protein particle complex subunit 10 (AHRD V1 *--- D3BI54_POLPA)
Solyc07g063640	2305.93	1452.48	-0.666675	Down	4.44e-06	--	Wound induced protein (AHRD V1 ***- B6SKC8_MAIZE)
Solyc07g063650	1536.43	1194.61	-0.362929	Down	0	UBP14	Ubiquitin carboxyl-terminal hydrolase (AHRD V1 **** B9N564_POPTR); contains Interpro domain(s) IPR016652 Ubiquitinyl hydrolase
Solyc07g063750	113.93	76.0758	-0.580019	Down	0.00994352	--	Serine/threonine-protein kinase receptor (AHRD V1 **** B6U2B7_MAIZE); contains Interpro domain(s) IPR002290 Serine/threonine protein kinase
Solyc07g063860	119.01	64.3666	-0.88243	Down	0.000789045	--	POT family domain containing protein expressed (AHRD V1 ***- D8L9H8_WHEAT); contains Interpro domain(s) IPR007493 Protein of unknown function DUF538
Solyc07g063960	243.109	179.414	-0.437434	Down	0.000819545	--	50S ribosomal protein L24 (AHRD V1 ***- B4FTJ3_MAIZE); contains Interpro domain(s) IPR003256 Ribosomal protein L24
Solyc07g064160	11145.4	5153	-1.1129	Down	0	TZ	Thiazole biosynthetic enzyme (AHRD V1 ***- D6N3H1_GOSHI); contains Interpro domain(s) IPR002922 Thiamine biosynthesis Thi4 protein
Solyc07g064170	15907.9	7221.75	-1.13928	Down	0	PME1	Pectinesterase (AHRD V1 ***- B9RXQ4_RICCO); contains Interpro domain(s) IPR018040 Pectinesterase, active site IPR000070 Pectinesterase, catalytic
Solyc07g064180	486.588	157.554	-1.62428	Down	0	PME2	Pectinesterase (AHRD V1 ***- B9RXQ4_RICCO); contains Interpro domain(s) IPR018040 Pectinesterase, active site IPR000070 Pectinesterase, catalytic
Solyc07g064270	986.245	745.607	-0.403333	Down	2.22e-16	GPT1	Glucose-6-phosphate/phosphate-translocator (AHRD V1 **** O64910_PEA); contains Interpro domain(s) IPR004696 Tpt phosphate/phosphoenolpyruvate translocator
Solyc07g064910	299.616	228.574	-0.389832	Down	0.0237856	--	EH-domain-containing protein 1 (AHRD V1 **** B6U193_MAIZE); contains Interpro domain(s) IPR001401 Dynamin, GTPase region
Solyc07g065960	299.724	135.199	-1.14611	Down	0	--	Chaperone protein dnaJ 11 (AHRD V1 ***- B6SS19_MAIZE); contains Interpro domain(s) IPR001623 Heat shock protein DnaJ, N-terminal
Solyc07g065970	740.455	268.756	-1.46069	Down	0	--	Chaperone protein dnaJ 11 (AHRD V1 *-*- B6SS19_MAIZE); contains Interpro domain(s) IPR001623 Heat shock protein DnaJ, N-terminal
Solyc07g066430	435.709	331.671	-0.393176	Down	0.0134364	--	GTP-binding protein (AHRD V1 **** B0JHK9_MICAN); contains Interpro domain(s) IPR004396 Conserved hypothetical protein CHP00092
Solyc07g066670	683.051	573.856	-0.251137	Down	0.0479809	KS1	Ent-kaurene synthase (AHRD V1 **** B9HI37_POPTR); contains Interpro domain(s) IPR005630 Terpene synthase, metal-binding domain
Solyc08g005150	126.343	57.5283	-1.12934	Down	0.000247471	NHL8	Ubiquitin ligase (AHRD V1 **-* B3G3Y7_ADIVA); contains Interpro domain(s) IPR006575 RWD
Solyc08g005530	300.645	73.1573	-2.03279	Down	0.000155105	--	Unknown Protein (AHRD V1)
Solyc08g005560	78.091	33.817	-1.19741	Down	5.13e-08	--	Binding protein (AHRD V1 ***- D7MGU4_ARALY)
Solyc08g005610	4874.47	2132.51	-1.19254	Down	0	CYP707A1	Cytochrome P450
Solyc08g006980	2771.73	2304.53	-0.26627	Down	0.0298934	--	Baculoviral IAP repeat-containing protein 3 (AHRD V1 *--- B0XJ37_CULQU); contains Interpro domain(s) IPR001841 Zinc finger, RING-type
Solyc08g007850	108.518	43.5557	-1.30878	Down	7.59e-06	--	Unknown Protein (AHRD V1)
Solyc08g007890	19.5613	6.50015	-1.53017	Down	0.0459935	--	Mitochondrial aldehyde dehydrogenase (AHRD V1 ***- Q8LST6_SECCE); contains Interpro domain(s) IPR015590 Aldehyde dehydrogenase
Solyc08g008330	851.38	626.409	-0.442446	Down	0.000270985	--	Unknown Protein (AHRD V1)
Solyc08g014000	2061.43	1208.1	-0.770698	Down	0	LoxA	Lipoxygenase (AHRD V1 **** Q43190_SOLTU); contains Interpro domain(s) IPR001246 Lipoxygenase, plant
Solyc08g014130	41491.6	27260.8	-0.605982	Down	3.33e-16	MAML-3	2-isopropylmalate synthase 1 (AHRD V1 **** Q30DX9_9BRAS); contains Interpro domain(s) IPR005671 Bacterial 2-isopropylmalate synthase
Solyc08g015690	4917.7	4014.95	-0.292575	Down	1.31e-11	--	Late-embryogenesis abundant protein 2 (AHRD V1 **-- C6T750_SOYBN); contains Interpro domain(s) IPR013990 Water Stress and Hypersensitive response
Solyc08g016670	802.159	621.955	-0.366861	Down	1.49e-06	--	Calcyclin-binding protein (AHRD V1 ***- B4FGY0_MAIZE); contains Interpro domain(s) IPR007699 SGS
Solyc08g041780	480.714	338.779	-0.504312	Down	2.15e-10	--	Neurochondrin family protein (AHRD V1 ***- D7MAS5_ARALY); contains Interpro domain(s) IPR008709 Neurochondrin
Solyc08g041870	4508.92	3779.83	-0.254436	Down	7.39e-09	ATAAT1	Aspartate aminotransferase (AHRD V1 **** Q2XTE6_SOLTU); contains Interpro domain(s) IPR000796 Aspartate/other aminotransferase
Solyc08g060810	4040.7	3117.95	-0.373962	Down	4.07e-06	FBL6	Ubiquitin ligase complex F-box protein GRR1 (AHRD V1 *-** C5G8H6_AJEDR); contains Interpro domain(s) IPR006553 Leucine-rich repeat, cysteine-containing subtype
Solyc08g061130	406.76	296.847	-0.453913	Down	1.95e-05	--	Transcription factor HY5 (AHRD V1 ***- B6UHC7_MAIZE); contains Interpro domain(s) IPR011616 bZIP transcription factor, bZIP-1
Solyc08g062310	21.9384	3.69131	-2.44398	Down	0.00109836	--	Ulp1 protease family C-terminal catalytic domain containing protein (AHRD V1 *-*- Q60D46_SOLDE); contains Interpro domain(s) IPR003653 Peptidase C48, SUMO/Sentrin/Ubl1
Solyc08g062340	632.071	313.456	-1.01086	Down	3.4e-10	--	Class II small heat shock protein Le-HSP17.6 (AHRD V1 ***- Q96489_SOLLC); contains Interpro domain(s) IPR002068 Heat shock protein Hsp20
Solyc08g062450	372.32	163.846	-1.18215	Down	0	HSP17.6II	class II heat shock protein (AHRD V1 ***- B6T339_MAIZE); contains Interpro domain(s) IPR002068 Heat shock protein Hsp20
Solyc08g062670	1078.46	817.66	-0.399228	Down	4.44e-16	--	Serine/threonine-protein kinase 38 (AHRD V1 ***- B6U4A0_MAIZE); contains Interpro domain(s) IPR002290 Serine/threonine protein kinase
Solyc08g063040	1162.26	982.058	-0.242955	Down	0.00575581	--	Zinc finger protein (AHRD V1 *-*- Q9LVQ7_ARATH); contains Interpro domain(s) IPR007087 Zinc finger, C2H2-type
Solyc08g065260	172.371	126.129	-0.449341	Down	0.0188604	--	Ycf36 protein (AHRD V1 *-*- Q55866_SYNY3); contains Interpro domain(s) IPR009631 Protein of unknown function DUF1230
Solyc08g065610	4244.52	2894.7	-0.552122	Down	4.42e-06	GAMMAVPE	Vacuolar processing enzyme-1b (AHRD V1 **-- Q852T2_TOBAC); contains Interpro domain(s) IPR001096 Peptidase C13, legumain
Solyc08g066010	157.346	105.378	-0.576491	Down	0.00767969	--	Binding protein (AHRD V1 ***- D7M9N9_ARALY); contains Interpro domain(s) IPR011990 Tetratricopeptide-like helical
Solyc08g066100	603.099	126.108	-2.25397	Down	0	PFK3	Phosphofructokinase family protein (AHRD V1 ***- D7MLU4_ARALY); contains Interpro domain(s) IPR012004 Pyrophosphate-dependent phosphofructokinase TP0108
Solyc08g066200	671.179	556.173	-0.270978	Down	0.00813632	--	Poly(A) polymerase (AHRD V1 ***- D7M9N5_ARALY); contains Interpro domain(s) IPR007012 Poly(A) polymerase, central region
Solyc08g066240	11657.8	4890.71	-1.25311	Down	2.27e-07	emb1075	Decarboxylase family protein (AHRD V1 ***- A7GHE9_CLOBL); contains Interpro domain(s) IPR002129 Pyridoxal phosphate-dependent decarboxylase
Solyc08g066250	3977.42	960.606	-2.04934	Down	5.44e-11	emb1075	Decarboxylase family protein (AHRD V1 ***- A7GHE9_CLOBL); contains Interpro domain(s) IPR002129 Pyridoxal phosphate-dependent decarboxylase
Solyc08g066370	90.8439	32.4432	-1.47365	Down	2.31e-07	--	Serine/threonine-protein phosphatase 7 long form homolog (AHRD V1 **-- PPP7L_ARATH); contains Interpro domain(s) IPR019557 Aminotransferase-like, plant mobile domain
Solyc08g066690	7211.13	4277.44	-0.753423	Down	0	--	Exostosin family protein (AHRD V1 ***- D7M9P2_ARALY); contains Interpro domain(s) IPR004263 Exostosin-like
Solyc08g066700	1665.99	978.255	-0.767846	Down	1.1e-12	--	Polyribonucleotide nucleotidyltransferase (AHRD V1 ***- PNP_PROVI); contains Interpro domain(s) IPR001247 Exoribonuclease, phosphorolytic domain 1
Solyc08g066800	2022.8	1505.32	-0.426186	Down	0.00103567	PLDALPHA1	Phospholipase D (AHRD V1 **** Q9FR61_SOLLC); contains Interpro domain(s) IPR011402 Phospholipase D, plant
Solyc08g067160	345.507	158.993	-1.11771	Down	0	--	Acyl-protein thioesterase 2 (AHRD V1 **-- B6T1C9_MAIZE); contains Interpro domain(s) IPR003140 Phospholipase/carboxylesterase
Solyc08g068070	250.85	172.605	-0.538266	Down	0.0423355	--	Globin (AHRD V1 ***- C8WRW6_ALIAD); contains Interpro domain(s) IPR001486 Globin, truncated bacterial-like
Solyc08g068210	1149.72	984.936	-0.223091	Down	0.00632207	--	AP-1 complex subunit beta-1 (AHRD V1 ***- C5GH51_AJEDR); contains Interpro domain(s) IPR016342 Adaptor protein complex, beta subunit
Solyc08g068550	30.7472	2.84897	-3.25427	Down	6.87e-05	--	Ulp1 protease family C-terminal catalytic domain containing protein (AHRD V1 *-*- Q60D46_SOLDE); contains Interpro domain(s) IPR003653 Peptidase C48, SUMO/Sentrin/Ubl1
Solyc08g075440	388.373	172.279	-1.17075	Down	0	Nr	Conserved oligomeric Golgi complex subunit 6 (AHRD V1 ***- COG6_BOVIN); contains Interpro domain(s) IPR010490 Conserved oligomeric complex COG6
Solyc08g075530	709.839	580.517	-0.289965	Down	0.0240865	--	Alpha glucosidase-like protein (AHRD V1 **** Q93Y12_ARATH); contains Interpro domain(s) IPR000322 Glycoside hydrolase, family 31
Solyc08g075940	423.192	197.614	-1.09701	Down	1.67e-15	--	DNA-directed RNA polymerase (AHRD V1 ***- B9IL57_POPTR); contains Interpro domain(s) IPR015712 DNA-directed RNA polymerase, subunit 2
Solyc08g076480	1323.1	926.574	-0.513754	Down	0.00479827	--	Plastid lipid-associated protein 3, chloroplastic (AHRD V1 **-- PAP3_BRACM); contains Interpro domain(s) IPR006843 PAP fibrillin
Solyc08g076730	580.81	327.101	-0.827527	Down	4.39e-06	--	TPR domain protein (AHRD V1 *-*- B6U810_MAIZE); contains Interpro domain(s) IPR011990 Tetratricopeptide-like helical
Solyc08g077060	150.986	77.6999	-0.954683	Down	0.0117841	--	Zinc finger protein LSD1 (AHRD V1 **-- Q6QUK7_ORYSJ); contains Interpro domain(s) IPR005735 Zinc finger, LSD1-type
Solyc08g077150	284.128	209.317	-0.440098	Down	0.0117846	PLL1	Protein phosphatase 2C containing protein (AHRD V1 *-** B6T998_MAIZE); contains Interpro domain(s) IPR015655 Protein phosphatase 2C
Solyc08g077210	1518.99	984.877	-0.62488	Down	0.000147097	IP5PII	Inositol 1 4 5-trisphosphate 5-phosphatase (AHRD V1 *-** Q712G2_ARATH); contains Interpro domain(s) IPR000300 Inositol polyphosphate related phosphatase
Solyc08g077300	562.974	358.601	-0.650078	Down	0.000383633	PYR6	Adenylate kinase (AHRD V1 **** B6TE58_MAIZE); contains Interpro domain(s) IPR006266 UMP-CMP kinase
Solyc08g077460	2975.59	1764.34	-0.753904	Down	0	--	S-ribonuclease binding protein SBP1 (Fragment) (AHRD V1 *--- Q9M5Q3_PETHY); contains Interpro domain(s) IPR017066 S-ribonuclease binding protein, SBP1, pollen
Solyc08g077480	2029.46	923.89	-1.13494	Down	0.0211227	--	Os04g0585900 protein (Fragment) (AHRD V1 *-*- Q0JAP2_ORYSJ); contains Interpro domain(s) IPR007650 Protein of unknown function DUF581
Solyc08g077500	962.911	739.026	-0.381588	Down	0.00044166	--	Vacuolar protein sorting-associated protein (AHRD V1 *-*- D3BBX0_POLPA); contains Interpro domain(s) IPR001849 Pleckstrin homology
Solyc08g077840	175.044	110.165	-0.666029	Down	0.00223878	--	Cupin 2 conserved barrel domain protein (AHRD V1 **-- D7BFW1_MEISD); contains Interpro domain(s) IPR014710 RmlC-like jelly roll fold
Solyc08g078150	278.624	198.996	-0.484716	Down	4.33e-05	--	Pentatricopeptide repeat-containing protein (AHRD V1 *-*- D7KH82_ARALY); contains Interpro domain(s) IPR002625 Smr protein/MutS2 C-terminal
Solyc08g078300	166.725	43.8984	-1.91519	Down	0	--	Homeobox-leucine zipper protein (AHRD V1 ***- Q40781_PIMBR); contains Interpro domain(s) IPR006712 HD-ZIP protein, N-terminal
Solyc08g078430	2409.85	1985.52	-0.279373	Down	0	emb1220	Pre-mRNA processing ribonucleoprotein binding region-containing protein (AHRD V1 **-* A7AUH1_BABBO); contains Interpro domain(s) IPR019175 Prp31 C-terminal
Solyc08g078850	427.941	118.973	-1.84313	Down	0	--	L-lactate dehydrogenase (AHRD V1 **** Q96569_SOLLC); contains Interpro domain(s) IPR011304 L-lactate dehydrogenase
Solyc08g079430	640.883	520.115	-0.301013	Down	0.00870491	--	Primary amine oxidase (AHRD V1 ***- B9RBR2_RICCO); contains Interpro domain(s) IPR000269 Copper amine oxidase
Solyc08g079480	395.149	137.514	-1.51997	Down	0	--	Unknown Protein (AHRD V1); contains Interpro domain(s) IPR009902 Protein of unknown function DUF1442
Solyc08g079700	3130.23	2138.3	-0.549715	Down	4.91e-08	--	Zinc finger A20 and AN1 domain-containing stress-associated protein 7 (AHRD V1 ***- SAP7_ARATH); contains Interpro domain(s) IPR000058 Zinc finger, AN1-type
Solyc08g079820	191.25	96.4707	-0.984214	Down	1.28e-05	--	ADP-ribose pyrophosphatase (AHRD V1 *-** B2GB88_LACF3); contains Interpro domain(s) IPR000086 NUDIX hydrolase domain
Solyc08g079830	748.384	631.981	-0.24375	Down	0.00828272	--	Cu/Zn-superoxide dismutase copper chaperone (AHRD V1 **** Q9BBU5_SOYBN); contains Interpro domain(s) IPR001424 Superoxide dismutase, copper/zinc binding
Solyc08g080370	501.875	416.695	-0.268092	Down	0.0432626	--	Acetylornithine aminotransferase (AHRD V1 **** D8THT2_VOLCA); contains Interpro domain(s) IPR004636 Acetylornithine and succinylornithine aminotransferase
Solyc08g081010	14272.4	10240.4	-0.478949	Down	2.22e-16	RML1	Glutamate-cysteine ligase (AHRD V1 **** Q7Y0R4_BRAJU); contains Interpro domain(s) IPR011556 Glutamate--cysteine ligase, plant
Solyc08g081160	459.08	178.236	-1.3629	Down	0	--	( related) (AHRD V1 *-*- Q2HTJ8_MEDTR)
Solyc08g081170	214.925	120.561	-0.831879	Down	1.38e-14	--	UDP-N-acetylmuramoyl-L-alanyl-D-glutamate--2 6-diaminopimelate ligase (AHRD V1 *-** D7UXP7_LISGR); contains Interpro domain(s) IPR005761 UDP-N-acetylmuramoylalanyl-D-glutamate-2,6-diaminopimelate ligase
Solyc08g081250	3724.19	2647.26	-0.492361	Down	8.33e-15	--	Aminopeptidase N (AHRD V1 ***- D5C0C8_NITHN); contains Interpro domain(s) IPR012779 Peptidase M1, alanyl aminopeptidase
Solyc08g081900	873.376	711.852	-0.29487	Down	2.47e-07	--	Translation initiation factor IF-2 (AHRD V1 **** D7LZF5_ARALY); contains Interpro domain(s) IPR000178 Initiation factor 2
Solyc08g082730	418.966	302.626	-0.468749	Down	0.00907448	--	BZIP transcription factor bZIP108 (Fragment) (AHRD V1 *--- Q0GPJ1_SOYBN); contains Interpro domain(s) IPR012458 Protein of unknown function DUF1664
Solyc08g082830	352.481	265.258	-0.409589	Down	2.75e-05	--	NH(3)-dependent NAD(+) synthetase (AHRD V1 ***- A1ZGC5_9BACT); contains Interpro domain(s) IPR014445 Glutamine-dependent NAD(+) synthetase, GAT region
Solyc08g082980	405.707	278.027	-0.544533	Down	0.0269961	WNK8	Serine/threonine protein kinase (AHRD V1 *-** D0NNA3_PHYIN); contains Interpro domain(s) IPR002290 Serine/threonine protein kinase
Solyc08g083050	1650.65	737.849	-1.16119	Down	1.66e-08	--	Unknown Protein (AHRD V1)
Solyc09g005110	88.9512	18.8465	-2.21388	Down	0	--	Pyruvate decarboxylase 1 (AHRD V1 **** Q84V95_LOTCO); contains Interpro domain(s) IPR012110 Pyruvate decarboxylase/indolepyruvate decarboxylase
Solyc09g005830	55.3204	28.2963	-0.956925	Down	0.0321934	--	Exocyst complex protein EXO70 (AHRD V1 *--- EXO70_KLULA); contains Interpro domain(s) IPR004140 Exo70 exocyst complex subunit
Solyc09g007270	5187.83	3468.74	-0.580662	Down	0	APX2	Ascorbate peroxidase (AHRD V1 **** B9VRH6_CITMA); contains Interpro domain(s) IPR002207 Plant ascorbate peroxidase
Solyc09g007310	1389	1067.61	-0.37953	Down	7.03e-05	UPL4	Ubiquitin-protein ligase 4 (AHRD V1 **** D7M7X1_ARALY); contains Interpro domain(s) IPR000569 HECT
Solyc09g007550	186.471	91.6771	-1.02099	Down	1.51e-05	--	Zinc finger family protein (AHRD V1 *--- D7M7Z8_ARALY); contains Interpro domain(s) IPR007087 Zinc finger, C2H2-type
Solyc09g007990	434.68	334.867	-0.375952	Down	4.81e-05	--	Telomere repeat-binding protein 5 (AHRD V1 *-*- TRP5_ARATH); contains Interpro domain(s) IPR001005 SANT, DNA-binding
Solyc09g008560	1962.44	645.473	-1.60359	Down	3.69e-08	--	1-aminocyclopropane-1-carboxylate oxidase (AHRD V1 **-- ACCO_MUSAC); contains Interpro domain(s) IPR005123 Oxoglutarate and iron-dependent oxygenase
Solyc09g008970	135.805	93.6254	-0.534581	Down	0.0103684	--	Unknown Protein (AHRD V1)
Solyc09g010420	300.595	188.559	-0.671618	Down	0.000853828	--	Arginine biosynthesis bifunctional protein ArgJ (AHRD V1 ***- B4VHU0_9CYAN); contains Interpro domain(s) IPR002813 Arginine biosynthesis protein ArgJ
Solyc09g011020	180.21	108.24	-0.73323	Down	2.98e-07	--	Kinesin light chain-like protein (AHRD V1 *-*- D8LTR1_ECTSI)
Solyc09g014300	661.229	533.032	-0.31071	Down	0.00399384	SQD2	Glycosyl transferase group 1 family protein (AHRD V1 **-- B6T479_MAIZE); contains Interpro domain(s) IPR001296 Glycosyl transferase, group 1
Solyc09g014760	698.066	517.714	-0.430909	Down	0.000563849	--	Chlorophyll synthase (AHRD V1 **** C3W4Q2_TOBAC); contains Interpro domain(s) IPR011799 Chlorophyll synthase, ChlG
Solyc09g014900	156.953	92.6683	-0.757535	Down	1.7e-06	CYP71B2	Cytochrome P450
Solyc09g015000	207.452	66.5344	-1.63449	Down	0	HSP17.4	class I heat shock protein (AHRD V1 ***- Q69BI7_CARPA); contains Interpro domain(s) IPR002068 Heat shock protein Hsp20
Solyc09g015010	236.868	101.362	-1.22117	Down	0.0411772	--	Unknown Protein (AHRD V1)
Solyc09g015020	134.841	50.4604	-1.41062	Down	3.62e-13	--	class I heat shock protein 3 (AHRD V1 ***- B6TDB5_MAIZE); contains Interpro domain(s) IPR002068 Heat shock protein Hsp20
Solyc09g015520	88.6122	53.6704	-0.718985	Down	0.00496157	--	Receptor like kinase, RLK
Solyc09g015670	1683.2	1349.35	-0.318855	Down	1.29e-06	VSR1;1	Vacuolar sorting receptor (AHRD V1 **** Q93X09_VIGMU); contains Interpro domain(s) IPR003137 Protease-associated PA
Solyc09g020110	614.505	480.058	-0.35594	Down	1.03e-06	--	S-like RNase (Fragment) (AHRD V1 ***- D8TKF1_VOLCA); contains Interpro domain(s) IPR001568 Ribonuclease T2
Solyc09g031780	1488.43	1229.53	-0.275597	Down	8.1e-13	TIC110	Tic110 family transporter chloroplast inner envelope protein Tic110 (AHRD V1 **-- A4S0R7_OSTLU)
Solyc09g055940	772.631	615.987	-0.326681	Down	3.77e-08	--	Bile acid sodium symporter family protein (AHRD V1 **** D7L6U2_ARALY); contains Interpro domain(s) IPR002657 Bile acid:sodium symporter
Solyc09g064370	3854.63	3234.72	-0.252924	Down	1.12e-08	PAR2	Alcohol dehydrogenase (AHRD V1 **** Q1HQD0_BOMMO); contains Interpro domain(s) IPR014183 Alcohol dehydrogenase class III/S-(hydroxymethyl)glutathione dehydrogenase
Solyc09g064390	212.209	131.728	-0.686196	Down	0.00146302	--	Tetratricopeptide repeat protein 4 (AHRD V1 **-- B0WYL6_CULQU); contains Interpro domain(s) IPR011990 Tetratricopeptide-like helical
Solyc09g064450	2354.43	1887.86	-0.318564	Down	0	--	NADH dehydrogenase (Ubiquinone) (AHRD V1 **** D7FUY2_ECTSI); contains Interpro domain(s) IPR016040 NAD(P)-binding domain
Solyc09g065560	516.242	347.888	-0.56886	Down	2.34e-08	--	Sulfate transporter (AHRD V1 **** D7LTZ8_ARALY); contains Interpro domain(s) IPR001902 Sulphate anion transporter
Solyc09g065660	116.921	17.8789	-2.68107	Down	0	--	Heat stress transcription factor A3 (AHRD V1 ***- D1M7W9_SOLLC); contains Interpro domain(s) IPR000232 Heat shock factor (HSF)-type, DNA-binding
Solyc09g065900	1419.36	1041.7	-0.44615	Down	3.22e-07	--	Glutathione reductase (AHRD V1 ***- B9IED0_POPTR); contains Interpro domain(s) IPR006324 Glutathione reductase, plant
Solyc09g066070	21.5945	8.12971	-1.36481	Down	0.0369905	--	Homeodomain-containing transcription factor FWA (AHRD V1 **-* B5BPF8_ARATH); contains Interpro domain(s) IPR002913 Lipid-binding START
Solyc09g072820	100.334	4.8811	-4.24915	Down	0	--	Cellulose synthase (AHRD V1 **** B8XPP6_9ROSI); contains Interpro domain(s) IPR005150 Cellulose synthase
Solyc09g074350	14.1645	3.25197	-1.99066	Down	0.0346744	--	Unknown Protein (AHRD V1)
Solyc09g074690	135.773	68.9694	-0.972893	Down	1.83e-11	--	LUMINIDEPENDENS-like protein (Fragment) (AHRD V1 ***- Q52ZP5_PEA); contains Interpro domain(s) IPR001356 Homeobox
Solyc09g075440	6742.22	4225.86	-0.673924	Down	2.85e-06	ERS1	Ethylene receptor (AHRD V1 **** Q41341_SOLLC); contains Interpro domain(s) IPR005467 Signal transduction histidine kinase, core
Solyc09g075950	672.579	380.376	-0.821591	Down	0	HSP70T-2	Heat shock protein 1 (AHRD V1 ***- B6SXY0_MAIZE); contains Interpro domain(s) IPR013126 Heat shock protein 70
Solyc09g082130	285.892	168.441	-0.761761	Down	0.000205213	--	Unknown Protein (AHRD V1)
Solyc09g082210	510.627	280.349	-0.864077	Down	2.46e-05	--	Os10g0422600 protein (Fragment) (AHRD V1 *-*- Q0IXM0_ORYSJ); contains Interpro domain(s) IPR007650 Protein of unknown function DUF581
Solyc09g082690	5442.65	3712.22	-0.551975	Down	3.32e-10	--	Early light-induced protein 7 (AHRD V1 ***- B2BJD6_RHOCT)
Solyc09g082720	815.561	347.779	-1.22863	Down	0	--	Aldo/keto reductase family protein (AHRD V1 **** D7KWQ9_ARALY); contains Interpro domain(s) IPR001395 Aldo/keto reductase
Solyc09g082730	681.834	523.88	-0.379917	Down	0.000451526	--	Aldo/keto reductase family protein (AHRD V1 **** D7KWQ6_ARALY); contains Interpro domain(s) IPR001395 Aldo/keto reductase
Solyc09g083030	117.637	56.8971	-1.04248	Down	7.22e-06	--	Myrosinase binding protein (AHRD V1 **-* P93065_BRANA); contains Interpro domain(s) IPR001229 Mannose-binding lectin
Solyc09g083090	1885.08	1326.3	-0.507088	Down	0	SnRK3.10	CBL-interacting protein kinase 20 (AHRD V1 ***- C4P7W9_VITVI); contains Interpro domain(s) IPR002290 Serine/threonine protein kinase
Solyc09g089580	79702.9	57314.6	-0.475728	Down	0	--	1-aminocyclopropane-1-carboxylate oxidase-like protein (AHRD V1 **-* Q9LTH8_ARATH); contains Interpro domain(s) IPR005123 Oxoglutarate and iron-dependent oxygenase
Solyc09g089610	335.489	144.688	-1.21096	Down	0	ETR2	Ethylene receptor (AHRD V1 **** Q5QG21_SOLLC); contains Interpro domain(s) IPR001789 Signal transduction response regulator, receiver region IPR014525 Signal transduction histidine kinase, hybrid-type, ethylene sensor IPR005467 Signal transduction histidine kinase, core
Solyc09g090680	17.5436	5.85631	-1.51752	Down	0.0313211	--	Cysteine-rich repeat secretory protein 3 (AHRD V1 ***- CRR3_ARATH); contains Interpro domain(s) IPR002902 Protein of unknown function DUF26
Solyc09g090700	1318.18	1143.92	-0.20449	Down	0.0209526	SSADH1	Succinate semialdehyde dehydrogenase (AHRD V1 **** B6TPI6_MAIZE); contains Interpro domain(s) IPR015590 Aldehyde dehydrogenase
Solyc09g091050	335.655	230.833	-0.539317	Down	7.5e-06	--	Lipase (AHRD V1 *-*- B6V3M3_9ROSI); contains Interpro domain(s) IPR002921 Lipase, class 3
Solyc09g091180	2017.42	1388.28	-0.539072	Down	0	HSP60-3B	chaperonin (AHRD V1 ***- Q6N0B9_9PROT); contains Interpro domain(s) IPR001844 Chaperonin Cpn60
Solyc09g091430	104.68	44.197	-1.23615	Down	3.2e-06	--	Pectate lyase 1-27 (AHRD V1 **** B9TU35_9ROSI); contains Interpro domain(s) IPR002022 Pectate lyase/Amb allergen
Solyc09g091470	11872.1	7522.79	-0.658212	Down	0	PKT3	3-ketoacyl CoA thiolase 2 (AHRD V1 **** C8YNG7_PETHY); contains Interpro domain(s) IPR002155 Thiolase
Solyc09g091580	1103.09	785.285	-0.490039	Down	9.41e-12	--	Uncharacterized aarF domain-containing protein kinase 1 (AHRD V1 *--- ADCK1_CHICK); contains Interpro domain(s) IPR004147 ABC-1
Solyc09g091600	111.282	60.1503	-0.883006	Down	0.000621864	--	Male sterility MS5 family protein (AHRD V1 **-- D7KE75_ARALY); contains Interpro domain(s) IPR011990 Tetratricopeptide-like helical
Solyc09g091820	2416.74	2130.01	-0.18217	Down	0.0104746	PMP	AT3g24160/MUJ8_16 (AHRD V1 ***- Q9ZSJ7_ARATH)
Solyc09g098040	1495.12	1071.93	-0.479892	Down	1.73e-13	PWD	Phosphoglucan water dikinase (AHRD V1 *-** A8J6C3_CHLRE); contains Interpro domain(s) IPR013783 Immunoglobulin-like fold
Solyc09g098110	594.067	487.975	-0.283599	Down	0.000474586	--	BHLH transcription factor (AHRD V1 *-** B6SY24_MAIZE); contains Interpro domain(s) IPR001092 Basic helix-loop-helix dimerisation region bHLH
Solyc09g098120	318.111	136.502	-1.2181	Down	0	--	DUF1264 domain protein (AHRD V1 **-- B8NLT6_ASPFN); contains Interpro domain(s) IPR010686 Protein of unknown function DUF1264
Solyc10g005040	1327.57	1039.86	-0.352283	Down	0.000196567	--	Harpin-induced protein-like (Fragment) (AHRD V1 **-- D2CFH8_COFAR); contains Interpro domain(s) IPR010847 Harpin-induced 1
Solyc10g005120	119.23	0.326332	-7.33039	Down	0	--	Flavanone 3-hydroxylase (AHRD V1 **-- Q5XPX2_GINBI); contains Interpro domain(s) IPR005123 Oxoglutarate and iron-dependent oxygenase
Solyc10g005370	643.469	520.065	-0.306955	Down	0.00965288	--	Pyruvate, phosphate dikinase regulatory protein 2 (AHRD V1 ***- PDRP2_ARATH); contains Interpro domain(s) IPR005177 Protein of unknown function DUF299
Solyc10g006290	986.821	750.837	-0.394097	Down	8.81e-07	--	Endoribonuclease L-PSP family protein (AHRD V1 **-* D7LAZ0_ARALY); contains Interpro domain(s) IPR019897 YjgF-like protein, conserved site
Solyc10g006410	241.853	186.872	-0.371353	Down	0.0390709	--	Genomic DNA chromosome 3 BAC clone F4B12 (AHRD V1 ***- Q9LIL9_ARATH)
Solyc10g006770	656.379	480.2	-0.450559	Down	0.000241963	SPT16	FACT complex subunit SPT16 (AHRD V1 *-*- D3AWW1_POLPA); contains Interpro domain(s) IPR000994 Peptidase M24, structural domain
Solyc10g006880	3498.64	2495.63	-0.487323	Down	0.000197837	NOR	NAC domain protein (AHRD V1 ***- Q56UP7_SOLLC); contains Interpro domain(s) IPR003441 No apical meristem (NAM) protein
Solyc10g006890	543.3	420.361	-0.369796	Down	2.94e-07	--	WD-40 repeat family protein (AHRD V1 ***- D7MTR4_ARALY); contains Interpro domain(s) IPR017986 WD40 repeat, region
Solyc10g006930	418.121	311.795	-0.422836	Down	0.000649676	--	LRR receptor-like serine/threonine-protein kinase, RLP
Solyc10g007100	567.997	249.029	-1.18821	Down	0	--	Multidrug resistance protein mdtK (AHRD V1 ***- MDTK_YERE8); contains Interpro domain(s) IPR002528 Multi antimicrobial extrusion protein MatE
Solyc10g007110	668.405	265.573	-1.33025	Down	0	--	Tyrosine aminotransferase (AHRD V1 **** Q8GUE9_SOLSC); contains Interpro domain(s) IPR005958 Tyrosine/nicotianamine aminotransferase
Solyc10g007760	1293.52	1050.79	-0.299714	Down	1.62e-07	--	Ribose-phosphate pyrophosphokinase 4 (AHRD V1 ***- D7LJE3_ARALY); contains Interpro domain(s) IPR005946 Phosphoribosyl pyrophosphokinase
Solyc10g007880	453.8	151.53	-1.57982	Down	4.44e-16	--	Cytochrome P450
Solyc10g008400	1403.25	648.881	-1.11225	Down	9.57e-14	RMA1	RING finger protein 5 (AHRD V1 *--- B6TI40_MAIZE); contains Interpro domain(s) IPR018957 Zinc finger, C3HC4 RING-type
Solyc10g009110	1642.16	1133.25	-0.534964	Down	0	RAP2.5	Ethylene-responsive transcription factor 4 (AHRD V1 ***- B6SIZ8_MAIZE); contains Interpro domain(s) IPR001471 Pathogenesis-related transcriptional factor and ERF, DNA-binding
Solyc10g011730	73.4927	14.3082	-2.32747	Down	9.99e-16	--	Arabinogalactan peptide 20 (AHRD V1 ***- AGP20_ARATH); contains Interpro domain(s) IPR009424 Protein of unknown function DUF1070
Solyc10g012240	1105.72	899.728	-0.297294	Down	4.3e-09	--	Ubiquitin-conjugating enzyme (AHRD V1 ***- D2VN46_NAEGR); contains Interpro domain(s) IPR015581 Ubiquitin-conjugating enzyme
Solyc10g012370	1443.33	1006.77	-0.51948	Down	0	CYSC1	Cysteine synthase (AHRD V1 **** Q76MX2_SOLTU); contains Interpro domain(s) IPR005859 Cysteine synthase A
Solyc10g012480	163.416	55.5597	-1.54933	Down	0	--	Unknown Protein (AHRD V1)
Solyc10g017970	6068.18	3569.33	-0.76554	Down	0	PR3	Chitinase (AHRD V1 ***- Q9SQL3_POAPR); contains Interpro domain(s) IPR001002 Chitin-binding, type 1
Solyc10g017980	2238.09	1222.29	-0.872454	Down	0	PR3	Chitinase (AHRD V1 ***- B8QVJ5_ZEAMP); contains Interpro domain(s) IPR001002 Chitin-binding, type 1
Solyc10g018140	48.9006	6.82777	-2.76708	Down	3.6e-14	--	Dihydroflavonol 4-reductase (AHRD V1 **** Q6R130_CITSI); contains Interpro domain(s) IPR016040 NAD(P)-binding domain
Solyc10g018600	463.656	340.961	-0.442981	Down	0.0011026	--	Amino acid transporter (AHRD V1 **** B7GLG7_ANOFW); contains Interpro domain(s) IPR015606 Cationic amino acid transporter
Solyc10g024420	7379.67	5143.25	-0.52084	Down	1.07e-08	MRP9	ABC transporter C family member 9 (AHRD V1 **-- AB9C_ARATH); contains Interpro domain(s) IPR001140 ABC transporter, transmembrane region
Solyc10g044470	4462.59	2714.52	-0.717098	Down	0	CLC-C	Voltage-gated chloride channel (AHRD V1 **** Q96325_ARATH); contains Interpro domain(s) IPR002251 Chloride channel plant CLC
Solyc10g047030	58.2635	11.38	-2.31445	Down	8.02e-10	--	Beta-xylosidase 4 (AHRD V1 **** D7MRV5_ARALY); contains Interpro domain(s) IPR001764 Glycoside hydrolase, family 3, N-terminal
Solyc10g047040	58.5663	29.2374	-0.992056	Down	0.00580217	--	Zinc finger protein zfs1 (AHRD V1 *-*- ZFS1_SCHPO); contains Interpro domain(s) IPR000571 Zinc finger, CCCH-type
Solyc10g049850	272.323	202.517	-0.426517	Down	0.004197	--	TIP41-like protein (AHRD V1 ***- B2XBN7_SALSA); contains Interpro domain(s) IPR007303 TIP41-like protein
Solyc10g050840	1145.86	896.83	-0.353381	Down	1.64e-06	--	Peptidase S9 prolyl oligopeptidase active site domain protein (AHRD V1 **** B7K7L2_CYAP7); contains Interpro domain(s) IPR001375 Peptidase S9, prolyl oligopeptidase active site region
Solyc10g061960	565.513	257.99	-1.13098	Down	0.0091428	--	MORN repeat-containing protein (AHRD V1 *--- A4WSX3_RHOS5); contains Interpro domain(s) IPR003409 MORN motif
Solyc10g074470	123.217	72.1734	-0.768224	Down	0.0019221	--	Bzip transcription factor-like (AHRD V1 *-*- Q8RU34_ORYSJ); contains Interpro domain(s) IPR006867 Protein of unknown function DUF632
Solyc10g074790	594.802	397.898	-0.57951	Down	1.63e-12	--	Auxin efflux carrier family protein (AHRD V1 ***- D7M6D2_ARALY); contains Interpro domain(s) IPR004776 Auxin efflux carrier
Solyc10g074880	948.933	651.938	-0.541282	Down	0.0216641	--	Homology to unknown gene (Fragment) (AHRD V1 *-*- Q015C3_OSTTA)
Solyc10g074970	315.397	234.027	-0.429832	Down	0.000679115	--	Transmembrane protein (AHRD V1 **-- C0NFK1_AJECG); contains Interpro domain(s) IPR009637 Transmembrane receptor, eukaryota
Solyc10g076510	14374.4	6580.9	-1.12709	Down	0	--	Pyruvate decarboxylase (AHRD V1 **** B0ZS79_PRUAR); contains Interpro domain(s) IPR012110 Pyruvate decarboxylase/indolepyruvate decarboxylase
Solyc10g076920	93.2381	45.496	-1.02845	Down	6.84e-05	--	BZIP transcription factor (AHRD V1 **-- Q32WR6_MALDO)
Solyc10g078290	2217.37	1613.07	-0.458939	Down	0.00787101	BZIP17	BZIP family transcription factor (Fragment) (AHRD V1 *-*- Q677A7_HYAOR); contains Interpro domain(s) IPR011616 bZIP transcription factor, bZIP-1
Solyc10g079720	316.193	218.067	-0.535175	Down	0.000326359	--	Cystathionine gamma-lyase (AHRD V1 ***- C1PDC6_BACCO); contains Interpro domain(s) IPR006238 Cystathionine beta-lyase, eukaryotic
Solyc10g080020	253.536	187.22	-0.43662	Down	0.0084638	--	F-box/LRR-repeat protein At5g63520 (AHRD V1 ***- D7MPP7_ARALY); contains Interpro domain(s) IPR001810 Cyclin-like F-box
Solyc10g080210	16394.8	2092.05	-2.96999	Down	1.25e-12	PG2A	Polygalacturonase A (AHRD V1 **** Q9M6S2_ACTCH); contains Interpro domain(s) IPR000743 Glycoside hydrolase, family 28
Solyc10g080690	1587.35	1211.05	-0.390242	Down	2.07e-08	--	Patatin-like protein 3 (AHRD V1 ***- B6TPQ5_MAIZE); contains Interpro domain(s) IPR002641 Patatin
Solyc10g080900	10756.7	6205.65	-0.79354	Down	0	--	3-oxoacyl-reductase (AHRD V1 **-- B6UEX0_MAIZE); contains Interpro domain(s) IPR002347 Glucose/ribitol dehydrogenase
Solyc10g081420	188.419	107.628	-0.805505	Down	2.01e-05	--	Receptor like kinase, RLK
Solyc10g081630	292.832	172.606	-0.761159	Down	7.85e-08	--	JmjC domain containing protein (AHRD V1 **-- C5PBB2_COCP7); contains Interpro domain(s) IPR013129 Transcription factor jumonji
Solyc10g081650	1380.48	1089.04	-0.341998	Down	0.00304078	CRTISO	Carotenoid isomerase, chloroplastic
Solyc10g081720	2274.76	1296.35	-0.811061	Down	4.98e-07	FLA17	Fasciclin-like arabinogalactan protein 14 (AHRD V1 ***- A9XTL9_GOSHI); contains Interpro domain(s) IPR000782 FAS1 domain
Solyc10g083400	533.221	343.409	-0.634184	Down	0.000745483	CYP94C1	Cytochrome P450
Solyc10g083650	1637.61	1106.79	-0.565032	Down	0.00035	--	Peroxiredoxin ahpC/TSA family (AHRD V1 **-- Q1YGN4_MOBAS); contains Interpro domain(s) IPR013740 Redoxin
Solyc10g083730	315.091	215.575	-0.546698	Down	1.84e-06	PP2-A15	F-box protein PP2-B1 (AHRD V1 *-*- PP2B1_ARATH); contains Interpro domain(s) IPR001810 Cyclin-like F-box
Solyc10g083940	60.3304	13.0062	-2.17809	Down	7.18e-09	--	Nodulin family protein (AHRD V1 ***- D7MWD3_ARALY); contains Interpro domain(s) IPR010658 Nodulin-like
Solyc10g085040	1738.05	1278.6	-0.442784	Down	0.00497366	SOUL-1	Soul heme-binding family protein (AHRD V1 ***- D7LKR5_ARALY); contains Interpro domain(s) IPR006917 SOUL haem-binding protein
Solyc10g085230	10163.4	5418.02	-0.907496	Down	0	--	UDP-glucosyltransferase (AHRD V1 **** C0LNQ9_MAIZE); contains Interpro domain(s) IPR002213 UDP-glucuronosyl/UDP-glucosyltransferase
Solyc10g085720	417.234	342.648	-0.283816	Down	0.0282973	SRPK4	Kinase family protein (AHRD V1 ***- D7M1J8_ARALY); contains Interpro domain(s) IPR002290 Serine/threonine protein kinase
Solyc10g086660	425.135	340.962	-0.31796	Down	0.014953	--	Rop guanine nucleotide exchange factor 1 (AHRD V1 ***- ROGF1_ARATH); contains Interpro domain(s) IPR005512 Rop nucleotide exchanger, PRONE
Solyc10g087010	334.352	172.271	-0.954998	Down	0	--	cytochrome P450
Solyc11g005880	185.092	122.897	-0.589149	Down	0.00668811	--	NADH-ubiquinone oxidoreductase kD subunit (AHRD V1 ***- C6H1Q6_AJECH)
Solyc11g006270	3630.07	2608.03	-0.47697	Down	7.31e-06	--	3-oxo-5-alpha-steroid 4-dehydrogenase family protein (AHRD V1 ***- D7M7I5_ARALY); contains Interpro domain(s) IPR001104 3-oxo-5-alpha-steroid 4-dehydrogenase, C-terminal
Solyc11g006970	626.757	463.224	-0.435857	Down	8.96e-08	--	Unknown protein DS12 from 2D-PAGE of leaf, chloroplastic (AHRD V1 **-- UP12_ORYSJ)
Solyc11g007000	143.032	86.1004	-0.729479	Down	0.0319034	--	Heme A synthase (AHRD V1 ***- C6MFW4_9PROT); contains Interpro domain(s) IPR003780 Cytochrome oxidase assembly
Solyc11g007590	724.261	530.034	-0.450119	Down	0.0476492	--	OTU domain-containing protein 4 (AHRD V1 *-*- OTUD4_HUMAN); contains Interpro domain(s) IPR003323 Ovarian tumour, otubain
Solyc11g007680	139.014	82.8812	-0.743192	Down	9.59e-05	--	Chloroplast outer envelope protein (Omp24) (AHRD V1 *-*- Q41375_SPIOL)
Solyc11g007720	743.557	563.96	-0.398593	Down	1.29e-08	LTA3	Dihydrolipoyllysine-residue acetyltransferase component of pyruvate dehydrogenase complex (AHRD V1 ***- A4TXZ0_9PROT); contains Interpro domain(s) IPR006257 Dihydrolipoamide acetyltransferase, long form
Solyc11g008360	365.279	267.812	-0.447178	Down	0.00230733	--	Pseudouridine synthase family protein (AHRD V1 ***- D7LCF4_ARALY); contains Interpro domain(s) IPR006145 Pseudouridine synthase, RsuA and RluB/C/D/E/F
Solyc11g008440	918.912	611.616	-0.586973	Down	6.78e-06	--	Amino acid transporter (AHRD V1 **** B9HLH9_POPTR); contains Interpro domain(s) IPR013057 Amino acid transporter, transmembrane
Solyc11g008680	478.036	231.675	-1.04368	Down	0.0165956	--	Acyl- (AHRD V1 ***- Q4JIJ4_9ROSI); contains Interpro domain(s) IPR005067 Fatty acid desaturase, type 2
Solyc11g008720	4070.18	3048.15	-0.417108	Down	0	--	Beta-glucosidase G4 (AHRD V1 ***- A8TVR1_MEDTR); contains Interpro domain(s) IPR001360 Glycoside hydrolase, family 1
Solyc11g008960	732.836	523.436	-0.485151	Down	0	--	Receptor like kinase, RLK
Solyc11g010300	146.805	99.7593	-0.555451	Down	0.0017097	--	3 4-dihydroxy-2-butanone 4-phosphate synthase (AHRD V1 ***- D1VQB4_9ACTO); contains Interpro domain(s) IPR000422 DHBP synthase RibB
Solyc11g010310	631.461	475.673	-0.408412	Down	1.72e-05	--	ATP dependent RNA helicase (AHRD V1 *-*- B8BR58_THAPS); contains Interpro domain(s) IPR014001 DEAD-like helicase, N-terminal
Solyc11g010480	488.439	329.701	-0.566427	Down	0.00368758	--	Threonine endopeptidase (AHRD V1 *--- D7M9J7_ARALY)
Solyc11g010810	104.122	55.777	-0.895558	Down	2.29e-05	--	Glucosyltransferase (AHRD V1 ***- A1YM58_IPOBA); contains Interpro domain(s) IPR002213 UDP-glucuronosyl/UDP-glucosyltransferase
Solyc11g011410	114.549	72.53	-0.656293	Down	0.00126414	--	Pentatricopeptide repeat-containing protein (AHRD V1 ***- D7KJT0_ARALY); contains Interpro domain(s) IPR002885 Pentatricopeptide repeat
Solyc11g011570	120.042	26.9729	-2.13682	Down	0	--	RING finger protein 44 (AHRD V1 *--- RNF44_DANRE); contains Interpro domain(s) IPR011016 Zinc finger, RING-CH-type
Solyc11g011880	51.5694	22.7735	-1.1646	Down	4.78e-05	CRK3	RLK, Receptor like protein, putative resistance protein with an antifungal domain
Solyc11g011960	2093.83	1543.91	-0.439453	Down	1.72e-09	UGP1	UTP-glucose 1 phosphate uridylyltransferase (AHRD V1 ***- B3VDY8_EUCGR); contains Interpro domain(s) IPR016267 UTP--glucose-1-phosphate uridylyltransferase, subgroup
Solyc11g011990	1001.32	576.155	-0.796927	Down	3.01e-12	IM1	Plastid terminal oxydase
Solyc11g012720	106.871	70.8865	-0.58945	Down	0.0288899	--	Transcription factor (Fragment) (AHRD V1 *--- D6MK04_9ASPA); contains Interpro domain(s) IPR017877 MYB-like
Solyc11g017200	316.749	242.229	-0.386387	Down	0.000624414	--	TPR repeat (AHRD V1 *--- Q31NR5_SYNE7); contains Interpro domain(s) IPR011990 Tetratricopeptide-like helical
Solyc11g017460	367.998	259.438	-0.503626	Down	0.000212278	--	C2 domain-containing protein (AHRD V1 ***- D7KUJ4_ARALY); contains Interpro domain(s) IPR011989 Armadillo-like helical
Solyc11g020040	1812.4	1150.5	-0.655448	Down	0	HSC70-7	Chaperone DnaK (AHRD V1 ***- Q1SKX2_MEDTR); contains Interpro domain(s) IPR012725 Chaperone DnaK
Solyc11g020330	57.2963	19.5144	-1.53386	Down	4.47e-08	ATHSP22.0	class IV heat shock protein (AHRD V1 ***- B6TXB5_MAIZE); contains Interpro domain(s) IPR002068 Heat shock protein Hsp20
Solyc11g022380	357.826	282.231	-0.341929	Down	0.00737487	--	Phosphatidylinositol phosphatase (AHRD V1 *-** D8LRT7_ECTSI); contains Interpro domain(s) IPR002013 Synaptojanin, N-terminal
Solyc11g022460	808.709	461.227	-0.809583	Down	0	--	Phosphoribosylanthranilate transferase like protein (AHRD V1 **-- Q84TJ7_ARATH); contains Interpro domain(s) IPR018029 C2 membrane targeting protein
Solyc11g040120	606.992	443.79	-0.451436	Down	6.87e-09	MCM2	DNA replication licensing factor (AHRD V1 ***- Q8JGR5_DANRE); contains Interpro domain(s) IPR008045 MCM protein 2
Solyc11g040390	650.041	510.131	-0.349408	Down	0.000360484	AK-HSDH I	Aspartokinase-homoserine dehydrogenase (AHRD V1 ***- O63067_SOYBN); contains Interpro domain(s) IPR011147 Bifunctional aspartokinase/homoserine dehydrogenase I
Solyc11g042460	343.95	188.231	-0.868254	Down	0	--	Non-lysosomal glucosylceramidase (AHRD V1 ***- B9SS77_RICCO); contains Interpro domain(s) IPR014551 Beta-glucosidase, GBA2 type
Solyc11g045120	737.98	622.197	-0.246059	Down	0.00744586	--	Translation machinery associated protein (AHRD V1 **-- A6ZY78_YEAS7); contains Interpro domain(s) IPR001950 Translation initiation factor SUI1
Solyc11g064850	763.835	491.483	-0.635684	Down	0	--	Os04g0226400 protein (Fragment) (AHRD V1 *-*- C7J118_ORYSJ)
Solyc11g065490	1170.01	851.519	-0.458212	Down	1.45e-10	--	Homology to unknown gene (Fragment) (AHRD V1 *-*- Q015C3_OSTTA)
Solyc11g065520	650.01	178.034	-1.86586	Down	1.65e-05	--	Unknown Protein (AHRD V1); contains Interpro domain(s) IPR005135 Endonuclease/exonuclease/phosphatase
Solyc11g065620	1875	1406.97	-0.414197	Down	3.04e-05	SIR	Sulfite reductase (AHRD V1 **** O82802_TOBAC); contains Interpro domain(s) IPR011787 Sulphite reductase, ferredoxin dependent
Solyc11g065920	3585.03	3018.67	-0.248041	Down	3.01e-05	XDH1	Xanthine dehydrogenase/oxidase (AHRD V1 ***- A9YL93_RABIT); contains Interpro domain(s) IPR016208 Aldehyde oxidase/xanthine dehydrogenase
Solyc11g066100	1835.33	1080.57	-0.76402	Down	0	HSP70	heat shock protein (AHRD V1 ***- B2D2G5_CAPSN); contains Interpro domain(s) IPR013126 Heat shock protein 70
Solyc11g066870	1109.85	929.434	-0.255836	Down	2.57e-07	emb1211	Genomic DNA chromosome 5 P1 clone MDJ22 (AHRD V1 **-- Q9FNJ7_ARATH); contains Interpro domain(s) IPR003409 MORN motif
Solyc11g067160	952.397	701.435	-0.441028	Down	3.82e-13	--	Aldo/keto reductase family protein (AHRD V1 ***- D7LJ14_ARALY); contains Interpro domain(s) IPR001395 Aldo/keto reductase
Solyc11g068430	1941.54	1276.1	-0.605293	Down	0.0211293	FD3	Ferredoxin (AHRD V1 ***- Q9AUE1_IMPBA); contains Interpro domain(s) IPR010241 Ferredoxin [2Fe-2S], plant
Solyc11g068830	383.615	290.614	-0.400054	Down	0.000105692	--	Orotidine 5&apos-phosphate decarboxylase (Orotate phosphoribosyltransferase) (AHRD V1 **** C4QAV6_SCHMA); contains Interpro domain(s) IPR001754 Orotidine 5'-phosphate decarboxylase, core
Solyc11g069330	1852.92	1625.54	-0.188841	Down	0.00803614	--	Arabidopsis thaliana genomic DNA chromosome 5 P1 clone MOK16 (AHRD V1 **-- Q9LYW6_ARATH)
Solyc11g069380	3268.94	2662.78	-0.295851	Down	1.75e-07	ISPG	4-hydroxy-3-methylbut-2-en-1-yl diphosphate synthase (AHRD V1 ***- A9ZN14_HEVBR); contains Interpro domain(s) IPR017178 4-hydroxy-3-methylbut-2-en-1-yl diphosphate synthase, atypical
Solyc11g071700	1212.08	1010.14	-0.262829	Down	0.00207211	UBP12	Ubiquitin carboxyl-terminal hydrolase family protein expressed (AHRD V1 **** Q2R2A3_ORYSJ); contains Interpro domain(s) IPR001394 Peptidase C19, ubiquitin carboxyl-terminal hydrolase 2
Solyc11g071740	568.736	400.806	-0.504413	Down	7.64e-06	CML38	Calmodulin-like protein (AHRD V1 ***- Q0VJ70_DATME); contains Interpro domain(s) IPR011992 EF-Hand type
Solyc11g072420	368.405	286.052	-0.364548	Down	0.000620675	--	RNA ligase isoform 2 (Fragment) (AHRD V1 **-* Q0WZC1_WHEAT)
Solyc12g005220	537.482	437.931	-0.295261	Down	0.0118806	--	TBC1 domain family member 17 (AHRD V1 *--- Q0V9K4_XENTR); contains Interpro domain(s) IPR000195 RabGAP/TBC
Solyc12g005350	143.586	70.2115	-1.02778	Down	0.000786839	--	Dihydroflavonol-4-reductase (AHRD V1 ***- B6TUD3_MAIZE); contains Interpro domain(s) IPR016040 NAD(P)-binding domain
Solyc12g005410	167.979	118.307	-0.504245	Down	0.0392539	--	Bile acid sodium symporter family protein (AHRD V1 ***- D7KVC3_ARALY); contains Interpro domain(s) IPR002657 Bile acid:sodium symporter
Solyc12g005950	486.563	365.771	-0.411278	Down	0.000684939	FUS1	WD-repeat protein (AHRD V1 *--- B0JNY6_MICAN); contains Interpro domain(s) IPR020472 G-protein beta WD-40 repeat, region
Solyc12g006020	143.683	56.5741	-1.33826	Down	3.55e-05	--	LRR receptor-like serine/threonine-protein kinase, RLP
Solyc12g008430	33.0095	3.2524	-3.18735	Down	9.04e-06	--	Malic enzyme (AHRD V1 ***- Q006Q0_TOBAC); contains Interpro domain(s) IPR012302 Malic enzyme, NAD-binding
Solyc12g008640	896.589	686.819	-0.384313	Down	1.57e-11	GGT4	Gamma-glutamyltransferase-like protein (AHRD V1 ***- Q9M0G0_ARATH); contains Interpro domain(s) IPR000101 Gamma-glutamyltranspeptidase
Solyc12g008690	237.772	121.59	-0.96515	Down	5.01e-12	--	Iaa-amino acid hydrolase 11 (AHRD V1 ***- B9GVN2_POPTR); contains Interpro domain(s) IPR017439 Peptidase M20D, mername-AA028/carboxypeptidase Ss1
Solyc12g008840	600.595	405.081	-0.567697	Down	8.35e-12	--	Beta-galactosidase (AHRD V1 ***- O81100_SOLLC); contains Interpro domain(s) IPR001944 Glycoside hydrolase, family 35
Solyc12g009300	1385.94	1023.33	-0.437439	Down	5.45e-11	SUS4	Sucrose synthase (AHRD V1 **** O82693_SOLLC); contains Interpro domain(s) IPR012820 Sucrose synthase, plants and cyanobacteria IPR000368 Sucrose synthase
Solyc12g009560	3773.62	2467.6	-0.61276	Down	2.72e-10	FBL6	F-box/LRR-repeat protein (AHRD V1 *-*- C0S347_PARBP); contains Interpro domain(s) IPR001810 Cyclin-like F-box
Solyc12g009880	202.676	66.9592	-1.59183	Down	0	--	Serine-rich protein (AHRD V1 ***- Q8L8M8_ARATH)
Solyc12g010040	4725.34	3942.38	-0.261327	Down	1.71e-06	--	Leucyl aminopeptidase (AHRD V1 ***- D7DWG6_NOSA0); contains Interpro domain(s) IPR011356 Peptidase M17, leucyl aminopeptidase IPR000819 Peptidase M17, leucyl aminopeptidase, C-terminal
Solyc12g010320	5955.2	4382.17	-0.442468	Down	3.61e-10	TIL	Outer membrane lipoprotein blc (AHRD V1 **-- D0RZG9_ACICA); contains Interpro domain(s) IPR002345 Lipocalin
Solyc12g010430	308.591	203.159	-0.60208	Down	5.09e-09	--	Unknown Protein (AHRD V1)
Solyc12g011310	58.4186	11.3809	-2.31816	Down	0.00556615	--	Glutathione S-transferase (AHRD V1 ***- Q0PN10_9FABA); contains Interpro domain(s) IPR004046 Glutathione S-transferase, C-terminal
Solyc12g013690	7501.54	4954.57	-0.598385	Down	7.08e-09	--	Monooxygenase FAD-binding protein (AHRD V1 **-- Q1B616_MYCSS); contains Interpro domain(s) IPR003042 Aromatic-ring hydroxylase-like
Solyc12g013700	15947.9	7855.3	-1.02159	Down	0	--	Aluminum-induced protein-like protein (AHRD V1 ***- Q8S2R9_THEHA)
Solyc12g014380	1196.45	856.49	-0.482056	Down	0	--	Glucose-6-phosphate isomerase 1
Solyc12g015770	107.84	22.117	-2.26428	Down	0	--	Cellulose synthase (AHRD V1 ***- Q2HT16_MEDTR); contains Interpro domain(s) IPR005150 Cellulose synthase
Solyc12g017250	439.193	241.748	-0.860235	Down	3.55e-15	--	photosystem II polypeptide (AHRD V1 ***- Q6V7X5_TRIPR); contains Interpro domain(s) IPR006814 Photosystem II protein PsbR
Solyc12g017510	394.336	312.717	-0.334171	Down	0.0139935	--	Os03g0425000 protein (Fragment) (AHRD V1 ***- Q0DR24_ORYSJ); contains Interpro domain(s) IPR013584 RAP domain
Solyc12g018990	939.282	680.077	-0.465617	Down	2.06e-07	--	Ribonucleoside hydrolase 1 (AHRD V1 ***- D1RWC6_SEROD); contains Interpro domain(s) IPR001910 Inosine/uridine-preferring nucleoside hydrolase
Solyc12g021230	656.226	555.611	-0.239952	Down	0.00867115	--	DNA gyrase subunit B (AHRD V1 ***- Q8YLN3_ANASP); contains Interpro domain(s) IPR011557 DNA gyrase, subunit B
Solyc12g021280	115.909	71.161	-0.700583	Down	0.00191866	--	Protein kinase (AHRD V1 ***- Q84V17_CHLRE); contains Interpro domain(s) IPR002290 Serine/threonine protein kinase
Solyc12g043110	3015.61	2156.37	-0.483766	Down	6.47e-12	--	Heat shock protein 4 (AHRD V1 ***- B6U237_MAIZE); contains Interpro domain(s) IPR013126 Heat shock protein 70
Solyc12g043120	3135.43	2551.81	-0.297096	Down	0.00159673	--	Heat shock protein 4 (AHRD V1 ***- B6U237_MAIZE); contains Interpro domain(s) IPR013126 Heat shock protein 70
Solyc12g044600	13183.8	10194.5	-0.37096	Down	0.049467	NADP-ME4	NADP-dependent malic enzyme, chloroplastic (AHRD V1 ***- MAOC_FLAPR); contains Interpro domain(s) IPR012302 Malic enzyme, NAD-binding
Solyc12g044820	224.661	143.99	-0.640284	Down	9.13e-09	--	Multidrug resistance protein ABC transporter family (AHRD V1 ***- B9GX56_POPTR); contains Interpro domain(s) IPR003439 ABC transporter-like
Solyc12g044860	449.61	365.299	-0.299287	Down	0.0235395	--	ATP dependent RNA helicase (AHRD V1 ***- B3LNW9_YEAS1); contains Interpro domain(s) IPR011545 DNA/RNA helicase, DEAD/DEAH box type, N-terminal
Solyc12g056510	286.186	211.273	-0.437098	Down	0.000647108	--	GT-2 factor (Fragment) (AHRD V1 *--- Q8W240_SOYBN); contains Interpro domain(s) IPR017877 MYB-like
Solyc12g056530	1153.28	968.809	-0.251364	Down	3.63e-05	--	Fructose-1 6-bisphosphatase class 1 (AHRD V1 ***- B8J024_DESDA); contains Interpro domain(s) IPR000146 Fructose-1,6-bisphosphatase
Solyc12g070270	129.984	90.7263	-0.516751	Down	0.0339509	--	Lipid A export ATP-binding/permease protein msbA (AHRD V1 *--- MSBA_CHRVO); contains Interpro domain(s) IPR001140 ABC transporter, transmembrane region
Solyc12g087860	36.3717	3.57284	-3.20483	Down	1.13e-07	--	Ring H2 finger protein (AHRD V1 *-*- D9ZHD8_HYPPE); contains Interpro domain(s) IPR018957 Zinc finger, C3HC4 RING-type
Solyc12g089340	564.555	386.625	-0.545689	Down	0.0428959	--	Vacuolar protein sorting 35 (AHRD V1 ***- B6U2K5_MAIZE); contains Interpro domain(s) IPR005378 Vacuolar protein sorting-associated protein 35
Solyc12g094420	493.404	305.067	-0.69289	Down	0.00780549	--	Predicted mechanosensitive ion channel (AHRD V1 ***- Q2TZV3_ASPOR); contains Interpro domain(s) IPR016688 Membrane protein, At2g17000, predicted
Solyc12g095880	901.635	720.033	-0.324313	Down	1.15e-06	--	Phosphofructokinase family protein (AHRD V1 ***- D7MLU4_ARALY); contains Interpro domain(s) IPR012004 Pyrophosphate-dependent phosphofructokinase TP0108
Solyc12g095890	512.491	315.97	-0.697008	Down	5.37e-13	--	Poly(A) polymerase (AHRD V1 ***- D7M9N5_ARALY); contains Interpro domain(s) IPR014492 Poly(A) polymerase
Solyc12g096030	236.416	90.0349	-1.38865	Down	0	--	Mitochondrial carrier-like protein (AHRD V1 ***- Q8L9F8_ARATH); contains Interpro domain(s) IPR002067 Mitochondrial carrier protein
Solyc12g096310	160.863	50.4125	-1.66583	Down	6.55e-07	--	DUF599 family protein (AHRD V1 ***- Q8T1D5_DICDI); contains Interpro domain(s) IPR006747 Protein of unknown function DUF599
Solyc12g098710	6519	3372.12	-0.950907	Down	2.89e-11	Z-ISO1.2	15-cis-zeta-carotene isomerase
Solyc12g098830	657.933	389.436	-0.755924	Down	0	--	5&apos-nucleotidase (AHRD V1 ***- A9F2C9_SORC5); contains Interpro domain(s) IPR008380 HAD-superfamily hydrolase, subfamily IG, 5'-nucleotidase
Solyc12g099160	1856.79	1499.25	-0.308491	Down	0	--	Serine carboxypeptidase K10B2.2 (AHRD V1 ***- B6TSK4_MAIZE); contains Interpro domain(s) IPR001563 Peptidase S10, serine carboxypeptidase
Solyc12g099360	765.766	565.238	-0.437765	Down	6.26e-10	ACN1	Acyl-CoA synthetase/AMP-acid ligase II (AHRD V1 **** Q2W3Z0_MAGSA); contains Interpro domain(s) IPR000873 AMP-dependent synthetase and ligase
Solyc12g099930	2258.09	1497.84	-0.592089	Down	0.000337861	--	Serine-glyoxylate aminotransferase (AHRD V1 ***- Q3S2I1_SPIPO); contains Interpro domain(s) IPR000192 Aminotransferase, class V/Cysteine desulfurase
Solyc00g006820	85.2034	153.709	0.848082	Up	5.53e-08	--	Peptide transporter-like protein (AHRD V1 **-* Q9LYR6_ARATH); contains Interpro domain(s) IPR000109 TGF-beta receptor, type I/II extracellular region
Solyc00g007060	377.284	478.595	0.342815	Up	0.00585847	--	Serine/threonine kinase-like protein ABC1063 (AHRD V1 **** Q1KMP8_HORVD); contains Interpro domain(s) IPR002290 Serine/threonine protein kinase
Solyc00g007100	319.301	403.43	0.33701	Up	0.000961692	--	Serine/threonine protein kinase (AHRD V1 **** Q2U105_ASPOR); contains Interpro domain(s) IPR002290 Serine/threonine protein kinase
Solyc00g053440	857.26	1022.67	0.254423	Up	9.54e-06	--	Transmembrane BAX inhibitor motif-containing protein 4 (AHRD V1 **-- B6T5N6_MAIZE); contains Interpro domain(s) IPR006214 Uncharacterised protein family UPF0005
Solyc00g174330	198.394	524.781	1.40147	Up	7.72e-10	PRB1	Pathogenesis related protein PR-1 (AHRD V1 ***- Q9SC15_SOLTU); contains Interpro domain(s) IPR001283 Allergen V5/Tpx-1 related
Solyc00g272810	71.7777	338.014	2.2289	Up	0	--	N-acetyltransferase (AHRD V1 ***- B6SUK9_MAIZE); contains Interpro domain(s) IPR000182 GCN5-related N-acetyltransferase
Solyc01g005410	287.839	473.462	0.717169	Up	0.000357791	--	Calcium binding protein Caleosin (AHRD V1 **-* A8N0P5_COPC7); contains Interpro domain(s) IPR007736 Caleosin related
Solyc01g005420	75.5584	129.755	0.776814	Up	0.0342523	--	SRC2-like protein (AHRD V1 ***- A4K8J5_CAPAN); contains Interpro domain(s) IPR018029 C2 membrane targeting protein
Solyc01g005470	736.555	1660.1	1.17195	Up	0	PCR2	Cell number regulator 10 (AHRD V1 **-- D9HP26_MAIZE); contains Interpro domain(s) IPR006461 Protein of unknown function Cys-rich
Solyc01g006720	40.0771	135.876	1.75092	Up	0	--	ABC transporter G family member 22 (AHRD V1 ***- AB22G_ARATH); contains Interpro domain(s) IPR013525 ABC-2 type transporter
Solyc01g006900	2858	3801.67	0.411576	Up	1.55e-08	--	Phosphatidylglycerol/phosphatidylinositol transfer protein (AHRD V1 -**- C5M4H0_CANTT); contains Interpro domain(s) IPR003172 MD-2-related lipid-recognition
Solyc01g006950	1406.65	2043.73	0.538811	Up	3.13e-09	SYR1	Syntaxin (AHRD V1 ***- Q6X9V9_HORVD); contains Interpro domain(s) IPR010989 t-SNARE
Solyc01g007020	223.868	451.207	1.00979	Up	7.36e-05	--	U-box domain-containing protein (AHRD V1 ***- D7LU64_ARALY); contains Interpro domain(s) IPR003613 U box domain
Solyc01g007030	187.796	333.716	0.828057	Up	0.000856302	--	U-box domain-containing protein (AHRD V1 ***- D7LU64_ARALY); contains Interpro domain(s) IPR016024 Armadillo-type fold
Solyc01g007070	2216.05	2666.42	0.266868	Up	2.7e-11	EDA29	BEL1-like homeodomain protein 1 (AHRD V1 **-- BLH1_ARATH); contains Interpro domain(s) IPR006563 POX
Solyc01g007100	407.645	571.54	0.487118	Up	2.48e-14	--	Digalactosyldiacylglycerol synthase 1, chloroplastic (AHRD V1 ***- DGDG1_LOTJA); contains Interpro domain(s) IPR001296 Glycosyl transferase, group 1
Solyc01g007670	212.397	306.609	0.528769	Up	0.0196696	--	30S ribosomal protein S7 chloroplastic (AHRD V1 ***- D3WBE1_9BORA); contains Interpro domain(s) IPR005717 Ribosomal protein S7, bacterial-type
Solyc01g008010	117.146	163.8	0.482169	Up	0.00933251	--	Os09g0327550 protein (Fragment) (AHRD V1 *-*- C7J753_ORYSJ); contains Interpro domain(s) IPR003863 Protein of unknown function DUF220
Solyc01g008070	918.78	1156.32	0.331616	Up	0.0392598	--	Alpha/beta superfamily hydrolase (AHRD V1 *--- D0CIF5_9SYNE); contains Interpro domain(s) IPR010765 Protein of unknown function DUF1350
Solyc01g008130	148.616	222.075	0.578115	Up	0.0141175	--	DEP domain-containing protein 1B (AHRD V1 *--- DEP1B_HUMAN); contains Interpro domain(s) IPR006869 Protein of unknown function DUF547
Solyc01g008800	295.927	389.828	0.397107	Up	0.0232518	--	Tir-nbs-lrr, resistance protein
Solyc01g008820	1105.88	1534.42	0.472346	Up	0	SPP	Signal peptide peptidase family protein (AHRD V1 ***- D7LQE4_ARALY); contains Interpro domain(s) IPR007369 Peptidase A22B, signal peptide peptidase
Solyc01g009780	459.691	568.128	0.305302	Up	0.00451357	--	LITAF-domain-containing protein (AHRD V1 ***- Q4U6G1_PEA); contains Interpro domain(s) IPR006629 LPS-induced tumor necrosis factor alpha factor
Solyc01g010180	515.419	718.904	0.479722	Up	0.0177848	--	Unknown Protein (AHRD V1)
Solyc01g010430	725.88	1256.82	0.791629	Up	0.00130978	--	cDNA clone J023121M11 full insert sequence (AHRD V1 **-- B7F743_ORYSJ); contains Interpro domain(s) IPR007679 Protein of unknown function DUF569
Solyc01g010650	193.659	274.605	0.502924	Up	0.000513583	--	UDP-galactose transporter 3 (AHRD V1 **** D7KBJ4_ARALY); contains Interpro domain(s) IPR013657 UAA transporter
Solyc01g010660	796.164	1193.88	0.584269	Up	0	--	Receptor-like protein kinase At3g21340 (AHRD V1 **** RLK6_ARATH); contains Interpro domain(s) IPR002290 Serine/threonine protein kinase
Solyc01g011340	755.218	889.759	0.236402	Up	0.00381435	PP2A-2	Serine/threonine-protein phosphatase (AHRD V1 **** Q6VUQ5_SOLLC); contains Interpro domain(s) IPR006186 Serine/threonine-specific protein phosphatase and bis(5-nucleosyl)-tetraphosphatase
Solyc01g014840	50.8806	102.109	0.999028	Up	1.77e-07	--	Tir-nbs-lrr, resistance protein
Solyc01g058260	991.347	1369.29	0.465797	Up	2.15e-06	--	Poly(A) polymerase (AHRD V1 ***- Q56XM9_ARATH); contains Interpro domain(s) IPR007012 Poly(A) polymerase, central region
Solyc01g058720	32.6687	103.392	1.64965	Up	3.05e-12	--	NaCl-inducible Ca2+-binding protein (AHRD V1 **-* O22368_ARATH); contains Interpro domain(s) IPR011992 EF-Hand type
Solyc01g059990	6827.42	10324	0.596565	Up	0	--	Serine/threonine-protein phosphatase 7 long form homolog (AHRD V1 *--- PPP7L_ARATH); contains Interpro domain(s) IPR019557 Aminotransferase-like, plant mobile domain
Solyc01g060020	7450.92	11328.2	0.604399	Up	6.29e-06	--	Beta-glucanase (AHRD V1 ***- Q53X08_NICPL); contains Interpro domain(s) IPR000490 Glycoside hydrolase, family 17
Solyc01g060130	298.298	653.199	1.12968	Up	1.66e-13	--	ADP-ribosylation factor-like protein 3 (AHRD V1 **-- ARL3_CAEEL); contains Interpro domain(s) IPR006687 GTP-binding protein SAR1
Solyc01g067720	402.888	579.402	0.52373	Up	0.0217275	--	Vesicle-associated membrane protein-associated protein (AHRD V1 *-*- Q1ANA7_WHEAT); contains Interpro domain(s) IPR000535 Major sperm protein
Solyc01g068390	1078.47	1289.98	0.258269	Up	5.66e-07	--	Zinc finger family protein (AHRD V1 ***- D7LSV3_ARALY); contains Interpro domain(s) IPR001841 Zinc finger, RING-type
Solyc01g073640	187.823	298.992	0.669544	Up	2.62e-05	--	Uncharacterized oxidoreductase Mb1385 (AHRD V1 ***- Y1385_MYCBO); contains Interpro domain(s) IPR002347 Glucose/ribitol dehydrogenase
Solyc01g073820	72.8486	176.225	1.26962	Up	1.67e-15	--	CHP-rich zinc finger protein-like (AHRD V1 **-- Q9FNE5_ARATH); contains Interpro domain(s) IPR011424 C1-like
Solyc01g073840	2.70504	13.6466	2.17138	Up	0.0155948	--	CHP-rich zinc finger protein-like (AHRD V1 **-- Q9FK70_ARATH); contains Interpro domain(s) IPR011424 C1-like
Solyc01g073890	694.575	930.874	0.422235	Up	0.00350272	--	CHP-rich zinc finger protein-like (AHRD V1 *--- Q9FJG5_ARATH); contains Interpro domain(s) IPR011424 C1-like
Solyc01g074000	147.1	239.534	0.701856	Up	3.32e-09	--	Histone H3 (AHRD V1 ***- D8L9K7_WHEAT); contains Interpro domain(s) IPR000164 Histone H3
Solyc01g079150	528.698	1146.87	1.11658	Up	0	--	AE family transporter anion exchange (AHRD V1 *--* A4RY02_OSTLU); contains Interpro domain(s) IPR003020 Bicarbonate transporter, eukaryotic
Solyc01g079200	74.7876	304.941	2.02161	Up	0	--	Gibberellin 2-oxidase (AHRD V1 **** A4GVL7_SOLLC); contains Interpro domain(s) IPR005123 Oxoglutarate and iron-dependent oxygenase
Solyc01g079530	131.106	235.366	0.842147	Up	2.22e-16	--	E3 ubiquitin-protein ligase MARCH6 (AHRD V1 *--- C1HD92_PARBA); contains Interpro domain(s) IPR011016 Zinc finger, RING-CH-type
Solyc01g079600	971.512	1401.64	0.528622	Up	0	--	Lipase (AHRD V1 *-*- C1FIH0_9CHLO); contains Interpro domain(s) IPR002921 Lipase, class 3
Solyc01g079610	414.078	1574.67	1.92601	Up	0	ERDJ3B	DNAJ chaperone (AHRD V1 ***- B0W7V8_CULQU); contains Interpro domain(s) IPR003095 Heat shock protein DnaJ
Solyc01g080010	727.493	1269.51	0.802917	Up	0.000154756	--	Xylanase inhibitor (Fragment) (AHRD V1 **-- Q53IQ4_WHEAT); contains Interpro domain(s) IPR001461 Peptidase A1
Solyc01g080020	178.49	355.624	0.992835	Up	0	--	Xylanase inhibitor (Fragment) (AHRD V1 **-- Q53IQ4_WHEAT); contains Interpro domain(s) IPR001461 Peptidase A1
Solyc01g080280	233.197	513.401	1.13713	Up	2.35e-06	--	Glutamine synthetase (AHRD V1 ***- B5LAU9_CAPAN); contains Interpro domain(s) IPR008146 Glutamine synthetase, catalytic region
Solyc01g080600	80.2572	136.524	0.763377	Up	2.62e-06	--	Histone H3 (AHRD V1 ***- D8L9K7_WHEAT); contains Interpro domain(s) IPR000164 Histone H3
Solyc01g080680	13.7982	57.8723	2.03579	Up	7.11e-13	--	Glucose transporter 8 (AHRD V1 ***- Q2KKJ3_SOLIN); contains Interpro domain(s) IPR003663 Sugar/inositol transporter
Solyc01g081250	0.339691	172.349	7.83473	Up	0	--	Glutathione-S-transferase (AHRD V1 ***- A3FMP5_SOLLC); contains Interpro domain(s) IPR004046 Glutathione S-transferase, C-terminal
Solyc01g081270	30.6581	92.9724	1.5875	Up	1.52e-08	--	Glutathione S-transferase (AHRD V1 ***- Q8H9E5_CUCMA); contains Interpro domain(s) IPR004046 Glutathione S-transferase, C-terminal
Solyc01g081440	93.6782	155.006	0.724005	Up	5.7e-05	--	Unknown Protein (AHRD V1); contains Interpro domain(s) IPR010410 Protein of unknown function DUF1005
Solyc01g086670	139.344	399.349	1.51619	Up	6.4e-08	--	Unknown Protein (AHRD V1)
Solyc01g086680	211.446	505.436	1.25559	Up	0.00349243	--	Glutathione S-transferase (AHRD V1 ***- D8UY87_GLYSO); contains Interpro domain(s) IPR004046 Glutathione S-transferase, C-terminal
Solyc01g086820	210.339	285.696	0.441015	Up	0.00855145	--	Histone H3 (AHRD V1 ***- D8L9K7_WHEAT); contains Interpro domain(s) IPR000164 Histone H3
Solyc01g087020	510.023	699.019	0.454452	Up	0.00847882	--	Unknown Protein (AHRD V1)
Solyc01g087570	61.9682	94.5627	0.606415	Up	0.0240699	--	Unknown Protein (AHRD V1)
Solyc01g087800	78.8037	158.29	1.00241	Up	9.96e-05	--	Subtilisin-like protease (AHRD V1 **-- O82777_SOLLC); contains Interpro domain(s) IPR015500 Peptidase S8, subtilisin-related
Solyc01g087850	536.799	792.364	0.561421	Up	5.33e-09	--	Subtilisin-like protease (AHRD V1 **-- O82777_SOLLC); contains Interpro domain(s) IPR015500 Peptidase S8, subtilisin-related IPR000209 Peptidase S8 and S53, subtilisin, kexin, sedolisin
Solyc01g088390	33.6805	78.6957	1.21424	Up	1.57e-06	--	Sister chromatid cohesion protein DCC1 (AHRD V1 ***- B5XCA8_SALSA); contains Interpro domain(s) IPR019128 Sister chromatid cohesion protein DCC1
Solyc01g088400	1485.76	1695.21	0.190206	Up	0.00539214	CER1	CER1 (AHRD V1 **-- B6TFH3_MAIZE); contains Interpro domain(s) IPR006694 Fatty acid hydroxylase
Solyc01g088560	784.861	1219.2	0.635152	Up	0	RAB6A	Ras-related protein Rab-6A (AHRD V1 ***- B6STE7_MAIZE); contains Interpro domain(s) IPR015600 Rab6-related
Solyc01g088650	201.62	307.151	0.606284	Up	3.48e-07	--	Dolichyl pyrophosphate Glc1Man9GlcNAc2 alpha-1 3-glucosyltransferase (AHRD V1 **** C5FMG1_NANOT); contains Interpro domain(s) IPR004856 Glycosyltransferase, ALG6/ALG8
Solyc01g088740	343.118	436.266	0.346128	Up	0.000177441	--	Casein kinase II subunit beta-4 (AHRD V1 **** B6TGH2_MAIZE); contains Interpro domain(s) IPR000704 Casein kinase II, regulatory subunit
Solyc01g089880	162.831	233.78	0.520657	Up	0.0065711	--	Unknown Protein (AHRD V1); contains Interpro domain(s) IPR004895 Prenylated rab acceptor PRA1
Solyc01g089890	73.752	159.926	1.11227	Up	3.14e-08	--	Unknown Protein (AHRD V1); contains Interpro domain(s) IPR004895 Prenylated rab acceptor PRA1
Solyc01g090740	55.544	89.034	0.676675	Up	0.0421817	--	Zinc ion binding protein (AHRD V1 ***- D7LRR6_ARALY)
Solyc01g091160	521.316	685.932	0.39563	Up	3.02e-10	--	Agmatinase (AHRD V1 ***- Q1IPT1_ACIBL); contains Interpro domain(s) IPR006035 Ureohydrolase
Solyc01g091590	354.004	505.55	0.513579	Up	0.00136891	BAP2	SRC2 protein (AHRD V1 ***- A7XAJ8_9CONI); contains Interpro domain(s) IPR000008 C2 calcium-dependent membrane targeting
Solyc01g091630	711.052	1013.51	0.511087	Up	1.18e-12	ANL2	Homeobox-leucine zipper protein ATHB-9 (AHRD V1 *-*- ATBH9_ARATH); contains Interpro domain(s) IPR002913 Lipid-binding START
Solyc01g091910	519.672	904.311	0.798725	Up	1.21e-06	--	Phospholipase D (AHRD V1 **** Q9XGT0_GOSHI); contains Interpro domain(s) IPR011402 Phospholipase D, plant
Solyc01g094210	10.1276	28.9511	1.47774	Up	0.00462863	--	Carbonyl reductase 3 (AHRD V1 **** B6TRS7_MAIZE); contains Interpro domain(s) IPR002347 Glucose/ribitol dehydrogenase
Solyc01g094700	93.2646	190.813	1.02947	Up	2.92e-09	--	Glycerol-3-phosphate acyltransferase 4 (AHRD V1 **** D7KQ54_ARALY); contains Interpro domain(s) IPR002123 Phospholipid/glycerol acyltransferase
Solyc01g094820	79.7913	380.727	2.24851	Up	0	--	ARID/BRIGHT DNA-binding domain-containing protein/ELM2 domain-containing protein/Myb-like DNA-binding domain-containing protein (AHRD V1 **-- Q1PEA0_ARATH); contains Interpro domain(s) IPR001606 AT-rich interaction region
Solyc01g095140	1452.67	2878.93	0.98662	Up	0	LSR3	Late embryogenesis abundant protein (Fragment) (AHRD V1 **-- B7TGG5_PINSY); contains Interpro domain(s) IPR013990 Water Stress and Hypersensitive response
Solyc01g095280	72.6822	116.678	0.679757	Up	0.0239533	--	Protein ABIL1 (AHRD V1 **-- B6TCZ2_MAIZE)
Solyc01g095620	153.25	435.847	1.50539	Up	0	UGT72B1	UDP-glucosyltransferase (AHRD V1 **-* B8QI32_9MAGN); contains Interpro domain(s) IPR002213 UDP-glucuronosyl/UDP-glucosyltransferase
Solyc01g095700	224.974	289.574	0.363577	Up	0.00746786	--	Abscisic acid receptor PYL8 (AHRD V1 **-* PYL8_ARATH); contains Interpro domain(s) IPR019587 Polyketide cyclase/dehydrase
Solyc01g095970	876.46	1116.71	0.34935	Up	1.6e-05	RSW9	Dynamin 2 (AHRD V1 ***- Q4V8Z7_DANRE); contains Interpro domain(s) IPR001401 Dynamin, GTPase region
Solyc01g096190	187.27	510.023	1.44342	Up	0	--	Calcium-transporting ATPase (AHRD V1 ***- A8NHF4_COPC7); contains Interpro domain(s) IPR005782 ATPase, P-type, calcium-transporting
Solyc01g096420	70.7752	217.217	1.61211	Up	2.22e-16	--	Predicted NADPH-dependent FMN reductase (AHRD V1 ***- Q0W0S0_UNCMA); contains Interpro domain(s) IPR005025 NADPH-dependent FMN reductase
Solyc01g096430	131.37	258.702	0.975406	Up	0	--	Predicted NADPH-dependent FMN reductase (AHRD V1 ***- Q0W0S0_UNCMA); contains Interpro domain(s) IPR005025 NADPH-dependent FMN reductase
Solyc01g096510	56.9863	126.841	1.14855	Up	0.00194349	--	Sigma factor binding protein 1 (AHRD V1 *-*- D1MWZ4_CITLA); contains Interpro domain(s) IPR008889 VQ
Solyc01g097120	729.98	1030.96	0.497825	Up	5.55e-12	--	Os02g0200800 protein (Fragment) (AHRD V1 *-*- Q0E303_ORYSJ); contains Interpro domain(s) IPR009675 Targeting for Xklp2
Solyc01g097270	576.621	1301.44	1.17383	Up	2.32e-09	PR4	Chitinase (Fragment) (AHRD V1 *--- Q38777_ALLSA); contains Interpro domain(s) IPR000726 Glycoside hydrolase, family 19, catalytic IPR001153 Barwin
Solyc01g097280	19.857	44.5187	1.14823	Up	0.0130421	--	Chitinase (Fragment) (AHRD V1 *--- B8QVF0_ZEAMP); contains Interpro domain(s) IPR000726 Glycoside hydrolase, family 19, catalytic IPR001153 Barwin
Solyc01g098140	8.08817	26.975	1.68733	Up	0.000117999	--	Neutral cholesterol ester hydrolase 1 (AHRD V1 *--- NCEH1_BOVIN); contains Interpro domain(s) IPR013094 Alpha/beta hydrolase fold-3
Solyc01g098400	48.2776	89.4071	0.88334	Up	0.00591409	--	Histidine phosphotransfer protein (AHRD V1 **** B9I823_POPTR); contains Interpro domain(s) IPR008207 Signal transduction histidine kinase, phosphotransfer (Hpt) region
Solyc01g099520	1101.81	1412.75	0.358513	Up	0	RALFL33	Rapid alkalinization factor 2 (AHRD V1 **-- Q6TF28_SOLCH); contains Interpro domain(s) IPR008801 Rapid ALkalinization Factor
Solyc01g099660	3.36187	13.3359	1.86368	Up	0.0193505	--	Heat shock protein (AHRD V1 ***- Q84KP8_CYAME); contains Interpro domain(s) IPR013126 Heat shock protein 70
Solyc01g099680	13861.6	18156.2	0.389359	Up	0.000307175	--	REF-like stress related protein 1 (AHRD V1 *--- Q6XNP4_HEVBR); contains Interpro domain(s) IPR008802 Rubber elongation factor
Solyc01g099840	315.406	654.64	1.05251	Up	0.010285	--	Auxin-repressed protein (AHRD V1 ***- B4FA62_MAIZE); contains Interpro domain(s) IPR008406 Dormancyauxin associated
Solyc01g100040	208.499	316.591	0.601594	Up	1.9e-09	--	Integrin-linked kinase-associated serine/threonine phosphatase 2C (AHRD V1 **** ILKAP_HUMAN); contains Interpro domain(s) IPR015655 Protein phosphatase 2C
Solyc01g100110	751.401	972.542	0.371995	Up	3.53e-05	--	Integrin-linked kinase-associated serine/threonine phosphatase 2C (AHRD V1 **** ILKAP_BOVIN); contains Interpro domain(s) IPR015655 Protein phosphatase 2C
Solyc01g100130	587.417	700.268	0.253357	Up	0.00109278	--	PHD-finger family protein (AHRD V1 *-*- B6U0S2_MAIZE); contains Interpro domain(s) IPR019787 Zinc finger, PHD-finger
Solyc01g100320	3933.88	4753.49	0.27301	Up	0	UNE5	Thioredoxin/protein disulfide isomerase (AHRD V1 **** Q2U681_ASPOR); contains Interpro domain(s) IPR005788 Disulphide isomerase
Solyc01g100380	4347.21	6082.13	0.484448	Up	0.0470055	CRT1b	Calreticulin 2 calcium-binding protein (AHRD V1 **** A8HMC0_CHLRE); contains Interpro domain(s) IPR009169 Calreticulin
Solyc01g101000	3412.4	3945.76	0.209492	Up	0.0150722	SK 11	Kinase family protein (AHRD V1 ***- D7M6L5_ARALY); contains Interpro domain(s) IPR002290 Serine/threonine protein kinase
Solyc01g101130	183.736	325.523	0.823706	Up	0.000952546	--	Plant IF-like protein (AHRD V1 ***- B6TAT2_MAIZE)
Solyc01g102290	1031.51	1708.61	0.72784	Up	0	RCI2B	Stress-induced hydrophobic peptide (AHRD V1 **-- B9N409_POPTR); contains Interpro domain(s) IPR000612 Uncharacterised protein family UPF0057
Solyc01g102700	677.853	955.101	0.494423	Up	5.95e-08	--	Receptor like kinase, RLK
Solyc01g102950	34.9798	58.8298	0.743118	Up	0.0477301	--	FAD dependent oxidoreductase (AHRD V1 **-- B5VX05_SPIMA)
Solyc01g103030	24.9536	65.3817	1.3749	Up	0.00109118	--	Nitrate transporter (AHRD V1 **** Q7XAK5_PRUPE); contains Interpro domain(s) IPR000109 TGF-beta receptor, type I/II extracellular region
Solyc01g103090	568.256	715.564	0.332321	Up	2.21e-05	--	Splicing factor U2af subunit (AHRD V1 *-*- B6T3Q5_MAIZE); contains Interpro domain(s) IPR009145 U2 auxiliary factor small subunit
Solyc01g103200	515.801	647.94	0.328808	Up	0.0258269	--	Unknown Protein (AHRD V1)
Solyc01g103470	81.276	151.175	0.891909	Up	5.25e-05	--	Unknown Protein (AHRD V1)
Solyc01g103590	67.4696	181.804	1.42449	Up	0.000109108	--	Glyoxalase/bleomycin resistance protein/dioxygenase (AHRD V1 **-- Q2HVV5_MEDTR); contains Interpro domain(s) IPR004360 Glyoxalase/bleomycin resistance protein/dioxygenase
Solyc01g103650	248.168	467.364	0.912095	Up	1.13e-14	--	Hydrolase alpha/beta fold family (AHRD V1 **-- A4VRL9_PSEU5); contains Interpro domain(s) IPR012020 AB-hydrolase YheT, putative
Solyc01g103970	165.057	220.352	0.415933	Up	0.00804107	--	RING finger protein 170 (AHRD V1 ***- C1BQ68_9MAXI); contains Interpro domain(s) IPR018957 Zinc finger, C3HC4 RING-type
Solyc01g104710	137.159	219.803	0.678716	Up	8.53e-06	--	Unknown Protein (AHRD V1)
Solyc01g104900	77.8806	142.099	0.864087	Up	1.19e-05	--	NAC domain protein IPR003441 (AHRD V1 ***- B9GZS1_POPTR); contains Interpro domain(s) IPR003441 No apical meristem (NAM) protein
Solyc01g104920	2058.83	2608.72	0.341456	Up	0	NSF	26S protease regulatory subunit 8 homolog (AHRD V1 *--- PRS8_ENCCU); contains Interpro domain(s) IPR003959 ATPase, AAA-type, core
Solyc01g105070	101.422	184.637	0.861652	Up	8.31e-06	--	Peroxidase (AHRD V1 **** Q43499_SOLLC); contains Interpro domain(s) IPR002016 Haem peroxidase, plant/fungal/bacterial
Solyc01g105280	691.717	895.714	0.372658	Up	0.000849266	--	Protein phosphatase 2C-like (AHRD V1 ***- A2Q6E4_MEDTR); contains Interpro domain(s) IPR015655 Protein phosphatase 2C
Solyc01g106470	705.126	1137.37	0.689424	Up	0	--	Genomic DNA chromosome 5 P1 clone MUB3 (AHRD V1 *-*- Q9FLG7_ARATH)
Solyc01g107780	595.33	1427.2	1.26084	Up	0	UGT73B3	UDP-glucosyltransferase family 1 protein (AHRD V1 **** C6KI43_CITSI); contains Interpro domain(s) IPR002213 UDP-glucuronosyl/UDP-glucosyltransferase
Solyc01g107820	5282.51	9511.44	0.84839	Up	1.78e-12	UGT73B2	UDP-glucosyltransferase family 1 protein (AHRD V1 **** C6KI43_CITSI); contains Interpro domain(s) IPR002213 UDP-glucuronosyl/UDP-glucosyltransferase
Solyc01g108030	1168.01	1592.69	0.447279	Up	0	MCCB	Methylcrotonoyl-CoA carboxylase beta subunit (AHRD V1 **** D4XQJ0_ACIHA); contains Interpro domain(s) IPR000022 Carboxyl transferase
Solyc01g108240	71.7904	121.28	0.753068	Up	1.22e-05	--	Ethylene responsive transcription factor 2b (AHRD V1 *-*- C0J9I6_9ROSA); contains Interpro domain(s) IPR001471 Pathogenesis-related transcriptional factor and ERF, DNA-binding
Solyc01g108630	62.0442	205.466	1.72079	Up	0	--	Nitrite reductase (AHRD V1 ***- Q76KB0_TOBAC); contains Interpro domain(s) IPR006067 Nitrite and sulphite reductase 4Fe-4S region
Solyc01g108910	1091.06	1843.62	0.756589	Up	0	MEE14	COSII_At2g15890 (Fragment) (AHRD V1 *-*- C0KFD9_9SOLN)
Solyc01g109040	223.528	302.907	0.437715	Up	0.00829386	--	Plastoquinol-plastocyanin reductase (AHRD V1 **-* B6SRD7_MAIZE); contains Interpro domain(s) IPR012595 PetM of cytochrome b6/f complex subunit 7
Solyc01g109460	1041.54	1892.2	0.861087	Up	0	PMT5	Solute carrier family 2, facilitated glucose transporter member 3 (AHRD V1 ***- GTR3_RAT); contains Interpro domain(s) IPR003663 Sugar/inositol transporter
Solyc01g109660	5115.38	6111.2	0.256594	Up	1.52e-11	GRP7	Glycine-rich RNA-binding protein (AHRD V1 *-** B2YKT9_TOBAC); contains Interpro domain(s) IPR015465 RNA recognition motif, glycine rich protein
Solyc01g109710	1034.6	1444.67	0.481503	Up	0	RD2	Universal stress protein (AHRD V1 **-- B6SNQ1_MAIZE); contains Interpro domain(s) IPR006016 UspA
Solyc01g109800	13.8167	94.6225	2.73921	Up	0	--	Genomic DNA chromosome 5 TAC clone K1F13 (AHRD V1 *-*- Q9FJZ5_ARATH)
Solyc01g109860	73.4902	130.378	0.823522	Up	5.29e-05	--	Phosphatidylinositol/phosphatidylcholine transfer protein-like (AHRD V1 **-* Q9LRX7_ARATH); contains Interpro domain(s) IPR001251 Cellular retinaldehyde-binding/triple function, C-terminal
Solyc01g109870	1910.72	2231.41	0.223799	Up	0.00551816	--	SEC14-like protein (AHRD V1 **-- Q9T026_ARATH); contains Interpro domain(s) IPR001251 Cellular retinaldehyde-binding/triple function, C-terminal
Solyc01g109890	470.296	724.285	0.62254	Up	0	--	Chaperone protein dnaJ 10 (AHRD V1 **** B6T7D7_MAIZE); contains Interpro domain(s) IPR003095 Heat shock protein DnaJ
Solyc01g110000	435.492	775.88	0.832583	Up	0	--	Beta-galactosidase (AHRD V1 ***- B9H0V1_POPTR); contains Interpro domain(s) IPR001944 Glycoside hydrolase, family 35
Solyc01g110110	56.5557	112.759	0.990221	Up	4.49e-05	--	Cysteine proteinase cathepsin F (AHRD V1 **-* D3TN89_GLOMM); contains Interpro domain(s) IPR013128 Peptidase C1A, papain
Solyc01g110150	192.849	294.211	0.608302	Up	7.21e-05	--	CM0216.450.nc protein (AHRD V1 *-*- B0BL92_LOTJA)
Solyc01g111350	1252.45	1918.19	0.614827	Up	0	--	Nodulin family protein (AHRD V1 ***- D7MDH3_ARALY); contains Interpro domain(s) IPR010658 Nodulin-like
Solyc01g111440	7211.93	11362.3	0.655773	Up	0	ERD7	Senescence-associated protein 12 (AHRD V1 *-*- O81657_HEMSP); contains Interpro domain(s) IPR009686 Senescence-associated
Solyc01g111520	1899.83	2406.22	0.340835	Up	4.2e-06	SYTA	Synaptotagmin (AHRD V1 *--- B0W3L1_CULQU); contains Interpro domain(s) IPR018029 C2 membrane targeting protein
Solyc01g111600	747.501	889.132	0.250194	Up	0.0481051	--	Metal ion binding protein (AHRD V1 **-* D7MN12_ARALY); contains Interpro domain(s) IPR006121 Heavy metal transport/detoxification protein
Solyc01g111830	331.518	409.501	0.304435	Up	0.0496075	--	24-sterol C-methyltransferase (AHRD V1 **** B0FDL7_GOSHI); contains Interpro domain(s) IPR013705 Sterol methyltransferase C-terminal
Solyc01g112000	991.871	1310.34	0.401566	Up	1.78e-15	EXPL1	Expansin-like protein (AHRD V1 ***- A7X331_SOLLC); contains Interpro domain(s) IPR007112 Expansin 45, endoglucanase-like IPR007117 Pollen allergen/expansin, C-terminal
Solyc01g112250	679.856	823.429	0.276261	Up	0.0288952	CPK6	Calcium-dependent protein kinase 3 (AHRD V1 **** Q7Y050_CAPAN); contains Interpro domain(s) IPR002290 Serine/threonine protein kinase
Solyc02g021090	9.98338	39.7402	1.94901	Up	6.19e-10	--	Transposase (Fragment) (AHRD V1 *-*- Q0GJY7_9POAL)
Solyc02g022850	228.383	359.942	0.655348	Up	1.01e-06	--	FAD-binding domain-containing protein (AHRD V1 **-- D7MFH8_ARALY); contains Interpro domain(s) IPR006094 FAD linked oxidase, N-terminal
Solyc02g031990	90.3435	206.125	1.1863	Up	2.1e-13	--	Unknown Protein (AHRD V1)
Solyc02g036350	5921.72	8445.84	0.512195	Up	1.71e-06	--	1-aminocyclopropane-1-carboxylate oxidase (AHRD V1 ***- A4ZYQ6_SOLLC); contains Interpro domain(s) IPR005123 Oxoglutarate and iron-dependent oxygenase
Solyc02g036480	655.729	1050.29	0.679268	Up	2.76e-05	--	Harpin-induced protein-like (Fragment) (AHRD V1 **-- D2CFH8_COFAR); contains Interpro domain(s) IPR010847 Harpin-induced 1
Solyc02g038740	141.74	243.727	0.780248	Up	3.16e-06	HMGR1	3-hydroxy-3-methylglutaryl coenzyme A reductase (AHRD V1 **** Q9FS01_SOLTU); contains Interpro domain(s) IPR004554 Hydroxymethylglutaryl-CoA reductase, class I, catalytic
Solyc02g062020	163.3	307.013	0.909055	Up	4.88e-14	--	Ras-like GTP-binding protein RHO (AHRD V1 **-- RHO_APLCA); contains Interpro domain(s) IPR003578 Ras small GTPase, Rho type
Solyc02g062550	453.618	717.906	0.661828	Up	1.93e-08	BCS1	Cell division protease ftsH homolog (AHRD V1 *--- FTSH_HELPY); contains Interpro domain(s) IPR003959 ATPase, AAA-type, core
Solyc02g063150	68.3111	164.411	1.26199	Up	1.04e-05	--	Ribulose bisphosphate carboxylase small chain (AHRD V1 ***- Q84QE5_TOBAC); contains Interpro domain(s) IPR000894 Ribulose bisphosphate carboxylase, small chain
Solyc02g065550	407.197	706.96	0.795274	Up	0	--	Coiled-coil domain-containing protein 109A (AHRD V1 *--- C109A_MOUSE); contains Interpro domain(s) IPR006769 Protein of unknown function DUF607
Solyc02g065770	452.961	616.934	0.445377	Up	0.00360983	--	COBRA-like protein 4 (AHRD V1 ***- B6SST3_MAIZE); contains Interpro domain(s) IPR017391 COBRA-like
Solyc02g067340	53.6019	109.899	1.0301	Up	1.81e-06	--	MYB transcription factor (AHRD V1 **-* Q9SN78_ARATH); contains Interpro domain(s) IPR015495 Myb transcription factor
Solyc02g067660	543.844	958.951	0.817784	Up	0	--	Phytoalexin deficient 4 (Fragment) (AHRD V1 **-- B2BDV5_ARALY); contains Interpro domain(s) IPR002921 Lipase, class 3
Solyc02g067750	69.7455	172.279	1.29947	Up	2.22e-16	SABP3	Carbonic anhydrase (AHRD V1 ***- B1VK36_SOLLC); contains Interpro domain(s) IPR001765 Carbonic anhydrase
Solyc02g068080	200.059	530.415	1.40483	Up	0	--	Voltage-gated chloride channel (AHRD V1 **** Q96325_ARATH); contains Interpro domain(s) IPR002251 Chloride channel plant CLC
Solyc02g068300	109.917	163.53	0.571359	Up	0.000183603	--	Receptor-like kinase (AHRD V1 ***- A7VM32_MARPO); contains Interpro domain(s) IPR002290 Serine/threonine protein kinase
Solyc02g068370	561.124	763.887	0.444756	Up	5.27e-07	--	Receptor-like kinase (AHRD V1 *-*- A7VM65_9VIRI); contains Interpro domain(s) IPR002290 Serine/threonine protein kinase
Solyc02g068430	1508.17	2296.46	0.606475	Up	1.46e-05	CCT2	Choline-phosphate cytidylyltransferase B (AHRD V1 **** B4F7T8_MAIZE); contains Interpro domain(s) IPR004820 Cytidylyltransferase
Solyc02g068660	26.633	48.1349	0.843897	Up	0.040291	--	Receptor-like protein kinase At3g21340 (AHRD V1 *-** RLK6_ARATH); contains Interpro domain(s) IPR002290 Serine/threonine protein kinase
Solyc02g068680	383.69	679.974	0.824853	Up	0.00175901	--	CHP-rich zinc finger protein-like (AHRD V1 **-- Q9FK70_ARATH); contains Interpro domain(s) IPR011424 C1-like
Solyc02g069250	16.8438	62.0898	1.85651	Up	4.01e-05	--	Cinnamyl alcohol dehydrogenase-like protein (AHRD V1 **** A9PHZ1_POPTR); contains Interpro domain(s) IPR002085 Alcohol dehydrogenase superfamily, zinc-containing
Solyc02g069400	243.017	304.279	0.32384	Up	0.0389064	--	Enhanced disease susceptibility 1 (Fragment) (AHRD V1 *--- B2BDU4_ARALY); contains Interpro domain(s) IPR002921 Lipase, class 3
Solyc02g071130	112.891	286.749	1.34164	Up	1.11e-16	--	WRKY transcription factor 29 (AHRD V1 ***- C9DI18_9ROSI); contains Interpro domain(s) IPR003657 DNA-binding WRKY
Solyc02g071440	25.9446	59.1394	1.17582	Up	8.52e-05	--	1-aminocyclopropane-1-carboxylate oxidase 1 (AHRD V1 **-- ACCO1_MALDO); contains Interpro domain(s) IPR005123 Oxoglutarate and iron-dependent oxygenase
Solyc02g071610	226.808	418.709	0.883263	Up	0	--	GDSL esterase/lipase At5g45670 (AHRD V1 ***- GDL82_ARATH); contains Interpro domain(s) IPR001087 Lipase, GDSL
Solyc02g071620	2042.43	2962.92	0.536642	Up	2.92e-10	--	GDSL esterase/lipase At1g29670 (AHRD V1 ***- GDL15_ARATH); contains Interpro domain(s) IPR001087 Lipase, GDSL
Solyc02g071740	323.885	473.42	0.547055	Up	0.000332174	--	Protein-tyrosine kinase 6 (AHRD V1 **** PTK6_MOUSE); contains Interpro domain(s) IPR016253 Integrin-linked protein kinase
Solyc02g071820	806.065	1179.41	0.548859	Up	1.23e-13	--	Receptor like kinase, RLK
Solyc02g072130	5337.68	6875.01	0.365124	Up	0	--	Protein transport protein SEC61 alpha subunit (AHRD V1 ***- D3B1K5_POLPA); contains Interpro domain(s) IPR002208 SecY protein
Solyc02g072150	1092.01	1490.31	0.448477	Up	2.92e-05	TPS7	Alpha alpha-trehalose-phosphate synthase (UDP-forming) (AHRD V1 **** A3CXN9_METMJ); contains Interpro domain(s) IPR001830 Glycosyl transferase, family 20
Solyc02g072470	88.3088	223.693	1.33678	Up	0	--	Receptor like kinase, RLK
Solyc02g076760	209.582	290.949	0.472454	Up	0.00240611	--	N-(5&apos-phosphoribosyl)anthranilate isomerase (AHRD V1 **** B9SQM9_RICCO); contains Interpro domain(s) IPR011060 Ribulose-phosphate binding barrel
Solyc02g077040	453.579	596.236	0.394211	Up	2.09e-09	--	Cathepsin B-like cysteine proteinase 5 (AHRD V1 **-* CPR5_CAEEL); contains Interpro domain(s) IPR013128 Peptidase C1A, papain
Solyc02g077080	1782.14	3706.23	1.05617	Up	0	--	Os06g0207500 protein (Fragment) (AHRD V1 **-- Q0DDQ9_ORYSJ); contains Interpro domain(s) IPR004253 Protein of unknown function DUF231, plant
Solyc02g077110	117.348	218.879	0.896965	Up	0.00848173	--	Lipase-like protein (AHRD V1 ***- Q8LF19_ARATH); contains Interpro domain(s) IPR002921 Lipase, class 3
Solyc02g077470	1068.74	1645.9	0.622758	Up	0	--	Optic atrophy 3 protein homolog (AHRD V1 **-- OPA3_DANRE); contains Interpro domain(s) IPR010754 Optic atrophy 3-like
Solyc02g077480	281.328	375.094	0.414466	Up	0.000180514	--	Histone H3 (AHRD V1 ***- D8L9K7_WHEAT); contains Interpro domain(s) IPR000164 Histone H3
Solyc02g077590	44.8346	106.965	1.24671	Up	0.000357032	--	Homeobox-leucine zipper-like protein (AHRD V1 *-*- Q3HRT1_PICGL); contains Interpro domain(s) IPR001356 Homeobox
Solyc02g078140	855.865	983.386	0.200284	Up	0.0209109	--	Protein kinase (AHRD V1 ***- Q39886_SOYBN); contains Interpro domain(s) IPR002290 Serine/threonine protein kinase
Solyc02g078210	308.769	456.343	0.562961	Up	6.74e-14	--	Ubiquitin-conjugating enzyme 22 (AHRD V1 ***- D7L888_ARALY); contains Interpro domain(s) IPR000608 Ubiquitin-conjugating enzyme, E2
Solyc02g078390	184.896	251.899	0.445264	Up	0.000373534	--	MutS2 protein (AHRD V1 ***- B0JH18_MICAN); contains Interpro domain(s) IPR005747 DNA mismatch repair protein MutS, type 2
Solyc02g078530	105.164	186.68	0.825435	Up	0.00747094	--	Receptor-like protein kinase At3g21340 (AHRD V1 **** RLK6_ARATH); contains Interpro domain(s) IPR002290 Serine/threonine protein kinase
Solyc02g078660	31.3312	101.449	1.68193	Up	7.03e-14	--	Phosphoinositide-binding clathrin adaptor N-terminal Wiscott-Aldrich syndrome C-terminal (AHRD V1 *--- A2Q4Q2_MEDTR)
Solyc02g078670	299.603	397.98	0.409144	Up	0.0166876	CIP7	COP1-Interacting ProteinI 7 (CIP7) (Fragment) (AHRD V1 *-*- Q7GDB1_ARATH)
Solyc02g079170	4870.6	8492.95	0.802115	Up	0	NDB2	NADH dehydrogenase like protein (AHRD V1 **** O65414_ARATH); contains Interpro domain(s) IPR013027 FAD-dependent pyridine nucleotide-disulphide oxidoreductase
Solyc02g079220	252.007	489.237	0.955916	Up	0	--	Solute carrier family 2, facilitated glucose transporter member 8 (AHRD V1 **** GTR8_HUMAN); contains Interpro domain(s) IPR003663 Sugar/inositol transporter
Solyc02g079280	81.5696	195.505	1.25682	Up	0.0266556	--	MYB transcription factor (AHRD V1 **-* Q9LDR8_ARATH); contains Interpro domain(s) IPR015495 Myb transcription factor
Solyc02g079500	444.282	957.647	1.10729	Up	0	--	Peroxidase (AHRD V1 **** Q50LG4_TOBAC); contains Interpro domain(s) IPR019793 Peroxidases heam-ligand binding site IPR019794 Peroxidase, active site IPR002016 Haem peroxidase, plant/fungal/bacterial
Solyc02g079530	62.0057	101.466	0.706774	Up	0.0439598	--	Serine/threonine-protein kinase receptor (AHRD V1 **** B6U2B7_MAIZE); contains Interpro domain(s) IPR002290 Serine/threonine protein kinase
Solyc02g079610	20.5462	44.111	1.08685	Up	0.00192921	--	Receptor serine/threonine kinase (AHRD V1 **** O49202_ORYSJ); contains Interpro domain(s) IPR002290 Serine/threonine protein kinase
Solyc02g080370	1278.58	1508.23	0.238243	Up	7.61e-06	--	Tobamovirus multiplication protein (Fragment) (AHRD V1 ***- B0ZZ80_ARAHY); contains Interpro domain(s) IPR009457 Protein of unknown function DUF1084
Solyc02g080890	375.421	462.548	0.300794	Up	0.00279515	WRKY6	Transcription factor WRKY (AHRD V1 ***- C7E5X8_CAPAN); contains Interpro domain(s) IPR003657 DNA-binding WRKY
Solyc02g081030	2851.2	4421.94	0.633032	Up	0	--	Uncharacterized membrane protein C2G11.09 (AHRD V1 **-- YAB9_SCHPO); contains Interpro domain(s) IPR003864 Protein of unknown function DUF221
Solyc02g081190	367.097	570.926	0.636559	Up	3.35e-05	--	1-aminocyclopropane-1-carboxylate oxidase (AHRD V1 ***- Q9ZWP2_SOLLC); contains Interpro domain(s) IPR005123 Oxoglutarate and iron-dependent oxygenase
Solyc02g081300	73.5023	123.222	0.742105	Up	7.44e-05	--	Sucrose synthase (AHRD V1 **** Q9FHU4_ARATH); contains Interpro domain(s) IPR012820 Sucrose synthase, plants and cyanobacteria
Solyc02g081360	97.0325	339.261	1.80144	Up	0	--	Long-chain-fatty-acid--CoA ligase (AHRD V1 **** D0J2H7_COMT2); contains Interpro domain(s) IPR000873 AMP-dependent synthetase and ligase
Solyc02g081450	172.143	249.072	0.531872	Up	0.00480583	--	NHL1 (Fragment) (AHRD V1 *--- B0LZI0_ARATH); contains Interpro domain(s) IPR010847 Harpin-induced 1
Solyc02g081970	764.102	996.972	0.383604	Up	3.03e-11	VSR6	Vacuolar sorting receptor 7 (AHRD V1 **** B6UEQ5_MAIZE); contains Interpro domain(s) IPR003137 Protease-associated PA
Solyc02g082190	646.091	910.613	0.49483	Up	4.44e-16	--	CTP synthase (AHRD V1 **** B6U7R1_MAIZE); contains Interpro domain(s) IPR004468 CTP synthase
Solyc02g082670	425.938	512.896	0.267783	Up	0.0108278	WOX13	WUSCHEL-related homeobox 14 (AHRD V1 ***- B6T910_MAIZE); contains Interpro domain(s) IPR001356 Homeobox
Solyc02g082760	805.335	943.564	0.228421	Up	0.0012666	--	Catalase (AHRD V1 **** O24511_TOBAC); contains Interpro domain(s) IPR018028 Catalase related subgroup
Solyc02g082900	154.299	256.427	0.731267	Up	2.51e-12	--	Strictosidine synthase family protein (AHRD V1 **-- D7LTU8_ARALY); contains Interpro domain(s) IPR004141 Strictosidine synthase
Solyc02g082930	2965.69	3529.16	0.250926	Up	0.000461221	--	Endochitinase (Chitinase) (AHRD V1 **** Q43184_SOLTU); contains Interpro domain(s) IPR016283 Glycoside hydrolase, family 19 IPR000726 Glycoside hydrolase, family 19, catalytic
Solyc02g083400	501.944	629.531	0.326508	Up	0.0020481	--	RING finger protein 38 (AHRD V1 *-*- RNF38_HUMAN); contains Interpro domain(s) IPR001841 Zinc finger, RING-type
Solyc02g083420	616.438	875.479	0.505827	Up	3.33e-16	--	Protein phosphatase 2C (AHRD V1 ***- B6SYG9_MAIZE); contains Interpro domain(s) IPR015655 Protein phosphatase 2C
Solyc02g083850	132.46	202.565	0.611267	Up	6.67e-06	--	Calcium-dependent protein kinase (AHRD V1 **** C6KGT3_SOLLC); contains Interpro domain(s) IPR002290 Serine/threonine protein kinase
Solyc02g083860	2078.18	2391.33	0.202451	Up	3.96e-07	--	Flavanone 3-hydroxylase (AHRD V1 ***- A9ZMI9_TOBAC); contains Interpro domain(s) IPR005123 Oxoglutarate and iron-dependent oxygenase
Solyc02g084390	119.214	192.478	0.689228	Up	1.86e-06	--	Kinesin like protein (AHRD V1 *-*- Q0WLK7_ARATH); contains Interpro domain(s) IPR001752 Kinesin, motor region
Solyc02g084570	17.5067	46.1878	1.37861	Up	0.00025412	--	Cytochrome P450
Solyc02g084900	294.089	466.219	0.664002	Up	9.13e-14	--	Cell division protease ftsH homolog (AHRD V1 *--- FTSH_BACPE); contains Interpro domain(s) IPR003959 ATPase, AAA-type, core
Solyc02g085140	639.085	816.783	0.35374	Up	0.0425263	--	U-box domain-containing protein (AHRD V1 ***- Q1EPA8_MUSAC); contains Interpro domain(s) IPR011989 Armadillo-like helical
Solyc02g085600	402.411	716.711	0.832068	Up	6.4e-13	--	GRAS family transcription factor (AHRD V1 **-* B9HET8_POPTR); contains Interpro domain(s) IPR005202 GRAS transcription factor
Solyc02g085630	33.4202	72.511	1.10786	Up	0.00128956	--	Homeobox-leucine zipper-like protein (AHRD V1 *-*- Q3HRT1_PICGL); contains Interpro domain(s) IPR001356 Homeobox
Solyc02g085760	192.434	262.621	0.447786	Up	0.000204063	--	Rhomboid family protein (AHRD V1 ***- D7MJX8_ARALY); contains Interpro domain(s) IPR002610 Peptidase S54, rhomboid
Solyc02g085940	563.245	970.568	0.784618	Up	0.0213228	--	Unknown Protein (AHRD V1)
Solyc02g085950	38.3706	97.4859	1.33575	Up	4.97e-08	--	Ribulose bisphosphate carboxylase small chain (AHRD V1 ***- A9YTZ7_SOLTU); contains Interpro domain(s) IPR000894 Ribulose bisphosphate carboxylase, small chain
Solyc02g087000	34.0196	68.5521	1.00201	Up	0.0028943	--	Potassium transporter (AHRD V1 **** D2JYH2_GOSHI); contains Interpro domain(s) IPR018519 Potassium uptake protein, kup IPR003855 K+ potassium transporter
Solyc02g087210	844.02	1343.62	0.670508	Up	8.88e-16	--	Zinc finger AN1 domain-containing stress-associated protein 12 (AHRD V1 ***- SAP12_ARATH); contains Interpro domain(s) IPR000058 Zinc finger, AN1-type
Solyc02g087540	186.875	286.371	0.614699	Up	6.49e-06	--	Cell division AAA ATPase family protein (AHRD V1 **-* B6Z265_WHEAT); contains Interpro domain(s) IPR003959 ATPase, AAA-type, core
Solyc02g088240	85.5211	147.565	0.784049	Up	9.31e-05	--	Xenotropic and polytropic retrovirus receptor (AHRD V1 **-- B2GU54_XENTR); contains Interpro domain(s) IPR004342 EXS, C-terminal
Solyc02g088560	2740.97	3320.03	0.276471	Up	0.000228892	--	Cyclic nucleotide gated channel (AHRD V1 **** A9CRE4_MALDO); contains Interpro domain(s) IPR000595 Cyclic nucleotide-binding
Solyc02g088630	1089.73	1663.66	0.610202	Up	4.97e-13	GAUT13	Glycosyltransferase (AHRD V1 ***- B9IK47_POPTR); contains Interpro domain(s) IPR002495 Glycosyl transferase, family 8
Solyc02g089540	66.2775	105.643	0.669246	Up	0.00175081	--	Tomato CONSTANS-like 1
Solyc02g089620	362.298	908.459	1.32525	Up	0	--	Proline dehydrogenase (AHRD V1 **** A1E289_ACTDE); contains Interpro domain(s) IPR015659 Proline oxidase
Solyc02g089720	4131.44	6969.97	0.754449	Up	2.28e-05	--	Endo-beta-1 3-glucanase (AHRD V1 ***- B5THH0_PNECA); contains Interpro domain(s) IPR005200 Glycoside hydrolase, family 81
Solyc02g089770	448.19	624.916	0.479171	Up	1.52e-05	--	Dihydroflavonol-4-reductase (AHRD V1 ***- B6TK03_MAIZE); contains Interpro domain(s) IPR016040 NAD(P)-binding domain
Solyc02g090360	2586.51	3337.98	0.367914	Up	0	sks17	Laccase-22 (AHRD V1 **-- LAC22_ORYSJ); contains Interpro domain(s) IPR001117 Multicopper oxidase, type 1
Solyc02g090490	297.655	521.361	0.807775	Up	0	--	Patatin-like protein 3 (AHRD V1 ***- Q9FZ08_TOBAC); contains Interpro domain(s) IPR002641 Patatin
Solyc02g091030	146.194	204.123	0.480395	Up	0.0168649	--	Nuclear transcription factor Y subunit C-2 (AHRD V1 *-*- B4FWZ1_MAIZE); contains Interpro domain(s) IPR003958 Transcription factor CBF/NF-Y/archaeal histone
Solyc02g091250	122.782	249.379	1.01976	Up	2.05e-05	--	Predicted by genscan and genefinder (AHRD V1 ***- Q9ZU37_ARATH)
Solyc02g091560	1663.13	2107.95	0.341861	Up	0	--	Serine hydroxymethyltransferase (AHRD V1 **** C6ZJZ0_SOYBN); contains Interpro domain(s) IPR001085 Serine hydroxymethyltransferase
Solyc02g092000	576.12	959.594	0.735637	Up	0	--	Unknown Protein (AHRD V1)
Solyc02g092490	319.198	463.426	0.5373	Up	0.0105399	--	Acetyltransferase-like protein (AHRD V1 ***- Q7EYF5_ORYSJ); contains Interpro domain(s) IPR000182 GCN5-related N-acetyltransferase
Solyc02g092530	114.09	217.454	0.928034	Up	0	--	Formamidase (AHRD V1 **** B9VXW6_LUPAL); contains Interpro domain(s) IPR004304 Acetamidase/Formamidase
Solyc02g092580	356.844	758.581	1.08712	Up	0	--	Peroxidase (AHRD V1 **** A0S5Z4_SESIN); contains Interpro domain(s) IPR002016 Haem peroxidase, plant/fungal/bacterial
Solyc02g093020	117.475	183.673	0.642937	Up	7.17e-06	--	Os06g0524700 protein (Fragment) (AHRD V1 ***- Q0DBU9_ORYSJ); contains Interpro domain(s) IPR004158 Protein of unknown function DUF247, plant
Solyc02g093410	205.335	274	0.415467	Up	0.00429012	--	Protein kinase (AHRD V1 **** Q7XJ65_CUCSA); contains Interpro domain(s) IPR015784 Tyrosine-protein kinase, ATN1-like
Solyc02g093420	75.7627	155.708	1.03522	Up	2.2e-05	--	NAC domain class transcription factor (AHRD V1 *-** D9ZJ99_MALDO); contains Interpro domain(s) IPR003441 No apical meristem (NAM) protein
Solyc02g093860	824.395	1083.52	0.394148	Up	0	--	Histidine amino acid transporter (AHRD V1 **** Q85V22_ORYSI); contains Interpro domain(s) IPR013057 Amino acid transporter, transmembrane
Solyc02g094180	58.9269	101.712	0.783217	Up	0.000147174	--	Peroxidase 1 (AHRD V1 **** Q84UA9_ARTAN); contains Interpro domain(s) IPR002016 Haem peroxidase, plant/fungal/bacterial
Solyc02g094400	717.058	950.107	0.405796	Up	5.42e-06	SRG3	Glycerophosphodiester phosphodiesterase gde1 (AHRD V1 ***- B6JW52_SCHJY); contains Interpro domain(s) IPR004129 Glycerophosphoryl diester phosphodiesterase
Solyc03g005470	672.964	1088.33	0.693174	Up	8.11e-06	--	Nicotiana lesion-inducing like (AHRD V1 ***- B6T757_MAIZE); contains Interpro domain(s) IPR008637 HR-like lesion-inducer
Solyc03g006100	18.3259	37.6648	1.02276	Up	0.0154588	--	Receptor like kinase, RLK
Solyc03g006130	1455.95	1762.07	0.275234	Up	1.36e-05	MRH1	Receptor like kinase, RLK
Solyc03g006490	346.797	1055.43	1.6045	Up	0	--	Aluminum-induced protein-like (AHRD V1 ***- Q9FG81_ARATH)
Solyc03g006520	419.975	553.183	0.397111	Up	9.08e-08	--	Splicing factor 3b subunit 2 (AHRD V1 **-- Q80W39_MOUSE); contains Interpro domain(s) IPR007180 Protein of unknown function DUF382
Solyc03g007380	238.578	410.63	0.782323	Up	3e-15	--	WRKY transcription factor 27 (AHRD V1 ***- C9DI16_9ROSI); contains Interpro domain(s) IPR003657 DNA-binding WRKY
Solyc03g007530	441.558	608.904	0.463238	Up	0.000357006	--	Multidrug resistance protein ABC transporter family (AHRD V1 **-- B9GX56_POPTR); contains Interpro domain(s) IPR003439 ABC transporter-like
Solyc03g007740	1679.32	2109.36	0.328855	Up	0	RTNLB2	Reticulon family protein (AHRD V1 ***- B2WS91_9BRAS); contains Interpro domain(s) IPR003388 Reticulon
Solyc03g007760	291.402	493.186	0.758278	Up	0	--	Cell division protease ftsH (AHRD V1 *--- FTSH_SHIFL); contains Interpro domain(s) IPR003959 ATPase, AAA-type, core
Solyc03g008010	374.269	640.65	0.774794	Up	0	--	PPPDE peptidase domain-containing protein 1 (AHRD V1 *--- PPDE1_DANRE); contains Interpro domain(s) IPR008580 Protein of unknown function DUF862, eukaryotic
Solyc03g020010	5.39377	27.6541	2.27227	Up	0.000600586	--	Kunitz-type trypsin inhibitor alpha chain (AHRD V1 **** ID5A_PROJU); contains Interpro domain(s) IPR002160 Proteinase inhibitor I3, Kunitz legume
Solyc03g025440	187.626	251.87	0.424002	Up	0.0050184	--	Zinc finger family protein (AHRD V1 ***- D7MFZ1_ARALY); contains Interpro domain(s) IPR007087 Zinc finger, C2H2-type
Solyc03g025730	183.868	288.23	0.64737	Up	0.00575855	--	Tubulin beta chain (AHRD V1 ***- B9HP96_POPTR); contains Interpro domain(s) IPR002453 Beta tubulin
Solyc03g026220	1254.22	1688.72	0.429017	Up	0	BAG1	BCL-2 binding anthanogene-1 (AHRD V1 **** B4FV61_MAIZE); contains Interpro domain(s) IPR003103 Apoptosis regulator Bcl-2 protein, BAG
Solyc03g026230	125.935	220.075	0.803283	Up	0.000765763	--	Multidrug resistance protein mdtK (AHRD V1 *-*- MDTK_ENT38); contains Interpro domain(s) IPR002528 Multi antimicrobial extrusion protein MatE
Solyc03g026240	253.264	340.34	0.425723	Up	0.000198111	--	Arginine/serine-rich splicing factor 31 (AHRD V1 **-- D7LSQ1_ARALY); contains Interpro domain(s) IPR000504 RNA recognition motif, RNP-1
Solyc03g026280	231.844	330.757	0.511843	Up	1.12e-05	DREB1A	CRT binding factor 2 (AHRD V1 *-*- B3TPN7_SOLHA); contains Interpro domain(s) IPR001471 Pathogenesis-related transcriptional factor and ERF, DNA-binding
Solyc03g033840	295.554	794.001	1.42444	Up	0	--	26S protease regulatory subunit 6B homolog (AHRD V1 *--- PRS6B_ASPNG); contains Interpro domain(s) IPR003959 ATPase, AAA-type, core
Solyc03g034220	2424.05	4076.1	0.749669	Up	0	--	Ribulose bisphosphate carboxylase small chain (AHRD V1 ***- A9YTZ7_SOLTU); contains Interpro domain(s) IPR000894 Ribulose bisphosphate carboxylase, small chain
Solyc03g044380	151.953	212.976	0.48593	Up	0.000634909	--	Histone-lysine N-methyltransferase MEDEA (AHRD V1 *--- MEDEA_ARATH); contains Interpro domain(s) IPR001214 SET
Solyc03g044740	24.2849	80.0208	1.70325	Up	0.000208943	--	Methyl jasmonate esterase (AHRD V1 **-* Q56SE1_SOLTU); contains Interpro domain(s) IPR000073 Alpha/beta hydrolase fold-1
Solyc03g044850	13.156	33.5058	1.32151	Up	0.0237156	--	Unknown Protein (AHRD V1)
Solyc03g044900	370.448	791.64	1.09471	Up	0.0264113	--	Calmodulin-like protein 41 (AHRD V1 ***- B6T5H7_MAIZE); contains Interpro domain(s) IPR011992 EF-Hand type
Solyc03g063600	3837.75	4478.12	0.22261	Up	0.000412732	GK-2	Guanylate kinase (AHRD V1 **** Q9FVC6_TOBAC); contains Interpro domain(s) IPR017665 Guanylate kinase, sub-group
Solyc03g065260	46.1775	86.4924	0.899353	Up	2.69e-05	--	Unknown Protein (AHRD V1)
Solyc03g080090	7632.61	9811.56	0.36229	Up	0	TIP	NAC domain protein IPR003441 (AHRD V1 *-*- B9IDH0_POPTR); contains Interpro domain(s) IPR003441 No apical meristem (NAM) protein
Solyc03g080190	295.67	758.28	1.3575	Up	0	--	Flavanone 3-hydroxylase-like protein (AHRD V1 **-- Q9FLV0_ARATH); contains Interpro domain(s) IPR005123 Oxoglutarate and iron-dependent oxygenase
Solyc03g082530	230.867	303.962	0.396204	Up	0.023035	--	Auxin-responsive family protein (AHRD V1 ***- D7M515_ARALY); contains Interpro domain(s) IPR003676 Auxin responsive SAUR protein
Solyc03g082660	2943.51	3919.4	0.413047	Up	0.0416689	--	Major facilitator superfamily domain containing protein 5 (AHRD V1 ***- B2W8V3_PYRTR); contains Interpro domain(s) IPR008509 Protein of unknown function DUF791
Solyc03g082690	421.642	666.229	0.659476	Up	1.32e-05	--	U-box domain-containing protein (AHRD V1 *-*- Q1ENX4_MUSAC); contains Interpro domain(s) IPR011989 Armadillo-like helical
Solyc03g082920	5621.04	10714.7	0.930633	Up	0	BIP1	Heat shock protein (AHRD V1 ***- Q84KP8_CYAME); contains Interpro domain(s) IPR013126 Heat shock protein 70
Solyc03g083620	1579.42	2360.99	0.579868	Up	0	--	Unknown Protein (AHRD V1)
Solyc03g083730	51.2203	88.4482	0.783204	Up	0.00330225	--	Pectinesterase (AHRD V1 ***- C0PST8_PICSI); contains Interpro domain(s) IPR006501 Pectinesterase inhibitor
Solyc03g083960	111.748	199.918	0.836793	Up	4.38e-11	--	Trehalose 6-phosphate phosphatase (AHRD V1 **** D4QAK5_TOBAC); contains Interpro domain(s) IPR003337 Trehalose-phosphatase
Solyc03g093110	506.161	628.298	0.311623	Up	1.18e-05	--	Xyloglucan endotransglucosylase/hydrolase 9 (AHRD V1 **** C0IRG8_9ERIC); contains Interpro domain(s) IPR016455 Xyloglucan endotransglucosylase/hydrolase
Solyc03g093120	1130.04	1648.87	0.544932	Up	0	--	Xyloglucan endotransglucosylase/hydrolase 9 (AHRD V1 **** C0IRG8_9ERIC); contains Interpro domain(s) IPR016455 Xyloglucan endotransglucosylase/hydrolase
Solyc03g093130	1305.55	2184.77	0.742637	Up	0	--	Xyloglucan endotransglucosylase/hydrolase 9 (AHRD V1 **** C0IRG8_9ERIC); contains Interpro domain(s) IPR016455 Xyloglucan endotransglucosylase/hydrolase IPR008263 Glycoside hydrolase, family 16, active site
Solyc03g093890	79.5609	219.736	1.46083	Up	0	--	Myb-related transcription factor (AHRD V1 *--* A7ULI0_DATME); contains Interpro domain(s) IPR015495 Myb transcription factor
Solyc03g094010	30.6027	60.1246	0.964742	Up	0.000382851	--	Glutamate dehydrogenase (AHRD V1 **** Q94IA5_BRANA); contains Interpro domain(s) IPR014362 Glutamate dehydrogenase
Solyc03g095310	166.76	319.526	0.936436	Up	0	--	Cytochrome P450
Solyc03g095610	283.803	480.627	0.759162	Up	3.29e-05	--	Unknown Protein (AHRD V1)
Solyc03g095770	622.57	810.855	0.380982	Up	0.010149	WRKY70	WRKY transcription factor 6 (AHRD V1 **** A7UGD3_SOLTU); contains Interpro domain(s) IPR003657 DNA-binding WRKY
Solyc03g096840	282.889	461.124	0.704097	Up	2.02e-05	--	Seed specific protein Bn15D1B (AHRD V1 ***- B6TIB8_MAIZE)
Solyc03g097030	198.175	296.863	0.582016	Up	0.000185058	--	4-coumarate CoA ligase (AHRD V1 **** B6F2H0_IPOBA); contains Interpro domain(s) IPR000873 AMP-dependent synthetase and ligase
Solyc03g097180	3281.99	4070.18	0.310488	Up	0.0417757	--	(RAP Annotation release2) NERD domain containing protein (AHRD V1 ***- Q336N9_ORYSJ); contains Interpro domain(s) IPR011528 NERD
Solyc03g097600	52.2556	192.866	1.87559	Up	3.58e-09	--	MtN3-like protein (AHRD V1 **-- Q9LUE3_ARATH); contains Interpro domain(s) IPR018179 RAG1-activating protein 1 homologue
Solyc03g097670	1968.69	2891.14	0.554303	Up	0.0236482	--	ATP binding protein (AHRD V1 **-- D7LS09_ARALY); contains Interpro domain(s) IPR003594 ATP-binding region, ATPase-like
Solyc03g097840	105.453	212.262	1.00639	Up	7.28e-11	PHT3;1	Mitochondrial phosphate carrier protein (AHRD V1 **** B9GFH9_POPTR); contains Interpro domain(s) IPR001993 Mitochondrial substrate carrier
Solyc03g097970	1545.91	1870.15	0.274626	Up	0.0046709	--	Erwinia induced protein 2 (AHRD V1 ***- B4FAP8_MAIZE)
Solyc03g111290	28.0484	80.5108	1.50742	Up	8.84e-10	--	Cytochrome P450
Solyc03g111710	618.436	895.473	0.533725	Up	0.00129296	--	Speckle-type POZ protein (AHRD V1 *--- SPOP_XENTR); contains Interpro domain(s) IPR000197 Zinc finger, TAZ-type
Solyc03g111800	94.5946	177.185	0.902476	Up	0.00139436	--	Receptor like kinase, RLK
Solyc03g112060	188.04	356.962	0.923222	Up	0	--	Quinolinate synthase A (AHRD V1 *-*- NADA_CYAP4); contains Interpro domain(s) IPR003808 Fe-S metabolism associated SufE
Solyc03g113080	154.643	262.337	0.760884	Up	2.85e-05	--	ATP-binding cassette transporter (AHRD V1 ***- D8RFW2_SELML); contains Interpro domain(s) IPR003439 ABC transporter-like
Solyc03g113220	1348.37	2179.43	0.692565	Up	0	HIR1	SPFH domain/band 7 family protein (AHRD V1 **-- D7VZN9_9FLAO); contains Interpro domain(s) IPR001107 Band 7 protein
Solyc03g113350	348.565	619.51	0.828947	Up	0.00148238	--	CHY zinc finger containing protein (AHRD V1 *-*- C5P643_COCP7); contains Interpro domain(s) IPR008913 Zinc finger, CHY-type
Solyc03g113430	552.21	801.671	0.537453	Up	1.11e-16	--	Peptide transporter (AHRD V1 **-* A6YJX4_9MAGN); contains Interpro domain(s) IPR000109 TGF-beta receptor, type I/II extracellular region
Solyc03g113620	270.226	418.441	0.630071	Up	1.92e-14	--	MYB transcription factor (AHRD V1 **** B2CZJ3_CAPAN); contains Interpro domain(s) IPR006447 Myb-like DNA-binding region, SHAQKYF class
Solyc03g113900	120.259	293.515	1.28435	Up	0	--	Alpha mannosidase-like protein (AHRD V1 **** B0CY43_LACBS); contains Interpro domain(s) IPR001382 Glycoside hydrolase, family 47
Solyc03g114000	483.167	604.239	0.322347	Up	4.14e-05	--	LIM domain protein (AHRD V1 **-- Q306K1_BRANA); contains Interpro domain(s) IPR001781 Zinc finger, LIM-type
Solyc03g114020	98.2868	155.719	0.661627	Up	5.78e-06	--	Genomic DNA chromosome 5 P1 clone MQB2 (AHRD V1 **-- Q9FM06_ARATH)
Solyc03g114180	99.9931	161.596	0.690204	Up	1.95e-06	--	UDP-glucosyltransferase HvUGT5876 (AHRD V1 ***- D3WYW1_HORVD); contains Interpro domain(s) IPR002213 UDP-glucuronosyl/UDP-glucosyltransferase
Solyc03g114950	1312.3	2915.81	1.15155	Up	0	--	Lipid a export ATP-binding/permease protein msba (AHRD V1 ***- Q17P67_AEDAE); contains Interpro domain(s) IPR001140 ABC transporter, transmembrane region
Solyc03g115650	1233.67	1489.39	0.271674	Up	7.65e-05	--	Eukaryotic translation initiation factor 5A (AHRD V1 **** D6N3G5_GOSHI); contains Interpro domain(s) IPR001884 Translation elongation factor, IF5A
Solyc03g116700	535.656	826.709	0.625677	Up	0.0431816	--	Blue copper protein (AHRD V1 **-- D1MWY8_CITLA); contains Interpro domain(s) IPR003245 Plastocyanin-like
Solyc03g117020	779.053	1434.04	0.879941	Up	5.58e-06	--	Stromal cell-derived factor 2 (AHRD V1 *--- B6TVP8_MAIZE); contains Interpro domain(s) IPR003608 MIR
Solyc03g117490	150.233	247.72	0.719934	Up	0.0118751	--	Glycerol kinase (AHRD V1 ***- Q6RUF8_SOYBN); contains Interpro domain(s) IPR005999 Glycerol kinase
Solyc03g117800	49.7946	82.272	0.719673	Up	0.0367549	--	CER1 protein (Fragment) (AHRD V1 *--- Q0WLZ2_ARATH); contains Interpro domain(s) IPR006694 Fatty acid hydroxylase
Solyc03g117980	1620.17	2274.88	0.489544	Up	3.2e-07	RBOHD	Respiratory burst oxidase-like protein (AHRD V1 **** C1IHQ9_9ROSI); contains Interpro domain(s) IPR013121 Ferric reductase, NAD binding
Solyc03g118040	7950.67	15502.4	0.963309	Up	0	CNX1	Calcium-binding protein Calnexin (AHRD V1 **-* Q9BLH3_HALRO); contains Interpro domain(s) IPR018124 Calreticulin/calnexin, conserved site IPR001580 Calreticulin/calnexin
Solyc03g118970	186.484	359.761	0.946434	Up	2.63e-09	--	Multidrug resistance protein mdtK (AHRD V1 ***- MDTK_CITK8); contains Interpro domain(s) IPR015521 MATE family transporter related protein
Solyc03g119150	20.5235	64.6891	1.63649	Up	0.0083121	--	Peptidyl-prolyl cis-trans isomerase (AHRD V1 *-*- B4VX45_9CYAN); contains Interpro domain(s) IPR001179 Peptidyl-prolyl cis-trans isomerase, FKBP-type
Solyc03g119660	26.5583	68.2148	1.34724	Up	0.035309	--	Cell number regulator 1 (AHRD V1 *--- B6TZ45_MAIZE); contains Interpro domain(s) IPR006461 Protein of unknown function Cys-rich
Solyc03g120260	260.232	978.933	1.90971	Up	0	--	Coatomer beta&apos subunit (AHRD V1 ***- C4YSS2_CANAW); contains Interpro domain(s) IPR020472 G-protein beta WD-40 repeat, region
Solyc03g120470	728.636	1227.52	0.75214	Up	2.27e-10	--	Aquaporin (AHRD V1 *-*- O81186_VERFO); contains Interpro domain(s) IPR012269 Aquaporin
Solyc03g120500	144.515	263.6	0.86525	Up	6.15e-10	SlIAA27	Auxin responsive protein (AHRD V1 ***- D9IQE6_CATRO); contains Interpro domain(s) IPR003311 AUX/IAA protein
Solyc03g120550	13229.2	15395.4	0.218764	Up	0.00263489	--	Peptide transporter 1 (AHRD V1 **-* Q7XAC3_VICFA); contains Interpro domain(s) IPR000109 TGF-beta receptor, type I/II extracellular region
Solyc03g120900	65.9567	143.968	1.12123	Up	2.56e-07	--	Protein transport SEC13-like protein (AHRD V1 **-- Q2PYY1_SOLTU); contains Interpro domain(s) IPR020472 G-protein beta WD-40 repeat, region
Solyc03g121060	31.3736	62.4456	0.983598	Up	0.0325501	--	Auxin response factor 9 (AHRD V1 *-** ARFI_ARATH); contains Interpro domain(s) IPR003311 AUX/IAA protein
Solyc03g121090	305.48	542.741	0.828327	Up	0.00314459	OXS3	Cold induced protein-like (AHRD V1 **-- Q94JH8_ORYSJ)
Solyc03g121180	198.037	361.429	0.866569	Up	1.22e-15	--	GDSL esterase/lipase At5g22810 (AHRD V1 ***- GDL78_ARATH); contains Interpro domain(s) IPR001087 Lipase, GDSL
Solyc03g121360	1042.96	1393.34	0.417722	Up	0.000113886	VPS46.1	Charged multivesicular body protein 1b (AHRD V1 ***- B6T9W6_MAIZE); contains Interpro domain(s) IPR005024 Snf7
Solyc03g121460	398.875	494.148	0.308715	Up	0.0117314	PRA7	Prenylated rab acceptor PRA1 (AHRD V1 ***- A2Q469_MEDTR); contains Interpro domain(s) IPR004895 Prenylated rab acceptor PRA1
Solyc03g122090	621.402	845.94	0.444771	Up	0.000224323	--	Protein transport protein Sec22 (AHRD V1 **-- B0CRV5_LACBS); contains Interpro domain(s) IPR001388 Synaptobrevin IPR010908 Longin
Solyc03g122120	558.669	685.56	0.29509	Up	0.00275654	KAS2	3-oxoacyl-(Acyl-carrier-protein) synthase 2 (AHRD V1 **** D0ZZB8_CHLPP); contains Interpro domain(s) IPR000794 Beta-ketoacyl synthase
Solyc03g122190	649.453	943.981	0.539244	Up	5.55e-16	--	Jasmonate ZIM domain 2 (AHRD V1 **-- C7SCY2_CATRO); contains Interpro domain(s) IPR010399 Tify
Solyc03g122300	1571.51	2071.91	0.398714	Up	2.21e-06	--	Unknown Protein (AHRD V1); contains Interpro domain(s) IPR012876 Protein of unknown function DUF1677, plant
Solyc03g122350	2391.81	3096.15	0.372318	Up	0	TT7	Cytochrome P450
Solyc03g123620	132.435	267.22	1.01046	Up	0	PME1	Pectinesterase (AHRD V1 ***- B9GXZ7_POPTR); contains Interpro domain(s) IPR000070 Pectinesterase, catalytic
Solyc03g123630	2331.81	3982.14	0.771988	Up	0	PME3	Pectinesterase (AHRD V1 ***- Q564D7_SOLLC); contains Interpro domain(s) IPR000070 Pectinesterase, catalytic
Solyc03g123740	327.741	417.015	0.347153	Up	0.0425145	--	Receptor like kinase, RLK
Solyc03g123870	1149.14	1389.37	0.273778	Up	0.00165571	EXO84B	Exocyst complex component 8 (AHRD V1 *-*- B5X3R0_SALSA); contains Interpro domain(s) IPR014812 Vps51/Vps67
Solyc03g124110	156.069	302.376	0.952297	Up	2.43e-12	--	CRT binding factor 2 (AHRD V1 ***- B3TPN7_SOLHA); contains Interpro domain(s) IPR001471 Pathogenesis-related transcriptional factor and ERF, DNA-binding
Solyc04g005040	664.77	979.227	0.558497	Up	0.00963427	--	Matrix metalloproteinase (AHRD V1 **-- B7TVN4_PINTA); contains Interpro domain(s) IPR001818 Peptidase M10A and M12B, matrixin and adamalysin
Solyc04g005060	43.1597	74.1393	0.774773	Up	0.00433742	--	F3I6.9 protein (AHRD V1 *-*- O48683_ARATH)
Solyc04g005100	871.589	1179.13	0.435823	Up	2.73e-05	--	Myb transcription factor (AHRD V1 *-** A7UMB2_ROSHC); contains Interpro domain(s) IPR006447 Myb-like DNA-binding region, SHAQKYF class
Solyc04g005480	988.529	1589.5	0.684983	Up	5.57e-08	NRP1	Unknown Protein (AHRD V1)
Solyc04g005550	126.734	180.79	0.511099	Up	0.0284845	--	Cc-nbs-lrr, resistance protein
Solyc04g005610	86.5762	201.228	1.21284	Up	0	--	NAC domain transcription factor (AHRD V1 **** Q5DM36_WHEAT); contains Interpro domain(s) IPR003441 No apical meristem (NAM) protein
Solyc04g007000	191.971	520.093	1.43591	Up	0.000428143	--	Ethylene-responsive transcription factor 4 (AHRD V1 *-** ERF78_ARATH); contains Interpro domain(s) IPR003340 Transcriptional factor B3
Solyc04g007070	500.624	617.09	0.301525	Up	0.00141664	--	Cc-nbs-lrr, resistance protein
Solyc04g007130	188.943	293.482	0.634184	Up	1.35e-10	--	Genomic DNA chromosome 3 P1 clone MPE11 (AHRD V1 ***- Q9LUA5_ARATH)
Solyc04g007180	38.007	71.1669	0.897624	Up	0.000212674	--	Ethylene responsive transcription factor 2a (AHRD V1 *-*- C0J9I7_9ROSA); contains Interpro domain(s) IPR001471 Pathogenesis-related transcriptional factor and ERF, DNA-binding
Solyc04g007390	41.4333	70.5643	0.762198	Up	0.00693144	--	Serine/threonine protein kinase family protein (AHRD V1 **** C6ZRM5_SOYBN); contains Interpro domain(s) IPR002290 Serine/threonine protein kinase
Solyc04g007580	205.334	345.673	0.750248	Up	0.0184203	--	cDNA clone J100026I16 full insert sequence (AHRD V1 **-- B7FA06_ORYSJ)
Solyc04g007620	81.3115	196.723	1.27031	Up	8.44e-09	--	Predicted by genscan and genefinder (AHRD V1 ***- Q9ZU37_ARATH)
Solyc04g008040	69.107	140.804	1.02237	Up	4.67e-06	--	microtubule associated protein Type 1 (AHRD V1 **-* Q9C9X0_ARATH); contains Interpro domain(s) IPR009768 Myosin II heavy chain-like
Solyc04g008310	269.09	417.305	0.632218	Up	7.23e-08	--	Glucosyltransferase (AHRD V1 **** Q2VA65_SOYBN); contains Interpro domain(s) IPR002213 UDP-glucuronosyl/UDP-glucosyltransferase
Solyc04g009050	363.088	451.261	0.313319	Up	0.00229266	--	Os01g0498200 protein (Fragment) (AHRD V1 *-*- Q0JMJ0_ORYSJ)
Solyc04g009640	305.72	577.915	0.917722	Up	0.00122113	--	Receptor like kinase, RLK
Solyc04g009860	519.103	1495.3	1.52559	Up	0	--	1-aminocyclopropane-1-carboxylate oxidase-like protein (AHRD V1 **-* Q9LTH8_ARATH); contains Interpro domain(s) IPR005123 Oxoglutarate and iron-dependent oxygenase
Solyc04g010250	163.129	246.47	0.594154	Up	0.000746227	--	Lipase-like protein (AHRD V1 **-- Q9M3D1_ARATH); contains Interpro domain(s) IPR000073 Alpha/beta hydrolase fold-1
Solyc04g011650	531.639	686.659	0.36889	Up	6.43e-07	--	Telomere repeat-binding protein 4 (AHRD V1 **** TRP4_ARATH); contains Interpro domain(s) IPR014778 Myb, DNA-binding
Solyc04g012010	111.955	216.507	0.948904	Up	0.000211215	--	Cc-nbs-lrr, resistance protein
Solyc04g016230	11.7879	101.443	3.06105	Up	0	--	Glucosyltransferase (AHRD V1 **** D7URL8_9LAMI); contains Interpro domain(s) IPR002213 UDP-glucuronosyl/UDP-glucosyltransferase
Solyc04g016520	452.098	621.495	0.458746	Up	0.000298143	--	UDP-N-acetylglucosamine dolichyl phosphate N-acetylglucosamine-1-phosphate transferase (AHRD V1 **** Q8TGX0_ASPNG); contains Interpro domain(s) IPR018481 Glycosyl transferase, family 4, conserved region
Solyc04g025650	887.265	1561.43	0.815134	Up	0	--	Monooxygenase FAD-binding (AHRD V1 **-- A1TC37_MYCVP); contains Interpro domain(s) IPR003042 Aromatic-ring hydroxylase-like
Solyc04g025940	527.731	710.575	0.42889	Up	3.29e-08	TPS9	Alpha alpha-trehalose-phosphate synthase (UDP-forming) (AHRD V1 **** A3CXN9_METMJ); contains Interpro domain(s) IPR001830 Glycosyl transferase, family 20
Solyc04g048900	1692.33	2176.29	0.36278	Up	0	PSL1	Calreticulin 2 calcium-binding protein (AHRD V1 **** A8HMC0_CHLRE); contains Interpro domain(s) IPR009169 Calreticulin
Solyc04g048950	166.025	222.029	0.418433	Up	0.00908241	--	Necrotic spotted lesions 1 (Fragment) (AHRD V1 *-*- B6ZA38_HELPE); contains Interpro domain(s) IPR001862 Membrane attack complex component/perforin/complement C9
Solyc04g049450	257.243	419.189	0.703567	Up	0.0317882	PDIL1-4	Protein disulfide isomerase L-2 (AHRD V1 **** B1Q2X5_SOYBN); contains Interpro domain(s) IPR005792 Protein disulphide isomerase
Solyc04g050620	59.2516	131.647	1.1462	Up	2.19e-05	--	Cytochrome P450
Solyc04g051340	225.235	312.666	0.472445	Up	9.39e-05	--	Cov1 (Fragment) (AHRD V1 *--- A6N0N3_ORYSI); contains Interpro domain(s) IPR007462 Protein of unknown function DUF502
Solyc04g051360	110.499	236.704	1.09616	Up	0	--	Ethylene responsive transcription factor 2b (AHRD V1 *-*- C0J9I6_9ROSA); contains Interpro domain(s) IPR001471 Pathogenesis-related transcriptional factor and ERF, DNA-binding
Solyc04g051500	315.63	457.925	0.536283	Up	2.92e-06	--	Integral membrane protein like (AHRD V1 **-- B6TAA4_MAIZE); contains Interpro domain(s) IPR004853 Protein of unknown function DUF250
Solyc04g051690	75.8746	236.04	1.63198	Up	0	--	WRKY transcription factor 16 (AHRD V1 ***- C9DI05_9ROSI); contains Interpro domain(s) IPR003657 DNA-binding WRKY
Solyc04g054690	318.59	488.176	0.615045	Up	0	--	Laccase 1a (AHRD V1 ***- B9IG56_POPTR); contains Interpro domain(s) IPR017760 L-ascorbate oxidase, plants
Solyc04g055260	18.1958	54.9618	1.57304	Up	2.55e-08	--	Carboxyl methyltransferase (AHRD V1 **** Q70T29_BIXOR); contains Interpro domain(s) IPR005299 SAM dependent carboxyl methyltransferase
Solyc04g058110	97.7428	168.768	0.785398	Up	7.9e-05	--	Serine/threonine-protein kinase receptor (AHRD V1 **** B6U2B7_MAIZE); contains Interpro domain(s) IPR002290 Serine/threonine protein kinase
Solyc04g064530	787.663	1383.27	0.812104	Up	0	--	Unknown Protein (AHRD V1)
Solyc04g064880	321.405	1160.86	1.85138	Up	0	--	Pathogenesis-related protein-like protein (AHRD V1 ***- Q8L9B0_ARATH)
Solyc04g071530	1.00751	34.1996	4.60284	Up	1.52e-12	--	Serine/threonine-protein phosphatase 7 long form homolog (AHRD V1 **-- PPP7L_ARATH); contains Interpro domain(s) IPR019557 Aminotransferase-like, plant mobile domain
Solyc04g071600	36.099	67.9448	0.904659	Up	0.00973326	--	Abscisic stress ripening (Fragment) (AHRD V1 *--- D1MEA2_MUSAC); contains Interpro domain(s) IPR003496 ABA/WDS induced protein
Solyc04g071620	798.788	1373.89	0.782061	Up	0	--	ASR4 (Fragment) (AHRD V1 *-*- Q2QJU1_SOLLC); contains Interpro domain(s) IPR003496 ABA/WDS induced protein
Solyc04g071880	640.766	988.775	0.625515	Up	3.53e-11	VHP2;2	V-type H(+)-translocating pyrophosphatase (AHRD V1 **** B2V595_CLOBA); contains Interpro domain(s) IPR004131 Inorganic H+ pyrophosphatase
Solyc04g071890	2399.08	3342.47	0.478361	Up	0	--	Peroxidase 4 (AHRD V1 **** B7UCP4_LITCN); contains Interpro domain(s) IPR002016 Haem peroxidase, plant/fungal/bacterial
Solyc04g072000	339.053	539.493	0.669435	Up	0.0132431	--	Chitinase (AHRD V1 ***- D0QU15_LACSA); contains Interpro domain(s) IPR016283 Glycoside hydrolase, family 19
Solyc04g074180	760.484	1116.79	0.554116	Up	0	--	Cryptochrome 1a
Solyc04g074290	1960.29	2557.92	0.383828	Up	0	TSD2	Dehydration-responsive protein-like (AHRD V1 **-- Q653G1_ORYSJ); contains Interpro domain(s) IPR004159 Protein of unknown function DUF248, methyltransferase putative
Solyc04g074480	1297.95	2012.04	0.632264	Up	0.00371708	--	3-deoxy-7-phosphoheptulonate synthase (Phospho-2-dehydro-3-deoxyheptonate aldolase) (DAHP synthetase class II) (AHRD V1 **** A4YX08_BRASO); contains Interpro domain(s) IPR002480 DAHP synthetase, class II
Solyc04g074490	2033.01	3223.56	0.664929	Up	0	--	Bifunctional arginine demethylase and lysyl-hydroxylase JMJD6 (AHRD V1 *--- JMJD6_DANRE); contains Interpro domain(s) IPR013129 Transcription factor jumonji
Solyc04g074580	1542.49	1819.14	0.237932	Up	0.0403395	--	Histone H3 (AHRD V1 ***- A8MRL0_ARATH); contains Interpro domain(s) IPR000164 Histone H3
Solyc04g074830	208.305	366.755	0.814873	Up	2.48e-12	--	At4g40080-like protein (Fragment) (AHRD V1 ***- B3SK93_ARALY); contains Interpro domain(s) IPR013809 Epsin-like, N-terminal
Solyc04g076450	121.848	253.545	1.05459	Up	0	--	LRR receptor-like serine/threonine-protein kinase, RLP
Solyc04g076460	78.8968	190.169	1.2648	Up	0	--	LRR receptor-like serine/threonine-protein kinase, RLP
Solyc04g076530	409.08	671.653	0.714759	Up	0	ZML1	GATA transcription factor 25 (AHRD V1 *--- B6TFI9_MAIZE); contains Interpro domain(s) IPR010402 CCT domain
Solyc04g076610	210.986	283.814	0.427066	Up	0.000281332	--	Receptor expression-enhancing protein 4 (AHRD V1 *--- REEP4_HUMAN); contains Interpro domain(s) IPR004345 TB2/DP1 and HVA22 related protein
Solyc04g077050	395.406	822.809	1.05643	Up	0	--	Amino acid permease 6 (AHRD V1 **** Q7Y076_BRANA); contains Interpro domain(s) IPR013057 Amino acid transporter, transmembrane
Solyc04g077340	78.5752	139.494	0.824724	Up	2.78e-05	--	Serine/threonine-protein kinase receptor (AHRD V1 **** B6U2B7_MAIZE); contains Interpro domain(s) IPR002290 Serine/threonine protein kinase
Solyc04g077670	167.495	238.645	0.509674	Up	0.000531444	--	Serine carboxypeptidase 1 (AHRD V1 ***- B6TC80_MAIZE); contains Interpro domain(s) IPR001563 Peptidase S10, serine carboxypeptidase
Solyc04g077780	639.119	978.139	0.613629	Up	0	--	LIM domain protein (AHRD V1 **-- Q306K1_BRANA); contains Interpro domain(s) IPR001781 Zinc finger, LIM-type
Solyc04g077860	61.9414	181.371	1.5436	Up	0	--	Hydrolase alpha/beta fold family protein expressed (AHRD V1 **** Q10J20_ORYSJ); contains Interpro domain(s) IPR000073 Alpha/beta hydrolase fold-1
Solyc04g078090	297.78	415.542	0.480173	Up	0.00150875	ACBP3	Acyl-CoA-binding domain-containing protein 6 (AHRD V1 *-*- B6SHQ7_MAIZE); contains Interpro domain(s) IPR000582 Acyl-CoA-binding protein, ACBP
Solyc04g078290	195.08	316.022	0.694784	Up	1.45e-13	CYP81D8	Cytochrome P450
Solyc04g078500	76.4986	178.116	1.21484	Up	3.09e-14	--	Cyclin J18 (AHRD V1 ***- D7LPW9_ARALY); contains Interpro domain(s) IPR013763 Cyclin-related
Solyc04g078900	634.058	937.739	0.564264	Up	0.00773805	--	Cytochrome P450
Solyc04g078910	64.3888	103.73	0.684424	Up	0.0291573	--	Thioredoxin-like 2 (AHRD V1 *-*- B6U3H2_MAIZE); contains Interpro domain(s) IPR013766 Thioredoxin domain
Solyc04g078930	16.5045	66.3085	1.97938	Up	4.9e-08	--	Alpha-amylase (AHRD V1 **** Q8LP27_IPONI); contains Interpro domain(s) IPR013775 Alpha-amylase, plant
Solyc04g079400	195.55	304.471	0.63767	Up	0.0427792	--	Protein serine/threonine kinase (AHRD V1 *-** D3BP85_POLPA); contains Interpro domain(s) IPR002290 Serine/threonine protein kinase
Solyc04g079420	996.521	1225.95	0.298809	Up	3.5e-12	ADR1-L1	Nbs-lrr, resistance protein
Solyc04g079440	1227.87	1569.76	0.354282	Up	0.0185881	--	Serpin (Serine protease inhibitor) (AHRD V1 **-* Q53P13_ORYSJ); contains Interpro domain(s) IPR015554 Protease inhibitor I4, serpin, plant
Solyc04g079450	24.6033	157.386	2.65695	Up	0	--	Proteinase inhibitor I4 serpin (AHRD V1 **-* Q2HSM8_MEDTR); contains Interpro domain(s) IPR015554 Protease inhibitor I4, serpin, plant
Solyc04g079460	11.7888	71.5501	2.55976	Up	8.77e-15	--	Serpin 3 (AHRD V1 ***- C0LF32_WHEAT); contains Interpro domain(s) IPR015554 Protease inhibitor I4, serpin, plant
Solyc04g079470	371.297	1214.86	1.70902	Up	0	--	Serpin (Serine protease inhibitor) (AHRD V1 **-* Q53P13_ORYSJ); contains Interpro domain(s) IPR015554 Protease inhibitor I4, serpin, plant
Solyc04g079730	146.836	248.661	0.758301	Up	0.000330416	--	cytochrome P450
Solyc04g079860	130.75	190.874	0.544362	Up	0.0181301	--	Glycosyltransferase family GT8 protein (AHRD V1 ***- D0ECQ6_POPDE); contains Interpro domain(s) IPR002495 Glycosyl transferase, family 8
Solyc04g079900	207.362	298.062	0.522581	Up	0.000842596	--	GP63 leishmanolysin (Metallo-peptidase clan ma(M) family m8) (AHRD V1 *--- A4H637_LEIBR); contains Interpro domain(s) IPR001577 Peptidase M8, leishmanolysin
Solyc04g080130	335.558	424.471	0.338731	Up	0.00236428	IDD2	Zinc finger protein (AHRD V1 *-*- Q9LVQ7_ARATH); contains Interpro domain(s) IPR007087 Zinc finger, C2H2-type
Solyc04g080460	271.072	368.899	0.443963	Up	8.35e-06	--	Glucose transporter 8 (AHRD V1 ***- Q2KKJ3_SOLIN); contains Interpro domain(s) IPR003663 Sugar/inositol transporter
Solyc04g081290	267.191	391.071	0.54885	Up	0.0379043	--	Lysine decarboxylase-like protein (AHRD V1 **-- B6T4M5_MAIZE); contains Interpro domain(s) IPR005269 Conserved hypothetical protein CHP00730
Solyc04g081440	1660.37	2001.18	0.269279	Up	0	--	Neutral invertase like protein (AHRD V1 ***- Q67XD9_ARATH); contains Interpro domain(s) IPR006937 Plant neutral invertase
Solyc04g081530	52.8934	99.8181	0.910897	Up	0.000106505	--	Chaperone protein dnaJ 11 (AHRD V1 *-*- B6SUM8_MAIZE); contains Interpro domain(s) IPR001623 Heat shock protein DnaJ, N-terminal
Solyc04g081570	8846.71	13054.5	0.561309	Up	7.87e-10	SHD	Chaperone protein htpG (AHRD V1 **-- HTPG_MYCA1); contains Interpro domain(s) IPR015566 Molecular chaperone, heat shock protein, endoplasmin
Solyc04g081650	40.7796	103.304	1.33211	Up	2.12e-05	--	Cyclin B (AHRD V1 ***- B6V744_POPTO); contains Interpro domain(s) IPR004367 Cyclin, C-terminal
Solyc04g081660	20.8779	44.8341	1.08744	Up	0.00481616	--	Cyclin B (AHRD V1 ***- B6V744_POPTO)
Solyc04g081700	1.01283	56.5673	5.31656	Up	0	--	Unknown Protein (AHRD V1)
Solyc04g082410	142.579	274.98	0.945535	Up	3.45e-07	--	BTB/POZ domain-containing protein (AHRD V1 **-- D7LC69_ARALY); contains Interpro domain(s) IPR013089 Kelch related
Solyc04g082420	143.316	274.716	0.936737	Up	1.95e-06	--	BTB/POZ domain-containing protein (AHRD V1 **-- D7LC69_ARALY); contains Interpro domain(s) IPR013089 Kelch related
Solyc04g082500	219.026	411.821	0.90963	Up	0	--	ATP binding / serine-threonine kinase (AHRD V1 **** C5DB71_VITVI); contains Interpro domain(s) IPR002290 Serine/threonine protein kinase
Solyc04g082630	328.666	530.337	0.689591	Up	0.000168003	--	Glyceraldehyde-3-phosphate dehydrogenase B (AHRD V1 **** B4F8L7_MAIZE); contains Interpro domain(s) IPR000173 Glyceraldehyde 3-phosphate dehydrogenase
Solyc05g005000	335.443	511.26	0.607375	Up	8.74e-11	--	Lipase (AHRD V1 **** B6UAB9_MAIZE)
Solyc05g005070	270.926	386.591	0.512249	Up	2.87e-05	--	RLK, Receptor like protein, putative resistance protein with an antifungal domain
Solyc05g005340	2.34592	16.8906	2.6471	Up	0.000119474	--	Leafy cotyledon 1-like protein (AHRD V1 *-*- Q5TIQ8_HELAN)
Solyc05g005550	8.4815	22.3792	1.35715	Up	0.0178942	--	BURP domain-containing protein (Fragment) (AHRD V1 *--- C1PI44_ARATH); contains Interpro domain(s) IPR004873 BURP
Solyc05g005560	679.63	948.587	0.48078	Up	8.88e-16	--	BURP domain-containing protein (Fragment) (AHRD V1 *--- C1PI44_ARATH); contains Interpro domain(s) IPR004873 BURP
Solyc05g005700	2306.58	3150.04	0.449543	Up	0	ALDH2B7	Aldehyde dehydrogenase 1 (AHRD V1 **** Q84V96_LOTCO); contains Interpro domain(s) IPR015590 Aldehyde dehydrogenase
Solyc05g005750	853.514	1176.48	0.462791	Up	0	TPS9	Alpha alpha-trehalose-phosphate synthase (UDP-forming) (AHRD V1 **** A3CXN9_METMJ); contains Interpro domain(s) IPR001830 Glycosyl transferase, family 20
Solyc05g006220	79.9193	160.594	1.00303	Up	7.7e-08	--	IAA-amino acid hydrolase (AHRD V1 **** D5FTH2_POPTO); contains Interpro domain(s) IPR017439 Peptidase M20D, mername-AA028/carboxypeptidase Ss1
Solyc05g006420	299.432	555.125	0.889659	Up	0	ARR3	Two-component response regulator ARR3 (AHRD V1 *-** B6TSM4_MAIZE); contains Interpro domain(s) IPR001789 Signal transduction response regulator, receiver region
Solyc05g006490	487.422	753.807	0.628588	Up	0	--	F3I6.9 protein (AHRD V1 *-*- O48683_ARATH)
Solyc05g007150	202.87	454.745	1.16286	Up	0	--	UDP-galactose transporter 3 (AHRD V1 **** D7KBJ4_ARALY); contains Interpro domain(s) IPR013657 UAA transporter
Solyc05g007270	133.329	214.166	0.682039	Up	2.69e-05	--	Uncharacterized plant-specific domain TIGR01589 family protein (AHRD V1 ***- Q60CZ4_SOLDE); contains Interpro domain(s) IPR006476 Conserved hypothetical protein CHP01589, plant
Solyc05g007470	95.3196	504.375	2.39855	Up	0	--	AAA-ATPase (AHRD V1 **-* C3TX92_BRASY); contains Interpro domain(s) IPR003959 ATPase, AAA-type, core
Solyc05g008390	342.739	534.927	0.641601	Up	1.06e-05	--	RING zinc finger-containing protein (AHRD V1 *--- Q54MR8_DICDI); contains Interpro domain(s) IPR011016 Zinc finger, RING-CH-type
Solyc05g008960	7.07662	38.6943	2.38384	Up	0.00794239	--	Receptor-like protein kinase (AHRD V1 ***- D3G6F0_CAPAN); contains Interpro domain(s) IPR002290 Serine/threonine protein kinase
Solyc05g009010	117.278	231.109	0.976115	Up	1.07e-11	--	Serine/threonine protein kinase family protein (AHRD V1 **** C6ZRM5_SOYBN); contains Interpro domain(s) IPR002290 Serine/threonine protein kinase
Solyc05g009300	106.16	155.092	0.545096	Up	0.00544702	--	80C09_19 related (AHRD V1 *-*- Q2HS36_MEDTR)
Solyc05g009480	12.8266	31.8653	1.28544	Up	0.0137043	--	Unknown Protein (AHRD V1)
Solyc05g009720	90.9774	207.441	1.18542	Up	2.94e-08	--	Myb family transcription factor-like (AHRD V1 **-* Q6Z869_ORYSJ); contains Interpro domain(s) IPR006447 Myb-like DNA-binding region, SHAQKYF class
Solyc05g010470	121.639	244.89	1.00705	Up	0.000534819	--	Unknown Protein (AHRD V1); contains Interpro domain(s) IPR010683 Protein of unknown function DUF1262
Solyc05g012450	480.899	652.69	0.440336	Up	1.07e-06	--	Dehydration-responsive family protein (AHRD V1 ***- D7LDR4_ARALY); contains Interpro domain(s) IPR004159 Protein of unknown function DUF248, methyltransferase putative
Solyc05g012770	387.336	603.189	0.638471	Up	8.85e-09	--	WRKY transcription factor-a (AHRD V1 *-** Q1XD53_CAPAN); contains Interpro domain(s) IPR003657 DNA-binding WRKY
Solyc05g015060	1877.09	4170.27	1.15147	Up	0.000667345	--	26S protease regulatory subunit 6B homolog (AHRD V1 *--- PRS6B_YEAST); contains Interpro domain(s) IPR003959 ATPase, AAA-type, core
Solyc05g015070	483.343	627.777	0.376919	Up	3.36e-09	--	U-box domain-containing protein (AHRD V1 ***- D7KBV1_ARALY); contains Interpro domain(s) IPR011989 Armadillo-like helical
Solyc05g015530	878.278	1264.25	0.525327	Up	1.41e-10	--	Stress-associated endoplasmic reticulum protein 2 (AHRD V1 ***- SERP2_MOUSE); contains Interpro domain(s) IPR010580 Ribosome associated membrane RAMP4
Solyc05g015980	539.096	728.019	0.433145	Up	0.000724561	--	Unknown Protein (AHRD V1)
Solyc05g016030	212.1	291.192	0.456457	Up	0.0312524	--	Palmitoyltransferase erf2 (AHRD V1 *-*- C1GFP3_PARBD); contains Interpro domain(s) IPR001594 Zinc finger, DHHC-type
Solyc05g025810	74.1167	132.948	0.839418	Up	0.00362466	--	Strictosidine synthase family protein (AHRD V1 **-- Q2SQU4_HAHCH); contains Interpro domain(s) IPR004141 Strictosidine synthase
Solyc05g025820	37.4343	69.2636	0.880413	Up	0.00299347	--	ATP binding / serine-threonine kinase (AHRD V1 **** C5DB71_VITVI); contains Interpro domain(s) IPR002290 Serine/threonine protein kinase
Solyc05g041540	112.94	192.478	0.766933	Up	9.09e-05	scpl48	Serine carboxypeptidase (AHRD V1 ***- Q9XH61_9ASTR); contains Interpro domain(s) IPR001563 Peptidase S10, serine carboxypeptidase
Solyc05g041910	5317.59	6663.49	0.325484	Up	4.93e-11	--	Membrane protein (AHRD V1 **-- B6U5U8_MAIZE); contains Interpro domain(s) IPR017214 Uncharacterised conserved protein UCP037471
Solyc05g046290	17.5311	42.6099	1.26141	Up	0.00112537	--	Xyloglucan endotransglucosylase/hydrolase 2 (AHRD V1 **** Q8GTJ0_MALDO); contains Interpro domain(s) IPR016455 Xyloglucan endotransglucosylase/hydrolase
Solyc05g050120	5823.27	8851.3	0.604024	Up	0	NADP-ME2	Malic enzyme (AHRD V1 ***- O04936_SOLLC); contains Interpro domain(s) IPR012302 Malic enzyme, NAD-binding
Solyc05g050130	312.443	1422.22	2.18498	Up	0	--	Acidic chitinase (AHRD V1 **-- Q71HN4_FICAW); contains Interpro domain(s) IPR001223 Glycoside hydrolase, family 18, catalytic domain
Solyc05g050220	239.527	431.694	0.848705	Up	0	--	G-box binding factor 3 (AHRD V1 **** D7LDY1_ARALY); contains Interpro domain(s) IPR012900 G-box binding, MFMR
Solyc05g050800	2451.47	2914.79	0.249704	Up	6.35e-05	--	Phosphoglycerate mutase family protein (AHRD V1 ***- C3SAD0_BRADI); contains Interpro domain(s) IPR012398 PRIB5
Solyc05g050830	2.68908	15.5908	2.36557	Up	0.00041816	--	Ethylene-responsive transcription factor 4 (AHRD V1 *-*- ERF78_ARATH); contains Interpro domain(s) IPR001471 Pathogenesis-related transcriptional factor and ERF, DNA-binding
Solyc05g050910	67.8227	102.756	0.596388	Up	0.0154775	--	Flavin-monooxygenase (AHRD V1 **** C5H9Q5_BRARP); contains Interpro domain(s) IPR000960 Flavin-containing monooxygenase FMO
Solyc05g051200	66.7526	128.414	0.939598	Up	4.81e-08	--	Ethylene-responsive transcription factor 1A (AHRD V1 *-** A9P6A4_MEDTR); contains Interpro domain(s) IPR001471 Pathogenesis-related transcriptional factor and ERF, DNA-binding
Solyc05g051660	451.587	707.245	0.646726	Up	3.37e-12	--	Gibberellin receptor GID1L2 (AHRD V1 **-- B6T2M3_MAIZE); contains Interpro domain(s) IPR013094 Alpha/beta hydrolase fold-3
Solyc05g051900	264.803	361.76	0.449504	Up	0.000273239	--	Major facilitator superfamily (MFS_1) transporter (AHRD V1 *--- Q392L2_BURS3); contains Interpro domain(s) IPR016196 Major facilitator superfamily, general substrate transporter
Solyc05g052670	99.3031	382.213	1.93999	Up	0	--	N-hydroxycinnamoyl/benzoyltransferase 1 (AHRD V1 **-- Q00M72_SOYBN); contains Interpro domain(s) IPR003480 Transferase
Solyc05g052680	72.558	184.047	1.33786	Up	0	--	Hydroxycinnamoyl transferase (AHRD V1 **-* D2XJ64_9MAGN); contains Interpro domain(s) IPR003480 Transferase
Solyc05g052780	582.031	761.266	0.387061	Up	0.00268921	--	LIM domain protein (AHRD V1 **-- Q8VWW1_GOSHI); contains Interpro domain(s) IPR001781 Zinc finger, LIM-type
Solyc05g053210	2254.47	4567.56	1.0185	Up	0	SnRK3.16	CBL-interacting protein kinase 1 (AHRD V1 **** A0MNI9_POPTR); contains Interpro domain(s) IPR002290 Serine/threonine protein kinase
Solyc05g053600	1841.37	2310.53	0.327382	Up	0.0320047	PDR12	ATP-binding cassette transporter (AHRD V1 ***- D8RL93_SELML); contains Interpro domain(s) IPR013525 ABC-2 type transporter
Solyc05g053610	168.748	231.501	0.455181	Up	0.0223501	PDR12	ATP-binding cassette transporter (AHRD V1 ***- D8RL93_SELML); contains Interpro domain(s) IPR013525 ABC-2 type transporter
Solyc05g053620	572.516	858.064	0.583421	Up	0.0132593	PP2-B12	F-box protein PP2-B1 (AHRD V1 **-- PP2B1_ARATH)
Solyc05g054390	799.439	1218.54	0.607839	Up	1.24e-09	RR1	Response regulator 8 (AHRD V1 *-*- Q9AV93_MAIZE); contains Interpro domain(s) IPR017053 Response regulator, plant B-type
Solyc05g054640	2180.14	2482.33	0.187239	Up	2.44e-09	--	2-oxoglutarate dehydrogenase E1 component (AHRD V1 **** Q9FLH2_ARATH); contains Interpro domain(s) IPR011603 2-oxoglutarate dehydrogenase, E1 component
Solyc05g055760	134.13	193.743	0.529131	Up	0.00325886	--	Isopentenyl-diphosphate delta-isomerase (AHRD V1 **** Q84RZ8_9GENT); contains Interpro domain(s) IPR011876 Isopentenyl-diphosphate delta-isomerase, type 1
Solyc05g055910	183.575	266.3	0.535668	Up	0.000388067	--	Genomic DNA chromosome 5 P1 clone MRH10 (AHRD V1 **-- Q9FND1_ARATH); contains Interpro domain(s) IPR009291 Protein of unknown function DUF946, plant
Solyc05g056040	125.937	231.421	0.875644	Up	0	--	Auxin response factor 14 (AHRD V1 *-*- D9HNU1_MAIZE); contains Interpro domain(s) IPR003340 Transcriptional factor B3
Solyc05g056620	963.494	1731.29	0.845222	Up	0.00343951	MC	Myocyte-specific enhancer factor 2D (AHRD V1 *-*- MEF2D_HUMAN); contains Interpro domain(s) IPR002100 Transcription factor, MADS-box IPR002487 Transcription factor, K-box
Solyc06g005480	194.151	262.074	0.431995	Up	0.0496416	--	Plant-specific domain TIGR01615 family protein (AHRD V1 ***- B4FP41_MAIZE); contains Interpro domain(s) IPR006502 Protein of unknown function DUF506, plant
Solyc06g005500	713.795	942.249	0.400394	Up	1.47e-11	--	ATP binding / serine-threonine kinase (AHRD V1 **** C5DB71_VITVI); contains Interpro domain(s) IPR002290 Serine/threonine protein kinase
Solyc06g005940	2754.64	4141.9	0.588355	Up	0	PDIL1-1	Protein disulfide isomerase (AHRD V1 **** Q6IV17_IPOBA); contains Interpro domain(s) IPR005792 Protein disulphide isomerase
Solyc06g006000	236.321	473.489	1.00131	Up	0.000204392	--	Unknown Protein (AHRD V1)
Solyc06g007190	280.251	473.797	0.75667	Up	0.0160585	--	Integrin-linked kinase-associated serine/threonine phosphatase 2C (AHRD V1 **** ILKAP_MOUSE); contains Interpro domain(s) IPR015655 Protein phosphatase 2C
Solyc06g008620	49.1715	132.938	1.42719	Up	3.84e-13	--	Protein tolB (AHRD V1 *-*- D3SF14_THISK); contains Interpro domain(s) IPR011042 Six-bladed beta-propeller, TolB-like
Solyc06g009290	83.1985	212.03	1.34526	Up	2.67e-08	--	Lipid A export ATP-binding/permease protein msbA (AHRD V1 *--- MSBA_SYNAS); contains Interpro domain(s) IPR003439 ABC transporter-like
Solyc06g034290	118.933	232.104	0.962166	Up	3.42e-11	PS3	Glycerol-3-phosphate transporter (AHRD V1 **** A0PYC4_CLONN); contains Interpro domain(s) IPR016196 Major facilitator superfamily, general substrate transporter
Solyc06g035700	11.7772	46.131	1.93251	Up	1.12e-06	--	Ethylene-responsive transcription factor 1 (AHRD V1 *-** ERF1_ORYSJ); contains Interpro domain(s) IPR001471 Pathogenesis-related transcriptional factor and ERF, DNA-binding
Solyc06g035720	274.696	379.411	0.465323	Up	0.017295	BAG1	BCL-2 binding anthanogene-1 (AHRD V1 **** B4FV61_MAIZE); contains Interpro domain(s) IPR003103 Apoptosis regulator Bcl-2 protein, BAG
Solyc06g035960	2302.12	3227.79	0.487507	Up	0	--	4-coumarate-CoA ligase-like protein (AHRD V1 **** Q9SMT7_ARATH); contains Interpro domain(s) IPR000873 AMP-dependent synthetase and ligase
Solyc06g050170	746.772	874.073	0.226968	Up	0.00102885	--	Potassium transporter (AHRD V1 **** Q1T761_PHRAU); contains Interpro domain(s) IPR018519 Potassium uptake protein, kup IPR003855 K+ potassium transporter
Solyc06g050390	0	28.1977	6.10026	Up	1.87e-11	--	Serine/threonine-protein phosphatase 7 long form homolog (AHRD V1 *-*- PPP7L_ARATH); contains Interpro domain(s) IPR019557 Aminotransferase-like, plant mobile domain
Solyc06g051620	329.633	433.332	0.394175	Up	0.000341208	--	1-phosphatidylinositol-4 5-bisphosphate phosphodiesterase (Phosphoinositide-specific phospholipase c) (AHRD V1 *-** O49950_SOLTU); contains Interpro domain(s) IPR017946 PLC-like phosphodiesterase, TIM beta/alpha-barrel domain
Solyc06g053840	807.327	1398.56	0.7924	Up	0.0012894	SlIAA4	Auxin responsive protein (AHRD V1 ***- D9IQE6_CATRO); contains Interpro domain(s) IPR003311 AUX/IAA protein
Solyc06g054270	7.07535	50.7262	2.77104	Up	2.89e-11	--	Solute carrier family 2, facilitated glucose transporter member 5 (AHRD V1 ***- GTR5_BOVIN); contains Interpro domain(s) IPR003663 Sugar/inositol transporter
Solyc06g060110	925.016	1444.72	0.643007	Up	0	--	Amino acid permease (AHRD V1 **** B9GU10_POPTR); contains Interpro domain(s) IPR013057 Amino acid transporter, transmembrane
Solyc06g060510	13.4451	63.9804	2.21585	Up	0.00106136	--	Transcription elongation factor SPT5 (AHRD V1 *--- SPT5H_DANRE); contains Interpro domain(s) IPR010605 Protein of unknown function DUF1191
Solyc06g060620	19.5639	81.912	2.04278	Up	0	--	Nitrate transporter (AHRD V1 **** Q852P5_TOBAC); contains Interpro domain(s) IPR000109 TGF-beta receptor, type I/II extracellular region
Solyc06g060820	74.5021	143.757	0.944405	Up	0.00686217	--	Glycoprotein homolog (AHRD V1 *-*- Q8LCM1_ARATH)
Solyc06g061030	82.8167	149.813	0.851929	Up	4.6e-06	--	Two-component response regulator ARR11 (AHRD V1 *-*- B6UC09_MAIZE); contains Interpro domain(s) IPR006447 Myb-like DNA-binding region, SHAQKYF class
Solyc06g061280	191.071	310.23	0.698023	Up	0.00081124	--	Cinnamoyl-CoA reductase-like protein (AHRD V1 **** Q9M0B3_ARATH); contains Interpro domain(s) IPR016040 NAD(P)-binding domain
Solyc06g062660	599.89	809.088	0.431339	Up	3.33e-16	--	Beta-galactosidase (AHRD V1 **** D7KR60_ARALY); contains Interpro domain(s) IPR001944 Glycoside hydrolase, family 35
Solyc06g062670	148.058	278.641	0.910347	Up	6.73e-09	--	Zinc finger family protein (AHRD V1 *-*- D7M7Z8_ARALY); contains Interpro domain(s) IPR007087 Zinc finger, C2H2-type
Solyc06g062860	526.971	631.271	0.260348	Up	0.00508832	CID4	Ataxin-2 (AHRD V1 *--- D3BPE8_POLPA); contains Interpro domain(s) IPR009604 LsmAD domain
Solyc06g063170	93.4755	207.112	1.14423	Up	0	--	Glutamate-gated kainate-type ion channel receptor subunit GluR5 (AHRD V1 **** B9HB97_POPTR); contains Interpro domain(s) IPR017103 Ionotropic glutamate-like receptor, plant
Solyc06g064720	3.71128	13.3393	1.73645	Up	0.0448884	--	Nbs-lrr, resistance protein
Solyc06g065100	85.2725	123.491	0.532075	Up	0.0205836	--	Myb-like transcription factor 1 (AHRD V1 **** Q8H271_GOSHI); contains Interpro domain(s) IPR015495 Myb transcription factor
Solyc06g065560	284.366	459.527	0.691592	Up	0.000927758	--	Fatty acid elongase 3-ketoacyl-CoA synthase (AHRD V1 **** Q6DUV6_BRANA); contains Interpro domain(s) IPR012392 Very-long-chain 3-ketoacyl-CoA synthase
Solyc06g065710	2915.48	3320.86	0.187798	Up	0.0445798	--	Sister chromatid cohesion protein PDS5 homolog B-B (AHRD V1 *--- PD5BB_XENLA); contains Interpro domain(s) IPR016024 Armadillo-type fold
Solyc06g066680	19.872	41.2643	1.0387	Up	0.00640908	--	Mitochondrial carrier protein (AHRD V1 ***- D2VIZ2_NAEGR); contains Interpro domain(s) IPR002067 Mitochondrial carrier protein
Solyc06g066800	1141.04	1594.58	0.482682	Up	1.18e-13	--	Glycosyl transferase family 8 (AHRD V1 **-- B8HXH4_CYAP4)
Solyc06g068960	274.025	446.388	0.703145	Up	9.72e-12	--	Calmodulin (AHRD V1 ***- D3PJ43_9MAXI); contains Interpro domain(s) IPR011992 EF-Hand type
Solyc06g068970	634.537	822.342	0.373818	Up	5.35e-09	--	Conserved transmembrane protein (AHRD V1 **-- A0PNM5_MYCUA); contains Interpro domain(s) IPR010721 Protein of unknown function DUF1295
Solyc06g069040	281.872	486.164	0.785505	Up	1.75e-07	--	Glutathione S-transferase (AHRD V1 **** Q84T17_PHAAT); contains Interpro domain(s) IPR004046 Glutathione S-transferase, C-terminal
Solyc06g069460	10.4554	29.9267	1.48072	Up	0.00806379	--	Transcription factor (Fragment) (AHRD V1 *-*- D6MK40_9ASPA); contains Interpro domain(s) IPR005333 Transcription factor, TCP
Solyc06g069570	2456.77	3052.15	0.313016	Up	0.0244114	SNP33	SNAP25 homologous protein SNAP33 (AHRD V1 **-- SNP33_ARATH); contains Interpro domain(s) IPR000727 Target SNARE coiled-coil region
Solyc06g069850	58.59	102.124	0.797235	Up	0.021905	--	MYB family transcription factor (AHRD V1 **-- Q9SCU7_ARATH); contains Interpro domain(s) IPR015495 Myb transcription factor
Solyc06g071050	765.782	1117.3	0.544768	Up	0	HIR1	Spfh domain / band 7 family protein (AHRD V1 **-- B4AS86_FRANO); contains Interpro domain(s) IPR001107 Band 7 protein
Solyc06g071100	1765.72	2329.9	0.399931	Up	4.61e-06	HA11	H-ATPase (AHRD V1 ***- Q8L6I3_ORYSJ); contains Interpro domain(s) IPR006534 ATPase, P-type, plasma-membrane proton-efflux
Solyc06g071280	608.709	840.028	0.464411	Up	6.97e-11	EDS1	Enhanced disease susceptibility 1 (Fragment) (AHRD V1 **-- B2BDU7_ARALY); contains Interpro domain(s) IPR002921 Lipase, class 3
Solyc06g071540	31.3567	65.0411	1.04273	Up	0.000216021	--	mRNA clone RAFL24-05-D16 (AHRD V1 ***- Q67YW5_ARATH)
Solyc06g073080	33.3764	106.943	1.66764	Up	0	--	Flavonol synthase/flavanone 3-hydroxylase (AHRD V1 **-* FLS_PETHY); contains Interpro domain(s) IPR005123 Oxoglutarate and iron-dependent oxygenase
Solyc06g073090	303.915	479.806	0.658058	Up	8.22e-13	--	Ribosomal subunit interface protein (AHRD V1 **-- Q2JIS4_SYNJB); contains Interpro domain(s) IPR003489 Ribosomal protein S30Ae/sigma 54 modulation protein
Solyc06g073830	112.247	257.781	1.19645	Up	0	--	Calmodulin-like protein (AHRD V1 ***- Q0VJ70_DATME); contains Interpro domain(s) IPR011992 EF-Hand type
Solyc06g074200	194.158	273.351	0.492622	Up	0.0068448	--	Sex-linked protein 9 (Fragment) (AHRD V1 ***- D7RW11_SILCU); contains Interpro domain(s) IPR017498 Photosystem I PsaO
Solyc06g074420	25.2555	81.0041	1.66518	Up	0.00105793	--	Cytochrome P450
Solyc06g074670	963.017	1245.63	0.371103	Up	2.95e-10	--	Bifunctional polymyxin resistance arnA protein (AHRD V1 ***- B6TQB1_MAIZE); contains Interpro domain(s) IPR001509 NAD-dependent epimerase/dehydratase
Solyc06g074790	232.736	294.486	0.338965	Up	0.0303698	--	Histone H2B (AHRD V1 ***- Q2XTD8_SOLTU); contains Interpro domain(s) IPR000558 Histone H2B
Solyc06g075370	197.495	312.452	0.660702	Up	4.62e-07	--	Dof zinc finger protein 9 (AHRD V1 *-*- A5HWF8_HORVD); contains Interpro domain(s) IPR003851 Zinc finger, Dof-type
Solyc06g075520	26.9294	62.1218	1.1934	Up	2.18e-06	--	Dehydroascorbate reductase 1 (Fragment) (AHRD V1 ***- B8YGQ8_SOLLC); contains Interpro domain(s) IPR010987 Glutathione S-transferase, C-terminal-like
Solyc06g075780	360.03	608.334	0.756066	Up	0.000232515	ZAT12	Cys2/His2 zinc-finger transcription factor (AHRD V1 **** Q4U318_SILLA); contains Interpro domain(s) IPR007087 Zinc finger, C2H2-type
Solyc06g075790	285.468	400.506	0.48789	Up	3.51e-05	--	Genomic DNA chromosome 5 P1 clone MMN10 (AHRD V1 **-- Q9FJF2_ARATH)
Solyc06g075800	401.939	526.533	0.389195	Up	0.0350121	--	Histone H2B (AHRD V1 ***- Q2XPW1_SOLTU); contains Interpro domain(s) IPR000558 Histone H2B
Solyc06g076020	4482.67	7018.79	0.646814	Up	0	HSP70-1	heat shock protein (AHRD V1 ***- B2D2G5_CAPSN); contains Interpro domain(s) IPR013126 Heat shock protein 70
Solyc06g076350	454.948	547.364	0.266577	Up	0.0331742	--	Transcription factor (Fragment) (AHRD V1 *--* D6MKQ8_9ASPA); contains Interpro domain(s) IPR006447 Myb-like DNA-binding region, SHAQKYF class
Solyc06g082590	109.115	219.713	1.00701	Up	1.05e-11	--	Ethylene responsive transcription factor 1b (AHRD V1 *-*- C0J9I8_9ROSA); contains Interpro domain(s) IPR001471 Pathogenesis-related transcriptional factor and ERF, DNA-binding IPR017392 Pathogenesis-related genes transcriptional activator PTI6
Solyc06g082780	235.57	313.451	0.411451	Up	0.0485899	--	Coiled-coil domain containing 109B (AHRD V1 *--- Q3ZBZ7_BOVIN); contains Interpro domain(s) IPR006769 Protein of unknown function DUF607
Solyc06g083270	176.955	394.993	1.15657	Up	0	--	ER lumen retaining receptor family-like protein (AHRD V1 ***- Q38JH5_SOLTU); contains Interpro domain(s) IPR000133 ER lumen protein retaining receptor
Solyc06g083310	1569.93	2057.98	0.390433	Up	1.41e-07	QUA1	Glycosyltransferase (AHRD V1 **-- B9NC17_POPTR); contains Interpro domain(s) IPR002495 Glycosyl transferase, family 8
Solyc07g005210	221.264	386.661	0.804138	Up	0.029805	TIL	Outer membrane lipoprotein blc (AHRD V1 **-- D0RZG9_ACICA); contains Interpro domain(s) IPR002345 Lipocalin
Solyc07g005330	1184.04	2229.81	0.912971	Up	8.15e-05	--	Glucan endo-1 3-beta-glucosidase (AHRD V1 ***- B6U1F1_MAIZE); contains Interpro domain(s) IPR000490 Glycoside hydrolase, family 17
Solyc07g005390	1263.56	1588.79	0.330341	Up	0	--	Aldehyde dehydrogenase (AHRD V1 **** A7GLM2_BACCN); contains Interpro domain(s) IPR015590 Aldehyde dehydrogenase
Solyc07g005640	145.914	195.048	0.417678	Up	0.0402716	--	26S proteasome non-ATPase regulatory subunit 9 (AHRD V1 ***- B6TN44_MAIZE); contains Interpro domain(s) IPR001478 PDZ/DHR/GLGF
Solyc07g006220	1514.76	2012.1	0.409511	Up	0.000241316	GAE1	UDP-D-glucuronate 4-epimerase 1 (AHRD V1 **** D7MBW0_ARALY); contains Interpro domain(s) IPR016040 NAD(P)-binding domain
Solyc07g006500	742.34	1749.01	1.23592	Up	0	TPS11	Alpha alpha-trehalose-phosphate synthase (UDP-forming) (AHRD V1 **** D2REU5_ARCPA); contains Interpro domain(s) IPR001830 Glycosyl transferase, family 20
Solyc07g006600	128.115	213.95	0.737946	Up	0.000234975	--	GDU1 (AHRD V1 *-*- B6TNE4_MAIZE)
Solyc07g006800	5.04472	21.4698	2.00262	Up	0.00043109	--	UDP-glucosyltransferase HvUGT5876 (AHRD V1 **** D3WYW1_HORVD); contains Interpro domain(s) IPR002213 UDP-glucuronosyl/UDP-glucosyltransferase
Solyc07g006890	2804.72	5220.45	0.896218	Up	1.34e-09	CYP94B1	Cytochrome P450
Solyc07g007060	455.955	598.685	0.392591	Up	0.00026085	ZAT1	Zinc transporter (AHRD V1 **** Q947R8_EUCGR); contains Interpro domain(s) IPR002524 Cation efflux protein
Solyc07g007220	55.9379	91.9702	0.71315	Up	0.0015969	--	Serine/threonine phosphatase family protein (AHRD V1 **** C1E0J1_9CHLO); contains Interpro domain(s) IPR015655 Protein phosphatase 2C
Solyc07g007670	27.9608	63.6921	1.17576	Up	3.82e-05	--	Purple acid phosphatase 3 (AHRD V1 **** Q6J5M8_SOLTU); contains Interpro domain(s) IPR015914 Purple acid phosphatase, N-terminal
Solyc07g007800	102.731	195.075	0.922401	Up	6.04e-06	--	Adiponectin receptor (AHRD V1 ***- Q16FL3_AEDAE); contains Interpro domain(s) IPR004254 Hly-III related
Solyc07g008020	30.3518	60.1683	0.9775	Up	0.0318161	--	Auxin response factor 16 (AHRD V1 *-** ARFP_ORYSJ); contains Interpro domain(s) IPR003311 AUX/IAA protein
Solyc07g008320	2955.11	3445.63	0.221528	Up	0.00109797	CIF1	Calcium-transporting ATPase 1 (AHRD V1 **** Q7XBH9_CERRI); contains Interpro domain(s) IPR006408 ATPase, P-type, calcium-transporting, PMCA-type
Solyc07g008630	45.1881	74.1347	0.709045	Up	0.0259377	--	LRR receptor-like serine/threonine-protein kinase, RLP
Solyc07g008840	1347.05	1795.07	0.414129	Up	0	--	TBC1 domain family member 5 (AHRD V1 *--- B9A6K1_HUMAN); contains Interpro domain(s) IPR000195 RabGAP/TBC
Solyc07g008930	55.575	134.945	1.27353	Up	1.06e-13	--	Unknown Protein (AHRD V1)
Solyc07g009380	363.581	459.748	0.338219	Up	0.0408055	--	Xyloglucan endotransglucosylase/hydrolase 2 (AHRD V1 **** Q8GTJ0_MALDO); contains Interpro domain(s) IPR016455 Xyloglucan endotransglucosylase/hydrolase IPR008263 Glycoside hydrolase, family 16, active site
Solyc07g009410	12.7785	34.4411	1.40144	Up	0.000141049	--	Kelch-like protein 7 (AHRD V1 *--- KLHL7_CHICK); contains Interpro domain(s) IPR015915 Kelch-type beta propeller
Solyc07g009500	102.099	211.993	1.051	Up	4.44e-16	--	Chitinase (AHRD V1 ***- P93327_MEDTR); contains Interpro domain(s) IPR001002 Chitin-binding, type 1
Solyc07g019460	7803.5	8775.88	0.169414	Up	9.08e-09	ATR2	Cytochrome P450 NADPH-reductase (AHRD V1 **** B3RFK3_PETHY); contains Interpro domain(s) IPR015702 NADPH Cytochrome P450 Reductase
Solyc07g022900	111.151	184.615	0.729845	Up	2.75e-06	--	Chlorophyll a-b binding protein 4, chloroplastic (AHRD V1 **** CA4_ARATH); contains Interpro domain(s) IPR001344 Chlorophyll A-B binding protein
Solyc07g022920	19.2089	118.986	2.605	Up	0	--	BSD domain containing protein expressed (AHRD V1 ***- Q851F1_ORYSJ); contains Interpro domain(s) IPR005607 BSD
Solyc07g024000	4073.24	4957.97	0.283545	Up	0	NYC1	Dehydrogenase/ reductase 3 (AHRD V1 *--* Q3INM6_NATPD); contains Interpro domain(s) IPR002347 Glucose/ribitol dehydrogenase
Solyc07g032250	184.422	355.083	0.943576	Up	7.93e-08	--	Homology to unknown gene (AHRD V1 ***- Q01FF7_OSTTA)
Solyc07g040720	1646.72	1956.93	0.248943	Up	0.000617967	CKL2	Serine/threonine kinase (AHRD V1 **** D8UCQ6_VOLCA); contains Interpro domain(s) IPR002290 Serine/threonine protein kinase
Solyc07g040990	480.21	610.372	0.345758	Up	0.00262007	AtABI2	Protein phosphatase 2C (AHRD V1 ***- A5A6P8_WHEAT); contains Interpro domain(s) IPR015655 Protein phosphatase 2C
Solyc07g041070	20.2211	48.7299	1.25179	Up	0.00468268	--	Unknown Protein (AHRD V1)
Solyc07g042170	1761.64	2193.35	0.316152	Up	0.00518368	--	Jasmonate ZIM-domain protein 3 (AHRD V1 **-- B3Y563_TOBAC); contains Interpro domain(s) IPR010399 Tify
Solyc07g042230	23.9017	71.5127	1.56452	Up	0.00247656	--	Ethylene-responsive transcription factor 7 (AHRD V1 *-** ERF83_ARATH); contains Interpro domain(s) IPR001471 Pathogenesis-related transcriptional factor and ERF, DNA-binding
Solyc07g042360	2.02219	59.1157	4.60916	Up	0	--	Serine/threonine-protein phosphatase 7 long form homolog (AHRD V1 *--- PPP7L_ARATH); contains Interpro domain(s) IPR019557 Aminotransferase-like, plant mobile domain
Solyc07g043230	217.274	298.151	0.45578	Up	3.5e-05	--	Low affinity zinc transporter (AHRD V1 **** A3LU47_PICST); contains Interpro domain(s) IPR004698 Zinc/iron permease, fungal and plant
Solyc07g043560	1113.95	1921.87	0.786606	Up	0	--	Heat shock protein 4 (AHRD V1 ***- B6U237_MAIZE); contains Interpro domain(s) IPR013126 Heat shock protein 70
Solyc07g044980	1902.97	2549.46	0.421859	Up	3.31e-07	NPR3	NPR1-1 protein (Fragment) (AHRD V1 ***- B8XQT4_SOYBN); contains Interpro domain(s) IPR013069 BTB/POZ
Solyc07g045430	28.0059	171.029	2.59263	Up	0	--	Nudix hydrolase 2 (AHRD V1 **-- B6U183_MAIZE); contains Interpro domain(s) IPR000086 NUDIX hydrolase domain
Solyc07g048060	31.679	129.051	2.01213	Up	0	--	Auxin-induced protein-like (AHRD V1 **-- Q6YUI4_ORYSJ); contains Interpro domain(s) IPR007613 Protein of unknown function DUF568, DOMON-like
Solyc07g048070	33.3762	111.852	1.73216	Up	0	--	Membrane protein (AHRD V1 **-- B6U5U8_MAIZE); contains Interpro domain(s) IPR017214 Uncharacterised conserved protein UCP037471
Solyc07g049180	1251.08	1472.52	0.23504	Up	1.14e-07	LYSM RLK1	Receptor-like protein kinase At5g59670 (AHRD V1 *-** RLK7_ARATH); contains Interpro domain(s) IPR002290 Serine/threonine protein kinase
Solyc07g049290	206.441	405.352	0.972015	Up	0	--	Nitrate transporter (AHRD V1 **** Q8LG02_ARATH); contains Interpro domain(s) IPR000109 TGF-beta receptor, type I/II extracellular region
Solyc07g049350	1095.64	1465.78	0.419751	Up	0	--	(Rice Genome Annotation Project) expressed protein (AHRD V1 ***- B7FAJ2_ORYSJ)
Solyc07g049450	895.246	1099.21	0.295982	Up	0.00790572	PDIL2-2	Thioredoxin/protein disulfide isomerase (AHRD V1 **-* D3TLX2_GLOMM); contains Interpro domain(s) IPR005788 Disulphide isomerase
Solyc07g049660	75.7614	306.758	2.01161	Up	0	--	Acetyl coenzyme A cis-3-hexen-1-ol acetyl transferase (AHRD V1 **-* Q9SRQ2_ARATH); contains Interpro domain(s) IPR003480 Transferase
Solyc07g049730	843.449	1028.83	0.286499	Up	7.72e-07	--	TO62-3 (Fragment) (AHRD V1 *-*- Q3LVL2_TAROF); contains Interpro domain(s) IPR010471 Protein of unknown function DUF1068
Solyc07g052230	131.335	245.029	0.897583	Up	3.25e-10	--	Laccase-22 (AHRD V1 **-- LAC22_ORYSJ); contains Interpro domain(s) IPR001117 Multicopper oxidase, type 1
Solyc07g052370	13.4961	74.4765	2.42839	Up	1.61e-14	CYP71B34	Cytochrome P450
Solyc07g052400	220.979	361.409	0.708668	Up	9.99e-16	--	Glutamate-gated kainate-type ion channel receptor subunit GluR5 (AHRD V1 **** B9GU66_POPTR); contains Interpro domain(s) IPR017103 Ionotropic glutamate-like receptor, plant
Solyc07g052480	262.383	397.596	0.598852	Up	5.23e-05	ICL	Isocitrate lyase (AHRD V1 **** Q9FQD2_IPOBA); contains Interpro domain(s) IPR006254 Isocitrate lyase
Solyc07g052780	16.4973	55.6372	1.72857	Up	0.0111807	--	Tir, resistance protein fragment
Solyc07g053480	75.4875	137.842	0.865113	Up	8.67e-08	--	Ras-related protein Rab-25 (AHRD V1 ***- RAB25_BOVIN); contains Interpro domain(s) IPR015595 Rab11-related
Solyc07g053600	183.904	292.894	0.670211	Up	0.00284577	--	Receptor like kinase, RLK
Solyc07g054440	428.592	543.608	0.342664	Up	0.000738598	--	Beta-1,3-galactosyl-O-glycosyl-glycoprotein beta-1,6-N-acetylglucosaminyltransferase 7 (AHRD V1 *--* GCNT7_HUMAN); contains Interpro domain(s) IPR003406 Glycosyl transferase, family 14
Solyc07g054500	105.31	181.988	0.786803	Up	0.000543726	--	Receptor like kinase, RLK
Solyc07g054860	61.5891	108.539	0.813266	Up	0.000209151	--	Aromatic amino acid decarboxylase (AHRD V1 **** D4NUX2_CIMRA); contains Interpro domain(s) IPR010977 Aromatic-L-amino-acid decarboxylase
Solyc07g055470	7.75346	37.3835	2.20991	Up	2.05e-10	--	Cytochrome P450
Solyc07g055670	76.4674	115.384	0.590891	Up	0.00627245	--	Receptor-like kinase (AHRD V1 **** B6EB06_NICGU); contains Interpro domain(s) IPR002290 Serine/threonine protein kinase
Solyc07g055810	88.5938	144.361	0.701792	Up	0.0203405	--	Receptor like kinase, RLK
Solyc07g055930	862.566	1161.83	0.429511	Up	1.33e-15	--	Glycosyltransferase (AHRD V1 ***- B9IA47_POPTR); contains Interpro domain(s) IPR002495 Glycosyl transferase, family 8
Solyc07g056000	1418.45	1742.87	0.297068	Up	0.00150834	XTR7	Xyloglucan endotransglucosylase/hydrolase 7 (AHRD V1 **** C0IRG6_ACTDE); contains Interpro domain(s) IPR016455 Xyloglucan endotransglucosylase/hydrolase IPR008263 Glycoside hydrolase, family 16, active site
Solyc07g056050	1359.03	1695.53	0.319064	Up	0.00239535	--	Transmembrane 9 superfamily protein member 4 (AHRD V1 **** B6U1D6_MAIZE); contains Interpro domain(s) IPR004240 Nonaspanin (TM9SF)
Solyc07g056150	914.224	1178.28	0.365919	Up	2.03e-08	--	Ras-related protein Rab-2-A (AHRD V1 ***- B6T1U8_MAIZE); contains Interpro domain(s) IPR003579 Ras small GTPase, Rab type
Solyc07g056200	480.393	1036.8	1.10918	Up	0	--	NBS-LRR class disease resistance protein (AHRD V1 **-- D5L9G6_ORYSI)
Solyc07g056320	350.686	807.309	1.20197	Up	0.00732602	--	ER glycerol-phosphate acyltransferase (AHRD V1 **** B9T753_RICCO); contains Interpro domain(s) IPR002123 Phospholipid/glycerol acyltransferase
Solyc07g056340	347.149	454.375	0.387919	Up	0.00102903	--	RNA-binding protein (AHRD V1 *--* A8JCE7_CHLRE); contains Interpro domain(s) IPR007201 RNA recognition motif 2
Solyc07g061730	34.0143	62.1088	0.860731	Up	0.0382333	--	Gibberellin 2-oxidase (AHRD V1 **** A4GVL9_SOLLC); contains Interpro domain(s) IPR005123 Oxoglutarate and iron-dependent oxygenase
Solyc07g061950	1327.52	1718.8	0.37256	Up	0	NTMC2TYPE6.1	Integral membrane single C2 domain protein (AHRD V1 **-- D7L359_ARALY); contains Interpro domain(s) IPR018029 C2 membrane targeting protein
Solyc07g062130	515.535	855.183	0.729698	Up	0	ROL1	Dtdp-glucose 4 6-dehydratase (AHRD V1 *-** B8C5W5_THAPS); contains Interpro domain(s) IPR016040 NAD(P)-binding domain
Solyc07g062480	4.72318	58.8361	3.52698	Up	0	--	S-locus glycoprotein (Fragment) (AHRD V1 *--- Q84KU4_BRAOL); contains Interpro domain(s) IPR001480 Curculin-like (mannose-binding) lectin
Solyc07g062490	201.789	586.728	1.53789	Up	0	--	S-locus-specific glycoprotein (AHRD V1 **-- SLSG0_BRAOA); contains Interpro domain(s) IPR001480 Curculin-like (mannose-binding) lectin
Solyc07g062700	10336.8	15769.1	0.609296	Up	0	--	Sodium/calcium exchanger family protein (AHRD V1 ***- D7KKF3_ARALY); contains Interpro domain(s) IPR004837 Sodium/calcium exchanger membrane region
Solyc07g063120	457.244	542.262	0.24582	Up	0.0405799	SPA3	WD-40 repeat protein (AHRD V1 *--- B7KCU4_CYAP7); contains Interpro domain(s) IPR020472 G-protein beta WD-40 repeat, region
Solyc07g063300	286.689	357.983	0.319988	Up	0.0423577	--	Regulator of chromosome condensation (RCC1)-like protein (AHRD V1 **-- D0NEM9_PHYIN); contains Interpro domain(s) IPR009091 Regulator of chromosome condensation/beta-lactamase-inhibitor protein II
Solyc07g063410	219.817	370.635	0.752581	Up	3.57e-11	--	NAC domain protein IPR003441 (AHRD V1 ***- B9HZY3_POPTR); contains Interpro domain(s) IPR003441 No apical meristem (NAM) protein
Solyc07g063620	241.2	327.967	0.442659	Up	2.91e-05	--	Uncharacterized secreted protein (AHRD V1 **-- B6TUX2_MAIZE); contains Interpro domain(s) IPR010634 Protein of unknown function DUF1223
Solyc07g063710	15.1754	38.6479	1.32502	Up	0.00702603	--	Serine/threonine kinase receptor (AHRD V1 **** Q7DMS5_BRANA); contains Interpro domain(s) IPR002290 Serine/threonine protein kinase
Solyc07g063730	47.4843	118.368	1.31022	Up	8.25e-11	--	Serine/threonine-protein kinase receptor (AHRD V1 **** B6U2B7_MAIZE); contains Interpro domain(s) IPR002290 Serine/threonine protein kinase
Solyc07g064610	1305.83	1601.86	0.294693	Up	0.0301	CPK9	Calcium-dependent protein kinase 2 (AHRD V1 **** Q944W9_SOLTU); contains Interpro domain(s) IPR002290 Serine/threonine protein kinase
Solyc07g065080	1470.21	1756.96	0.25699	Up	0.00764755	FIM2	Fimbrin-like potential actin filament bundling protein (AHRD V1 *--* Q5AC06_CANAL); contains Interpro domain(s) IPR016146 Calponin-homology
Solyc07g065380	480.489	611.716	0.348091	Up	0.00652142	--	Zinc transporter 2 (AHRD V1 **** B6UH65_MAIZE); contains Interpro domain(s) IPR003689 Zinc/iron permease
Solyc07g066330	11.1045	32.1652	1.49975	Up	0.000106197	--	NAC domain protein IPR003441 (AHRD V1 ***- B9HH13_POPTR); contains Interpro domain(s) IPR003441 No apical meristem (NAM) protein
Solyc08g006470	210.572	992.82	2.23497	Up	0	--	Zinc finger family protein (AHRD V1 ***- D7MB67_ARALY); contains Interpro domain(s) IPR007087 Zinc finger, C2H2-type
Solyc08g006740	12.1276	66.196	2.40873	Up	7.92e-14	--	Decarboxylase family protein (AHRD V1 ***- B1ILJ6_CLOBK); contains Interpro domain(s) IPR002129 Pyridoxal phosphate-dependent decarboxylase
Solyc08g007240	30.3599	55.2687	0.855459	Up	0.0237464	--	Hydrolase NUDIX family protein (AHRD V1 **-- Q2A9R5_BRAOL); contains Interpro domain(s) IPR000086 NUDIX hydrolase domain
Solyc08g007320	226.713	356.551	0.652276	Up	2.36e-10	--	Protein containing DUF124 (AHRD V1 ***- A0M024_GRAFK); contains Interpro domain(s) IPR002838 Protein of unknown function DUF124
Solyc08g007820	513.004	846.529	0.722128	Up	0.000239589	--	Ethylene-responsive transcription factor 10 (AHRD V1 *-** ERF77_ARATH); contains Interpro domain(s) IPR001471 Pathogenesis-related transcriptional factor and ERF, DNA-binding
Solyc08g007830	78.8314	179.084	1.17953	Up	4.07e-13	--	Ethylene-responsive transcription factor 10 (AHRD V1 *-** ERF77_ARATH); contains Interpro domain(s) IPR001471 Pathogenesis-related transcriptional factor and ERF, DNA-binding
Solyc08g008150	11.7816	48.4511	2.00216	Up	7.8e-13	--	Plant cell wall protein SlTFR88 (AHRD V1 ***- Q19QU4_SOLLC)
Solyc08g016210	1022.12	1612.02	0.657097	Up	0.00150221	--	LRR receptor-like serine/threonine-protein kinase, RLP
Solyc08g016290	12.4136	80.4318	2.65563	Up	0	--	Mutator-like transposase (AHRD V1 ***- Q9SLM0_ARATH); contains Interpro domain(s) IPR018289 MULE transposase, conserved domain
Solyc08g016440	265.977	465.94	0.807873	Up	1.26e-05	--	Unknown Protein (AHRD V1)
Solyc08g023440	337.439	547.475	0.697481	Up	3.24e-14	--	Early-responsive to dehydration 4 (AHRD V1 **-- D7KET4_ARALY); contains Interpro domain(s) IPR003864 Protein of unknown function DUF221
Solyc08g029000	28.9686	70.87	1.27853	Up	9.82e-05	--	Lipoxygenase (AHRD V1 **** Q43191_SOLTU); contains Interpro domain(s) IPR001246 Lipoxygenase, plant
Solyc08g043170	425.949	513.278	0.268821	Up	0.0309396	P5CS1	Gamma-glutamyl phosphate reductase (AHRD V1 ***- D3TQ43_GLOMM); contains Interpro domain(s) IPR005766 Delta l-pyrroline-5-carboxylate synthetase
Solyc08g044260	102.981	151.451	0.554607	Up	0.0146236	--	CER1 (AHRD V1 **-- B6TFH3_MAIZE); contains Interpro domain(s) IPR006694 Fatty acid hydroxylase
Solyc08g061490	85.7241	200.342	1.22069	Up	0.0155943	--	MTD1 (AHRD V1 ***- Q9LLM3_MEDTR)
Solyc08g062220	870.151	1449.83	0.736267	Up	3.59e-06	UGT74F2	UDP-glucose glucosyltransferase (AHRD V1 **** B6EWX8_LYCBA); contains Interpro domain(s) IPR002213 UDP-glucuronosyl/UDP-glucosyltransferase
Solyc08g062490	110.169	194.665	0.818915	Up	4.98e-11	--	WRKY transcription factor 16 (AHRD V1 **** C9DI05_9ROSI); contains Interpro domain(s) IPR003657 DNA-binding WRKY
Solyc08g066070	316.784	428.543	0.435446	Up	0.00272621	EXO70B1	Exocyst complex protein EXO70 (AHRD V1 *--- EXO70_KLULA); contains Interpro domain(s) IPR004140 Exo70 exocyst complex subunit
Solyc08g067000	5.38314	26.0162	2.18817	Up	3.52e-07	--	Unknown Protein (AHRD V1)
Solyc08g067030	84.2156	184.577	1.12819	Up	7.9e-10	--	Os01g0611000 protein (Fragment) (AHRD V1 ***- Q0JLB5_ORYSJ); contains Interpro domain(s) IPR006946 Protein of unknown function DUF642
Solyc08g067340	341.739	694.902	1.02302	Up	9.04e-05	WRKY40	WRKY transcription factor (AHRD V1 **** B1Q4U8_9ROSI); contains Interpro domain(s) IPR003657 DNA-binding WRKY
Solyc08g067360	8.43226	54.2868	2.628	Up	0	--	WRKY transcription factor 9 (AHRD V1 **** C9DHZ8_9ROSI); contains Interpro domain(s) IPR003657 DNA-binding WRKY
Solyc08g067610	161.322	241.548	0.581129	Up	8.35e-05	PDR12	ATP-binding cassette transporter (AHRD V1 ***- D8RL77_SELML); contains Interpro domain(s) IPR013525 ABC-2 type transporter
Solyc08g068250	0.673137	105.306	6.59952	Up	0	--	Receptor-like protein kinase At5g59670 (AHRD V1 **** RLK7_ARATH); contains Interpro domain(s) IPR002290 Serine/threonine protein kinase
Solyc08g068290	1325.21	2117.95	0.676281	Up	2.09e-09	--	Os01g0786800 protein (Fragment) (AHRD V1 ***- Q0JIP0_ORYSJ); contains Interpro domain(s) IPR002781 Protein of unknown function DUF81
Solyc08g068610	225.987	338.656	0.582696	Up	0.000465804	--	Decarboxylase family protein (AHRD V1 ***- B1ILJ6_CLOBK); contains Interpro domain(s) IPR002129 Pyridoxal phosphate-dependent decarboxylase
Solyc08g068680	472.433	824.306	0.802526	Up	0.00748614	--	Decarboxylase family protein (AHRD V1 ***- B1ILJ6_CLOBK); contains Interpro domain(s) IPR002129 Pyridoxal phosphate-dependent decarboxylase
Solyc08g068690	2101.36	2414.73	0.200503	Up	0.000767049	--	N-acetyltransferase (AHRD V1 ***- B6SUK9_MAIZE); contains Interpro domain(s) IPR000182 GCN5-related N-acetyltransferase
Solyc08g074550	1120.07	1532.16	0.451836	Up	0	--	Threonyl-tRNA synthetase (AHRD V1 ***- Q17LW8_AEDAE); contains Interpro domain(s) IPR002320 Threonyl-tRNA synthetase, class IIa
Solyc08g075210	1271.53	1573.79	0.307586	Up	0.000437137	--	Acyltransferase-like protein (AHRD V1 **-- Q589X7_TOBAC); contains Interpro domain(s) IPR003480 Transferase
Solyc08g075490	61.931	96.1877	0.63175	Up	0.0160821	--	Carotenoid cleavage dioxygenase 4B
Solyc08g075540	8259.12	10012	0.277651	Up	6.09e-09	ATAOX1A	Alternative oxidase (AHRD V1 **** Q84V47_SOLLC); contains Interpro domain(s) IPR002680 Alternative oxidase
Solyc08g075920	42.1597	87.0883	1.03931	Up	4.21e-06	--	Protein BREVIS RADIX (AHRD V1 ***- BRX_ARATH); contains Interpro domain(s) IPR013591 Disease resistance/zinc finger/chromosome condensation-like region
Solyc08g076220	925.935	1253.98	0.437362	Up	0	--	Phosphoribulokinase/uridine kinase (AHRD V1 ***- B7KI62_CYAP7); contains Interpro domain(s) IPR006083 Phosphoribulokinase/uridine kinase
Solyc08g077330	679.456	891.508	0.391657	Up	0.000267182	--	Expansin-like protein (AHRD V1 ***- A2ICD7_CUNLA); contains Interpro domain(s) IPR007112 Expansin 45, endoglucanase-like
Solyc08g077440	3147.43	4232.79	0.427385	Up	1.62e-09	LON2	ATP-dependent protease La (AHRD V1 **** A7HC55_ANADF); contains Interpro domain(s) IPR004815 Peptidase S16, ATP-dependent protease La
Solyc08g077530	916.057	1416.57	0.62866	Up	0	CT-BMY	Beta-amylase (AHRD V1 **** Q5F305_SOYBN); contains Interpro domain(s) IPR001371 Glycoside hydrolase, family 14B, plant
Solyc08g077560	3168.29	4003.52	0.337524	Up	3.59e-05	--	ATP binding / serine-threonine kinase (AHRD V1 **** C5DB71_VITVI); contains Interpro domain(s) IPR002290 Serine/threonine protein kinase
Solyc08g077680	1955.78	2819.18	0.527437	Up	0.0195038	--	Kinase interacting protein 1-like (AHRD V1 *-*- Q9AS78_ORYSJ); contains Interpro domain(s) IPR011684 KIP1-like
Solyc08g077790	336.02	452.275	0.428192	Up	0.0350745	--	Peptidyl-prolyl cis-trans isomerase-like 3 (AHRD V1 *-*- PPIL3_CHICK); contains Interpro domain(s) IPR002130 Peptidyl-prolyl cis-trans isomerase, cyclophilin-type
Solyc08g077980	2529.7	3679.14	0.540325	Up	0	BI1	Bax inhibitor (AHRD V1 ***- Q6U1L7_SOLLC); contains Interpro domain(s) IPR006214 Uncharacterised protein family UPF0005
Solyc08g078070	2600.45	3498.7	0.427998	Up	2.45e-09	RABD2A	Ras-related protein Rab-1A (AHRD V1 ***- B6RB23_HALDI); contains Interpro domain(s) IPR003579 Ras small GTPase, Rab type
Solyc08g078670	253.646	338.663	0.416441	Up	0.000422948	--	Aspartyl protease (AHRD V1 **-- B8YIB7_MIRJA); contains Interpro domain(s) IPR001461 Peptidase A1
Solyc08g079090	425.925	709.272	0.735175	Up	0	SKU5	Laccase-22 (AHRD V1 **-- LAC22_ORYSJ); contains Interpro domain(s) IPR001117 Multicopper oxidase, type 1
Solyc08g079100	54.5432	87.1076	0.671299	Up	0.037321	--	CRABS CLAW (Fragment) (AHRD V1 **-- Q5EMM8_GOSHI); contains Interpro domain(s) IPR006780 YABBY protein
Solyc08g079240	159.173	225.254	0.499847	Up	0.0106096	--	Homology to unknown gene (AHRD V1 *-*- Q01GV2_OSTTA)
Solyc08g079280	159.738	253.333	0.663941	Up	0.00964453	--	cytochrome P450
Solyc08g079590	25.6099	47.4801	0.879934	Up	0.0257484	--	Pentatricopeptide repeat-containing protein (AHRD V1 *--- D7ME07_ARALY)
Solyc08g079600	36.4409	86.8056	1.24273	Up	3.41e-09	--	Os02g0448600 protein (Fragment) (AHRD V1 **-- Q0E1G8_ORYSJ)
Solyc08g079690	54.3076	118.732	1.1225	Up	0.0468295	--	Unknown Protein (AHRD V1)
Solyc08g079870	263.107	410.274	0.64012	Up	3.13e-09	--	Subtilisin-like protease (AHRD V1 **-- Q9LWA3_SOLLC); contains Interpro domain(s) IPR015500 Peptidase S8, subtilisin-related IPR000209 Peptidase S8 and S53, subtilisin, kexin, sedolisin
Solyc08g080130	574.149	733.619	0.353379	Up	7.8e-09	PLDBETA1	Phospholipase D (AHRD V1 **** Q9XGT0_GOSHI); contains Interpro domain(s) IPR011402 Phospholipase D, plant
Solyc08g080290	29.5917	62.0687	1.05814	Up	0.00631194	--	Ethylene-responsive transcription factor 1 (AHRD V1 *-** ERF1_ORYSJ); contains Interpro domain(s) IPR001471 Pathogenesis-related transcriptional factor and ERF, DNA-binding
Solyc08g080910	374.427	510.737	0.447468	Up	7.82e-05	--	Glutathione S-transferase (AHRD V1 **** B2MVQ2_PANGI); contains Interpro domain(s) IPR017933 Glutathione S-transferase/chloride channel, C-terminal
Solyc08g081310	128.06	208.018	0.69809	Up	3.06e-08	--	Os10g0358600 protein (Fragment) (AHRD V1 ***- Q0IY80_ORYSJ)
Solyc08g082040	113.805	164.165	0.526971	Up	0.0238416	--	Extra-large G-protein-like (AHRD V1 ***- Q6K2T0_ORYSJ)
Solyc08g082090	371.45	565.624	0.60612	Up	2e-15	--	Avr9/Cf-9 rapidly elicited protein 194 (AHRD V1 ***- Q9FQZ4_TOBAC)
Solyc08g082610	10710.7	14401.3	0.427123	Up	0	--	Genomic DNA chromosome 5 P1 clone MJC20 (AHRD V1 *--- Q9FHX9_ARATH); contains Interpro domain(s) IPR013089 Kelch related
Solyc08g082640	88.9491	213.237	1.25747	Up	5.45e-13	--	Cellulose synthase (AHRD V1 **** B9IMB3_POPTR); contains Interpro domain(s) IPR005150 Cellulose synthase
Solyc08g082820	2618.47	5476.93	1.06453	Up	0	BIP1	Heat shock protein (AHRD V1 ***- Q84KP8_CYAME); contains Interpro domain(s) IPR013126 Heat shock protein 70
Solyc09g005000	34.6942	93.6069	1.42109	Up	2.02e-05	--	Receptor like protein kinase (AHRD V1 **** Q39139_ARATH); contains Interpro domain(s) IPR001220 Legume lectin, beta chain
Solyc09g005120	640.668	839.414	0.389584	Up	5.23e-07	--	Chaperone protein DnaJ (AHRD V1 *-*- C7DHA9_9EURY); contains Interpro domain(s) IPR003095 Heat shock protein DnaJ
Solyc09g005260	213.19	1805.59	3.07978	Up	0	--	Calcium/proton exchanger (AHRD V1 **** C4JVH2_UNCRE); contains Interpro domain(s) IPR004713 Calcium/proton exchanger
Solyc09g005910	1176.29	1530.71	0.379843	Up	1.43e-09	PAH1	Mg2+-dependent phosphatidate (PA) phosphatase catalyzes the dephosphorylation of PA to yield diacylglycerol and Pi responsible for de novo lipid synthesis homologous to mammalian lipin 1 (AHRD V1 *--* D6VZY7_YEAST); contains Interpro domain(s) IPR013209 LNS2, Lipin/Ned1/Smp2
Solyc09g007030	59.0053	153.8	1.37588	Up	1.6e-14	--	Kinesin (AHRD V1 *-*- D8PT11_SCHCO); contains Interpro domain(s) IPR001752 Kinesin, motor region
Solyc09g007520	125.421	253.316	1.01175	Up	1.01e-05	--	Peroxidase (AHRD V1 **** C1KA92_POPTR); contains Interpro domain(s) IPR000823 Plant peroxidase
Solyc09g007630	309.212	647.59	1.06547	Up	0	--	Chaperone DnaJ (AHRD V1 *-*- C4JWN5_UNCRE); contains Interpro domain(s) IPR015609 Molecular chaperone, heat shock protein, Hsp40, DnaJ
Solyc09g007760	59.6154	138.285	1.20817	Up	5.07e-08	--	Aquaporin 2 (AHRD V1 ***- O65357_SAMSA); contains Interpro domain(s) IPR012269 Aquaporin
Solyc09g007770	148.15	230.701	0.637516	Up	0.000576457	--	Aquaporin 2 (AHRD V1 ***- O65357_SAMSA); contains Interpro domain(s) IPR012269 Aquaporin
Solyc09g007910	4248.6	5214.59	0.29554	Up	1.21e-14	--	Phenylalanine ammonia-lyase (AHRD V1 **** B5LAW0_CAPAN); contains Interpro domain(s) IPR005922 Phenylalanine ammonia-lyase
Solyc09g008240	180.232	235.015	0.382122	Up	0.03889	--	Uncharacterized ABC transporter ATP-binding protein/permease C9B6.09c (AHRD V1 *--* YNT9_SCHPO); contains Interpro domain(s) IPR003439 ABC transporter-like
Solyc09g008780	15833.3	19262.3	0.282816	Up	0.000130307	--	Os01g0786800 protein (Fragment) (AHRD V1 *-*- Q0JIP0_ORYSJ); contains Interpro domain(s) IPR002781 Protein of unknown function DUF81
Solyc09g009080	84.1827	158.318	0.907896	Up	0.0496966	--	Repressor of silencing 1 (AHRD V1 **-- A4PF88_TOBAC); contains Interpro domain(s) IPR003265 HhH-GPD domain
Solyc09g009180	484.626	605.621	0.321296	Up	0.0243166	ATERDJ2A	Chaperone protein dnaJ (AHRD V1 *-*- C8ZVX3_ENTGA); contains Interpro domain(s) IPR003095 Heat shock protein DnaJ
Solyc09g009690	534.521	700.124	0.389098	Up	1.8e-05	--	Ribonucleoside hydrolase 1 (AHRD V1 ***- D1RWC6_SEROD); contains Interpro domain(s) IPR001910 Inosine/uridine-preferring nucleoside hydrolase
Solyc09g009770	199.111	278.601	0.483764	Up	5.95e-06	--	Calmodulin binding protein (AHRD V1 **** B6SL12_MAIZE)
Solyc09g010000	161.987	213.534	0.397691	Up	0.0367717	--	1-aminocyclopropane-1-carboxylate oxidase-like protein (AHRD V1 **-* Q9LTH8_ARATH); contains Interpro domain(s) IPR005123 Oxoglutarate and iron-dependent oxygenase
Solyc09g010230	21.5629	59.7836	1.45359	Up	8.47e-05	--	Auxin response factor 24 (AHRD V1 *-** D9HNV1_MAIZE); contains Interpro domain(s) IPR003340 Transcriptional factor B3
Solyc09g010940	439.533	634.145	0.528421	Up	6.95e-10	--	Pyrimidine 5&apos-nucleotidase (AHRD V1 ***- D5QKK7_METTR); contains Interpro domain(s) IPR010237 Pyrimidine 5-nucleotidase
Solyc09g010970	156.429	221.058	0.4978	Up	0.00148924	--	Carbonic anhydrase (AHRD V1 ***- B9S9I2_RICCO); contains Interpro domain(s) IPR001765 Carbonic anhydrase
Solyc09g011520	20.5486	61.4602	1.56138	Up	0.00219045	GSTU8	Glutathione S-transferase-like protein (AHRD V1 **** A8DUB0_SOLLC); contains Interpro domain(s) IPR004046 Glutathione S-transferase, C-terminal
Solyc09g011670	57.6614	93.6482	0.695659	Up	0.0191324	--	Universal stress protein family protein (AHRD V1 ***- D7LUP3_ARALY); contains Interpro domain(s) IPR006016 UspA
Solyc09g011740	804.266	994.473	0.306116	Up	0.000127163	AtIPCS2	Phosphatidylcholine:ceramide cholinephosphotransferase 1 (AHRD V1 *-*- SMS1_RAT)
Solyc09g011810	336.402	536.464	0.67263	Up	1.68e-08	--	Fructose-1 6-bisphosphatase class 1 (AHRD V1 **** D0MHZ8_RHOM4); contains Interpro domain(s) IPR000146 Fructose-1,6-bisphosphatase
Solyc09g011860	592.142	965.523	0.704977	Up	0	--	Os03g0169000 protein (Fragment) (AHRD V1 ***- Q0DUS7_ORYSJ); contains Interpro domain(s) IPR004348 Protein of unknown function DUF246, plant
Solyc09g011870	50.5288	131.703	1.37481	Up	1.15e-11	--	Prephenate dehydrogenase family protein (AHRD V1 ***- D7KDI5_ARALY); contains Interpro domain(s) IPR016040 NAD(P)-binding domain
Solyc09g014740	30.9877	73.8184	1.24112	Up	3.04e-08	--	Receptor-like protein kinase At3g21340 (AHRD V1 *-** RLK6_ARATH); contains Interpro domain(s) IPR002290 Serine/threonine protein kinase
Solyc09g014990	550.441	793.013	0.526421	Up	1.88e-07	--	WRKY-like transcription factor (AHRD V1 **** Q06B53_SOLPE); contains Interpro domain(s) IPR003657 DNA-binding WRKY
Solyc09g018280	386.267	694.823	0.846358	Up	1.03e-11	SR1	Calcium/calmodulin-dependent protein kinase type 1 (AHRD V1 *-** KCC1A_MOUSE); contains Interpro domain(s) IPR002290 Serine/threonine protein kinase
Solyc09g059170	123.985	202.888	0.70863	Up	1.29e-09	--	Anthocyanidin 3-O-glucosyltransferase (AHRD V1 **** B6SU01_MAIZE); contains Interpro domain(s) IPR002213 UDP-glucuronosyl/UDP-glucosyltransferase
Solyc09g059270	849.917	1244.21	0.549617	Up	3.1e-11	--	ER lumen retaining receptor family-like protein (AHRD V1 ***- Q38JH5_SOLTU); contains Interpro domain(s) IPR000133 ER lumen protein retaining receptor
Solyc09g059430	631.152	785.745	0.315885	Up	3.68e-05	--	RPM1 interacting protein 4 transcript 2 (AHRD V1 ***- D2J0X9_9ASTR); contains Interpro domain(s) IPR008700 Defence response, Rin4
Solyc09g059510	243.727	378.05	0.632432	Up	4.05e-07	--	Ethylene-responsive transcription factor-like protein At4g13040 (AHRD V1 *--- ERFL1_ARATH); contains Interpro domain(s) IPR001471 Pathogenesis-related transcriptional factor and ERF, DNA-binding
Solyc09g061840	473.25	681.263	0.525221	Up	4.44e-16	--	3-ketoacyl CoA thiolase 1 (AHRD V1 **** C8YNG6_PETHY); contains Interpro domain(s) IPR002155 Thiolase
Solyc09g063150	58.7146	156.09	1.40423	Up	1.05e-08	--	Glutathione S-transferase (AHRD V1 **** Q8H9E5_CUCMA); contains Interpro domain(s) IPR017933 Glutathione S-transferase/chloride channel, C-terminal
Solyc09g064510	610.562	829.617	0.442047	Up	1.83e-08	--	Transcriptional activator TenA family (AHRD V1 *-*- Q117V2_TRIEI); contains Interpro domain(s) IPR004305 TENA/THI-4 protein/Coenzyme PQQ biosynthesis protein C
Solyc09g064750	3.02345	63.6487	4.21885	Up	2.58e-07	--	Unknown Protein (AHRD V1)
Solyc09g065820	248.544	331.499	0.4149	Up	0.0015633	--	BHLH transcription factor (AHRD V1 *-** B6U846_MAIZE); contains Interpro domain(s) IPR011598 Helix-loop-helix DNA-binding
Solyc09g074300	80.504	124.855	0.630476	Up	0.00139472	--	Histone H2A (AHRD V1 ***- B9REZ0_RICCO); contains Interpro domain(s) IPR002119 Histone H2A
Solyc09g074840	74.4236	114.833	0.622869	Up	0.00458423	--	Unknown Protein (AHRD V1)
Solyc09g075120	527.519	835.467	0.66294	Up	0	UXS4	Bifunctional polymyxin resistance protein ArnA (AHRD V1 **-- ARNA_SALDC); contains Interpro domain(s) IPR016040 NAD(P)-binding domain
Solyc09g075160	211.282	269.16	0.348679	Up	0.0402507	--	60S ribosomal protein L22-2 (AHRD V1 ***- D7L3W0_ARALY); contains Interpro domain(s) IPR002671 Ribosomal protein L22e
Solyc09g075820	708.205	988.838	0.481326	Up	0.0115743	STP13	Solute carrier family 2, facilitated glucose transporter member 3 (AHRD V1 ***- GTR3_CANFA); contains Interpro domain(s) IPR003663 Sugar/inositol transporter
Solyc09g082230	545.529	1017.98	0.899472	Up	2.87e-11	--	Ribosomal-protein-alanine N-acetyltransferase (AHRD V1 **** A6CNK1_9BACI); contains Interpro domain(s) IPR000182 GCN5-related N-acetyltransferase
Solyc09g082240	262.438	441.45	0.749345	Up	0	--	Ribosomal-protein-alanine N-acetyltransferase (AHRD V1 *-** D3FS71_BACPE); contains Interpro domain(s) IPR000182 GCN5-related N-acetyltransferase
Solyc09g082460	211.862	512.378	1.27242	Up	0	--	Homocysteine s-methyltransferase (AHRD V1 **** B9HUS6_POPTR); contains Interpro domain(s) IPR003726 Homocysteine S-methyltransferase
Solyc09g082570	112.537	163.865	0.540446	Up	0.00205099	--	Neurogenic locus notch protein-like (AHRD V1 ***- B6SSE6_MAIZE)
Solyc09g082810	69.6742	206.382	1.56092	Up	0	--	Unknown Protein (AHRD V1); contains Interpro domain(s) IPR010800 Glycine rich
Solyc09g082980	77.5552	125.514	0.691605	Up	0.00168514	--	Plant-specific domain TIGR01615 family protein (AHRD V1 ***- B6TMA8_MAIZE); contains Interpro domain(s) IPR006502 Protein of unknown function DUF506, plant
Solyc09g083060	395.475	510.786	0.368791	Up	0.000126888	PUB15	U-box domain-containing protein (AHRD V1 *-*- Q1ENX4_MUSAC); contains Interpro domain(s) IPR003613 U box domain
Solyc09g083380	360.185	526.92	0.548319	Up	2.28e-07	--	Histone H1 (AHRD V1 *-*- B6TC95_MAIZE); contains Interpro domain(s) IPR005818 Histone H1/H5
Solyc09g084440	20.237	77.3967	1.9136	Up	2.11e-15	--	Proteinase inhibitor I (AHRD V1 ***- Q3S484_SOLTU); contains Interpro domain(s) IPR000864 Proteinase inhibitor I13, potato inhibitor I
Solyc09g089670	238.124	415.128	0.800768	Up	0	--	Nicotiana lesion-inducing like (AHRD V1 ***- B6T757_MAIZE); contains Interpro domain(s) IPR008637 HR-like lesion-inducer
Solyc09g089680	65.7349	161.549	1.29183	Up	3.05e-14	--	1-aminocyclopropane-1-carboxylate oxidase-like protein (AHRD V1 **-* Q9LTH7_ARATH); contains Interpro domain(s) IPR005123 Oxoglutarate and iron-dependent oxygenase
Solyc09g089730	26.2739	170.644	2.68009	Up	0	--	1-aminocyclopropane-1-carboxylate oxidase-like protein (AHRD V1 **-- Q9LTH7_ARATH); contains Interpro domain(s) IPR005123 Oxoglutarate and iron-dependent oxygenase
Solyc09g090190	1116.28	1409.58	0.336447	Up	8.1e-09	--	Dehydration-responsive protein-like (AHRD V1 **-- Q653G1_ORYSJ); contains Interpro domain(s) IPR004159 Protein of unknown function DUF248, methyltransferase putative
Solyc09g090470	95.6975	143.074	0.578131	Up	0.00208381	--	Peptide transporter (AHRD V1 **-* A6YJX4_9MAGN); contains Interpro domain(s) IPR000109 TGF-beta receptor, type I/II extracellular region
Solyc09g090510	192.46	485.369	1.33264	Up	0	--	Cyclopropane-fatty-acyl-phospholipid synthase (AHRD V1 *-*- C7LRK7_DESBD); contains Interpro domain(s) IPR003333 Cyclopropane-fatty-acyl-phospholipid synthase
Solyc09g091670	149.167	221.375	0.568257	Up	8.76e-06	PDR12	ATP-binding cassette transporter (AHRD V1 ***- D8RL77_SELML); contains Interpro domain(s) IPR013525 ABC-2 type transporter
Solyc09g091900	438.48	615.721	0.489371	Up	5.86e-12	--	ER lumen protein retaining receptor (AHRD V1 ***- D7PF42_NICBE); contains Interpro domain(s) IPR000133 ER lumen protein retaining receptor
Solyc09g092000	140.446	208.65	0.569671	Up	0.0165141	--	Unknown Protein (AHRD V1)
Solyc09g092260	161.794	356.916	1.1394	Up	0	--	Chaperone protein dnaJ 20 (AHRD V1 ***- B6U349_MAIZE); contains Interpro domain(s) IPR001623 Heat shock protein DnaJ, N-terminal
Solyc09g092330	196.239	277.559	0.499289	Up	0.00840591	GAE6	NAD dependent epimerase/dehydratase family protein expressed (AHRD V1 ***- Q2MJA7_ORYSJ); contains Interpro domain(s) IPR016040 NAD(P)-binding domain
Solyc09g092480	96.7637	188.226	0.956917	Up	1.75e-13	--	UDP-glucosyltransferase family 1 protein (AHRD V1 **** C6KI44_CITSI); contains Interpro domain(s) IPR002213 UDP-glucuronosyl/UDP-glucosyltransferase
Solyc09g092500	2000.43	4395.21	1.13546	Up	0	--	UDP-glucosyltransferase family 1 protein (AHRD V1 **** C6KI44_CITSI); contains Interpro domain(s) IPR002213 UDP-glucuronosyl/UDP-glucosyltransferase
Solyc09g092520	62.3179	199.249	1.67025	Up	0	--	Xyloglucan endotransglucosylase/hydrolase 8 (AHRD V1 **** C0IRG7_ACTDE); contains Interpro domain(s) IPR016455 Xyloglucan endotransglucosylase/hydrolase
Solyc09g097960	385.299	810.129	1.07135	Up	3.36e-14	ATB2	Aldo/keto reductase family protein (AHRD V1 **-- D7KWQ9_ARALY); contains Interpro domain(s) IPR001395 Aldo/keto reductase
Solyc09g098030	53.2616	119.3	1.15721	Up	0.000539684	--	Cytochrome P450
Solyc10g005480	259.517	335.832	0.371386	Up	0.0024318	--	F-box family protein (AHRD V1 ***- B9H220_POPTR); contains Interpro domain(s) IPR001810 Cyclin-like F-box
Solyc10g005630	286.311	362.437	0.339705	Up	0.0040033	--	Serine/threonine-protein kinase receptor (AHRD V1 **** B6SYF0_MAIZE); contains Interpro domain(s) IPR002290 Serine/threonine protein kinase
Solyc10g005950	66.7342	154.075	1.20204	Up	3.29e-10	--	Nudix hydrolase 2 (AHRD V1 **-- B6U183_MAIZE); contains Interpro domain(s) IPR000086 NUDIX hydrolase domain
Solyc10g006800	59.0173	323.861	2.44786	Up	0	--	Cyclic nucleotide gated channel (AHRD V1 **** A9CRE4_MALDO); contains Interpro domain(s) IPR000595 Cyclic nucleotide-binding
Solyc10g007280	279.966	848.651	1.59848	Up	0	BCS1	AAA-ATPase (AHRD V1 **-* C3TX92_BRASY); contains Interpro domain(s) IPR003959 ATPase, AAA-type, core
Solyc10g007390	1267.77	1725.05	0.444214	Up	0	--	Protein transport protein SEC61 alpha subunit (AHRD V1 ***- D3B1K5_POLPA); contains Interpro domain(s) IPR002208 SecY protein
Solyc10g007600	29.9527	167.042	2.4631	Up	0	--	L-lactate dehydrogenase (AHRD V1 ***- LLDD_VIBPA); contains Interpro domain(s) IPR012133 Alpha-hydroxy acid dehydrogenase, FMN-dependent
Solyc10g008110	949.977	1126.56	0.245862	Up	0.0200432	ATACX3	Acyl-CoA oxidase 6 (AHRD V1 **** D7KG21_ARALY); contains Interpro domain(s) IPR012258 Acyl-CoA oxidase
Solyc10g009180	795.828	908.801	0.191414	Up	0.0334114	SC3	Secretory carrier membrane protein (AHRD V1 ***- B3TLU6_ELAGV); contains Interpro domain(s) IPR007273 SCAMP
Solyc10g009340	144.368	264.041	0.86913	Up	0.000325389	--	Calmodulin (AHRD V1 ***- Q39890_SOYBN); contains Interpro domain(s) IPR011992 EF-Hand type
Solyc10g009550	78.5778	178.232	1.1773	Up	0.00085122	--	WRKY transcription factor (AHRD V1 ***- D3YEX5_SOLLC); contains Interpro domain(s) IPR003657 DNA-binding WRKY
Solyc10g012080	1043.21	1277.37	0.292049	Up	1.19e-05	--	MRNA clone RAFL21-79-C21 (AHRD V1 **-- Q8W458_ARATH); contains Interpro domain(s) IPR006461 Protein of unknown function Cys-rich
Solyc10g018120	34.354	62.4389	0.854163	Up	0.00906746	--	Unknown Protein (AHRD V1)
Solyc10g018420	0.334372	14.334	4.29498	Up	1.87e-05	--	Serine/threonine-protein phosphatase 7 long form homolog (AHRD V1 **-- PPP7L_ARATH); contains Interpro domain(s) IPR019557 Aminotransferase-like, plant mobile domain
Solyc10g050330	0	32.9817	6.3233	Up	1.22e-15	--	TNP2-like protein (AHRD V1 *--- Q9XEQ1_SORBI)
Solyc10g050890	682.239	922.51	0.435058	Up	2.96e-10	NIR1	Nitrite reductase (AHRD V1 ***- Q76G13_TOBAC); contains Interpro domain(s) IPR006067 Nitrite and sulphite reductase 4Fe-4S region
Solyc10g051020	3919.69	8805.53	1.16759	Up	0.00562026	CYP72A15	Cytochrome P450
Solyc10g054420	18.5511	38.3731	1.03211	Up	0.0114075	--	Photosystem II oxygen evolving complex protein PsbP (AHRD V1 ***- A0YXJ6_LYNSP); contains Interpro domain(s) IPR002683 Photosystem II oxygen evolving complex protein PsbP
Solyc10g055200	34.7171	66.3472	0.926201	Up	0.00696795	--	Disease resistance response (AHRD V1 ***- D7KM73_ARALY); contains Interpro domain(s) IPR004265 Plant disease resistance response protein
Solyc10g074570	989.567	1261.41	0.350036	Up	0.0188093	CPK6	Calcium dependent protein kinase 6 (AHRD V1 **** B9MZ11_POPTR); contains Interpro domain(s) IPR002290 Serine/threonine protein kinase
Solyc10g074980	4789.03	6186.56	0.369374	Up	2.34e-07	VSR1;1	Vacuolar sorting receptor (AHRD V1 **** Q93X09_VIGMU); contains Interpro domain(s) IPR003137 Protease-associated PA
Solyc10g075030	104.024	154.061	0.564711	Up	0.00337391	--	AP2 domain-containing transcription factor (AHRD V1 *--* B9HWL7_POPTR); contains Interpro domain(s) IPR003340 Transcriptional factor B3
Solyc10g076240	168.499	430.767	1.352	Up	0	--	Peroxidase 1 (AHRD V1 ***- A0SWU6_SESRO); contains Interpro domain(s) IPR002016 Haem peroxidase, plant/fungal/bacterial
Solyc10g076480	262.29	380.62	0.536478	Up	1.24e-09	--	Ammonium transporter (AHRD V1 ***- B9HCZ0_POPTR); contains Interpro domain(s) IPR001905 Ammonium transporter
Solyc10g079600	52.1112	89.1623	0.770072	Up	0.0134611	--	Response regulator 6 (AHRD V1 ***- Q9FRY9_MAIZE); contains Interpro domain(s) IPR001789 Signal transduction response regulator, receiver region
Solyc10g079930	691.832	991.989	0.519639	Up	1.75e-11	UGT73B3	UDP-glucosyltransferase HvUGT5876 (AHRD V1 ***- D3WYW1_HORVD); contains Interpro domain(s) IPR002213 UDP-glucuronosyl/UDP-glucosyltransferase
Solyc10g080610	1073.09	1960.12	0.86891	Up	0	--	Kelch-like protein 14 (AHRD V1 ***- B6T7I5_MAIZE); contains Interpro domain(s) IPR015915 Kelch-type beta propeller
Solyc10g083470	150.632	218.13	0.532932	Up	0.0222191	--	E3 ubiquitin ligase (AHRD V1 **** A6ZZ47_YEAS7); contains Interpro domain(s) IPR000569 HECT
Solyc10g083690	215.867	427.752	0.985255	Up	0	--	Cytochrome P450
Solyc10g084000	79.1683	182.408	1.19989	Up	0	--	Heavy-metal-associated domain-containing protein-like (AHRD V1 *-*- Q6K9R4_ORYSJ); contains Interpro domain(s) IPR006121 Heavy metal transport/detoxification protein
Solyc10g084370	35.3378	64.0217	0.849791	Up	0.00421268	MYB	MYB transcription factor (Fragment) (AHRD V1 **-- A1DR87_CATRO); contains Interpro domain(s) IPR006447 Myb-like DNA-binding region, SHAQKYF class
Solyc10g084660	15.1723	34.7956	1.17553	Up	0.00704007	--	Actin-depolymerizing factor (AHRD V1 ***- D9I9X9_HEVBR); contains Interpro domain(s) IPR002108 Actin-binding, cofilin/tropomyosin type
Solyc10g084960	50.8913	86.5109	0.760627	Up	0.030111	--	Glutathione S-transferase-like protein (AHRD V1 ***- A8DUB0_SOLLC); contains Interpro domain(s) IPR004046 Glutathione S-transferase, C-terminal
Solyc10g085430	916.409	1147.5	0.324305	Up	2.07e-12	--	Saposin (Fragment) (AHRD V1 *--- B8RJD6_CULTA); contains Interpro domain(s) IPR011001 Saposin-like
Solyc10g085550	135.673	198.249	0.545781	Up	0.000120996	--	Enolase (AHRD V1 ***- C5J0G6_TOBAC); contains Interpro domain(s) IPR000941 Enolase
Solyc10g086150	664.995	855.02	0.362414	Up	0.0340337	--	Single-stranded DNA binding protein (AHRD V1 **-* Q8W214_SOLTU); contains Interpro domain(s) IPR000504 RNA recognition motif, RNP-1
Solyc10g086690	355.083	559.407	0.655123	Up	0	--	Phosphatidylcholine:ceramide cholinephosphotransferase 2 (AHRD V1 *-*- SMS2_MACFA)
Solyc11g005630	1255.31	1641.35	0.386734	Up	0	RLK1	Receptor-like protein kinase (AHRD V1 ***- Q39202_ARATH); contains Interpro domain(s) IPR002290 Serine/threonine protein kinase
Solyc11g006020	3.02438	13.6572	2.03197	Up	0.00856465	--	NAD(P)H-quinone oxidoreductase subunit O (AHRD V1 *-*- NDHO_GLOVI)
Solyc11g006030	97.1213	227.349	1.22351	Up	0.000432237	--	U-box domain-containing protein (AHRD V1 ***- D7MID4_ARALY); contains Interpro domain(s) IPR003613 U box domain
Solyc11g006040	52.8804	123.19	1.21362	Up	6.9e-06	--	Receptor like kinase, RLK
Solyc11g006740	100.795	417.113	2.0445	Up	0	--	F-box protein PP2-B1 (AHRD V1 ***- PP2B1_ARATH)
Solyc11g008000	1602.92	1875.73	0.226688	Up	1.3e-10	NAC2	NAC domain protein IPR003441 (AHRD V1 *-*- A9PB02_POPTR); contains Interpro domain(s) IPR003441 No apical meristem (NAM) protein
Solyc11g008250	269.91	373.583	0.468334	Up	0.000142726	--	Single-stranded nucleic acid binding R3H domain protein (AHRD V1 **-- B4B323_9CHRO); contains Interpro domain(s) IPR003959 ATPase, AAA-type, core
Solyc11g008390	557.36	737.477	0.403723	Up	2.13e-09	--	U-box domain-containing protein 14 (AHRD V1 **-- PUB14_ARATH); contains Interpro domain(s) IPR011989 Armadillo-like helical
Solyc11g008540	11267.7	15912.4	0.497942	Up	7.77e-16	DCL2	Ribonuclease 3-like protein 3 (AHRD V1 *-*- RTL3_ORYSJ); contains Interpro domain(s) IPR000999 Ribonuclease III
Solyc11g010100	348.181	440.17	0.337862	Up	0.0231474	RABA4a	Ras-related protein Rab-25 (AHRD V1 ***- RAB25_BOVIN); contains Interpro domain(s) IPR015595 Rab11-related
Solyc11g010380	2415.35	5058.63	1.06638	Up	0	--	Mate efflux family protein (AHRD V1 **-- D7MN36_ARALY); contains Interpro domain(s) IPR002528 Multi antimicrobial extrusion protein MatE
Solyc11g010470	2035.09	2534.77	0.316708	Up	0.0244492	GRF8	14-3-3 protein beta/alpha (AHRD V1 **-- 1433B_XENTR); contains Interpro domain(s) IPR000308 14-3-3 protein
Solyc11g010560	378.786	473.71	0.322303	Up	0.0286006	KCA1	Kinesin-like protein (AHRD V1 *-*- Q9SS42_ARATH); contains Interpro domain(s) IPR001752 Kinesin, motor region
Solyc11g011920	1153.92	2170.49	0.911228	Up	1.72e-09	GAD1	Glutamate decarboxylase (AHRD V1 ***- Q8LKR4_TOBAC); contains Interpro domain(s) IPR010107 Glutamate decarboxylase
Solyc11g012440	350.504	497.444	0.504594	Up	0.00192613	--	U-box domain-containing protein 4 (AHRD V1 **-- PUB4_ARATH); contains Interpro domain(s) IPR011989 Armadillo-like helical
Solyc11g012930	231.008	363.048	0.651271	Up	1.52e-08	--	Nodulin family protein (AHRD V1 ***- A7L2Z5_GOSHI); contains Interpro domain(s) IPR000620 Protein of unknown function DUF6, transmembrane
Solyc11g013000	320.268	430.998	0.427918	Up	8.77e-07	--	Transmembrane emp24 domain-containing protein 10 (AHRD V1 ***- B6SSF8_MAIZE); contains Interpro domain(s) IPR000348 emp24/gp25L/p24
Solyc11g018550	249.681	373.123	0.578767	Up	0.00838113	--	Thylakoid-bound ascorbate peroxidase 6
Solyc11g020020	1.0698	55.7947	5.2405	Up	0	--	Serine/threonine-protein phosphatase 7 long form homolog (AHRD V1 **-- PPP7L_ARATH); contains Interpro domain(s) IPR019557 Aminotransferase-like, plant mobile domain
Solyc11g021060	113.64	321.587	1.49732	Up	0	--	Proteinase inhibitor (AHRD V1 ***- Q40378_NICAL); contains Interpro domain(s) IPR003465 Proteinase inhibitor I20, Pin2
Solyc11g027880	142.141	204.831	0.525813	Up	0.00028418	--	Phosphatidylinositol transfer protein SFH5 (AHRD V1 *--- SFH5_YARLI); contains Interpro domain(s) IPR001251 Cellular retinaldehyde-binding/triple function, C-terminal
Solyc11g030730	48.1575	96.8417	1.00162	Up	1.29e-07	--	Cytochrome P450
Solyc11g040150	188.156	282.087	0.583147	Up	0.00155123	--	Heparan-alpha-glucosaminide N-acetyltransferase (AHRD V1 **-- D2QUR2_SPILD); contains Interpro domain(s) IPR019259 Protein of unknown function DUF2261, transmembrane
Solyc11g044910	129.197	280.429	1.11556	Up	1.51e-05	--	Beta-xylosidase 1 (AHRD V1 ***- D7MNR6_ARALY); contains Interpro domain(s) IPR001764 Glycoside hydrolase, family 3, N-terminal
Solyc11g050940	3.05015	19.5211	2.52368	Up	0.000598489	--	HAT family dimerisation domain containing protein (AHRD V1 ***- Q2R194_ORYSJ); contains Interpro domain(s) IPR003656 Zinc finger, BED-type predicted
Solyc11g051160	3205.7	3773.13	0.235094	Up	0.0341518	--	Phosphatidylinositol transfer protein SFH5 (AHRD V1 *--- C5JFB2_AJEDS); contains Interpro domain(s) IPR001251 Cellular retinaldehyde-binding/triple function, C-terminal
Solyc11g064790	607.939	907.216	0.577193	Up	0	--	Signal peptide peptidase family protein (AHRD V1 ***- D7LQE4_ARALY); contains Interpro domain(s) IPR007369 Peptidase A22B, signal peptide peptidase
Solyc11g066320	270.888	431.545	0.670991	Up	0.0123098	--	Exostosin-like glycosyltransferase (AHRD V1 **-- A8I7L6_CHLRE); contains Interpro domain(s) IPR004263 Exostosin-like
Solyc11g066330	72.4327	112.182	0.628196	Up	0.0157025	--	Nodulin family protein (AHRD V1 ***- D7LIF1_ARALY); contains Interpro domain(s) IPR010658 Nodulin-like
Solyc11g068440	1683.83	1970.05	0.226436	Up	0.0100875	--	Glucan endo-1 3-beta-glucosidase 7 (AHRD V1 ***- B6T478_MAIZE); contains Interpro domain(s) IPR000490 Glycoside hydrolase, family 17
Solyc11g068770	714.366	903.268	0.338313	Up	4.32e-09	--	CCR4-NOT transcription complex subunit 7 (AHRD V1 ***- B4FG48_MAIZE); contains Interpro domain(s) IPR006941 Ribonuclease CAF1
Solyc11g068940	39.439	149.921	1.91534	Up	2.75e-14	--	U-box domain-containing protein 24 (AHRD V1 ***- D7LAS1_ARALY); contains Interpro domain(s) IPR003613 U box domain
Solyc11g068960	154.934	255.224	0.718587	Up	6.37e-12	--	Uncharacterized basic helix-loop-helix protein At1g64625 (AHRD V1 *--- Y1462_ARATH); contains Interpro domain(s) IPR001092 Basic helix-loop-helix dimerisation region bHLH
Solyc11g069070	263.93	646.741	1.29168	Up	0	--	Metal ion binding protein (AHRD V1 *-*- B6U064_MAIZE); contains Interpro domain(s) IPR006121 Heavy metal transport/detoxification protein
Solyc11g069450	44.5078	96.8828	1.11492	Up	2.56e-09	--	Arabidopsis thaliana genomic DNA chromosome 5 P1 clone MOK16 (AHRD V1 **-- Q9LYW2_ARATH); contains Interpro domain(s) IPR007608 Protein of unknown function DUF584
Solyc11g069960	8.43318	91.384	3.37472	Up	0	--	Receptor like kinase, RLK
Solyc11g071600	45.8728	136.862	1.56835	Up	5.22e-15	--	Aldehyde oxidase (AHRD V1 ***- Q9FV23_SOLLC); contains Interpro domain(s) IPR002346 Molybdopterin dehydrogenase, FAD-binding
Solyc11g071640	44.4008	204.045	2.18968	Up	1.41e-11	--	Beta-D-glucosidase (AHRD V1 ***- O82074_TROMA); contains Interpro domain(s) IPR001764 Glycoside hydrolase, family 3, N-terminal
Solyc11g071760	77.1128	171.84	1.15174	Up	3.76e-11	--	Calmodulin-like protein (AHRD V1 ***- Q0VJ70_DATME); contains Interpro domain(s) IPR018248 EF hand
Solyc11g072030	51.56	98.8299	0.933147	Up	9.39e-07	--	Non-specific lipid-transfer protein-like protein (AHRD V1 ***- C0KHK0_9CARY); contains Interpro domain(s) IPR003612 Plant lipid transfer protein/seed storage/trypsin-alpha amylase inhibitor
Solyc11g072110	362.995	450.239	0.310419	Up	0.0018792	--	1-AMINOCYCLOPROPANE-1-CARBOXYLATE OXIDASE-like protein (AHRD V1 **-- Q94CL5_ARATH); contains Interpro domain(s) IPR005123 Oxoglutarate and iron-dependent oxygenase
Solyc11g072480	215.643	364.693	0.756899	Up	3.8e-07	--	Senescence-associated protein (AHRD V1 ***- B6T9C5_MAIZE); contains Interpro domain(s) IPR000301 Tetraspanin, subgroup
Solyc11g072600	59.2344	130.295	1.13177	Up	4.28e-06	--	AP2-like ethylene-responsive transcription factor At1g79700 (AHRD V1 *--- AP2L3_ARATH); contains Interpro domain(s) IPR001471 Pathogenesis-related transcriptional factor and ERF, DNA-binding
Solyc11g072630	81.5284	188.493	1.20497	Up	0	--	Mitogen-activated protein kinase (AHRD V1 ***- Q8LT15_SOLTU); contains Interpro domain(s) IPR008351 JNK MAP kinase
Solyc11g072920	7.72628	31.2202	1.95793	Up	2.55e-06	--	Peroxidase 5 (AHRD V1 ***- Q9XFL6_PHAVU); contains Interpro domain(s) IPR002016 Haem peroxidase, plant/fungal/bacterial
Solyc11g073250	503.549	659.238	0.388385	Up	1.93e-05	--	Histone H2A (AHRD V1 ***- C6TMV8_SOYBN); contains Interpro domain(s) IPR002119 Histone H2A
Solyc12g005400	48.5259	271.494	2.47396	Up	0	--	Cyclic nucleotide gated channel (AHRD V1 ***- A9CRE4_MALDO); contains Interpro domain(s) IPR000595 Cyclic nucleotide-binding
Solyc12g005850	756.156	1157.76	0.614308	Up	6.77e-15	--	Multidrug resistance protein mdtK (AHRD V1 *--- MDTK_ERWAM); contains Interpro domain(s) IPR002528 Multi antimicrobial extrusion protein MatE
Solyc12g005910	325.314	605.493	0.895421	Up	0	--	B-cell receptor-associated protein 31-like containing protein (AHRD V1 ***- B6TG43_MAIZE); contains Interpro domain(s) IPR008417 B-cell receptor-associated 31-like
Solyc12g005920	9.78882	29.899	1.57068	Up	0.000903125	--	Fimbrin/plastin (AHRD V1 **-- Q17HT7_AEDAE); contains Interpro domain(s) IPR016146 Calponin-homology
Solyc12g006050	18.8717	60.7963	1.66609	Up	0.0262383	--	Nitrate transporter (AHRD V1 ***- Q8LG02_ARATH); contains Interpro domain(s) IPR000109 TGF-beta receptor, type I/II extracellular region
Solyc12g006260	115.036	467.341	2.01846	Up	3.83e-10	--	Glycine rich protein-interacting protein (AHRD V1 ***- Q4U602_TOBAC)
Solyc12g006380	248.886	717.136	1.52519	Up	0	--	1-aminocyclopropane-1-carboxylate oxidase-like protein (AHRD V1 **-* Q9LTH7_ARATH); contains Interpro domain(s) IPR005123 Oxoglutarate and iron-dependent oxygenase
Solyc12g006840	245.673	340.74	0.471251	Up	0.00080517	--	Serine/threonine kinase receptor (AHRD V1 **** Q7DMS5_BRANA); contains Interpro domain(s) IPR002290 Serine/threonine protein kinase
Solyc12g006980	2598.38	3513.26	0.435138	Up	1.7e-05	--	Leucine-rich repeat receptor-like protein kinase PEPR2 (AHRD V1 *--* PEPR2_ARATH); contains Interpro domain(s) IPR001611 Leucine-rich repeat
Solyc12g008660	188.195	327.555	0.798152	Up	2.47e-05	--	Zinc finger CCCH domain-containing protein 20 (AHRD V1 ***- C3H20_ARATH); contains Interpro domain(s) IPR000571 Zinc finger, CCCH-type
Solyc12g008770	123.977	176.451	0.507754	Up	0.0206712	--	Mitochondrial carrier protein-like (AHRD V1 ***- Q8S1A3_ORYSJ); contains Interpro domain(s) IPR002113 Adenine nucleotide translocator 1
Solyc12g008900	3.03814	14.9642	2.15433	Up	0.00709648	--	Cytokinin oxidase/dehydrogenase 2 (AHRD V1 ***- C0LPA7_SOLTU); contains Interpro domain(s) IPR015345 Cytokinin dehydrogenase 1, FAD and cytokinin binding
Solyc12g009520	116.262	211.692	0.862264	Up	3.14e-06	--	LRR receptor-like serine/threonine-protein kinase, RLP
Solyc12g009790	238.564	384.901	0.689153	Up	1.74e-09	--	Synaptotagmin-7 (AHRD V1 *--- SYT7_HUMAN); contains Interpro domain(s) IPR018029 C2 membrane targeting protein
Solyc12g010010	1452.47	1687.28	0.21614	Up	0.00285141	CNGC5	Cyclic nucleotide gated channel (AHRD V1 ***- A9CRE4_MALDO); contains Interpro domain(s) IPR000595 Cyclic nucleotide-binding
Solyc12g010740	1134.31	1498.98	0.402035	Up	0.00344241	SRF3	Receptor like kinase, RLK
Solyc12g010900	92.5962	195.986	1.07831	Up	1.11e-11	--	MAX2-like protein (Fragment) (AHRD V1 *-*- B6VC85_PONTR); contains Interpro domain(s) IPR006553 Leucine-rich repeat, cysteine-containing subtype
Solyc12g014420	109.423	224.976	1.03704	Up	0	--	Glucan endo-1 3-beta-glucosidase A6 (AHRD V1 ***- B6TIF7_MAIZE); contains Interpro domain(s) IPR000490 Glycoside hydrolase, family 17
Solyc12g017480	17.4889	45.5086	1.35886	Up	1.66e-05	--	Lrr, resistance protein fragment
Solyc12g036390	127.797	233.106	0.865011	Up	1.76e-12	--	Calmodulin-binding protein-like (AHRD V1 ***- Q943R3_ORYSJ); contains Interpro domain(s) IPR012416 Calmodulin binding protein-like
Solyc12g038430	0	70.5828	7.41132	Up	0	--	Kinesin-like calmodulin binding protein (AHRD V1 *-*- Q9FQL7_MAIZE)
Solyc12g038520	45.8722	97.5184	1.08115	Up	3.55e-09	--	Squamosa promoter binding protein 3 (AHRD V1 *-*- Q1MU26_PHYPA); contains Interpro domain(s) IPR004333 Transcription factor, SBP-box
Solyc12g040680	669.568	811.812	0.277757	Up	0.0322669	MPK9	Mitogen-activated protein kinase 9 (AHRD V1 **** Q5XU40_BRANA); contains Interpro domain(s) IPR002290 Serine/threonine protein kinase
Solyc12g042470	53.8953	140.783	1.37838	Up	3.16e-13	--	Reductase 2 (AHRD V1 **** Q6TY50_HYDMC); contains Interpro domain(s) IPR020471 Aldo/keto reductase subgroup
Solyc12g042600	106.887	670.823	2.64512	Up	0	--	UDP-glucosyltransferase family 1 protein (AHRD V1 ***- C6KI43_CITSI); contains Interpro domain(s) IPR002213 UDP-glucuronosyl/UDP-glucosyltransferase
Solyc12g044230	369.225	775.216	1.06925	Up	0	--	Os01g0786800 protein (Fragment) (AHRD V1 ***- Q0JIP0_ORYSJ); contains Interpro domain(s) IPR002781 Protein of unknown function DUF81
Solyc12g044330	9.74974	56.8407	2.4936	Up	1.19e-05	--	Aquaporin (AHRD V1 ***- O81186_VERFO); contains Interpro domain(s) IPR012269 Aquaporin
Solyc12g045030	868.015	1232	0.505007	Up	7.37e-14	--	Short-chain dehydrogenase/reductase family protein (AHRD V1 **-- D7LV30_ARALY); contains Interpro domain(s) IPR002347 Glucose/ribitol dehydrogenase
Solyc12g056360	55.9335	179.011	1.6709	Up	1.36e-06	--	Thaumatin-like protein (AHRD V1 **-- Q93XD4_SAMNI); contains Interpro domain(s) IPR001938 Thaumatin, pathogenesis-related
Solyc12g056640	743.877	906.882	0.285705	Up	0.00142239	--	Integral membrane protein like (AHRD V1 ***- B6TS40_MAIZE); contains Interpro domain(s) IPR004853 Protein of unknown function DUF250
Solyc12g057040	104.096	209.347	1.00508	Up	1.76e-10	--	Cryptochrome 1b
Solyc12g057060	256.71	394.332	0.618457	Up	5.84e-06	--	UDP-glucuronosyltransferase (AHRD V1 **-- Q5UB81_ARATH); contains Interpro domain(s) IPR002213 UDP-glucuronosyl/UDP-glucosyltransferase
Solyc12g082720	0.334372	24.259	5.03727	Up	1.7e-06	--	Unknown Protein (AHRD V1)
Solyc12g088230	3129.37	3414.81	0.125918	Up	0.0275318	RXW8	Early-responsive to dehydration protein-like (AHRD V1 **-- Q5JKX1_ORYSJ); contains Interpro domain(s) IPR003864 Protein of unknown function DUF221
Solyc12g088340	599.623	784.899	0.388213	Up	0.00563033	--	WD repeat protein (AHRD V1 **-- B8MEA9_TALSN); contains Interpro domain(s) IPR020472 G-protein beta WD-40 repeat, region
Solyc12g088390	12.4939	40.657	1.66963	Up	4.4e-05	--	Zinc-finger protein (AHRD V1 ***- Q40899_PETHY); contains Interpro domain(s) IPR007087 Zinc finger, C2H2-type
Solyc12g088670	279.855	397.149	0.504368	Up	2.77e-06	--	Cathepsin B-like cysteine proteinase (AHRD V1 **-- CYSP_SCHMA); contains Interpro domain(s) IPR013128 Peptidase C1A, papain IPR000169 Peptidase, cysteine peptidase active site IPR000668 Peptidase C1A, papain C-terminal
Solyc12g094390	12.1373	58.8542	2.23914	Up	6.27e-09	--	Syringolide-induced protein 14-1-1 (Fragment) (AHRD V1 *-*- Q06H38_ARAHY)
Solyc12g096500	304.674	663.518	1.1218	Up	0	--	CONSTANS-like protein (AHRD V1 ***- Q0MQL9_SOLTU); contains Interpro domain(s) IPR010402 CCT domain
Solyc12g096770	5.72097	17.87	1.57497	Up	0.0188329	--	Hydroxycinnamoyl CoA quinate transferase (AHRD V1 **-- D6BK25_CYNSC); contains Interpro domain(s) IPR003480 Transferase
Solyc12g096880	58.6429	160.991	1.45046	Up	3.31e-07	--	Tir, resistance protein fragment
Solyc12g096890	46.8231	114.803	1.28631	Up	4.32e-06	--	F-box protein PP2-B1 (AHRD V1 **-- PP2B1_ARATH)
Solyc12g097010	10.121	26.6428	1.36054	Up	0.0176043	--	Lrr, resistance protein fragment
Solyc12g098570	811.7	962.55	0.2458	Up	0.00266134	--	Receptor like kinase, RLK
Solyc12g100270	36.034	133.952	1.88216	Up	0	CER1	CER1 (AHRD V1 **-- B6TFH3_MAIZE); contains Interpro domain(s) IPR006694 Fatty acid hydroxylase
