# Supplementary material for: Genome-wide binding analysis of the tomato transcription factor SlDof1 reveals its regulatory impacts on fruit ripening
Source: Mol Hortic. 2021 Aug 28;1:9. doi: 10.1186/s43897-021-00011-y (PMC10514982; doi:10.1186/s43897-021-00011-y)
Supplement: Supplementary file 4 — Additional file 4: Data S2. SlDof1 binding peaks in three biological replicates of a ChIP-seq assay. [file 43897_2021_11_MOESM4_ESM.xlsx]

## Sheet: ChIP_Rep1_peaks
Data S2. SlDof1-binding peaks in three biological replicates of ChIP-seq assay.
SlDof1 binding peaks from ChIP-seq replicate 1 (ChIP Rep. 1)
Peak No.	Chr.	Peak start	Peak end	Peak length	P value (-log10)	Fold enrichment	FDR(%)
MACS_peak_1	SL2.50ch00	1684964	1685076	113	55.44	12.82	1.07
MACS_peak_2	SL2.50ch00	2215630	2215809	180	60.95	11.37	0.78
MACS_peak_3	SL2.50ch00	2216140	2216265	126	60.34	11.37	0.79
MACS_peak_4	SL2.50ch00	3320827	3320964	138	54.62	7.74	1.1
MACS_peak_5	SL2.50ch00	3395573	3395766	194	65.07	17.87	0.66
MACS_peak_6	SL2.50ch00	3409720	3409867	148	53.74	8.12	1.15
MACS_peak_7	SL2.50ch00	3903130	3903272	143	81.04	13	0.3
MACS_peak_8	SL2.50ch00	3923467	3923607	141	54.86	9.24	1.08
MACS_peak_9	SL2.50ch00	3939171	3939411	241	59.91	6.95	0.82
MACS_peak_10	SL2.50ch00	4035822	4036077	256	83.69	7.66	0.3
MACS_peak_11	SL2.50ch00	4040684	4040841	158	53.17	6.5	1.17
MACS_peak_12	SL2.50ch00	4047745	4047887	143	54.62	11.23	1.1
MACS_peak_13	SL2.50ch00	4056822	4056940	119	54.01	11.37	1.15
MACS_peak_14	SL2.50ch00	4056969	4057168	200	56	11.37	1.06
MACS_peak_15	SL2.50ch00	4075685	4075881	197	86.66	11.05	0.28
MACS_peak_16	SL2.50ch00	4119328	4119532	205	80.99	10.47	0.3
MACS_peak_17	SL2.50ch00	4142461	4142603	143	62.87	14.44	0.69
MACS_peak_18	SL2.50ch00	4157542	4157715	174	71	7.81	0.5
MACS_peak_19	SL2.50ch00	5257231	5257578	348	61.12	5.68	0.76
MACS_peak_20	SL2.50ch00	5260914	5261128	215	52.19	5.79	1.21
MACS_peak_21	SL2.50ch00	5837939	5838353	415	90.54	7.96	0.24
MACS_peak_22	SL2.50ch00	6405171	6405766	596	264.43	7.71	0.06
MACS_peak_23	SL2.50ch00	6681746	6682030	285	64.27	5.44	0.68
MACS_peak_24	SL2.50ch00	6712501	6713197	697	64.42	4.3	0.68
MACS_peak_25	SL2.50ch00	6847280	6847924	645	220.87	8.04	0.04
MACS_peak_26	SL2.50ch00	6847969	6848404	436	91.64	5.61	0.25
MACS_peak_27	SL2.50ch00	6848984	6850101	1118	191.91	5.47	0.07
MACS_peak_28	SL2.50ch00	6850706	6851041	336	68.76	4.6	0.58
MACS_peak_29	SL2.50ch00	6851049	6851461	413	88.56	5.61	0.26
MACS_peak_30	SL2.50ch00	6895769	6896036	268	78.57	8.16	0.36
MACS_peak_31	SL2.50ch00	6938283	6938750	468	94.78	7.26	0.23
MACS_peak_32	SL2.50ch00	8194906	8195021	116	79.22	10.41	0.36
MACS_peak_33	SL2.50ch00	8589224	8589414	191	65.87	11.37	0.65
MACS_peak_34	SL2.50ch00	8589665	8589868	204	81.3	13.46	0.31
MACS_peak_35	SL2.50ch00	8590069	8590394	326	102.44	8.23	0.2
MACS_peak_36	SL2.50ch00	8756639	8758211	1573	241.42	4.56	0.05
MACS_peak_37	SL2.50ch00	8758356	8758981	626	56.01	4.44	1.06
MACS_peak_38	SL2.50ch00	8771011	8772376	1366	350.67	6.54	0
MACS_peak_39	SL2.50ch00	8775840	8777570	1731	134.28	3.98	0.05
MACS_peak_40	SL2.50ch00	8804977	8806478	1502	83.55	4.01	0.3
MACS_peak_41	SL2.50ch00	8806886	8808313	1428	120.61	5.9	0.09
MACS_peak_42	SL2.50ch00	8808325	8809134	810	189.01	5.85	0.06
MACS_peak_43	SL2.50ch00	8809998	8811376	1379	205.48	4.55	0.04
MACS_peak_44	SL2.50ch00	8812200	8812993	794	123.39	5.19	0.1
MACS_peak_45	SL2.50ch00	8813063	8813888	826	480.67	7.13	0
MACS_peak_46	SL2.50ch00	8816703	8818029	1327	120.64	4.6	0.09
MACS_peak_47	SL2.50ch00	9216482	9216694	213	78.43	10.63	0.36
MACS_peak_48	SL2.50ch00	9234710	9234833	124	51.95	9.62	1.22
MACS_peak_49	SL2.50ch00	9235006	9235146	141	54.62	12.65	1.1
MACS_peak_50	SL2.50ch00	9942151	9942507	357	87.29	8.63	0.27
MACS_peak_51	SL2.50ch00	9942735	9943059	325	96.08	5.79	0.24
MACS_peak_52	SL2.50ch00	9943264	9943702	439	89.33	5.3	0.25
MACS_peak_53	SL2.50ch00	9953357	9953503	147	62.2	9.75	0.73
MACS_peak_54	SL2.50ch00	10449936	10450146	211	79.22	11.84	0.36
MACS_peak_55	SL2.50ch00	10452679	10452882	204	73.57	11.88	0.43
MACS_peak_56	SL2.50ch00	10459039	10459495	457	184.59	12.53	0.06
MACS_peak_57	SL2.50ch00	10474136	10474345	210	71.37	6.06	0.49
MACS_peak_58	SL2.50ch00	10474550	10474796	247	53.17	6.47	1.17
MACS_peak_59	SL2.50ch00	10474802	10475175	374	79.03	7.48	0.36
MACS_peak_60	SL2.50ch00	10475177	10475661	485	78.97	4.95	0.36
MACS_peak_61	SL2.50ch00	11395904	11396065	162	51.73	9.09	1.23
MACS_peak_62	SL2.50ch00	11598961	11599079	119	54.01	9.75	1.15
MACS_peak_63	SL2.50ch00	11619362	11619683	322	103.44	7.88	0.2
MACS_peak_64	SL2.50ch00	11632426	11632700	275	52.65	6.17	1.21
MACS_peak_65	SL2.50ch00	11729659	11729807	149	53.47	9.75	1.16
MACS_peak_66	SL2.50ch00	11730824	11731192	369	147.24	19.04	0.06
MACS_peak_67	SL2.50ch00	11731761	11731942	182	59.36	9.53	0.86
MACS_peak_68	SL2.50ch00	11892007	11892615	609	51.32	3.01	1.25
MACS_peak_69	SL2.50ch00	11893694	11894473	780	93.09	3.65	0.25
MACS_peak_70	SL2.50ch00	11896242	11898512	2271	152.78	3.72	0.04
MACS_peak_71	SL2.50ch00	12022323	12022471	149	58.24	9.36	0.98
MACS_peak_72	SL2.50ch00	12023712	12024028	317	97.17	7.11	0.23
MACS_peak_73	SL2.50ch00	12024059	12024192	134	52.26	8.27	1.22
MACS_peak_74	SL2.50ch00	12024332	12024560	229	104.15	9.42	0.19
MACS_peak_75	SL2.50ch00	12024801	12025217	417	85.49	7.48	0.29
MACS_peak_76	SL2.50ch00	12025286	12025483	198	77.46	10.73	0.39
MACS_peak_77	SL2.50ch00	12058769	12058951	183	52.19	9.03	1.21
MACS_peak_78	SL2.50ch00	12059398	12059519	122	61.69	13	0.75
MACS_peak_79	SL2.50ch00	12059578	12059806	229	91.67	11.3	0.25
MACS_peak_80	SL2.50ch00	12101010	12103050	2041	183.34	3.27	0.06
MACS_peak_81	SL2.50ch00	12103237	12108892	5656	53.21	3.57	1.17
MACS_peak_82	SL2.50ch00	12336680	12337305	626	64.08	3.48	0.69
MACS_peak_83	SL2.50ch00	12337870	12338308	439	58.89	4.59	0.92
MACS_peak_84	SL2.50ch00	12395677	12395931	255	57.27	6.12	0.99
MACS_peak_85	SL2.50ch00	12415620	12415704	85	55.44	10.1	1.07
MACS_peak_86	SL2.50ch00	12430884	12431638	755	58.07	3.61	0.97
MACS_peak_87	SL2.50ch00	12533161	12533481	321	53.37	7.48	1.16
MACS_peak_88	SL2.50ch00	12534554	12535364	811	200.12	6.17	0.04
MACS_peak_89	SL2.50ch00	12535904	12536237	334	50.24	4.49	1.41
MACS_peak_90	SL2.50ch00	12685763	12686555	793	124.86	5.25	0.1
MACS_peak_91	SL2.50ch00	12705381	12705530	150	69.74	9.75	0.55
MACS_peak_92	SL2.50ch00	12706954	12707108	155	68.14	11.37	0.59
MACS_peak_93	SL2.50ch00	12733664	12734100	437	54.61	3.81	1.1
MACS_peak_94	SL2.50ch00	12746377	12746596	220	56.07	6.04	1.06
MACS_peak_95	SL2.50ch00	12790858	12792118	1261	316.17	6.12	0
MACS_peak_96	SL2.50ch00	12874145	12874749	605	120.85	5.82	0.09
MACS_peak_97	SL2.50ch00	12888186	12889265	1080	123.51	4.04	0.1
MACS_peak_98	SL2.50ch00	12914031	12914227	197	61.9	8.27	0.73
MACS_peak_99	SL2.50ch00	12914375	12914630	256	91.67	9.19	0.25
MACS_peak_100	SL2.50ch00	12915283	12915459	177	61.75	11.37	0.74
MACS_peak_101	SL2.50ch00	12989122	12989487	366	69.36	5.75	0.55
MACS_peak_102	SL2.50ch00	13206789	13207157	369	92.11	6.77	0.25
MACS_peak_103	SL2.50ch00	13313186	13313976	791	126.41	5.07	0.1
MACS_peak_104	SL2.50ch00	13314184	13315250	1067	624.27	9.47	0
MACS_peak_105	SL2.50ch00	13329761	13330113	353	64.42	5.81	0.68
MACS_peak_106	SL2.50ch00	13366078	13367444	1367	254.44	6.68	0.06
MACS_peak_107	SL2.50ch00	13367661	13368037	377	55.85	4.12	1.06
MACS_peak_108	SL2.50ch00	13441676	13442036	361	116.62	10.41	0.12
MACS_peak_109	SL2.50ch00	13481449	13482233	785	54.32	3.95	1.13
MACS_peak_110	SL2.50ch00	13482240	13482992	753	100.55	4.97	0.19
MACS_peak_111	SL2.50ch00	13571050	13572127	1078	80.02	3.89	0.35
MACS_peak_112	SL2.50ch00	13618557	13618680	124	52.19	6.49	1.21
MACS_peak_113	SL2.50ch00	13620788	13621549	762	63.48	4.73	0.69
MACS_peak_114	SL2.50ch00	13621845	13622074	230	68.41	5.82	0.59
MACS_peak_115	SL2.50ch00	13625584	13625661	78	101.74	17.87	0.2
MACS_peak_116	SL2.50ch00	13633219	13634251	1033	346.56	5.85	0
MACS_peak_117	SL2.50ch00	13635008	13636808	1801	106.56	3.26	0.18
MACS_peak_118	SL2.50ch00	13637033	13638026	994	88.75	4.29	0.25
MACS_peak_119	SL2.50ch00	13664802	13665206	405	74.88	5.28	0.4
MACS_peak_120	SL2.50ch00	13666033	13666384	352	62.39	4.51	0.7
MACS_peak_121	SL2.50ch00	13671121	13671580	460	64.22	6.06	0.68
MACS_peak_122	SL2.50ch00	13671635	13672021	387	105.47	7.05	0.18
MACS_peak_123	SL2.50ch00	13740851	13741231	381	66.7	5.98	0.61
MACS_peak_124	SL2.50ch00	13741727	13742104	378	188.86	11.66	0.06
MACS_peak_125	SL2.50ch00	13742326	13742529	204	160.88	13.27	0.05
MACS_peak_126	SL2.50ch00	13744661	13745079	419	103.9	9.76	0.2
MACS_peak_127	SL2.50ch00	13754196	13754590	395	81.71	5.21	0.31
MACS_peak_128	SL2.50ch00	13948845	13949078	234	69.79	10.14	0.55
MACS_peak_129	SL2.50ch00	13969298	13969750	453	56.66	4.81	1.02
MACS_peak_130	SL2.50ch00	14087027	14087451	425	51.4	4.15	1.24
MACS_peak_131	SL2.50ch00	14088921	14089166	246	69.46	6.65	0.54
MACS_peak_132	SL2.50ch00	14131954	14132241	288	77.7	9.05	0.38
MACS_peak_133	SL2.50ch00	14151464	14151691	228	54.96	5.44	1.08
MACS_peak_134	SL2.50ch00	14151876	14152050	175	66.82	7.85	0.61
MACS_peak_135	SL2.50ch00	14371806	14372048	243	53.7	4.62	1.15
MACS_peak_136	SL2.50ch00	14374497	14374830	334	91.89	7.48	0.25
MACS_peak_137	SL2.50ch00	14389262	14390016	755	137	5.48	0.06
MACS_peak_138	SL2.50ch00	14392257	14393183	927	243.03	7.11	0.05
MACS_peak_139	SL2.50ch00	14533114	14533883	770	139.62	6.62	0.06
MACS_peak_140	SL2.50ch00	14614995	14615146	152	201	37.37	0.04
MACS_peak_141	SL2.50ch00	14742740	14742885	146	54.29	11.37	1.14
MACS_peak_142	SL2.50ch00	14799382	14799669	288	52.95	4.64	1.18
MACS_peak_143	SL2.50ch00	14839497	14840740	1244	516.96	8.31	0
MACS_peak_144	SL2.50ch00	14841080	14842093	1014	272.05	7.76	0
MACS_peak_145	SL2.50ch00	14842286	14843328	1043	259.88	8.35	0.06
MACS_peak_146	SL2.50ch00	14858510	14859313	804	147.24	5.85	0.06
MACS_peak_147	SL2.50ch00	15001566	15002034	469	53.59	3.51	1.16
MACS_peak_148	SL2.50ch00	15305011	15305236	226	104.94	11.37	0.18
MACS_peak_149	SL2.50ch00	15325974	15326382	409	116.52	7.76	0.12
MACS_peak_150	SL2.50ch00	15692870	15693547	678	149.04	5.32	0.04
MACS_peak_151	SL2.50ch00	15704863	15705134	272	54.56	5.24	1.11
MACS_peak_152	SL2.50ch00	15716428	15716610	183	50.85	5.79	1.3
MACS_peak_153	SL2.50ch00	15737292	15737632	341	89.62	6.8	0.25
MACS_peak_154	SL2.50ch00	15762557	15762840	284	54.22	5.79	1.14
MACS_peak_155	SL2.50ch00	15771026	15771448	423	79.71	5.25	0.35
MACS_peak_156	SL2.50ch00	15825250	15825616	367	53.84	4.12	1.15
MACS_peak_157	SL2.50ch00	15825852	15826171	320	61.79	5.34	0.73
MACS_peak_158	SL2.50ch00	15827267	15827906	640	52.58	3.69	1.21
MACS_peak_159	SL2.50ch00	15944343	15944794	452	62.8	4.56	0.69
MACS_peak_160	SL2.50ch00	16014334	16015583	1250	51.2	3.14	1.27
MACS_peak_161	SL2.50ch00	16023189	16023396	208	53.92	5.06	1.15
MACS_peak_162	SL2.50ch00	16023727	16024111	385	72.79	6.48	0.48
MACS_peak_163	SL2.50ch00	16026094	16026515	422	181.98	8.25	0.06
MACS_peak_164	SL2.50ch00	16120954	16121253	300	84.55	5.98	0.28
MACS_peak_165	SL2.50ch00	16138170	16138536	367	119.74	8.55	0.12
MACS_peak_166	SL2.50ch00	16296463	16296592	130	50.7	11.37	1.37
MACS_peak_167	SL2.50ch00	16314667	16315170	504	133.45	5.65	0.05
MACS_peak_168	SL2.50ch00	16418986	16419237	252	118.57	13.19	0.12
MACS_peak_169	SL2.50ch00	16481300	16481977	678	81.74	4.51	0.31
MACS_peak_170	SL2.50ch00	16482353	16482828	476	86.71	5.44	0.28
MACS_peak_171	SL2.50ch00	16817636	16817758	123	52.77	9.75	1.19
MACS_peak_172	SL2.50ch00	16878528	16879547	1020	52.95	2.44	1.18
MACS_peak_173	SL2.50ch00	16883147	16883758	612	62.5	3.9	0.7
MACS_peak_174	SL2.50ch00	16883767	16884109	343	76.49	6.08	0.38
MACS_peak_175	SL2.50ch00	16884143	16884679	537	60.11	3.61	0.81
MACS_peak_176	SL2.50ch00	16894947	16895490	544	69.43	3.97	0.55
MACS_peak_177	SL2.50ch00	16966671	16967282	612	166.79	6.12	0.05
MACS_peak_178	SL2.50ch00	16967818	16968391	574	117.74	6.98	0.12
MACS_peak_179	SL2.50ch00	16976843	16977569	727	174.69	5.49	0.05
MACS_peak_180	SL2.50ch00	16987371	16987872	502	134.17	7.11	0.05
MACS_peak_181	SL2.50ch00	17001085	17001239	155	80.95	13.46	0.3
MACS_peak_182	SL2.50ch00	17001747	17001818	72	86.91	13.46	0.27
MACS_peak_183	SL2.50ch00	17031327	17031498	172	52.19	6.17	1.21
MACS_peak_184	SL2.50ch00	17032080	17032285	206	51.98	5.82	1.22
MACS_peak_185	SL2.50ch00	17077627	17077914	288	51.71	4.97	1.23
MACS_peak_186	SL2.50ch00	17290168	17290459	292	82.49	7.65	0.3
MACS_peak_187	SL2.50ch00	17679760	17680236	477	62.28	3.45	0.73
MACS_peak_188	SL2.50ch00	17698500	17699241	742	95.39	4.49	0.24
MACS_peak_189	SL2.50ch00	17699865	17700327	463	80.18	5.38	0.34
MACS_peak_190	SL2.50ch00	17870135	17870498	364	98.61	7.48	0.22
MACS_peak_191	SL2.50ch00	17914235	17915770	1536	587	10.04	0
MACS_peak_192	SL2.50ch00	18022453	18022966	514	115.91	5.01	0.16
MACS_peak_193	SL2.50ch00	18022987	18023686	700	109.97	5.07	0.16
MACS_peak_194	SL2.50ch00	18034124	18034266	143	55.14	9.75	1.07
MACS_peak_195	SL2.50ch00	18134085	18135308	1224	75.76	4.17	0.38
MACS_peak_196	SL2.50ch00	18135877	18136456	580	131.85	6.51	0.07
MACS_peak_197	SL2.50ch00	18157946	18158651	706	92.7	9.09	0.25
MACS_peak_198	SL2.50ch00	18214526	18215842	1317	436.77	6.77	0
MACS_peak_199	SL2.50ch00	18216093	18216576	484	94.07	6.11	0.23
MACS_peak_200	SL2.50ch00	18259594	18261837	2244	271.6	6.35	0
MACS_peak_201	SL2.50ch00	18326411	18326776	366	52.42	5.31	1.21
MACS_peak_202	SL2.50ch00	18790796	18790972	177	54.96	6.54	1.08
MACS_peak_203	SL2.50ch00	18791047	18791157	111	59.68	7.8	0.82
MACS_peak_204	SL2.50ch00	18849333	18849517	185	94.31	10.38	0.23
MACS_peak_205	SL2.50ch00	18911316	18912262	947	149.08	5.79	0.04
MACS_peak_206	SL2.50ch00	18923592	18923965	374	85.82	5.39	0.29
MACS_peak_207	SL2.50ch00	19020916	19021601	686	98.92	5.38	0.22
MACS_peak_208	SL2.50ch00	19021954	19022687	734	149.56	5.8	0.04
MACS_peak_209	SL2.50ch00	19055587	19055803	217	73.75	6.73	0.43
MACS_peak_210	SL2.50ch00	19056078	19056388	311	54.51	4.19	1.12
MACS_peak_211	SL2.50ch00	19056910	19057127	218	71	13.7	0.5
MACS_peak_212	SL2.50ch00	19081329	19081429	101	57.08	11.97	1.01
MACS_peak_213	SL2.50ch00	19081933	19082213	281	85.51	9.82	0.29
MACS_peak_214	SL2.50ch00	19132845	19133090	246	126.83	12.42	0.1
MACS_peak_215	SL2.50ch00	19174568	19174741	174	61.91	9.62	0.73
MACS_peak_216	SL2.50ch00	19182130	19182495	366	115	10.04	0.16
MACS_peak_217	SL2.50ch00	19294511	19294950	440	58.11	5.55	0.97
MACS_peak_218	SL2.50ch00	19306394	19307370	977	331.66	7.18	0
MACS_peak_219	SL2.50ch00	19432830	19433065	236	72.14	7.18	0.49
MACS_peak_220	SL2.50ch00	19558117	19558316	200	58.05	11.66	0.97
MACS_peak_221	SL2.50ch00	19680287	19680778	492	91.84	5.34	0.25
MACS_peak_222	SL2.50ch00	19790369	19791181	813	283.43	8.18	0
MACS_peak_223	SL2.50ch00	19791187	19791419	233	58	5.47	0.97
MACS_peak_224	SL2.50ch00	19791693	19792578	886	348.43	10.36	0
MACS_peak_225	SL2.50ch00	19976723	19976880	158	58.99	11.37	0.91
MACS_peak_226	SL2.50ch00	20033739	20034032	294	77.62	7.14	0.38
MACS_peak_227	SL2.50ch00	20045529	20046116	588	124.48	6.18	0.1
MACS_peak_228	SL2.50ch00	20064515	20064626	112	54.62	10.05	1.1
MACS_peak_229	SL2.50ch00	20117774	20117954	181	52.19	9.48	1.21
MACS_peak_230	SL2.50ch00	20193754	20194207	454	98.73	5.94	0.22
MACS_peak_231	SL2.50ch00	20201722	20202450	729	537.57	15.22	0
MACS_peak_232	SL2.50ch00	20202612	20203161	550	53.81	3.29	1.15
MACS_peak_233	SL2.50ch00	20263636	20264019	384	54.11	4.85	1.14
MACS_peak_234	SL2.50ch00	20345097	20345370	274	70.57	7.14	0.52
MACS_peak_235	SL2.50ch00	20431981	20432098	118	71	9	0.5
MACS_peak_236	SL2.50ch00	20467152	20467842	691	119.27	5.67	0.12
MACS_peak_237	SL2.50ch00	20467850	20468176	327	60.26	3.88	0.8
MACS_peak_238	SL2.50ch00	20472159	20472609	451	195.38	5.83	0.03
MACS_peak_239	SL2.50ch00	20546567	20547377	811	104.26	4.55	0.19
MACS_peak_240	SL2.50ch00	20641695	20642447	753	225.36	6.41	0.04
MACS_peak_241	SL2.50ch00	20655014	20655207	194	74.55	11.61	0.4
MACS_peak_242	SL2.50ch00	20679692	20680217	526	95.86	5.46	0.24
MACS_peak_243	SL2.50ch00	20680700	20681571	872	474.58	10.03	0
MACS_peak_244	SL2.50ch00	20760488	20760889	402	78.7	5.79	0.36
MACS_peak_245	SL2.50ch00	20783801	20784424	624	101.93	4.52	0.2
MACS_peak_246	SL2.50ch00	20855075	20855390	316	53.67	4.91	1.16
MACS_peak_247	SL2.50ch00	20856228	20856952	725	140.82	5.73	0.06
MACS_peak_248	SL2.50ch00	20879869	20880264	396	85.2	5.31	0.28
MACS_peak_249	SL2.50ch00	20903786	20903921	136	57.19	11.37	1
MACS_peak_250	SL2.50ch00	21193924	21194170	247	102.17	12.47	0.2
MACS_peak_251	SL2.50ch00	21312125	21312578	454	168.54	7.57	0.05
MACS_peak_252	SL2.50ch00	21312590	21313258	669	264.56	7.23	0.06
MACS_peak_253	SL2.50ch00	21372496	21372674	179	61.21	11.37	0.77
MACS_peak_254	SL2.50ch00	21372688	21372829	142	80.36	19.12	0.34
MACS_peak_255	SL2.50ch00	21436441	21436888	448	89.25	5.44	0.25
MACS_peak_256	SL2.50ch00	21769392	21769840	449	104.05	7.95	0.2
MACS_peak_257	SL2.50ch01	2694	3383	690	58.73	4.57	0.93
MACS_peak_258	SL2.50ch01	8484	8779	296	58.6	5.59	0.94
MACS_peak_259	SL2.50ch01	18110	18370	261	55.73	5.97	1.05
MACS_peak_260	SL2.50ch01	21099	21467	369	128.23	6.51	0.1
MACS_peak_261	SL2.50ch01	22835	23140	306	57.74	5.73	0.99
MACS_peak_262	SL2.50ch01	27778	28421	644	104.04	4.97	0.2
MACS_peak_263	SL2.50ch01	43936	44471	536	80.68	4.41	0.33
MACS_peak_264	SL2.50ch01	62133	62596	464	120.74	4.7	0.09
MACS_peak_265	SL2.50ch01	73215	73934	720	107.83	5.31	0.19
MACS_peak_266	SL2.50ch01	78270	78605	336	62.27	5.61	0.73
MACS_peak_267	SL2.50ch01	79029	79623	595	64.64	4.49	0.67
MACS_peak_268	SL2.50ch01	90592	91291	700	115.02	4.43	0.16
MACS_peak_269	SL2.50ch01	99222	99576	355	50.68	5.18	1.37
MACS_peak_270	SL2.50ch01	110133	110828	696	133.05	5.37	0.07
MACS_peak_271	SL2.50ch01	114856	115302	447	55.05	3.13	1.07
MACS_peak_272	SL2.50ch01	119215	119802	588	76.26	4.48	0.38
MACS_peak_273	SL2.50ch01	128947	129505	559	66.8	4.29	0.61
MACS_peak_274	SL2.50ch01	129507	131465	1959	423.45	7.05	0
MACS_peak_275	SL2.50ch01	135375	136053	679	64.82	3.61	0.67
MACS_peak_276	SL2.50ch01	158607	159753	1147	257.64	5.7	0.06
MACS_peak_277	SL2.50ch01	160120	160884	765	363.9	7.98	0
MACS_peak_278	SL2.50ch01	161435	162094	660	93.07	4.79	0.25
MACS_peak_279	SL2.50ch01	162552	163255	704	140.25	7.77	0.06
MACS_peak_280	SL2.50ch01	163898	164450	553	103.77	4.87	0.2
MACS_peak_281	SL2.50ch01	169605	171096	1492	198.75	4.81	0.03
MACS_peak_282	SL2.50ch01	171455	171814	360	68.48	4.83	0.59
MACS_peak_283	SL2.50ch01	171888	172335	448	80.18	5.43	0.34
MACS_peak_284	SL2.50ch01	173089	173695	607	120.81	6.18	0.09
MACS_peak_285	SL2.50ch01	174130	174518	389	57	4.36	1.01
MACS_peak_286	SL2.50ch01	183853	184271	419	126.61	8.61	0.1
MACS_peak_287	SL2.50ch01	210988	211739	752	94.65	4.22	0.23
MACS_peak_288	SL2.50ch01	236824	237274	451	64.55	4.66	0.67
MACS_peak_289	SL2.50ch01	237917	238466	550	81.24	5.74	0.31
MACS_peak_290	SL2.50ch01	245485	246076	592	127.88	6.4	0.1
MACS_peak_291	SL2.50ch01	266244	267631	1388	402.86	6.41	0
MACS_peak_292	SL2.50ch01	267641	268676	1036	202.26	6.02	0.04
MACS_peak_293	SL2.50ch01	274344	274721	378	135.71	7.11	0.05
MACS_peak_294	SL2.50ch01	274727	275719	993	396.8	8.73	0
MACS_peak_295	SL2.50ch01	284833	285201	369	89.33	6.37	0.25
MACS_peak_296	SL2.50ch01	285206	285759	554	257.85	10.82	0.06
MACS_peak_297	SL2.50ch01	285778	286216	439	164.21	9.82	0.05
MACS_peak_298	SL2.50ch01	287695	288159	465	148.2	8.13	0.04
MACS_peak_299	SL2.50ch01	289763	290475	713	132.06	6.34	0.07
MACS_peak_300	SL2.50ch01	297880	298284	405	52.42	4.81	1.21
MACS_peak_301	SL2.50ch01	306847	307104	258	50.63	6.25	1.37
MACS_peak_302	SL2.50ch01	307855	309009	1155	180.29	5.71	0.06
MACS_peak_303	SL2.50ch01	312851	314352	1502	283.58	6.02	0
MACS_peak_304	SL2.50ch01	322170	322846	677	112.32	5.06	0.15
MACS_peak_305	SL2.50ch01	324934	325529	596	215.57	6.48	0.04
MACS_peak_306	SL2.50ch01	325876	326687	812	252.13	7.29	0.06
MACS_peak_307	SL2.50ch01	326865	327182	318	55.51	6.12	1.07
MACS_peak_308	SL2.50ch01	327232	327846	615	252.63	7.99	0.06
MACS_peak_309	SL2.50ch01	344447	344815	369	61.68	4.49	0.75
MACS_peak_310	SL2.50ch01	374365	375160	796	67.78	3.97	0.61
MACS_peak_311	SL2.50ch01	392416	393498	1083	260.18	8.57	0.06
MACS_peak_312	SL2.50ch01	404568	405052	485	98.85	5.14	0.22
MACS_peak_313	SL2.50ch01	414947	415839	893	230.79	6.06	0.05
MACS_peak_314	SL2.50ch01	426250	426690	441	234.29	6.47	0.05
MACS_peak_315	SL2.50ch01	436395	436886	492	118.12	6.5	0.12
MACS_peak_316	SL2.50ch01	437664	438392	729	248.58	6.74	0.05
MACS_peak_317	SL2.50ch01	457349	457562	214	53.17	4.8	1.17
MACS_peak_318	SL2.50ch01	470985	471557	573	188.43	7.5	0.06
MACS_peak_319	SL2.50ch01	474890	475194	305	61.74	6.27	0.74
MACS_peak_320	SL2.50ch01	480125	480975	851	113.56	5.51	0.16
MACS_peak_321	SL2.50ch01	517862	518374	513	148.38	7.48	0.04
MACS_peak_322	SL2.50ch01	518714	519248	535	172.69	6.95	0.05
MACS_peak_323	SL2.50ch01	524509	524862	354	55.33	4.24	1.07
MACS_peak_324	SL2.50ch01	527231	528061	831	124.65	5.04	0.1
MACS_peak_325	SL2.50ch01	563774	564696	923	217.8	8.86	0.04
MACS_peak_326	SL2.50ch01	599996	600460	465	141.81	5.8	0.06
MACS_peak_327	SL2.50ch01	634279	634602	324	54	5.13	1.15
MACS_peak_328	SL2.50ch01	635526	636198	673	201.25	9.46	0.04
MACS_peak_329	SL2.50ch01	642073	642561	489	108.87	6.35	0.19
MACS_peak_330	SL2.50ch01	728349	728544	196	52.96	6.01	1.18
MACS_peak_331	SL2.50ch01	764730	765315	586	381.77	13.15	0
MACS_peak_332	SL2.50ch01	765382	766358	977	121.72	5.37	0.09
MACS_peak_333	SL2.50ch01	802211	803083	873	375.64	10.11	0
MACS_peak_334	SL2.50ch01	803222	803787	566	97.63	5.59	0.23
MACS_peak_335	SL2.50ch01	826973	827489	517	101.88	4.64	0.2
MACS_peak_336	SL2.50ch01	828366	828959	594	129.25	5.34	0.1
MACS_peak_337	SL2.50ch01	829725	830059	335	72.69	4.75	0.47
MACS_peak_338	SL2.50ch01	850541	851177	637	154.66	6.73	0.04
MACS_peak_339	SL2.50ch01	881750	882511	762	149.23	5.4	0.04
MACS_peak_340	SL2.50ch01	882514	883136	623	264.16	8.39	0.06
MACS_peak_341	SL2.50ch01	893424	894164	741	52.47	4.33	1.21
MACS_peak_342	SL2.50ch01	894676	895433	758	405.35	9.3	0
MACS_peak_343	SL2.50ch01	902800	903900	1101	104.17	4	0.19
MACS_peak_344	SL2.50ch01	909273	909536	264	51.53	5.98	1.23
MACS_peak_345	SL2.50ch01	1006555	1007058	504	98.16	6.49	0.22
MACS_peak_346	SL2.50ch01	1019775	1020246	472	133.17	8.1	0.07
MACS_peak_347	SL2.50ch01	1020329	1020763	435	60.26	5.17	0.8
MACS_peak_348	SL2.50ch01	1027270	1027640	371	76.03	6.05	0.39
MACS_peak_349	SL2.50ch01	1036272	1036801	530	52.97	3.94	1.18
MACS_peak_350	SL2.50ch01	1037540	1038059	520	66.86	4.75	0.61
MACS_peak_351	SL2.50ch01	1038886	1040740	1855	624.76	8.76	0
MACS_peak_352	SL2.50ch01	1041504	1041797	294	53.94	4.65	1.15
MACS_peak_353	SL2.50ch01	1045754	1046716	963	160.34	5.24	0.05
MACS_peak_354	SL2.50ch01	1054770	1055136	367	70.54	4.46	0.54
MACS_peak_355	SL2.50ch01	1055421	1056208	788	59.76	3.8	0.83
MACS_peak_356	SL2.50ch01	1078485	1079000	516	104.87	5.75	0.18
MACS_peak_357	SL2.50ch01	1088215	1088706	492	72.08	4.67	0.49
MACS_peak_358	SL2.50ch01	1098224	1098688	465	112.18	6.38	0.17
MACS_peak_359	SL2.50ch01	1107583	1107963	381	74.32	5.26	0.41
MACS_peak_360	SL2.50ch01	1109134	1110220	1087	100.61	4.49	0.19
MACS_peak_361	SL2.50ch01	1112856	1114084	1229	269.79	6.04	0.07
MACS_peak_362	SL2.50ch01	1115585	1116503	919	176.23	5.79	0.06
MACS_peak_363	SL2.50ch01	1117865	1118180	316	51.6	4.85	1.23
MACS_peak_364	SL2.50ch01	1135633	1136325	693	148.15	5.79	0.04
MACS_peak_365	SL2.50ch01	1265219	1266045	827	224.96	5.67	0.04
MACS_peak_366	SL2.50ch01	1273175	1273573	399	68.29	4.76	0.59
MACS_peak_367	SL2.50ch01	1273795	1274416	622	126.15	7.71	0.1
MACS_peak_368	SL2.50ch01	1307844	1308387	544	113.01	5.94	0.16
MACS_peak_369	SL2.50ch01	1310767	1311571	805	153.23	5.87	0.04
MACS_peak_370	SL2.50ch01	1311648	1312336	689	80.75	5.08	0.33
MACS_peak_371	SL2.50ch01	1312853	1313591	739	100.04	4.99	0.2
MACS_peak_372	SL2.50ch01	1314713	1315031	319	51.35	4.8	1.23
MACS_peak_373	SL2.50ch01	1316673	1317188	516	58.34	4.6	0.97
MACS_peak_374	SL2.50ch01	1355252	1356159	908	187.6	6.06	0.06
MACS_peak_375	SL2.50ch01	1357690	1358530	841	219.93	7.86	0.04
MACS_peak_376	SL2.50ch01	1361061	1361419	359	57.49	5.61	0.99
MACS_peak_377	SL2.50ch01	1364379	1364704	326	58.11	4.11	0.97
MACS_peak_378	SL2.50ch01	1382164	1382806	643	111.98	6.74	0.17
MACS_peak_379	SL2.50ch01	1382937	1383650	714	197.97	6.99	0.03
MACS_peak_380	SL2.50ch01	1385273	1386548	1276	319.71	6.26	0
MACS_peak_381	SL2.50ch01	1386949	1388047	1099	82.07	3.56	0.3
MACS_peak_382	SL2.50ch01	1389574	1390604	1031	94.1	4.26	0.23
MACS_peak_383	SL2.50ch01	1393223	1397030	3808	896.98	6.73	0
MACS_peak_384	SL2.50ch01	1404873	1405268	396	55.68	5.31	1.06
MACS_peak_385	SL2.50ch01	1405417	1406262	846	242.02	7.88	0.05
MACS_peak_386	SL2.50ch01	1406639	1407373	735	137.82	6.17	0.06
MACS_peak_387	SL2.50ch01	1415701	1416290	590	165.96	7.48	0.05
MACS_peak_388	SL2.50ch01	1438669	1439352	684	198.6	7.34	0.03
MACS_peak_389	SL2.50ch01	1440461	1441037	577	111.29	4.5	0.17
MACS_peak_390	SL2.50ch01	1463136	1463777	642	108.59	6	0.19
MACS_peak_391	SL2.50ch01	1464638	1465416	779	91.68	4.51	0.25
MACS_peak_392	SL2.50ch01	1472264	1472756	493	89.06	5.77	0.25
MACS_peak_393	SL2.50ch01	1478510	1479188	679	241.97	7.97	0.05
MACS_peak_394	SL2.50ch01	1479966	1480532	567	60.64	4.93	0.79
MACS_peak_395	SL2.50ch01	1518010	1519069	1060	474.32	9.46	0
MACS_peak_396	SL2.50ch01	1519083	1519386	304	59.41	5.75	0.86
MACS_peak_397	SL2.50ch01	1539809	1540453	645	182.99	6.03	0.06
MACS_peak_398	SL2.50ch01	1569268	1569625	358	66.84	5.16	0.61
MACS_peak_399	SL2.50ch01	1575314	1575706	393	62.33	5.28	0.72
MACS_peak_400	SL2.50ch01	1578257	1578530	274	59.19	5.98	0.9
MACS_peak_401	SL2.50ch01	1585132	1585701	570	200.71	8.41	0.04
MACS_peak_402	SL2.50ch01	1587046	1587379	334	62.24	5.15	0.73
MACS_peak_403	SL2.50ch01	1592966	1594528	1563	633.01	9.92	0
MACS_peak_404	SL2.50ch01	1601712	1602492	781	116.72	5.84	0.12
MACS_peak_405	SL2.50ch01	1606629	1607197	569	99.01	6.33	0.22
MACS_peak_406	SL2.50ch01	1609132	1609690	559	126.23	6.03	0.1
MACS_peak_407	SL2.50ch01	1611612	1612248	637	222.15	7.71	0.04
MACS_peak_408	SL2.50ch01	1621272	1622141	870	270.02	6.89	0.07
MACS_peak_409	SL2.50ch01	1622297	1622566	270	58.84	5.13	0.92
MACS_peak_410	SL2.50ch01	1622574	1622832	259	50.94	4.17	1.3
MACS_peak_411	SL2.50ch01	1622844	1623442	599	236.46	7.74	0.05
MACS_peak_412	SL2.50ch01	1624722	1625906	1185	213.56	6.26	0.04
MACS_peak_413	SL2.50ch01	1626122	1627056	935	109.42	4.95	0.18
MACS_peak_414	SL2.50ch01	1668713	1668948	236	52.35	6.44	1.21
MACS_peak_415	SL2.50ch01	1672743	1673426	684	166.63	5.88	0.05
MACS_peak_416	SL2.50ch01	1675753	1676101	349	57.61	4.53	0.99
MACS_peak_417	SL2.50ch01	1721462	1722018	557	61.83	4.28	0.73
MACS_peak_418	SL2.50ch01	1722879	1723474	596	54.18	3.65	1.14
MACS_peak_419	SL2.50ch01	1723842	1724591	750	73.34	4.01	0.44
MACS_peak_420	SL2.50ch01	1735653	1735920	268	50.87	6.01	1.3
MACS_peak_421	SL2.50ch01	1737222	1737712	491	117.08	7.71	0.12
MACS_peak_422	SL2.50ch01	1738150	1738736	587	162.12	5.93	0.05
MACS_peak_423	SL2.50ch01	1769125	1769511	387	55.77	3.41	1.05
MACS_peak_424	SL2.50ch01	1772080	1772457	378	89.22	8.48	0.25
MACS_peak_425	SL2.50ch01	1793381	1795145	1765	475.77	8.59	0
MACS_peak_426	SL2.50ch01	1795260	1796039	780	176.51	5.35	0.06
MACS_peak_427	SL2.50ch01	1797244	1797968	725	289.39	10.23	0
MACS_peak_428	SL2.50ch01	1800293	1801067	775	79.78	5.61	0.35
MACS_peak_429	SL2.50ch01	1802021	1802290	270	54.11	4.92	1.14
MACS_peak_430	SL2.50ch01	1802391	1803764	1374	628.57	8.67	0
MACS_peak_431	SL2.50ch01	1830437	1830862	426	64.34	5.06	0.68
MACS_peak_432	SL2.50ch01	1841023	1843809	2787	84.57	1.68	0.28
MACS_peak_433	SL2.50ch01	1865226	1866873	1648	54.47	1.54	1.12
MACS_peak_434	SL2.50ch01	1910455	1910862	408	59.46	4.27	0.86
MACS_peak_435	SL2.50ch01	1922361	1923529	1169	143.15	4.45	0.06
MACS_peak_436	SL2.50ch01	1936198	1936769	572	59.08	4.55	0.9
MACS_peak_437	SL2.50ch01	1965870	1966456	587	69.28	4.72	0.57
MACS_peak_438	SL2.50ch01	2022778	2023183	406	50.77	3.34	1.34
MACS_peak_439	SL2.50ch01	2029501	2029750	250	51.75	5.94	1.23
MACS_peak_440	SL2.50ch01	2029779	2030070	292	51.22	4.13	1.27
MACS_peak_441	SL2.50ch01	2034525	2035192	668	210.02	10.43	0.04
MACS_peak_442	SL2.50ch01	2035881	2036170	290	51.88	5.92	1.22
MACS_peak_443	SL2.50ch01	2037988	2038669	682	118.24	5.92	0.12
MACS_peak_444	SL2.50ch01	2057252	2057648	397	111.62	8.21	0.17
MACS_peak_445	SL2.50ch01	2063884	2064318	435	117.11	4.65	0.12
MACS_peak_446	SL2.50ch01	2068163	2068500	338	61.12	5.52	0.76
MACS_peak_447	SL2.50ch01	2070037	2070252	216	58.88	5.65	0.92
MACS_peak_448	SL2.50ch01	2071501	2072254	754	297.67	8.88	0
MACS_peak_449	SL2.50ch01	2079252	2079553	302	102.8	7.45	0.2
MACS_peak_450	SL2.50ch01	2083465	2083745	281	54.51	4.41	1.12
MACS_peak_451	SL2.50ch01	2089492	2090100	609	112.03	5.01	0.17
MACS_peak_452	SL2.50ch01	2092673	2093289	617	181.47	8.2	0.06
MACS_peak_453	SL2.50ch01	2094124	2094768	645	283.04	6.2	0
MACS_peak_454	SL2.50ch01	2113664	2114035	372	70.42	4.72	0.54
MACS_peak_455	SL2.50ch01	2122314	2123013	700	103.9	4.83	0.2
MACS_peak_456	SL2.50ch01	2144656	2144882	227	66.73	6.41	0.61
MACS_peak_457	SL2.50ch01	2147500	2147939	440	91.14	5.61	0.24
MACS_peak_458	SL2.50ch01	2158498	2159233	736	151.84	5.48	0.04
MACS_peak_459	SL2.50ch01	2166879	2167660	782	191.36	6.68	0.06
MACS_peak_460	SL2.50ch01	2167723	2168566	844	301.36	10.6	0
MACS_peak_461	SL2.50ch01	2189233	2189469	237	63.65	6.41	0.69
MACS_peak_462	SL2.50ch01	2191052	2191337	286	85.99	7.24	0.29
MACS_peak_463	SL2.50ch01	2192000	2192671	672	265.78	9.7	0.06
MACS_peak_464	SL2.50ch01	2221817	2222520	704	75.34	4.42	0.39
MACS_peak_465	SL2.50ch01	2225751	2226398	648	73.43	4.31	0.44
MACS_peak_466	SL2.50ch01	2227391	2227821	431	142.87	6.83	0.06
MACS_peak_467	SL2.50ch01	2235973	2236532	560	91.38	5.24	0.25
MACS_peak_468	SL2.50ch01	2275601	2276034	434	58.29	4.66	0.98
MACS_peak_469	SL2.50ch01	2284592	2285143	552	119.71	6.97	0.12
MACS_peak_470	SL2.50ch01	2286411	2286889	479	63.36	4.4	0.68
MACS_peak_471	SL2.50ch01	2294454	2294755	302	58.5	6.32	0.95
MACS_peak_472	SL2.50ch01	2363906	2364675	770	97.37	4.8	0.23
MACS_peak_473	SL2.50ch01	2391138	2391600	463	64.59	5.61	0.67
MACS_peak_474	SL2.50ch01	2407494	2408281	788	110.89	4.49	0.16
MACS_peak_475	SL2.50ch01	2500755	2501018	264	53.17	6.91	1.17
MACS_peak_476	SL2.50ch01	2518056	2518583	528	118.76	6.86	0.12
MACS_peak_477	SL2.50ch01	2522367	2522573	207	55.93	5.67	1.06
MACS_peak_478	SL2.50ch01	2530278	2530685	408	94.07	5.15	0.23
MACS_peak_479	SL2.50ch01	2583570	2584112	543	89.52	4.51	0.25
MACS_peak_480	SL2.50ch01	2584287	2584638	352	62.23	4.82	0.73
MACS_peak_481	SL2.50ch01	2585205	2585588	384	136.05	8.73	0.05
MACS_peak_482	SL2.50ch01	2587762	2588031	270	74.19	7.48	0.42
MACS_peak_483	SL2.50ch01	2617593	2617946	354	112.43	7.37	0.15
MACS_peak_484	SL2.50ch01	2650949	2651328	380	60.63	5.38	0.79
MACS_peak_485	SL2.50ch01	2664143	2664772	630	151.39	7.07	0.04
MACS_peak_486	SL2.50ch01	2665478	2666144	667	71.59	4.85	0.49
MACS_peak_487	SL2.50ch01	2667094	2667484	391	97.45	6.43	0.23
MACS_peak_488	SL2.50ch01	2678157	2678739	583	105.83	4.51	0.18
MACS_peak_489	SL2.50ch01	2683326	2684464	1139	278.32	8.86	0
MACS_peak_490	SL2.50ch01	2709808	2709988	181	56.85	8.97	1.02
MACS_peak_491	SL2.50ch01	2711094	2711315	222	58.94	7.48	0.92
MACS_peak_492	SL2.50ch01	2715870	2716981	1112	211.37	5.98	0.04
MACS_peak_493	SL2.50ch01	2717926	2718438	513	68.66	3.83	0.58
MACS_peak_494	SL2.50ch01	2728413	2728879	467	99.88	5.24	0.2
MACS_peak_495	SL2.50ch01	2752343	2754090	1748	473.18	6.03	0
MACS_peak_496	SL2.50ch01	2754629	2755310	682	57.47	3.83	0.99
MACS_peak_497	SL2.50ch01	2775787	2776059	273	69.66	7.96	0.55
MACS_peak_498	SL2.50ch01	2795901	2796137	237	53.35	5.37	1.16
MACS_peak_499	SL2.50ch01	2816938	2817196	259	51.86	5.05	1.22
MACS_peak_500	SL2.50ch01	2826030	2826323	294	55.98	4.57	1.06
MACS_peak_501	SL2.50ch01	2828919	2830059	1141	260.01	6.77	0.06
MACS_peak_502	SL2.50ch01	2843455	2844012	558	111.87	5.3	0.17
MACS_peak_503	SL2.50ch01	2872067	2873114	1048	117.34	5.15	0.12
MACS_peak_504	SL2.50ch01	2873116	2875176	2061	405.29	5.98	0
MACS_peak_505	SL2.50ch01	2875185	2875652	468	83.63	7.14	0.3
MACS_peak_506	SL2.50ch01	2876195	2877186	992	186.45	6.33	0.06
MACS_peak_507	SL2.50ch01	2877199	2877866	668	170.07	6.49	0.05
MACS_peak_508	SL2.50ch01	2877872	2878328	457	85.29	5.74	0.28
MACS_peak_509	SL2.50ch01	2878952	2879388	437	55.6	5.1	1.06
MACS_peak_510	SL2.50ch01	2897666	2898190	525	224.22	10.94	0.04
MACS_peak_511	SL2.50ch01	2930563	2931116	554	58	3.76	0.97
MACS_peak_512	SL2.50ch01	2931487	2932213	727	125.71	6.47	0.1
MACS_peak_513	SL2.50ch01	2957467	2957782	316	60.19	6.45	0.8
MACS_peak_514	SL2.50ch01	2965811	2966556	746	318.42	10.91	0
MACS_peak_515	SL2.50ch01	3084685	3085105	421	58.47	5.24	0.96
MACS_peak_516	SL2.50ch01	3173564	3173789	226	57.66	5.61	0.99
MACS_peak_517	SL2.50ch01	3196166	3196409	244	84.59	8.76	0.28
MACS_peak_518	SL2.50ch01	3202648	3203263	616	57.94	4.29	0.97
MACS_peak_519	SL2.50ch01	3214347	3214779	433	54.61	4.86	1.1
MACS_peak_520	SL2.50ch01	3219002	3219291	290	72.26	6.11	0.48
MACS_peak_521	SL2.50ch01	3220021	3220638	618	166.98	8.76	0.05
MACS_peak_522	SL2.50ch01	3223105	3223699	595	143.25	6.87	0.06
MACS_peak_523	SL2.50ch01	3227833	3228087	255	88.02	7.71	0.27
MACS_peak_524	SL2.50ch01	3228718	3229191	474	86.18	6.63	0.28
MACS_peak_525	SL2.50ch01	3264381	3264614	234	57.2	7.48	1
MACS_peak_526	SL2.50ch01	3321370	3322069	700	283.37	10.71	0
MACS_peak_527	SL2.50ch01	3347922	3348519	598	235.9	9.27	0.05
MACS_peak_528	SL2.50ch01	3350119	3350745	627	144.87	7.57	0.06
MACS_peak_529	SL2.50ch01	3351475	3351730	256	89.99	9.04	0.25
MACS_peak_530	SL2.50ch01	3440980	3441419	440	89.33	5.32	0.25
MACS_peak_531	SL2.50ch01	3446924	3447264	341	66.47	6.22	0.63
MACS_peak_532	SL2.50ch01	3477724	3478016	293	63.49	7.91	0.69
MACS_peak_533	SL2.50ch01	3478284	3478721	438	79.81	4.91	0.35
MACS_peak_534	SL2.50ch01	3479773	3480549	777	86.02	4.65	0.29
MACS_peak_535	SL2.50ch01	3502293	3502798	506	101.13	5.11	0.19
MACS_peak_536	SL2.50ch01	3549980	3550445	466	107.97	8.08	0.19
MACS_peak_537	SL2.50ch01	3567345	3567632	288	55.63	5.63	1.06
MACS_peak_538	SL2.50ch01	3601850	3602213	364	69.36	5.72	0.55
MACS_peak_539	SL2.50ch01	3616458	3616800	343	52.42	4.98	1.21
MACS_peak_540	SL2.50ch01	3617518	3618196	679	159.2	5.47	0.05
MACS_peak_541	SL2.50ch01	3631451	3632261	811	216.92	7.18	0.04
MACS_peak_542	SL2.50ch01	3634179	3635106	928	185.68	5.49	0.06
MACS_peak_543	SL2.50ch01	3636061	3637003	943	105.63	4.59	0.18
MACS_peak_544	SL2.50ch01	3637741	3638853	1113	284.33	7.52	0
MACS_peak_545	SL2.50ch01	3639565	3640380	816	169.36	6.06	0.05
MACS_peak_546	SL2.50ch01	3640773	3641592	820	453.02	10.97	0
MACS_peak_547	SL2.50ch01	3641928	3642735	808	118.85	4.65	0.12
MACS_peak_548	SL2.50ch01	3644160	3646608	2449	545.05	6.19	0
MACS_peak_549	SL2.50ch01	3646928	3647630	703	75.41	3.71	0.39
MACS_peak_550	SL2.50ch01	3659038	3659408	371	60.14	4.44	0.81
MACS_peak_551	SL2.50ch01	3666203	3666620	418	144.91	8.43	0.06
MACS_peak_552	SL2.50ch01	3681659	3682357	699	166.41	6.41	0.05
MACS_peak_553	SL2.50ch01	3778783	3779289	507	99.83	3.79	0.2
MACS_peak_554	SL2.50ch01	3813235	3813467	233	61.1	6.26	0.76
MACS_peak_555	SL2.50ch01	3846692	3847135	444	91.82	4.67	0.25
MACS_peak_556	SL2.50ch01	3903898	3904248	351	68.99	6.31	0.59
MACS_peak_557	SL2.50ch01	3992207	3992707	501	56.97	3.99	1.02
MACS_peak_558	SL2.50ch01	3993218	3993890	673	210.9	5.74	0.04
MACS_peak_559	SL2.50ch01	4000963	4001367	405	85.49	7.27	0.29
MACS_peak_560	SL2.50ch01	4011800	4012091	292	85.71	7.68	0.29
MACS_peak_561	SL2.50ch01	4013668	4013836	169	59.22	10.08	0.9
MACS_peak_562	SL2.50ch01	4022587	4023403	817	155.24	4.92	0.04
MACS_peak_563	SL2.50ch01	4142299	4142518	220	51.53	6.83	1.23
MACS_peak_564	SL2.50ch01	4142617	4142956	340	92.1	8.78	0.25
MACS_peak_565	SL2.50ch01	4154293	4155373	1081	256.51	6.12	0.06
MACS_peak_566	SL2.50ch01	4201670	4202081	412	67.15	5.46	0.61
MACS_peak_567	SL2.50ch01	4204494	4205337	844	223.16	4.99	0.04
MACS_peak_568	SL2.50ch01	4208608	4209483	876	53.2	4.27	1.17
MACS_peak_569	SL2.50ch01	4212450	4212701	252	54.49	5.16	1.12
MACS_peak_570	SL2.50ch01	4215011	4215633	623	156.26	5.18	0.05
MACS_peak_571	SL2.50ch01	4242744	4243112	369	69.24	7.01	0.57
MACS_peak_572	SL2.50ch01	4252827	4253036	210	61.65	8.97	0.75
MACS_peak_573	SL2.50ch01	4254641	4255555	915	260.5	7.88	0.06
MACS_peak_574	SL2.50ch01	4266790	4267582	793	286.66	8.84	0
MACS_peak_575	SL2.50ch01	4268244	4269230	987	412.76	9.77	0
MACS_peak_576	SL2.50ch01	4324144	4324814	671	96.78	4.87	0.23
MACS_peak_577	SL2.50ch01	4377622	4378087	466	69.24	3.73	0.57
MACS_peak_578	SL2.50ch01	4389194	4389753	560	63.37	3.77	0.68
MACS_peak_579	SL2.50ch01	4389892	4391189	1298	189.5	6.89	0.06
MACS_peak_580	SL2.50ch01	4393295	4393546	252	59.31	5.09	0.88
MACS_peak_581	SL2.50ch01	4394749	4395364	616	108.27	5.28	0.19
MACS_peak_582	SL2.50ch01	4407468	4407794	327	50.01	6.15	1.43
MACS_peak_583	SL2.50ch01	4408490	4409099	610	72.16	5.13	0.49
MACS_peak_584	SL2.50ch01	4409207	4409825	619	93.44	6.67	0.24
MACS_peak_585	SL2.50ch01	4461789	4461958	170	58.37	9.97	0.97
MACS_peak_586	SL2.50ch01	4462008	4462207	200	64.4	11.28	0.67
MACS_peak_587	SL2.50ch01	4464094	4464410	317	82.37	7.48	0.3
MACS_peak_588	SL2.50ch01	4615365	4615923	559	82.4	4.99	0.3
MACS_peak_589	SL2.50ch01	4618380	4618642	263	106.42	7.48	0.18
MACS_peak_590	SL2.50ch01	4626332	4626690	359	55.98	4.83	1.06
MACS_peak_591	SL2.50ch01	4656473	4656986	514	78.97	4.19	0.36
MACS_peak_592	SL2.50ch01	4657837	4658715	879	172.76	5.82	0.05
MACS_peak_593	SL2.50ch01	4678598	4679126	529	108.87	6.25	0.19
MACS_peak_594	SL2.50ch01	4798060	4798998	939	412.5	8.95	0
MACS_peak_595	SL2.50ch01	4799664	4800080	417	75.26	4.68	0.39
MACS_peak_596	SL2.50ch01	4914919	4915292	374	92.11	6.1	0.25
MACS_peak_597	SL2.50ch01	4927816	4928697	882	227.71	7.26	0.04
MACS_peak_598	SL2.50ch01	4938515	4938840	326	80.49	6.6	0.33
MACS_peak_599	SL2.50ch01	4944207	4944679	473	133.57	5.52	0.05
MACS_peak_600	SL2.50ch01	4963388	4964392	1005	92	4.58	0.25
MACS_peak_601	SL2.50ch01	4966185	4966723	539	140.75	7.26	0.06
MACS_peak_602	SL2.50ch01	4967454	4967814	361	83.19	7.09	0.3
MACS_peak_603	SL2.50ch01	4979414	4980070	657	130.65	6.6	0.1
MACS_peak_604	SL2.50ch01	4985184	4986161	978	111.64	4.66	0.17
MACS_peak_605	SL2.50ch01	4986359	4987385	1027	265.54	8.04	0.06
MACS_peak_606	SL2.50ch01	4987392	4988846	1455	328.22	6.96	0
MACS_peak_607	SL2.50ch01	4996859	4997055	197	60.59	7.48	0.78
MACS_peak_608	SL2.50ch01	5004161	5005440	1280	266.43	6.57	0.06
MACS_peak_609	SL2.50ch01	5006820	5007443	624	102.03	4.35	0.2
MACS_peak_610	SL2.50ch01	5008165	5009057	893	51.37	3.38	1.23
MACS_peak_611	SL2.50ch01	5085225	5085498	274	94.66	7.77	0.23
MACS_peak_612	SL2.50ch01	5094290	5094698	409	77.22	5.94	0.38
MACS_peak_613	SL2.50ch01	5138237	5138573	337	57.45	4.99	0.99
MACS_peak_614	SL2.50ch01	5161699	5162523	825	156.47	6.35	0.05
MACS_peak_615	SL2.50ch01	5254841	5255468	628	73.15	5.42	0.45
MACS_peak_616	SL2.50ch01	5256061	5256813	753	213.57	7.77	0.04
MACS_peak_617	SL2.50ch01	5270195	5270394	200	79.22	7.85	0.36
MACS_peak_618	SL2.50ch01	5270588	5270736	149	51.97	10.44	1.22
MACS_peak_619	SL2.50ch01	5308123	5308757	635	371.42	12.95	0
MACS_peak_620	SL2.50ch01	5326204	5326756	553	141.23	7.24	0.06
MACS_peak_621	SL2.50ch01	5332066	5332463	398	137.14	6.3	0.06
MACS_peak_622	SL2.50ch01	5332477	5332901	425	106.46	7.28	0.18
MACS_peak_623	SL2.50ch01	5333262	5334016	755	158.61	7.11	0.05
MACS_peak_624	SL2.50ch01	5335030	5335847	818	155.2	5.3	0.04
MACS_peak_625	SL2.50ch01	5337570	5338339	770	135.51	6.44	0.05
MACS_peak_626	SL2.50ch01	5370999	5371739	741	204.71	6.49	0.04
MACS_peak_627	SL2.50ch01	5375175	5376428	1254	174.2	4.57	0.05
MACS_peak_628	SL2.50ch01	5521788	5522282	495	161.31	7.48	0.05
MACS_peak_629	SL2.50ch01	5645749	5646308	560	145.36	7.11	0.06
MACS_peak_630	SL2.50ch01	5671611	5672473	863	171.92	5.28	0.05
MACS_peak_631	SL2.50ch01	5673680	5674527	848	187.6	7.71	0.06
MACS_peak_632	SL2.50ch01	5803239	5803459	221	84.59	7.93	0.28
MACS_peak_633	SL2.50ch01	5821102	5821636	535	167.89	6.41	0.05
MACS_peak_634	SL2.50ch01	5837765	5838048	284	64.41	5.07	0.68
MACS_peak_635	SL2.50ch01	6131335	6131448	114	50.12	8.41	1.42
MACS_peak_636	SL2.50ch01	6300946	6301175	230	66.61	8.97	0.62
MACS_peak_637	SL2.50ch01	6315725	6316703	979	154.93	5.37	0.04
MACS_peak_638	SL2.50ch01	6316784	6317375	592	56.31	4.3	1.05
MACS_peak_639	SL2.50ch01	6322773	6323033	261	82.93	6.8	0.3
MACS_peak_640	SL2.50ch01	6323804	6324105	302	51.88	4.93	1.22
MACS_peak_641	SL2.50ch01	6364249	6364513	265	75.71	7.18	0.39
MACS_peak_642	SL2.50ch01	6378324	6378921	598	57.19	4.47	1
MACS_peak_643	SL2.50ch01	6379130	6380279	1150	134.09	4.49	0.05
MACS_peak_644	SL2.50ch01	6602421	6602852	432	140.44	7.62	0.06
MACS_peak_645	SL2.50ch01	6609961	6610167	207	50.3	7.01	1.41
MACS_peak_646	SL2.50ch01	6850912	6851550	639	100.55	6.33	0.19
MACS_peak_647	SL2.50ch01	7568706	7569166	461	71.41	5.17	0.49
MACS_peak_648	SL2.50ch01	7569263	7569473	211	62.34	10.2	0.72
MACS_peak_649	SL2.50ch01	7573018	7573524	507	79.1	6.8	0.36
MACS_peak_650	SL2.50ch01	7593141	7593812	672	114.59	5.73	0.16
MACS_peak_651	SL2.50ch01	7953740	7953844	105	54.62	9.42	1.1
MACS_peak_652	SL2.50ch01	8327086	8327411	326	51.88	5.98	1.22
MACS_peak_653	SL2.50ch01	8677587	8677953	367	93.88	7.24	0.23
MACS_peak_654	SL2.50ch01	8695552	8695874	323	70.15	6.17	0.55
MACS_peak_655	SL2.50ch01	8696631	8696924	294	55.66	6.03	1.06
MACS_peak_656	SL2.50ch01	8697337	8697758	422	83.56	6.23	0.3
MACS_peak_657	SL2.50ch01	8697853	8698257	405	77.15	5.88	0.38
MACS_peak_658	SL2.50ch01	8708131	8708902	772	208.29	6.73	0.04
MACS_peak_659	SL2.50ch01	8708996	8709437	442	97.89	6.47	0.22
MACS_peak_660	SL2.50ch01	8722194	8722817	624	245.71	8.4	0.05
MACS_peak_661	SL2.50ch01	9235860	9236353	494	118.83	5.54	0.12
MACS_peak_662	SL2.50ch01	9312602	9312714	113	55.96	11.37	1.06
MACS_peak_663	SL2.50ch01	9454222	9454459	238	56.16	6.54	1.05
MACS_peak_664	SL2.50ch01	9513714	9514022	309	99.62	8.08	0.21
MACS_peak_665	SL2.50ch01	9529564	9530349	786	62.78	4.4	0.69
MACS_peak_666	SL2.50ch01	9532531	9533698	1168	451.3	9.82	0
MACS_peak_667	SL2.50ch01	9533728	9534107	380	89.33	5.9	0.25
MACS_peak_668	SL2.50ch01	9534207	9535011	805	246.85	5.86	0.05
MACS_peak_669	SL2.50ch01	10261812	10261953	142	55.42	9.75	1.07
MACS_peak_670	SL2.50ch01	10302609	10303012	404	81.2	5.25	0.31
MACS_peak_671	SL2.50ch01	11646362	11646549	188	51.73	7.38	1.23
MACS_peak_672	SL2.50ch01	11647903	11648384	482	217.33	9.27	0.04
MACS_peak_673	SL2.50ch01	11806031	11806304	274	54.05	5.24	1.15
MACS_peak_674	SL2.50ch01	11879626	11880162	537	74.38	6.48	0.41
MACS_peak_675	SL2.50ch01	11926305	11926811	507	179.97	8.13	0.06
MACS_peak_676	SL2.50ch01	12710788	12710953	166	60.8	8.78	0.78
MACS_peak_677	SL2.50ch01	13962406	13963182	777	230.14	8.41	0.05
MACS_peak_678	SL2.50ch01	14074540	14074790	251	77.06	7.14	0.38
MACS_peak_679	SL2.50ch01	14337787	14338544	758	341.6	7.85	0
MACS_peak_680	SL2.50ch01	14338769	14339158	390	83.61	5.61	0.3
MACS_peak_681	SL2.50ch01	14526093	14526785	693	159.56	6.43	0.05
MACS_peak_682	SL2.50ch01	14527828	14528194	367	66.97	5.61	0.62
MACS_peak_683	SL2.50ch01	14784880	14785111	232	54.45	5.95	1.12
MACS_peak_684	SL2.50ch01	14917458	14917756	299	53.54	6.98	1.16
MACS_peak_685	SL2.50ch01	15125764	15125832	69	109.73	15.48	0.18
MACS_peak_686	SL2.50ch01	15412925	15413290	366	69.54	5.05	0.55
MACS_peak_687	SL2.50ch01	15583628	15583965	338	72.8	6.68	0.48
MACS_peak_688	SL2.50ch01	15984245	15984409	165	65.11	11.37	0.66
MACS_peak_689	SL2.50ch01	16360458	16360510	53	57.97	3.96	0.97
MACS_peak_690	SL2.50ch01	16606697	16607336	640	89.65	4.42	0.25
MACS_peak_691	SL2.50ch01	16611915	16613075	1161	247.25	5.33	0.05
MACS_peak_692	SL2.50ch01	16864714	16864788	75	112.63	17.87	0.15
MACS_peak_693	SL2.50ch01	17901547	17901789	243	97.17	10	0.23
MACS_peak_694	SL2.50ch01	19479272	19479524	253	63.79	8.16	0.69
MACS_peak_695	SL2.50ch01	19484571	19485019	449	73.76	5.75	0.43
MACS_peak_696	SL2.50ch01	20504002	20504605	604	457.96	11.38	0
MACS_peak_697	SL2.50ch01	24138535	24139022	488	136.14	7.53	0.06
MACS_peak_698	SL2.50ch01	24327965	24328446	482	74.82	4.99	0.4
MACS_peak_699	SL2.50ch01	24901335	24901548	214	62.19	9.03	0.73
MACS_peak_700	SL2.50ch01	24962844	24963276	433	81.01	4.63	0.3
MACS_peak_701	SL2.50ch01	26759308	26759731	424	89.33	4.95	0.25
MACS_peak_702	SL2.50ch01	27775920	27776321	402	72.58	7.52	0.47
MACS_peak_703	SL2.50ch01	27778415	27778538	124	54.62	11.13	1.1
MACS_peak_704	SL2.50ch01	27778603	27778844	242	92.18	10.56	0.25
MACS_peak_705	SL2.50ch01	27778884	27779253	370	153.39	10.1	0.04
MACS_peak_706	SL2.50ch01	27872199	27872772	574	203.58	9.37	0.04
MACS_peak_707	SL2.50ch01	27942927	27943214	288	83.69	10.77	0.3
MACS_peak_708	SL2.50ch01	29321424	29321700	277	70.91	7.25	0.52
MACS_peak_709	SL2.50ch01	29851042	29851375	334	51.71	5.19	1.23
MACS_peak_710	SL2.50ch01	30544043	30544177	135	57.49	8.12	0.99
MACS_peak_711	SL2.50ch01	32777881	32778604	724	192.98	7.06	0.07
MACS_peak_712	SL2.50ch01	32781719	32782111	393	84.95	7.48	0.28
MACS_peak_713	SL2.50ch01	32855442	32855654	213	52.23	5.18	1.21
MACS_peak_714	SL2.50ch01	36267796	36268081	286	63.85	5.79	0.68
MACS_peak_715	SL2.50ch01	40834912	40835703	792	144.87	7.52	0.06
MACS_peak_716	SL2.50ch01	41111398	41112140	743	65.54	3.21	0.65
MACS_peak_717	SL2.50ch01	41116536	41116997	462	64.87	3.99	0.66
MACS_peak_718	SL2.50ch01	41409214	41409877	664	90.15	4.55	0.25
MACS_peak_719	SL2.50ch01	42387502	42387691	190	57.75	8.01	0.98
MACS_peak_720	SL2.50ch01	42503981	42504584	604	65.8	5.83	0.66
MACS_peak_721	SL2.50ch01	42506277	42506712	436	84.52	4.38	0.28
MACS_peak_722	SL2.50ch01	42508257	42508641	385	78.47	7.26	0.36
MACS_peak_723	SL2.50ch01	42508655	42509197	543	63.37	4.06	0.68
MACS_peak_724	SL2.50ch01	42523436	42523671	236	63.47	6.63	0.69
MACS_peak_725	SL2.50ch01	42525347	42525594	248	74.99	6.47	0.4
MACS_peak_726	SL2.50ch01	42525661	42525871	211	53.38	6.51	1.16
MACS_peak_727	SL2.50ch01	42526633	42528377	1745	286.55	4.81	0
MACS_peak_728	SL2.50ch01	42528404	42530048	1645	311.39	6.08	0
MACS_peak_729	SL2.50ch01	42530557	42530655	99	54.53	8.57	1.11
MACS_peak_730	SL2.50ch01	43253722	43254522	801	178.74	6.17	0.06
MACS_peak_731	SL2.50ch01	43295040	43295575	536	54.8	4.18	1.08
MACS_peak_732	SL2.50ch01	43307896	43308685	790	266.36	7.09	0.06
MACS_peak_733	SL2.50ch01	43966417	43966544	128	51.28	9.75	1.26
MACS_peak_734	SL2.50ch01	44055251	44055413	163	51.73	6.4	1.23
MACS_peak_735	SL2.50ch01	44055569	44055697	129	67.49	12.82	0.6
MACS_peak_736	SL2.50ch01	44329078	44329609	532	147.96	6.96	0.04
MACS_peak_737	SL2.50ch01	46752857	46753200	344	74.32	5.94	0.41
MACS_peak_738	SL2.50ch01	46774010	46774516	507	89.17	6.41	0.25
MACS_peak_739	SL2.50ch01	48161969	48162200	232	57.57	5.78	1
MACS_peak_740	SL2.50ch01	48214271	48214493	223	53.17	7.5	1.17
MACS_peak_741	SL2.50ch01	50739224	50739458	235	98.94	12.65	0.22
MACS_peak_742	SL2.50ch01	50743337	50743843	507	113.17	11.85	0.16
MACS_peak_743	SL2.50ch01	50753066	50753295	230	65.95	9.85	0.65
MACS_peak_744	SL2.50ch01	50758181	50758570	390	145.78	16.25	0.06
MACS_peak_745	SL2.50ch01	50825370	50825580	211	60.13	11.22	0.81
MACS_peak_746	SL2.50ch01	53650226	53650588	363	106.48	7.24	0.18
MACS_peak_747	SL2.50ch01	53651674	53652244	571	397.86	12.99	0
MACS_peak_748	SL2.50ch01	54884824	54885193	370	54.11	5.19	1.14
MACS_peak_749	SL2.50ch01	55574589	55574842	254	67.28	5.66	0.6
MACS_peak_750	SL2.50ch01	55701646	55702613	968	283.01	8.45	0
MACS_peak_751	SL2.50ch01	55775580	55776119	540	160.48	6.73	0.05
MACS_peak_752	SL2.50ch01	56991168	56991518	351	55.24	5.98	1.07
MACS_peak_753	SL2.50ch01	57184210	57184857	648	76.44	4.85	0.38
MACS_peak_754	SL2.50ch01	57860311	57860528	218	64.33	8.78	0.68
MACS_peak_755	SL2.50ch01	57865032	57865785	754	314.93	7.66	0
MACS_peak_756	SL2.50ch01	58312281	58312834	554	133.26	7.83	0.07
MACS_peak_757	SL2.50ch01	58347511	58347706	196	50.43	5.77	1.39
MACS_peak_758	SL2.50ch01	59170263	59170752	490	65.54	4.3	0.65
MACS_peak_759	SL2.50ch01	59184531	59184863	333	111.93	6.4	0.17
MACS_peak_760	SL2.50ch01	60931808	60932327	520	76.9	4.91	0.38
MACS_peak_761	SL2.50ch01	60992377	60993115	739	190.34	7.48	0.06
MACS_peak_762	SL2.50ch01	62783183	62783575	393	64.57	5.98	0.67
MACS_peak_763	SL2.50ch01	62804297	62804710	414	67.11	4.49	0.61
MACS_peak_764	SL2.50ch01	62811095	62812066	972	134.19	5.93	0.05
MACS_peak_765	SL2.50ch01	64041006	64041295	290	54.9	4.81	1.08
MACS_peak_766	SL2.50ch01	64272814	64273479	666	151.12	7.28	0.04
MACS_peak_767	SL2.50ch01	64315113	64315725	613	52.06	3.44	1.22
MACS_peak_768	SL2.50ch01	64321006	64321751	746	81.91	4.52	0.3
MACS_peak_769	SL2.50ch01	64326819	64328041	1223	175.59	5.38	0.06
MACS_peak_770	SL2.50ch01	64945128	64945761	634	127.55	6.8	0.1
MACS_peak_771	SL2.50ch01	65553861	65554030	170	55.7	7.09	1.05
MACS_peak_772	SL2.50ch01	65851223	65851756	534	54.76	3.72	1.08
MACS_peak_773	SL2.50ch01	65855068	65855613	546	106.51	4.2	0.18
MACS_peak_774	SL2.50ch01	65879414	65879729	316	88.57	6.96	0.26
MACS_peak_775	SL2.50ch01	66061500	66061673	174	54.57	5.9	1.11
MACS_peak_776	SL2.50ch01	66361103	66361493	391	148.35	8.34	0.04
MACS_peak_777	SL2.50ch01	66362398	66362590	193	58.04	9.71	0.97
MACS_peak_778	SL2.50ch01	67385335	67386037	703	142.95	5.14	0.06
MACS_peak_779	SL2.50ch01	67386183	67386738	556	86.43	5.47	0.28
MACS_peak_780	SL2.50ch01	67458673	67459275	603	99.59	4.19	0.21
MACS_peak_781	SL2.50ch01	67928748	67929108	361	56	4.36	1.06
MACS_peak_782	SL2.50ch01	68042024	68042222	199	73.17	8.16	0.45
MACS_peak_783	SL2.50ch01	68270717	68271021	305	57.57	6.84	1
MACS_peak_784	SL2.50ch01	68535252	68535704	453	89.22	6.35	0.25
MACS_peak_785	SL2.50ch01	68550123	68550525	403	84.55	7.03	0.28
MACS_peak_786	SL2.50ch01	68774114	68774455	342	62.39	4.93	0.7
MACS_peak_787	SL2.50ch01	68775826	68776060	235	72.21	5.93	0.48
MACS_peak_788	SL2.50ch01	68835192	68835811	620	99.53	4.51	0.21
MACS_peak_789	SL2.50ch01	68877059	68877642	584	227.55	6.84	0.04
MACS_peak_790	SL2.50ch01	68879270	68879414	145	53.69	9.72	1.16
MACS_peak_791	SL2.50ch01	68879418	68879922	505	102.32	5.67	0.2
MACS_peak_792	SL2.50ch01	69099882	69099993	112	56.3	9.75	1.05
MACS_peak_793	SL2.50ch01	69259663	69260339	677	171.34	5.18	0.05
MACS_peak_794	SL2.50ch01	69299843	69299986	144	71.74	13	0.49
MACS_peak_795	SL2.50ch01	69301008	69301279	272	89.85	8.72	0.25
MACS_peak_796	SL2.50ch01	69321780	69322376	597	149.24	8.41	0.04
MACS_peak_797	SL2.50ch01	69322378	69322908	531	67.13	4.87	0.61
MACS_peak_798	SL2.50ch01	69635196	69635725	530	258.21	12.78	0.06
MACS_peak_799	SL2.50ch01	69637827	69638333	507	87.25	3.79	0.27
MACS_peak_800	SL2.50ch01	69666219	69666520	302	62.1	5.54	0.73
MACS_peak_801	SL2.50ch01	69828363	69829000	638	72.06	4.63	0.49
MACS_peak_802	SL2.50ch01	69829402	69830068	667	152.02	5.99	0.04
MACS_peak_803	SL2.50ch01	69835026	69835315	290	62.75	5.79	0.69
MACS_peak_804	SL2.50ch01	71184085	71184766	682	168.74	6.73	0.05
MACS_peak_805	SL2.50ch01	71188436	71188957	522	189.69	8.78	0.06
MACS_peak_806	SL2.50ch01	71189941	71190393	453	77.07	4.6	0.38
MACS_peak_807	SL2.50ch01	71742703	71743476	774	50.03	3.23	1.43
MACS_peak_808	SL2.50ch01	71783321	71783646	326	54.51	5.12	1.12
MACS_peak_809	SL2.50ch01	71801174	71801642	469	102.57	4.91	0.2
MACS_peak_810	SL2.50ch01	71806406	71806965	560	75.8	5.32	0.38
MACS_peak_811	SL2.50ch01	71808170	71809700	1531	228.75	4.99	0.05
MACS_peak_812	SL2.50ch01	71810134	71811286	1153	71.94	3.36	0.49
MACS_peak_813	SL2.50ch01	71817382	71817784	403	53.42	5.61	1.16
MACS_peak_814	SL2.50ch01	71837004	71837197	194	87.04	10.91	0.27
MACS_peak_815	SL2.50ch01	72113944	72114470	527	182.17	9.87	0.06
MACS_peak_816	SL2.50ch01	72245313	72245599	287	50.87	4.49	1.3
MACS_peak_817	SL2.50ch01	72333214	72333890	677	114.61	5.34	0.16
MACS_peak_818	SL2.50ch01	72336931	72337360	430	51.4	3.36	1.24
MACS_peak_819	SL2.50ch01	72761975	72762750	776	153.7	6.23	0.04
MACS_peak_820	SL2.50ch01	72782181	72783079	899	208.74	6.09	0.04
MACS_peak_821	SL2.50ch01	72783497	72784542	1046	210.16	6.23	0.04
MACS_peak_822	SL2.50ch01	72930671	72931348	678	68.91	4.58	0.59
MACS_peak_823	SL2.50ch01	72932480	72932938	459	53.59	4.72	1.16
MACS_peak_824	SL2.50ch01	73355649	73356039	391	107.19	6.78	0.18
MACS_peak_825	SL2.50ch01	73979667	73979915	249	51.13	5.61	1.28
MACS_peak_826	SL2.50ch01	74323541	74324122	582	72.44	3.82	0.48
MACS_peak_827	SL2.50ch01	74324160	74324828	669	56.64	3.29	1.02
MACS_peak_828	SL2.50ch01	74327493	74328329	837	135.7	6.06	0.05
MACS_peak_829	SL2.50ch01	74365026	74365788	763	138.98	6.77	0.06
MACS_peak_830	SL2.50ch01	74402042	74402580	539	161.34	6.36	0.05
MACS_peak_831	SL2.50ch01	74538119	74538771	653	119.54	6.18	0.12
MACS_peak_832	SL2.50ch01	74601282	74601929	648	143.54	6.61	0.06
MACS_peak_833	SL2.50ch01	74623862	74624563	702	103.11	5.25	0.2
MACS_peak_834	SL2.50ch01	74645969	74646454	486	93.59	5.34	0.24
MACS_peak_835	SL2.50ch01	74648044	74648837	794	211.91	7.34	0.04
MACS_peak_836	SL2.50ch01	74717936	74718187	252	73.6	7.48	0.43
MACS_peak_837	SL2.50ch01	74765478	74765930	453	111.51	6.51	0.17
MACS_peak_838	SL2.50ch01	74840662	74841111	450	50.88	4.49	1.3
MACS_peak_839	SL2.50ch01	74904152	74904943	792	149.04	5.65	0.04
MACS_peak_840	SL2.50ch01	74907855	74908793	939	177.75	5.19	0.06
MACS_peak_841	SL2.50ch01	74911237	74911759	523	203.75	9.22	0.04
MACS_peak_842	SL2.50ch01	74941599	74942177	579	112.55	4.5	0.15
MACS_peak_843	SL2.50ch01	75066555	75067374	820	56.63	3.43	1.02
MACS_peak_844	SL2.50ch01	75079130	75079403	274	52.65	5.46	1.21
MACS_peak_845	SL2.50ch01	75121424	75121747	324	65.82	5.94	0.66
MACS_peak_846	SL2.50ch01	75182376	75182509	134	78.01	12.94	0.38
MACS_peak_847	SL2.50ch01	75305333	75305909	577	53.92	3.85	1.15
MACS_peak_848	SL2.50ch01	75335123	75335553	431	69.3	4.62	0.56
MACS_peak_849	SL2.50ch01	75338531	75340173	1643	290.26	5.51	0
MACS_peak_850	SL2.50ch01	75340278	75340698	421	56.33	4.84	1.05
MACS_peak_851	SL2.50ch01	75347875	75348371	497	52.6	4.05	1.21
MACS_peak_852	SL2.50ch01	75390883	75391098	216	57.68	10.68	0.99
MACS_peak_853	SL2.50ch01	75426017	75427010	994	117.11	5.38	0.12
MACS_peak_854	SL2.50ch01	75433059	75433842	784	161.19	6.26	0.05
MACS_peak_855	SL2.50ch01	75434439	75435111	673	131.82	6.12	0.07
MACS_peak_856	SL2.50ch01	75436399	75437457	1059	190.11	6.47	0.06
MACS_peak_857	SL2.50ch01	75437464	75437727	264	51.27	5.34	1.26
MACS_peak_858	SL2.50ch01	75471813	75472342	530	93.76	4.92	0.24
MACS_peak_859	SL2.50ch01	75508239	75508757	519	85.26	5.22	0.28
MACS_peak_860	SL2.50ch01	75523986	75524276	291	62.73	6.28	0.69
MACS_peak_861	SL2.50ch01	75694911	75695467	557	150.89	6.23	0.04
MACS_peak_862	SL2.50ch01	75718576	75719379	804	196.71	5.93	0.03
MACS_peak_863	SL2.50ch01	75779477	75780002	526	85.16	5.64	0.28
MACS_peak_864	SL2.50ch01	75794415	75794638	224	53.17	7.54	1.17
MACS_peak_865	SL2.50ch01	75796092	75796676	585	374.28	12.18	0
MACS_peak_866	SL2.50ch01	75798757	75799389	633	144.44	5.96	0.06
MACS_peak_867	SL2.50ch01	75799736	75800051	316	51.38	6.19	1.23
MACS_peak_868	SL2.50ch01	75801212	75801848	637	95.22	5.22	0.24
MACS_peak_869	SL2.50ch01	75803531	75804094	564	121.47	5.84	0.09
MACS_peak_870	SL2.50ch01	75804146	75804648	503	50.77	3.76	1.34
MACS_peak_871	SL2.50ch01	75818845	75819294	450	115.42	6.06	0.16
MACS_peak_872	SL2.50ch01	75848433	75849450	1018	140.89	4.69	0.06
MACS_peak_873	SL2.50ch01	75889050	75889909	860	137.3	6.02	0.06
MACS_peak_874	SL2.50ch01	75973009	75973198	190	66.14	13	0.65
MACS_peak_875	SL2.50ch01	75984349	75984530	182	74.55	10.89	0.4
MACS_peak_876	SL2.50ch01	76077565	76077768	204	52.55	8.31	1.2
MACS_peak_877	SL2.50ch01	76085189	76085626	438	117.83	9.05	0.12
MACS_peak_878	SL2.50ch01	76271258	76272017	760	114.67	5.22	0.16
MACS_peak_879	SL2.50ch01	76290243	76290704	462	105.56	6.12	0.18
MACS_peak_880	SL2.50ch01	76306522	76307111	590	67.94	3.65	0.59
MACS_peak_881	SL2.50ch01	76307127	76307540	414	54.08	4.24	1.15
MACS_peak_882	SL2.50ch01	76347458	76347852	395	54.21	4.23	1.14
MACS_peak_883	SL2.50ch01	76370812	76370998	187	52.02	6.54	1.21
MACS_peak_884	SL2.50ch01	76400934	76401597	664	134.86	5.74	0.05
MACS_peak_885	SL2.50ch01	76460620	76461207	588	121.56	4.93	0.09
MACS_peak_886	SL2.50ch01	76552524	76553770	1247	436.32	6.73	0
MACS_peak_887	SL2.50ch01	76556361	76558774	2414	201.46	3.94	0.04
MACS_peak_888	SL2.50ch01	76559734	76560807	1074	230.67	6.21	0.05
MACS_peak_889	SL2.50ch01	76564155	76564998	844	132.95	5.41	0.07
MACS_peak_890	SL2.50ch01	76572727	76573072	346	79.72	7.42	0.35
MACS_peak_891	SL2.50ch01	76577012	76577481	470	58.63	4.36	0.94
MACS_peak_892	SL2.50ch01	76578961	76580328	1368	68.9	3.31	0.59
MACS_peak_893	SL2.50ch01	76648521	76649062	542	64.89	3.88	0.66
MACS_peak_894	SL2.50ch01	76649381	76649851	471	81.56	6.78	0.31
MACS_peak_895	SL2.50ch01	76650932	76651213	282	50.6	4.81	1.38
MACS_peak_896	SL2.50ch01	76651231	76651778	548	77.96	4.55	0.38
MACS_peak_897	SL2.50ch01	76665777	76666107	331	52.42	5.22	1.21
MACS_peak_898	SL2.50ch01	76674122	76674716	595	69.16	5.61	0.57
MACS_peak_899	SL2.50ch01	76682557	76682933	377	54.71	4.49	1.1
MACS_peak_900	SL2.50ch01	76683071	76683690	620	65.55	4.49	0.65
MACS_peak_901	SL2.50ch01	76689828	76690792	965	71.64	3.94	0.49
MACS_peak_902	SL2.50ch01	76691063	76691620	558	72.85	4.24	0.48
MACS_peak_903	SL2.50ch01	76728835	76729176	342	65.33	5.61	0.66
MACS_peak_904	SL2.50ch01	76785918	76786269	352	55.03	4.49	1.07
MACS_peak_905	SL2.50ch01	76786297	76786737	441	67.5	5.22	0.6
MACS_peak_906	SL2.50ch01	76850128	76850513	386	66.84	4.95	0.61
MACS_peak_907	SL2.50ch01	76851600	76852137	538	80.12	4.74	0.34
MACS_peak_908	SL2.50ch01	76872598	76873229	632	124.37	5.41	0.1
MACS_peak_909	SL2.50ch01	76873314	76873986	673	98.49	5.62	0.22
MACS_peak_910	SL2.50ch01	76874579	76875652	1074	211.74	6.26	0.04
MACS_peak_911	SL2.50ch01	76877084	76878085	1002	265.04	7.38	0.06
MACS_peak_912	SL2.50ch01	76881964	76882699	736	216.48	6.19	0.04
MACS_peak_913	SL2.50ch01	76885998	76887944	1947	503.15	6.99	0
MACS_peak_914	SL2.50ch01	76889688	76890063	376	52.42	3.97	1.21
MACS_peak_915	SL2.50ch01	76908875	76909179	305	75.83	5.34	0.39
MACS_peak_916	SL2.50ch01	76917213	76917680	468	63.47	5.47	0.69
MACS_peak_917	SL2.50ch01	76928837	76929428	592	101.68	5.75	0.2
MACS_peak_918	SL2.50ch01	76940774	76941730	957	484.66	10.96	0
MACS_peak_919	SL2.50ch01	77049812	77050109	298	78.13	6.28	0.37
MACS_peak_920	SL2.50ch01	77051135	77052045	911	122.25	5.95	0.09
MACS_peak_921	SL2.50ch01	77090001	77090899	899	123.16	5.04	0.1
MACS_peak_922	SL2.50ch01	77131143	77131312	170	59.74	8.97	0.82
MACS_peak_923	SL2.50ch01	77202681	77204070	1390	202.48	6.01	0.04
MACS_peak_924	SL2.50ch01	77204258	77204849	592	220.99	6.8	0.04
MACS_peak_925	SL2.50ch01	77206288	77206905	618	75.5	4.15	0.39
MACS_peak_926	SL2.50ch01	77207729	77208129	401	87.87	5.5	0.26
MACS_peak_927	SL2.50ch01	77209760	77211234	1475	371.91	6.78	0
MACS_peak_928	SL2.50ch01	77211451	77212181	731	222.95	6.8	0.04
MACS_peak_929	SL2.50ch01	77213188	77213781	594	300.89	9.38	0
MACS_peak_930	SL2.50ch01	77220944	77221124	181	51.4	10.36	1.24
MACS_peak_931	SL2.50ch01	77223310	77223467	158	51.73	7.09	1.23
MACS_peak_932	SL2.50ch01	77223473	77223803	331	73	6.96	0.47
MACS_peak_933	SL2.50ch01	77223924	77224273	350	68.05	5.42	0.59
MACS_peak_934	SL2.50ch01	77226325	77226845	521	120.85	5.43	0.09
MACS_peak_935	SL2.50ch01	77228112	77228668	557	52.06	3.91	1.22
MACS_peak_936	SL2.50ch01	77240908	77241320	413	85.16	5.24	0.28
MACS_peak_937	SL2.50ch01	77243911	77244498	588	146.57	4.89	0.06
MACS_peak_938	SL2.50ch01	77274538	77274946	409	55.98	4.89	1.06
MACS_peak_939	SL2.50ch01	77275056	77275747	692	55.8	4.08	1.06
MACS_peak_940	SL2.50ch01	77281937	77282270	334	97.72	6.13	0.23
MACS_peak_941	SL2.50ch01	77289066	77289361	296	61.71	4.6	0.75
MACS_peak_942	SL2.50ch01	77301013	77301232	220	64.06	7.69	0.68
MACS_peak_943	SL2.50ch01	77301701	77302467	767	86.62	5.26	0.28
MACS_peak_944	SL2.50ch01	77363987	77364779	793	133.28	5.66	0.07
MACS_peak_945	SL2.50ch01	77368128	77368529	402	75.15	6.01	0.39
MACS_peak_946	SL2.50ch01	77371463	77371961	499	96.53	6.16	0.24
MACS_peak_947	SL2.50ch01	77372754	77373180	427	54.8	5.28	1.08
MACS_peak_948	SL2.50ch01	77403475	77404216	742	102.36	5.83	0.2
MACS_peak_949	SL2.50ch01	77405670	77406116	447	104.49	6.35	0.19
MACS_peak_950	SL2.50ch01	77406967	77407185	219	64.33	6.9	0.68
MACS_peak_951	SL2.50ch01	77407737	77408261	525	207.63	8.28	0.04
MACS_peak_952	SL2.50ch01	77539067	77539934	868	81.74	3.89	0.31
MACS_peak_953	SL2.50ch01	77550024	77550592	569	73.63	5.11	0.43
MACS_peak_954	SL2.50ch01	77592808	77592976	169	51.03	9.35	1.29
MACS_peak_955	SL2.50ch01	77599488	77599932	445	70.99	4.08	0.5
MACS_peak_956	SL2.50ch01	77605486	77606137	652	74.18	3.85	0.42
MACS_peak_957	SL2.50ch01	77620252	77621067	816	180.78	8.54	0.06
MACS_peak_958	SL2.50ch01	77621073	77621259	187	64.79	9.35	0.66
MACS_peak_959	SL2.50ch01	77634249	77634381	133	65.48	9.24	0.65
MACS_peak_960	SL2.50ch01	77704181	77705342	1162	242.93	6.94	0.05
MACS_peak_961	SL2.50ch01	77716452	77716941	490	79.47	5.34	0.36
MACS_peak_962	SL2.50ch01	77736651	77737706	1056	93.44	4.18	0.24
MACS_peak_963	SL2.50ch01	77756630	77757095	466	64.34	6.15	0.68
MACS_peak_964	SL2.50ch01	78169509	78169961	453	52.6	5.54	1.21
MACS_peak_965	SL2.50ch01	78212504	78213190	687	107.51	5.14	0.18
MACS_peak_966	SL2.50ch01	78242196	78242636	441	70.1	4.72	0.55
MACS_peak_967	SL2.50ch01	78243315	78243998	684	104.15	5.46	0.19
MACS_peak_968	SL2.50ch01	78260924	78262465	1542	267.45	6.16	0.06
MACS_peak_969	SL2.50ch01	78283623	78284558	936	219.82	5.32	0.04
MACS_peak_970	SL2.50ch01	78286189	78286582	394	76.13	6.05	0.38
MACS_peak_971	SL2.50ch01	78321117	78321462	346	68.84	5.54	0.59
MACS_peak_972	SL2.50ch01	78349552	78350860	1309	147.04	4.49	0.06
MACS_peak_973	SL2.50ch01	78353719	78354280	562	123.68	7.22	0.1
MACS_peak_974	SL2.50ch01	78354560	78355846	1287	246.7	7.13	0.05
MACS_peak_975	SL2.50ch01	78376735	78377026	292	71.41	5.7	0.49
MACS_peak_976	SL2.50ch01	78451043	78451674	632	65.56	4.17	0.65
MACS_peak_977	SL2.50ch01	78483845	78484291	447	68.57	4.75	0.59
MACS_peak_978	SL2.50ch01	78489421	78489886	466	53.81	4.18	1.15
MACS_peak_979	SL2.50ch01	78490592	78490881	290	74.09	6.18	0.42
MACS_peak_980	SL2.50ch01	78492432	78493068	637	358.35	9.53	0
MACS_peak_981	SL2.50ch01	78593002	78593543	542	66.25	4.86	0.65
MACS_peak_982	SL2.50ch01	78594259	78594860	602	93.07	5.16	0.25
MACS_peak_983	SL2.50ch01	78596518	78597525	1008	278.37	7.16	0
MACS_peak_984	SL2.50ch01	78597855	78598490	636	138.98	4.65	0.06
MACS_peak_985	SL2.50ch01	78602403	78603082	680	219.94	7.48	0.04
MACS_peak_986	SL2.50ch01	78605112	78605536	425	88.5	7.05	0.26
MACS_peak_987	SL2.50ch01	78605768	78606099	332	55.3	5.34	1.07
MACS_peak_988	SL2.50ch01	78651228	78651446	219	56.09	7.37	1.06
MACS_peak_989	SL2.50ch01	78656599	78656854	256	52.79	5.49	1.19
MACS_peak_990	SL2.50ch01	78660417	78661082	666	98.93	5.55	0.22
MACS_peak_991	SL2.50ch01	78663573	78664150	578	82.81	4.94	0.3
MACS_peak_992	SL2.50ch01	78666019	78666695	677	116.72	5.4	0.12
MACS_peak_993	SL2.50ch01	78668514	78669183	670	79.78	5.1	0.35
MACS_peak_994	SL2.50ch01	78702153	78703281	1129	65.61	3.96	0.65
MACS_peak_995	SL2.50ch01	78703673	78704452	780	52.82	3.38	1.19
MACS_peak_996	SL2.50ch01	78708109	78709043	935	364.24	7.66	0
MACS_peak_997	SL2.50ch01	78709502	78711116	1615	406.47	7.51	0
MACS_peak_998	SL2.50ch01	78731132	78732220	1089	371.99	9.41	0
MACS_peak_999	SL2.50ch01	78739751	78739970	220	56.65	6.86	1.02
MACS_peak_1000	SL2.50ch01	78742071	78742714	644	130.16	7.54	0.1
MACS_peak_1001	SL2.50ch01	78744172	78745272	1101	94.62	5.38	0.23
MACS_peak_1002	SL2.50ch01	78747147	78747585	439	92.05	5.25	0.25
MACS_peak_1003	SL2.50ch01	78748880	78749370	491	95.36	6.41	0.24
MACS_peak_1004	SL2.50ch01	78769125	78769734	610	154.83	6.45	0.04
MACS_peak_1005	SL2.50ch01	78772725	78773369	645	126.75	4.67	0.1
MACS_peak_1006	SL2.50ch01	78785060	78785799	740	122.47	4.94	0.09
MACS_peak_1007	SL2.50ch01	78840824	78841427	604	116.13	4.23	0.15
MACS_peak_1008	SL2.50ch01	78843295	78843520	226	50.84	5.69	1.3
MACS_peak_1009	SL2.50ch01	78858531	78858870	340	69.36	6.1	0.55
MACS_peak_1010	SL2.50ch01	78866642	78867537	896	124.77	6.19	0.1
MACS_peak_1011	SL2.50ch01	78872450	78872720	271	51.64	4.99	1.23
MACS_peak_1012	SL2.50ch01	78872727	78873002	276	69.36	6.19	0.55
MACS_peak_1013	SL2.50ch01	78873391	78873673	283	63.93	7.17	0.68
MACS_peak_1014	SL2.50ch01	78879568	78880031	464	69.3	4.53	0.56
MACS_peak_1015	SL2.50ch01	78903476	78903743	268	63.36	5.42	0.68
MACS_peak_1016	SL2.50ch01	78920667	78921122	456	58.69	5.37	0.93
MACS_peak_1017	SL2.50ch01	78939599	78940056	458	71.48	5.18	0.49
MACS_peak_1018	SL2.50ch01	78991648	78992574	927	299.32	7.04	0
MACS_peak_1019	SL2.50ch01	79008086	79009118	1033	221.28	8.2	0.04
MACS_peak_1020	SL2.50ch01	79009644	79010135	492	71.47	4.14	0.49
MACS_peak_1021	SL2.50ch01	79013701	79014177	477	85.24	4.59	0.28
MACS_peak_1022	SL2.50ch01	79030164	79030742	579	68.59	3.54	0.59
MACS_peak_1023	SL2.50ch01	79030772	79031223	452	60.94	3.99	0.78
MACS_peak_1024	SL2.50ch01	79031227	79033461	2235	877.14	10.96	0
MACS_peak_1025	SL2.50ch01	79044437	79045118	682	350.51	10.04	0
MACS_peak_1026	SL2.50ch01	79052266	79052782	517	87.57	5.8	0.26
MACS_peak_1027	SL2.50ch01	79053347	79053668	322	57.57	6.42	1
MACS_peak_1028	SL2.50ch01	79055051	79055264	214	55.46	7.48	1.07
MACS_peak_1029	SL2.50ch01	79055632	79056022	391	76.1	5.64	0.38
MACS_peak_1030	SL2.50ch01	79090764	79091375	612	100.31	7.28	0.19
MACS_peak_1031	SL2.50ch01	79097027	79098102	1076	160.47	4.88	0.05
MACS_peak_1032	SL2.50ch01	79132855	79133304	450	81.71	5.35	0.31
MACS_peak_1033	SL2.50ch01	79140448	79141493	1046	105.42	4.3	0.18
MACS_peak_1034	SL2.50ch01	79148267	79149243	977	109.92	4.26	0.16
MACS_peak_1035	SL2.50ch01	79149249	79149373	125	80.3	9.3	0.34
MACS_peak_1036	SL2.50ch01	79149393	79149821	429	97.93	7.16	0.22
MACS_peak_1037	SL2.50ch01	79178694	79179186	493	64.71	4.84	0.67
MACS_peak_1038	SL2.50ch01	79179810	79180176	367	60.49	4.46	0.78
MACS_peak_1039	SL2.50ch01	79195784	79196208	425	58.29	4.56	0.98
MACS_peak_1040	SL2.50ch01	79213724	79214543	820	132.95	5.26	0.07
MACS_peak_1041	SL2.50ch01	79218507	79218912	406	56.96	4.99	1.02
MACS_peak_1042	SL2.50ch01	79219945	79220647	703	83.15	4.38	0.3
MACS_peak_1043	SL2.50ch01	79224671	79225231	561	128.41	6.08	0.1
MACS_peak_1044	SL2.50ch01	79225754	79226214	461	75.13	5.61	0.39
MACS_peak_1045	SL2.50ch01	79255969	79256531	563	183.86	7.76	0.06
MACS_peak_1046	SL2.50ch01	79285652	79286274	623	100.13	4.37	0.2
MACS_peak_1047	SL2.50ch01	79288251	79288501	251	70.78	7.19	0.52
MACS_peak_1048	SL2.50ch01	79334439	79335341	903	98.4	5.65	0.22
MACS_peak_1049	SL2.50ch01	79347471	79347807	337	64.9	5.23	0.66
MACS_peak_1050	SL2.50ch01	79348126	79348765	640	146.86	7.01	0.06
MACS_peak_1051	SL2.50ch01	79361024	79361750	727	156.05	6.49	0.05
MACS_peak_1052	SL2.50ch01	79361954	79362654	701	66.26	4.02	0.65
MACS_peak_1053	SL2.50ch01	79364847	79365166	320	65.95	5.87	0.65
MACS_peak_1054	SL2.50ch01	79384998	79385236	239	56.44	5.1	1.03
MACS_peak_1055	SL2.50ch01	79417241	79417817	577	54.76	4.02	1.08
MACS_peak_1056	SL2.50ch01	79428730	79429550	821	116.08	4.71	0.16
MACS_peak_1057	SL2.50ch01	79430236	79430618	383	59.85	5.1	0.83
MACS_peak_1058	SL2.50ch01	79452047	79452431	385	55.98	4.03	1.06
MACS_peak_1059	SL2.50ch01	79452630	79453145	516	209.51	9.26	0.04
MACS_peak_1060	SL2.50ch01	79459817	79460759	943	81.13	3.87	0.31
MACS_peak_1061	SL2.50ch01	79526187	79526655	469	79.59	5.26	0.36
MACS_peak_1062	SL2.50ch01	79527174	79528085	912	82.88	4.72	0.3
MACS_peak_1063	SL2.50ch01	79535875	79536513	639	115.61	5.34	0.16
MACS_peak_1064	SL2.50ch01	79553762	79554752	991	388.94	8.41	0
MACS_peak_1065	SL2.50ch01	79556985	79557734	750	97.37	4.21	0.23
MACS_peak_1066	SL2.50ch01	79561670	79562222	553	103.29	4.88	0.2
MACS_peak_1067	SL2.50ch01	79571865	79572194	330	55.27	5.24	1.07
MACS_peak_1068	SL2.50ch01	79622296	79623103	808	255.74	7.8	0.06
MACS_peak_1069	SL2.50ch01	79653837	79654412	576	64.87	5.47	0.66
MACS_peak_1070	SL2.50ch01	79657120	79657887	768	199.37	5.04	0.03
MACS_peak_1071	SL2.50ch01	79692685	79693138	454	114.1	6.48	0.16
MACS_peak_1072	SL2.50ch01	79694190	79694674	485	55.77	3.89	1.05
MACS_peak_1073	SL2.50ch01	79729468	79730236	769	69.66	3.45	0.55
MACS_peak_1074	SL2.50ch01	79730246	79731694	1449	135.72	4.19	0.05
MACS_peak_1075	SL2.50ch01	79731847	79733255	1409	267.75	5.88	0.06
MACS_peak_1076	SL2.50ch01	79740244	79741347	1104	301	7.06	0
MACS_peak_1077	SL2.50ch01	79749357	79750138	782	151.16	4.78	0.04
MACS_peak_1078	SL2.50ch01	79783006	79783468	463	134.56	8.16	0.05
MACS_peak_1079	SL2.50ch01	79788176	79788481	306	58.85	6.33	0.92
MACS_peak_1080	SL2.50ch01	79838443	79838735	293	102.8	8.55	0.2
MACS_peak_1081	SL2.50ch01	79863162	79863906	745	154.58	5.41	0.04
MACS_peak_1082	SL2.50ch01	79864566	79865377	812	283.04	7.16	0
MACS_peak_1083	SL2.50ch01	79866608	79868342	1735	589.85	9.24	0
MACS_peak_1084	SL2.50ch01	79870221	79870845	625	116.22	5.14	0.15
MACS_peak_1085	SL2.50ch01	79872281	79872876	596	221.19	9.12	0.04
MACS_peak_1086	SL2.50ch01	79875134	79875764	631	272.48	10.14	0
MACS_peak_1087	SL2.50ch01	79875798	79876105	308	62.84	4.49	0.69
MACS_peak_1088	SL2.50ch01	79876169	79876877	709	191.8	6.08	0.07
MACS_peak_1089	SL2.50ch01	79876882	79877147	266	71.41	5.12	0.49
MACS_peak_1090	SL2.50ch01	79877713	79878067	355	77.82	8.24	0.38
MACS_peak_1091	SL2.50ch01	79878236	79879249	1014	387.5	8.23	0
MACS_peak_1092	SL2.50ch01	79879645	79880591	947	139.1	5.95	0.06
MACS_peak_1093	SL2.50ch01	79880673	79881030	358	123.48	6.86	0.1
MACS_peak_1094	SL2.50ch01	79882329	79882668	340	56.47	4.97	1.03
MACS_peak_1095	SL2.50ch01	79883832	79885520	1689	462.64	6.87	0
MACS_peak_1096	SL2.50ch01	79887128	79887927	800	128.09	4.66	0.1
MACS_peak_1097	SL2.50ch01	79894335	79895187	853	59.96	3.56	0.82
MACS_peak_1098	SL2.50ch01	79909308	79909689	382	67.98	5.22	0.59
MACS_peak_1099	SL2.50ch01	79910295	79910823	529	118.83	4.86	0.12
MACS_peak_1100	SL2.50ch01	79914803	79915357	555	79.9	5.14	0.35
MACS_peak_1101	SL2.50ch01	80002035	80002302	268	81	8.08	0.3
MACS_peak_1102	SL2.50ch01	80038760	80038967	208	51.73	9.33	1.23
MACS_peak_1103	SL2.50ch01	80187749	80188345	597	69.89	5.28	0.55
MACS_peak_1104	SL2.50ch01	80204251	80204809	559	158.38	4.41	0.05
MACS_peak_1105	SL2.50ch01	80212769	80213731	963	208.94	6.35	0.04
MACS_peak_1106	SL2.50ch01	80225844	80227038	1195	219.93	4.63	0.04
MACS_peak_1107	SL2.50ch01	80227967	80228215	249	55.56	5.82	1.06
MACS_peak_1108	SL2.50ch01	80231104	80231649	546	83.18	5.1	0.3
MACS_peak_1109	SL2.50ch01	80239255	80239544	290	97.52	7.42	0.23
MACS_peak_1110	SL2.50ch01	80239823	80240625	803	202.8	8.97	0.04
MACS_peak_1111	SL2.50ch01	80241447	80241815	369	103.32	8.01	0.2
MACS_peak_1112	SL2.50ch01	80250508	80251637	1130	235.26	6.08	0.05
MACS_peak_1113	SL2.50ch01	80300001	80301092	1092	252.19	5.38	0.06
MACS_peak_1114	SL2.50ch01	80340803	80341518	716	191.32	6.16	0.06
MACS_peak_1115	SL2.50ch01	80382064	80382871	808	132.59	4.77	0.07
MACS_peak_1116	SL2.50ch01	80383777	80384045	269	58.47	5.08	0.96
MACS_peak_1117	SL2.50ch01	80384048	80384357	310	98.31	5.72	0.22
MACS_peak_1118	SL2.50ch01	80384375	80385190	816	195.37	7.12	0.03
MACS_peak_1119	SL2.50ch01	80385582	80386841	1260	276.23	6.22	0
MACS_peak_1120	SL2.50ch01	80387051	80388187	1137	165.75	5.08	0.05
MACS_peak_1121	SL2.50ch01	80389390	80390141	752	147.24	5.47	0.06
MACS_peak_1122	SL2.50ch01	80390146	80390461	316	56.65	5.48	1.02
MACS_peak_1123	SL2.50ch01	80393636	80394213	578	102.3	6.03	0.2
MACS_peak_1124	SL2.50ch01	80394336	80395294	959	390.1	8.31	0
MACS_peak_1125	SL2.50ch01	80428128	80429207	1080	350.26	7.32	0
MACS_peak_1126	SL2.50ch01	80483057	80483652	596	50.48	3.93	1.39
MACS_peak_1127	SL2.50ch01	80508230	80508775	546	119.37	6.68	0.12
MACS_peak_1128	SL2.50ch01	80514415	80515067	653	86.62	4.48	0.28
MACS_peak_1129	SL2.50ch01	80530257	80530809	553	99.67	5.25	0.22
MACS_peak_1130	SL2.50ch01	80532682	80533353	672	190.27	6.8	0.06
MACS_peak_1131	SL2.50ch01	80541245	80542173	929	79.86	4.67	0.35
MACS_peak_1132	SL2.50ch01	80651030	80652124	1095	288.04	7.17	0
MACS_peak_1133	SL2.50ch01	80653074	80653799	726	126.65	5.85	0.1
MACS_peak_1134	SL2.50ch01	80654843	80655521	679	192.22	6.5	0.07
MACS_peak_1135	SL2.50ch01	80657508	80658407	900	60.29	4.08	0.79
MACS_peak_1136	SL2.50ch01	80699318	80699567	250	60.51	5.46	0.78
MACS_peak_1137	SL2.50ch01	80699632	80700220	589	209.14	8.02	0.04
MACS_peak_1138	SL2.50ch01	80742158	80742805	648	76.64	4.41	0.38
MACS_peak_1139	SL2.50ch01	80743158	80743989	832	88.69	4.21	0.25
MACS_peak_1140	SL2.50ch01	80757751	80758165	415	64.89	5.1	0.66
MACS_peak_1141	SL2.50ch01	80758982	80759533	552	55.4	4.63	1.07
MACS_peak_1142	SL2.50ch01	80763906	80764244	339	53.55	4.19	1.16
MACS_peak_1143	SL2.50ch01	80769058	80769656	599	63.57	4.48	0.69
MACS_peak_1144	SL2.50ch01	80806586	80807077	492	81.33	3.97	0.31
MACS_peak_1145	SL2.50ch01	80830000	80830332	333	58.7	4.62	0.93
MACS_peak_1146	SL2.50ch01	80838252	80838551	300	72.73	5.94	0.48
MACS_peak_1147	SL2.50ch01	81014795	81015020	226	59.37	6.54	0.86
MACS_peak_1148	SL2.50ch01	81026622	81027056	435	80.49	4.94	0.33
MACS_peak_1149	SL2.50ch01	81038121	81039313	1193	249.09	6.69	0.05
MACS_peak_1150	SL2.50ch01	81059484	81059987	504	51.42	4.78	1.24
MACS_peak_1151	SL2.50ch01	81084331	81085163	833	60.1	3.5	0.81
MACS_peak_1152	SL2.50ch01	81089280	81089730	451	77.88	6.31	0.38
MACS_peak_1153	SL2.50ch01	81090370	81091101	732	124.05	4.74	0.1
MACS_peak_1154	SL2.50ch01	81105436	81105901	466	138.46	5.7	0.06
MACS_peak_1155	SL2.50ch01	81106465	81106921	457	141.79	7.05	0.06
MACS_peak_1156	SL2.50ch01	81106950	81107296	347	78.22	5.07	0.37
MACS_peak_1157	SL2.50ch01	81116634	81117099	466	130.37	6.08	0.1
MACS_peak_1158	SL2.50ch01	81148217	81148628	412	93.43	5.48	0.24
MACS_peak_1159	SL2.50ch01	81214154	81214668	515	95.98	6.31	0.24
MACS_peak_1160	SL2.50ch01	81227837	81228480	644	112.03	5.3	0.17
MACS_peak_1161	SL2.50ch01	81234110	81234389	280	70.98	5.42	0.5
MACS_peak_1162	SL2.50ch01	81248917	81249478	562	107.54	7.01	0.18
MACS_peak_1163	SL2.50ch01	81250951	81251860	910	268.53	7.26	0.06
MACS_peak_1164	SL2.50ch01	81253247	81254162	916	420.56	10.91	0
MACS_peak_1165	SL2.50ch01	81277762	81278560	799	97.34	4.66	0.23
MACS_peak_1166	SL2.50ch01	81285454	81286075	622	72.03	4.53	0.49
MACS_peak_1167	SL2.50ch01	81288627	81289152	526	66.45	3.93	0.63
MACS_peak_1168	SL2.50ch01	81293560	81294085	526	109.15	5.35	0.17
MACS_peak_1169	SL2.50ch01	81295792	81297068	1277	122.34	4.36	0.09
MACS_peak_1170	SL2.50ch01	81301351	81301972	622	137.11	6.2	0.06
MACS_peak_1171	SL2.50ch01	81311891	81312745	855	715.48	13.56	0
MACS_peak_1172	SL2.50ch01	81314887	81315380	494	92	7.2	0.25
MACS_peak_1173	SL2.50ch01	81336584	81337518	935	122.87	6.01	0.1
MACS_peak_1174	SL2.50ch01	81352854	81353165	312	52.1	4.74	1.22
MACS_peak_1175	SL2.50ch01	81357630	81358043	414	92.8	5.16	0.25
MACS_peak_1176	SL2.50ch01	81607929	81608760	832	178.53	5.94	0.06
MACS_peak_1177	SL2.50ch01	81611055	81611544	490	50.78	3.93	1.34
MACS_peak_1178	SL2.50ch01	81611549	81611707	159	52.34	5.5	1.21
MACS_peak_1179	SL2.50ch01	81614038	81614692	655	95.88	6.37	0.24
MACS_peak_1180	SL2.50ch01	81615084	81616140	1057	263.33	6.85	0.06
MACS_peak_1181	SL2.50ch01	81616983	81617474	492	81.33	5.3	0.31
MACS_peak_1182	SL2.50ch01	81633430	81633726	297	73.32	7.55	0.45
MACS_peak_1183	SL2.50ch01	81633810	81634940	1131	181.59	4.08	0.06
MACS_peak_1184	SL2.50ch01	81640051	81640658	608	89.02	4.6	0.25
MACS_peak_1185	SL2.50ch01	81641624	81642571	948	151.84	4.81	0.04
MACS_peak_1186	SL2.50ch01	81658216	81658659	444	73.68	4.72	0.43
MACS_peak_1187	SL2.50ch01	81683700	81684428	729	62.85	4.09	0.69
MACS_peak_1188	SL2.50ch01	81749163	81749794	632	137.11	7.35	0.06
MACS_peak_1189	SL2.50ch01	81755731	81756428	698	110.76	4.01	0.16
MACS_peak_1190	SL2.50ch01	81764272	81764686	415	83.74	5.14	0.3
MACS_peak_1191	SL2.50ch01	81789679	81790135	457	108.13	5.94	0.19
MACS_peak_1192	SL2.50ch01	81790607	81791124	518	178.95	10.16	0.06
MACS_peak_1193	SL2.50ch01	81795118	81796511	1394	677.15	10.43	0
MACS_peak_1194	SL2.50ch01	81796539	81797817	1279	124	5.61	0.1
MACS_peak_1195	SL2.50ch01	81799376	81799996	621	116.73	4.03	0.12
MACS_peak_1196	SL2.50ch01	81800096	81800882	787	446.15	8.82	0
MACS_peak_1197	SL2.50ch01	81803749	81804219	471	81.41	6.34	0.31
MACS_peak_1198	SL2.50ch01	81804253	81804977	725	143.57	5.23	0.06
MACS_peak_1199	SL2.50ch01	81805102	81806142	1041	351.64	7.66	0
MACS_peak_1200	SL2.50ch01	81806694	81807386	693	152.23	5.51	0.04
MACS_peak_1201	SL2.50ch01	81870594	81870889	296	56.83	3.93	1.02
MACS_peak_1202	SL2.50ch01	81879156	81879887	732	99.19	4.74	0.23
MACS_peak_1203	SL2.50ch01	81880284	81881162	879	306.07	5.52	0
MACS_peak_1204	SL2.50ch01	81890273	81891565	1293	190.73	4.7	0.06
MACS_peak_1205	SL2.50ch01	81895566	81896305	740	140.92	5.05	0.06
MACS_peak_1206	SL2.50ch01	81913689	81913942	254	50.54	4.6	1.38
MACS_peak_1207	SL2.50ch01	81940706	81941315	610	178.75	6.57	0.06
MACS_peak_1208	SL2.50ch01	81974935	81975129	195	56.85	6.65	1.02
MACS_peak_1209	SL2.50ch01	81979974	81980915	942	196.12	5.18	0.03
MACS_peak_1210	SL2.50ch01	81986727	81987460	734	175.73	5.08	0.06
MACS_peak_1211	SL2.50ch01	81989170	81989618	449	64.72	5.38	0.67
MACS_peak_1212	SL2.50ch01	81992437	81992789	353	52.71	4.04	1.2
MACS_peak_1213	SL2.50ch01	81999128	81999580	453	61.81	5.28	0.73
MACS_peak_1214	SL2.50ch01	82008412	82009008	597	91.81	4.21	0.25
MACS_peak_1215	SL2.50ch01	82014474	82015151	678	99.45	4.67	0.21
MACS_peak_1216	SL2.50ch01	82019409	82020624	1216	282.45	7.11	0
MACS_peak_1217	SL2.50ch01	82022479	82022922	444	75.26	5.6	0.39
MACS_peak_1218	SL2.50ch01	82038483	82039216	734	131.65	5.11	0.07
MACS_peak_1219	SL2.50ch01	82049933	82050461	529	93.52	4.84	0.24
MACS_peak_1220	SL2.50ch01	82086813	82087805	993	208.79	6.06	0.04
MACS_peak_1221	SL2.50ch01	82106139	82106936	798	1046.79	14.11	0
MACS_peak_1222	SL2.50ch01	82109075	82110255	1181	734.73	11.75	0
MACS_peak_1223	SL2.50ch01	82110601	82111632	1032	276.17	6.9	0
MACS_peak_1224	SL2.50ch01	82113191	82114065	875	388.24	9.56	0
MACS_peak_1225	SL2.50ch01	82140083	82140625	543	60.39	4.4	0.79
MACS_peak_1226	SL2.50ch01	82183880	82184320	441	70.71	4.49	0.52
MACS_peak_1227	SL2.50ch01	82196129	82196783	655	70.61	4.9	0.52
MACS_peak_1228	SL2.50ch01	82207094	82207613	520	81.41	5.28	0.31
MACS_peak_1229	SL2.50ch01	82208154	82208597	444	131.33	6.51	0.07
MACS_peak_1230	SL2.50ch01	82266576	82266924	349	98.73	7.18	0.22
MACS_peak_1231	SL2.50ch01	82272217	82272372	156	62.68	9.97	0.69
MACS_peak_1232	SL2.50ch01	82369287	82369952	666	117.11	6.4	0.12
MACS_peak_1233	SL2.50ch01	82370260	82370901	642	106.06	4.93	0.18
MACS_peak_1234	SL2.50ch01	82466734	82467048	315	53.25	4.58	1.17
MACS_peak_1235	SL2.50ch01	82479092	82480189	1098	192.53	6.73	0.07
MACS_peak_1236	SL2.50ch01	82491291	82491962	672	103.89	4.91	0.2
MACS_peak_1237	SL2.50ch01	82504599	82505777	1179	211.64	7.94	0.04
MACS_peak_1238	SL2.50ch01	82507118	82507717	600	65.56	3.96	0.65
MACS_peak_1239	SL2.50ch01	82517746	82518325	580	257.9	8.68	0.06
MACS_peak_1240	SL2.50ch01	82521753	82522248	496	54.55	6.48	1.11
MACS_peak_1241	SL2.50ch01	82524857	82525650	794	64.19	3.49	0.68
MACS_peak_1242	SL2.50ch01	82525660	82526188	529	67.72	4.82	0.61
MACS_peak_1243	SL2.50ch01	82528433	82528631	199	91.55	7.88	0.25
MACS_peak_1244	SL2.50ch01	82529838	82530282	445	56.09	5.45	1.06
MACS_peak_1245	SL2.50ch01	82534586	82535465	880	172.87	4.11	0.05
MACS_peak_1246	SL2.50ch01	82536224	82536577	354	57.09	4.71	1.01
MACS_peak_1247	SL2.50ch01	82537622	82538242	621	270.27	9.09	0.07
MACS_peak_1248	SL2.50ch01	82575139	82575557	419	83.64	5.22	0.3
MACS_peak_1249	SL2.50ch01	82577809	82578312	504	82.68	4.81	0.3
MACS_peak_1250	SL2.50ch01	82609169	82609656	488	59.19	4.38	0.9
MACS_peak_1251	SL2.50ch01	82700415	82701105	691	80.01	3.38	0.35
MACS_peak_1252	SL2.50ch01	82741019	82741284	266	62.28	5.28	0.73
MACS_peak_1253	SL2.50ch01	82757584	82758522	939	155.13	6.03	0.04
MACS_peak_1254	SL2.50ch01	82760523	82761211	689	181.16	6.44	0.06
MACS_peak_1255	SL2.50ch01	82763059	82763657	599	57.19	3.67	1
MACS_peak_1256	SL2.50ch01	82763788	82764299	512	171.22	5.53	0.05
MACS_peak_1257	SL2.50ch01	82813227	82813629	403	120.63	7.48	0.09
MACS_peak_1258	SL2.50ch01	82816009	82816292	284	54.75	6.39	1.08
MACS_peak_1259	SL2.50ch01	82818138	82818390	253	59.43	5.96	0.86
MACS_peak_1260	SL2.50ch01	82818397	82818823	427	115.08	7.61	0.16
MACS_peak_1261	SL2.50ch01	82828463	82828723	261	133.86	7.14	0.05
MACS_peak_1262	SL2.50ch01	82835908	82836407	500	64.53	3.48	0.68
MACS_peak_1263	SL2.50ch01	82837091	82837562	472	79.59	4.07	0.36
MACS_peak_1264	SL2.50ch01	82850315	82850563	249	52.65	4.35	1.21
MACS_peak_1265	SL2.50ch01	82862024	82862466	443	104.85	7.01	0.18
MACS_peak_1266	SL2.50ch01	82868986	82869278	293	54.51	5.26	1.12
MACS_peak_1267	SL2.50ch01	82892939	82893808	870	53.16	4.27	1.18
MACS_peak_1268	SL2.50ch01	82899336	82899788	453	53.59	3.76	1.16
MACS_peak_1269	SL2.50ch01	82943361	82944733	1373	586.23	11.8	0
MACS_peak_1270	SL2.50ch01	82955241	82955867	627	97.34	5.47	0.23
MACS_peak_1271	SL2.50ch01	82956168	82957079	912	365.68	13.05	0
MACS_peak_1272	SL2.50ch01	82964626	82965533	908	58.42	4.02	0.97
MACS_peak_1273	SL2.50ch01	83021769	83022239	471	55.26	4.08	1.07
MACS_peak_1274	SL2.50ch01	83023617	83024256	640	53.92	3.88	1.15
MACS_peak_1275	SL2.50ch01	83041777	83042510	734	133.75	5.73	0.05
MACS_peak_1276	SL2.50ch01	83135825	83136234	410	61.96	5.89	0.73
MACS_peak_1277	SL2.50ch01	83170586	83171936	1351	296.72	5.2	0
MACS_peak_1278	SL2.50ch01	83174896	83175385	490	74.85	4.89	0.4
MACS_peak_1279	SL2.50ch01	83197909	83198553	645	157.17	5.26	0.05
MACS_peak_1280	SL2.50ch01	83200885	83201754	870	187.21	6.32	0.06
MACS_peak_1281	SL2.50ch01	83240096	83240507	412	70.99	4.82	0.5
MACS_peak_1282	SL2.50ch01	83243057	83243530	474	122.69	6.78	0.09
MACS_peak_1283	SL2.50ch01	83243532	83243752	221	74.51	6.84	0.4
MACS_peak_1284	SL2.50ch01	83244073	83244564	492	85.89	7.39	0.29
MACS_peak_1285	SL2.50ch01	83254574	83255126	553	150.1	4.86	0.04
MACS_peak_1286	SL2.50ch01	83255145	83255966	822	218.44	6.32	0.04
MACS_peak_1287	SL2.50ch01	83264241	83264625	385	110.87	5.98	0.16
MACS_peak_1288	SL2.50ch01	83295297	83295562	266	51.57	5.74	1.23
MACS_peak_1289	SL2.50ch01	83298689	83299563	875	208.53	5.12	0.04
MACS_peak_1290	SL2.50ch01	83304711	83305140	430	86.3	4.54	0.28
MACS_peak_1291	SL2.50ch01	83308515	83309100	586	101.72	6.82	0.2
MACS_peak_1292	SL2.50ch01	83334487	83334933	447	121.34	6.65	0.09
MACS_peak_1293	SL2.50ch01	83341390	83341938	549	52.25	3.82	1.22
MACS_peak_1294	SL2.50ch01	83355679	83356881	1203	336.24	6.84	0
MACS_peak_1295	SL2.50ch01	83358279	83359251	973	210.08	5.95	0.04
MACS_peak_1296	SL2.50ch01	83360414	83361322	909	174.87	5.61	0.06
MACS_peak_1297	SL2.50ch01	83382497	83383232	736	116.73	5.21	0.12
MACS_peak_1298	SL2.50ch01	83392584	83393251	668	180.26	8.04	0.06
MACS_peak_1299	SL2.50ch01	83417693	83418319	627	79.97	4.9	0.35
MACS_peak_1300	SL2.50ch01	83418412	83419187	776	112.21	6.66	0.15
MACS_peak_1301	SL2.50ch01	83419217	83419882	666	112.43	5.56	0.15
MACS_peak_1302	SL2.50ch01	83421992	83422572	581	52.07	3.81	1.22
MACS_peak_1303	SL2.50ch01	83422849	83423697	849	128.34	6.01	0.1
MACS_peak_1304	SL2.50ch01	83423711	83424947	1237	302.1	5.02	0
MACS_peak_1305	SL2.50ch01	83441090	83441718	629	118.67	5.1	0.12
MACS_peak_1306	SL2.50ch01	83441729	83442267	539	257.81	9.46	0.06
MACS_peak_1307	SL2.50ch01	83444221	83444732	512	98.48	5.47	0.22
MACS_peak_1308	SL2.50ch01	83444750	83445676	927	168.54	6.4	0.05
MACS_peak_1309	SL2.50ch01	83455343	83455725	383	59.37	4.17	0.86
MACS_peak_1310	SL2.50ch01	83479637	83480057	421	60.63	4.97	0.79
MACS_peak_1311	SL2.50ch01	83511342	83511783	442	141.71	6.41	0.06
MACS_peak_1312	SL2.50ch01	83584936	83585292	357	58.38	5.34	0.97
MACS_peak_1313	SL2.50ch01	83652853	83653221	369	60.58	4.49	0.78
MACS_peak_1314	SL2.50ch01	83659848	83660372	525	55.48	4.04	1.07
MACS_peak_1315	SL2.50ch01	83669966	83670272	307	59.81	5.17	0.83
MACS_peak_1316	SL2.50ch01	83697667	83697918	252	52.44	5.07	1.21
MACS_peak_1317	SL2.50ch01	83701378	83702014	637	98.01	5.07	0.22
MACS_peak_1318	SL2.50ch01	83705063	83705542	480	55.79	3.88	1.05
MACS_peak_1319	SL2.50ch01	83782907	83783444	538	78.62	4.93	0.36
MACS_peak_1320	SL2.50ch01	83789514	83790306	793	132.2	5.61	0.07
MACS_peak_1321	SL2.50ch01	83791874	83792735	862	140.58	6.54	0.06
MACS_peak_1322	SL2.50ch01	83797406	83797751	346	60.63	4.09	0.79
MACS_peak_1323	SL2.50ch01	83821468	83821844	377	50.74	4.5	1.35
MACS_peak_1324	SL2.50ch01	83909252	83909664	413	111.2	7.15	0.16
MACS_peak_1325	SL2.50ch01	83910318	83911121	804	103.83	5.09	0.2
MACS_peak_1326	SL2.50ch01	83929800	83930223	424	68.62	4.21	0.59
MACS_peak_1327	SL2.50ch01	83937119	83937566	448	63.1	5.26	0.69
MACS_peak_1328	SL2.50ch01	83937936	83938786	851	215.4	6.36	0.04
MACS_peak_1329	SL2.50ch01	83974078	83974534	457	87.11	7.74	0.27
MACS_peak_1330	SL2.50ch01	83974605	83975466	862	247.97	8.98	0.05
MACS_peak_1331	SL2.50ch01	83982979	83983721	743	167.37	4.84	0.05
MACS_peak_1332	SL2.50ch01	83988964	83989236	273	54.31	4.49	1.13
MACS_peak_1333	SL2.50ch01	83994052	83994579	528	189.87	7.86	0.06
MACS_peak_1334	SL2.50ch01	83996287	83996561	275	51.55	5.79	1.23
MACS_peak_1335	SL2.50ch01	84006387	84007342	956	119.25	5.05	0.12
MACS_peak_1336	SL2.50ch01	84008718	84009337	620	105.92	6.7	0.18
MACS_peak_1337	SL2.50ch01	84010789	84011607	819	154.87	5.3	0.04
MACS_peak_1338	SL2.50ch01	84012081	84012270	190	52.89	6.12	1.18
MACS_peak_1339	SL2.50ch01	84014751	84015243	493	67.13	4.02	0.61
MACS_peak_1340	SL2.50ch01	84021650	84022158	509	104.05	6.01	0.2
MACS_peak_1341	SL2.50ch01	84031710	84032234	525	83.08	6.42	0.3
MACS_peak_1342	SL2.50ch01	84032676	84033420	745	331.98	9.47	0
MACS_peak_1343	SL2.50ch01	84033775	84034365	591	180.13	7.14	0.06
MACS_peak_1344	SL2.50ch01	84034906	84035628	723	153.43	6.82	0.04
MACS_peak_1345	SL2.50ch01	84036431	84036864	434	251.44	9.69	0.06
MACS_peak_1346	SL2.50ch01	84037312	84037784	473	65.88	4.3	0.65
MACS_peak_1347	SL2.50ch01	84039743	84040387	645	159.64	6.68	0.05
MACS_peak_1348	SL2.50ch01	84047632	84048245	614	325.8	8.08	0
MACS_peak_1349	SL2.50ch01	84073396	84074329	934	188.82	6.19	0.06
MACS_peak_1350	SL2.50ch01	84076051	84076702	652	104.36	5.77	0.19
MACS_peak_1351	SL2.50ch01	84137589	84138175	587	65.05	4.7	0.66
MACS_peak_1352	SL2.50ch01	84139238	84139979	742	253.89	7.28	0.06
MACS_peak_1353	SL2.50ch01	84140670	84141597	928	172.87	5.49	0.05
MACS_peak_1354	SL2.50ch01	84147611	84148159	549	153.89	7.28	0.04
MACS_peak_1355	SL2.50ch01	84166330	84166819	490	60.49	5.04	0.78
MACS_peak_1356	SL2.50ch01	84216695	84217593	899	89.69	4.49	0.25
MACS_peak_1357	SL2.50ch01	84226422	84227572	1151	179.56	5.42	0.06
MACS_peak_1358	SL2.50ch01	84266673	84267162	490	68.81	4.49	0.59
MACS_peak_1359	SL2.50ch01	84278115	84278555	441	127.42	7.2	0.1
MACS_peak_1360	SL2.50ch01	84298575	84299177	603	89.51	4.57	0.25
MACS_peak_1361	SL2.50ch01	84346857	84348037	1181	552.76	6.6	0
MACS_peak_1362	SL2.50ch01	84348053	84349502	1450	419.82	8.19	0
MACS_peak_1363	SL2.50ch01	84361891	84362664	774	88.79	6.1	0.25
MACS_peak_1364	SL2.50ch01	84372108	84372424	317	121.97	7.53	0.09
MACS_peak_1365	SL2.50ch01	84372455	84372781	327	51.97	5.29	1.22
MACS_peak_1366	SL2.50ch01	84373019	84373565	547	227.12	11.85	0.04
MACS_peak_1367	SL2.50ch01	84382072	84382825	754	233.03	8.46	0.05
MACS_peak_1368	SL2.50ch01	84392277	84392815	539	81.33	4.35	0.31
MACS_peak_1369	SL2.50ch01	84400841	84401024	184	51.57	5.47	1.23
MACS_peak_1370	SL2.50ch01	84461673	84461926	254	58.38	4.27	0.97
MACS_peak_1371	SL2.50ch01	84470278	84471013	736	189.28	9.41	0.06
MACS_peak_1372	SL2.50ch01	84498323	84498859	537	83.18	5.02	0.3
MACS_peak_1373	SL2.50ch01	84507851	84508366	516	58.73	4.7	0.93
MACS_peak_1374	SL2.50ch01	84515876	84516394	519	94.53	5.5	0.23
MACS_peak_1375	SL2.50ch01	84519376	84519942	567	95.88	4.24	0.24
MACS_peak_1376	SL2.50ch01	84534709	84534889	181	58.29	8.13	0.98
MACS_peak_1377	SL2.50ch01	84534931	84535183	253	58.34	6.34	0.97
MACS_peak_1378	SL2.50ch01	84542375	84542662	288	53.91	6.41	1.15
MACS_peak_1379	SL2.50ch01	84553746	84553971	226	65.78	6.3	0.66
MACS_peak_1380	SL2.50ch01	84593505	84593867	363	58.11	4.58	0.97
MACS_peak_1381	SL2.50ch01	84594117	84594831	715	167.42	5.89	0.05
MACS_peak_1382	SL2.50ch01	84604122	84604344	223	54.45	8.58	1.12
MACS_peak_1383	SL2.50ch01	84605558	84606086	529	109.14	7.88	0.17
MACS_peak_1384	SL2.50ch01	84615738	84616234	497	53.59	3.72	1.16
MACS_peak_1385	SL2.50ch01	84642620	84643285	666	162.66	6.81	0.05
MACS_peak_1386	SL2.50ch01	84650400	84651256	857	171.69	5.08	0.05
MACS_peak_1387	SL2.50ch01	84651898	84652333	436	102.28	5.95	0.2
MACS_peak_1388	SL2.50ch01	84659280	84660466	1187	55.44	3.48	1.07
MACS_peak_1389	SL2.50ch01	84666993	84667331	339	74.98	5.89	0.4
MACS_peak_1390	SL2.50ch01	84687794	84688573	780	299.28	7.68	0
MACS_peak_1391	SL2.50ch01	84688826	84689341	516	72.79	4.13	0.48
MACS_peak_1392	SL2.50ch01	84699551	84700165	615	184.35	9.1	0.06
MACS_peak_1393	SL2.50ch01	84722551	84723327	777	93.84	4.94	0.23
MACS_peak_1394	SL2.50ch01	84737531	84738210	680	111.8	5.21	0.17
MACS_peak_1395	SL2.50ch01	84741969	84742496	528	52.6	3.81	1.21
MACS_peak_1396	SL2.50ch01	84749315	84749756	442	69.77	4.92	0.55
MACS_peak_1397	SL2.50ch01	84783596	84783945	350	59.6	6.31	0.83
MACS_peak_1398	SL2.50ch01	84850172	84850804	633	110.18	5.26	0.16
MACS_peak_1399	SL2.50ch01	84872118	84872404	287	80.27	6.19	0.34
MACS_peak_1400	SL2.50ch01	84886971	84887455	485	68.84	4.15	0.59
MACS_peak_1401	SL2.50ch01	84913770	84914147	378	50.22	4.77	1.41
MACS_peak_1402	SL2.50ch01	84919559	84919784	226	55.56	5.44	1.06
MACS_peak_1403	SL2.50ch01	84935094	84935566	473	57.49	4.04	0.99
MACS_peak_1404	SL2.50ch01	84970080	84971194	1115	287.04	7.61	0
MACS_peak_1405	SL2.50ch01	84972984	84973231	248	62.53	7.26	0.7
MACS_peak_1406	SL2.50ch01	84974942	84975425	484	55.46	4.64	1.07
MACS_peak_1407	SL2.50ch01	85006678	85007499	822	184.15	6.67	0.06
MACS_peak_1408	SL2.50ch01	85008166	85009383	1218	429.66	9.62	0
MACS_peak_1409	SL2.50ch01	85031195	85031599	405	54.61	4.54	1.1
MACS_peak_1410	SL2.50ch01	85042804	85043543	740	114.31	5.22	0.16
MACS_peak_1411	SL2.50ch01	85046267	85046858	592	166.18	8.36	0.05
MACS_peak_1412	SL2.50ch01	85047220	85048822	1603	271.95	5.43	0
MACS_peak_1413	SL2.50ch01	85067618	85068023	406	74.12	5.74	0.42
MACS_peak_1414	SL2.50ch01	85092308	85092823	516	132.88	5.79	0.07
MACS_peak_1415	SL2.50ch01	85103754	85104266	513	112.55	4.87	0.15
MACS_peak_1416	SL2.50ch01	85104794	85105137	344	59.78	5.43	0.83
MACS_peak_1417	SL2.50ch01	85144886	85146355	1470	273.27	6.63	0
MACS_peak_1418	SL2.50ch01	85146360	85146752	393	70.99	4.41	0.5
MACS_peak_1419	SL2.50ch01	85180878	85181628	751	100.93	4.42	0.19
MACS_peak_1420	SL2.50ch01	85188694	85189262	569	70.94	4.38	0.52
MACS_peak_1421	SL2.50ch01	85201219	85202580	1362	282.23	6.01	0
MACS_peak_1422	SL2.50ch01	85207394	85208042	649	107	5.51	0.18
MACS_peak_1423	SL2.50ch01	85211362	85212357	996	376.47	8.97	0
MACS_peak_1424	SL2.50ch01	85212793	85213396	604	162.27	6.38	0.05
MACS_peak_1425	SL2.50ch01	85213754	85214272	519	122.38	7.28	0.09
MACS_peak_1426	SL2.50ch01	85227975	85229050	1076	139.13	4.1	0.06
MACS_peak_1427	SL2.50ch01	85232998	85233993	996	130.27	3.79	0.1
MACS_peak_1428	SL2.50ch01	85249267	85249656	390	60.63	4.61	0.79
MACS_peak_1429	SL2.50ch01	85259177	85259443	267	52.54	4.99	1.21
MACS_peak_1430	SL2.50ch01	85275076	85276267	1192	230.89	7.33	0.05
MACS_peak_1431	SL2.50ch01	85280337	85281011	675	260.44	10.41	0.06
MACS_peak_1432	SL2.50ch01	85281503	85282018	516	64.06	4.34	0.69
MACS_peak_1433	SL2.50ch01	85282752	85283890	1139	210.12	6.13	0.04
MACS_peak_1434	SL2.50ch01	85295400	85296170	771	131.6	4.24	0.07
MACS_peak_1435	SL2.50ch01	85322240	85322839	600	83.89	4.81	0.29
MACS_peak_1436	SL2.50ch01	85327501	85327717	217	59.17	4.58	0.9
MACS_peak_1437	SL2.50ch01	85328766	85329685	920	90.57	4.05	0.24
MACS_peak_1438	SL2.50ch01	85386143	85386639	497	65.21	5.31	0.66
MACS_peak_1439	SL2.50ch01	85391308	85391774	467	70.51	4.97	0.54
MACS_peak_1440	SL2.50ch01	85406299	85406572	274	51.88	5.03	1.22
MACS_peak_1441	SL2.50ch01	85410674	85411210	537	87.96	5.34	0.26
MACS_peak_1442	SL2.50ch01	85430293	85430699	407	111.86	6.17	0.17
MACS_peak_1443	SL2.50ch01	85451074	85451612	539	103.83	5.24	0.2
MACS_peak_1444	SL2.50ch01	85475481	85476098	618	95.53	4.75	0.24
MACS_peak_1445	SL2.50ch01	85479849	85480475	627	217.22	6.75	0.04
MACS_peak_1446	SL2.50ch01	85480497	85480852	356	72.3	6.23	0.48
MACS_peak_1447	SL2.50ch01	85481044	85481751	708	75.3	4.37	0.39
MACS_peak_1448	SL2.50ch01	85493929	85494808	880	128.44	4.84	0.1
MACS_peak_1449	SL2.50ch01	85503984	85505116	1133	152.5	4.91	0.04
MACS_peak_1450	SL2.50ch01	85509882	85511841	1960	742.65	6.09	0
MACS_peak_1451	SL2.50ch01	85544661	85545598	938	99.19	4.68	0.23
MACS_peak_1452	SL2.50ch01	85546074	85547191	1118	64.19	3.18	0.68
MACS_peak_1453	SL2.50ch01	85581235	85581621	387	88.05	5.32	0.26
MACS_peak_1454	SL2.50ch01	85596931	85597425	495	50.44	4.23	1.39
MACS_peak_1455	SL2.50ch01	85609906	85610252	347	52.46	4.38	1.21
MACS_peak_1456	SL2.50ch01	85614208	85614917	710	85.89	3.74	0.29
MACS_peak_1457	SL2.50ch01	85617322	85618212	891	132.95	5.28	0.07
MACS_peak_1458	SL2.50ch01	85696694	85697376	683	90.91	5.57	0.24
MACS_peak_1459	SL2.50ch01	85746917	85747454	538	60.62	4.49	0.79
MACS_peak_1460	SL2.50ch01	85759684	85760428	745	56.34	3.06	1.05
MACS_peak_1461	SL2.50ch01	85778923	85779486	564	87.25	4.6	0.27
MACS_peak_1462	SL2.50ch01	85791271	85791851	581	65.03	3.96	0.65
MACS_peak_1463	SL2.50ch01	85793410	85793900	491	99.68	5.48	0.22
MACS_peak_1464	SL2.50ch01	85794431	85795262	832	214.82	5.27	0.04
MACS_peak_1465	SL2.50ch01	85805795	85806042	248	51.92	4.99	1.22
MACS_peak_1466	SL2.50ch01	85806308	85806871	564	116.5	5.98	0.12
MACS_peak_1467	SL2.50ch01	85842871	85843851	981	173.74	5.75	0.05
MACS_peak_1468	SL2.50ch01	85855926	85856221	296	52.65	5.17	1.21
MACS_peak_1469	SL2.50ch01	85886047	85886518	472	88.77	6.41	0.25
MACS_peak_1470	SL2.50ch01	85890182	85890856	675	72.25	3.69	0.48
MACS_peak_1471	SL2.50ch01	85896071	85896724	654	127.08	6.11	0.1
MACS_peak_1472	SL2.50ch01	85905479	85905844	366	57.83	5.44	0.98
MACS_peak_1473	SL2.50ch01	85907017	85907946	930	249.07	7.5	0.05
MACS_peak_1474	SL2.50ch01	85908694	85909250	557	262.1	8.87	0.06
MACS_peak_1475	SL2.50ch01	85909491	85910294	804	111.24	5.09	0.17
MACS_peak_1476	SL2.50ch01	85934478	85934992	515	52.6	3.68	1.21
MACS_peak_1477	SL2.50ch01	85935074	85935535	462	50.71	3.67	1.36
MACS_peak_1478	SL2.50ch01	85939095	85939825	731	130.92	5.37	0.09
MACS_peak_1479	SL2.50ch01	85954576	85955190	615	247.97	7.39	0.05
MACS_peak_1480	SL2.50ch01	85975775	85976617	843	101.02	4.36	0.19
MACS_peak_1481	SL2.50ch01	86029297	86029937	641	183.46	7.85	0.06
MACS_peak_1482	SL2.50ch01	86052464	86052920	457	133.45	6.06	0.05
MACS_peak_1483	SL2.50ch01	86052929	86053226	298	83.57	6.49	0.3
MACS_peak_1484	SL2.50ch01	86082249	86082871	623	90.81	4.66	0.24
MACS_peak_1485	SL2.50ch01	86088404	86089091	688	170.96	7.11	0.05
MACS_peak_1486	SL2.50ch01	86099747	86100522	776	179.96	6.41	0.06
MACS_peak_1487	SL2.50ch01	86118113	86118606	494	76.58	5.62	0.38
MACS_peak_1488	SL2.50ch01	86121649	86122173	525	120.47	7.07	0.12
MACS_peak_1489	SL2.50ch01	86134646	86135772	1127	121.41	4.29	0.09
MACS_peak_1490	SL2.50ch01	86187244	86188198	955	129.17	4.26	0.1
MACS_peak_1491	SL2.50ch01	86193953	86194679	727	124.48	7.14	0.1
MACS_peak_1492	SL2.50ch01	86194781	86195224	444	82.09	5.1	0.3
MACS_peak_1493	SL2.50ch01	86195233	86196266	1034	304.09	8.03	0
MACS_peak_1494	SL2.50ch01	86198979	86199327	349	53.84	5.59	1.15
MACS_peak_1495	SL2.50ch01	86204468	86204982	515	83.89	4.54	0.29
MACS_peak_1496	SL2.50ch01	86204994	86205602	609	71.4	4.41	0.49
MACS_peak_1497	SL2.50ch01	86206691	86207475	785	132.51	5.28	0.07
MACS_peak_1498	SL2.50ch01	86225958	86226324	367	73.64	4.49	0.43
MACS_peak_1499	SL2.50ch01	86234938	86235635	698	56.06	3.74	1.06
MACS_peak_1500	SL2.50ch01	86236055	86236588	534	54.4	4.39	1.13
MACS_peak_1501	SL2.50ch01	86239450	86239896	447	76.87	6.21	0.38
MACS_peak_1502	SL2.50ch01	86247144	86248586	1443	319.47	5.93	0
MACS_peak_1503	SL2.50ch01	86254381	86255029	649	146.31	5.92	0.06
MACS_peak_1504	SL2.50ch01	86294364	86295138	775	85.87	5.34	0.29
MACS_peak_1505	SL2.50ch01	86297915	86298147	233	54.37	5.22	1.13
MACS_peak_1506	SL2.50ch01	86326859	86327980	1122	210.54	6.78	0.04
MACS_peak_1507	SL2.50ch01	86341638	86341904	267	62.49	5.61	0.7
MACS_peak_1508	SL2.50ch01	86349169	86349661	493	96.33	5.55	0.24
MACS_peak_1509	SL2.50ch01	86349727	86350292	566	77.94	4.76	0.38
MACS_peak_1510	SL2.50ch01	86352015	86353458	1444	267.56	5.4	0.06
MACS_peak_1511	SL2.50ch01	86354514	86356192	1679	106.63	2.99	0.18
MACS_peak_1512	SL2.50ch01	86356925	86357289	365	67.75	4.48	0.61
MACS_peak_1513	SL2.50ch01	86370136	86370542	407	75.29	4.57	0.39
MACS_peak_1514	SL2.50ch01	86382074	86382765	692	156.51	6.21	0.05
MACS_peak_1515	SL2.50ch01	86408872	86409722	851	212.45	4.7	0.04
MACS_peak_1516	SL2.50ch01	86431737	86432461	725	189.63	6.71	0.06
MACS_peak_1517	SL2.50ch01	86441791	86442550	760	123.72	7.14	0.1
MACS_peak_1518	SL2.50ch01	86442686	86443157	472	138.46	5.78	0.06
MACS_peak_1519	SL2.50ch01	86449792	86450053	262	51.74	5.16	1.23
MACS_peak_1520	SL2.50ch01	86452035	86452632	598	111.36	5.11	0.17
MACS_peak_1521	SL2.50ch01	86454536	86455425	890	240.55	7.16	0.05
MACS_peak_1522	SL2.50ch01	86456021	86456612	592	162.61	6.58	0.05
MACS_peak_1523	SL2.50ch01	86456623	86456891	269	52.86	5.31	1.18
MACS_peak_1524	SL2.50ch01	86456981	86457428	448	59.04	4.4	0.9
MACS_peak_1525	SL2.50ch01	86461867	86462729	863	262.57	7.87	0.06
MACS_peak_1526	SL2.50ch01	86464371	86465069	699	99.4	5.1	0.21
MACS_peak_1527	SL2.50ch01	86466862	86467546	685	97.83	3.76	0.23
MACS_peak_1528	SL2.50ch01	86468603	86469681	1079	223.29	6.87	0.04
MACS_peak_1529	SL2.50ch01	86487466	86488056	591	257.9	9.39	0.06
MACS_peak_1530	SL2.50ch01	86488744	86488945	202	53.8	5.77	1.15
MACS_peak_1531	SL2.50ch01	86494730	86495054	325	54.44	5.83	1.13
MACS_peak_1532	SL2.50ch01	86498636	86499028	393	62.8	4.85	0.69
MACS_peak_1533	SL2.50ch01	86524417	86525415	999	66.5	3.8	0.63
MACS_peak_1534	SL2.50ch01	86531249	86532426	1178	131.87	4.58	0.07
MACS_peak_1535	SL2.50ch01	86535359	86535989	631	242.99	6.66	0.05
MACS_peak_1536	SL2.50ch01	86544716	86545864	1149	216.42	5.92	0.04
MACS_peak_1537	SL2.50ch01	86564727	86566323	1597	84.7	3.25	0.28
MACS_peak_1538	SL2.50ch01	86596543	86597257	715	125.2	4.97	0.1
MACS_peak_1539	SL2.50ch01	86612896	86613556	661	89.23	4.7	0.25
MACS_peak_1540	SL2.50ch01	86614217	86614436	220	57.95	6.49	0.97
MACS_peak_1541	SL2.50ch01	86615520	86616135	616	94.14	4.46	0.23
MACS_peak_1542	SL2.50ch01	86637545	86638068	524	104.38	5.19	0.19
MACS_peak_1543	SL2.50ch01	86640301	86640818	518	60.11	5.42	0.81
MACS_peak_1544	SL2.50ch01	86643054	86643463	410	60.26	4.33	0.8
MACS_peak_1545	SL2.50ch01	86645612	86646042	431	96.63	6.16	0.23
MACS_peak_1546	SL2.50ch01	86646066	86646396	331	71.13	6.1	0.49
MACS_peak_1547	SL2.50ch01	86646477	86647149	673	111.54	5.61	0.17
MACS_peak_1548	SL2.50ch01	86647194	86647851	658	131.69	5.32	0.07
MACS_peak_1549	SL2.50ch01	86653889	86654641	753	77.78	3.79	0.38
MACS_peak_1550	SL2.50ch01	86662070	86662439	370	54.41	5.94	1.13
MACS_peak_1551	SL2.50ch01	86668116	86668754	639	235.82	6.9	0.05
MACS_peak_1552	SL2.50ch01	86673551	86674474	924	179.45	4.49	0.06
MACS_peak_1553	SL2.50ch01	86683605	86683875	271	59.22	5.82	0.9
MACS_peak_1554	SL2.50ch01	86684257	86684785	529	103.77	4.66	0.2
MACS_peak_1555	SL2.50ch01	86685737	86686303	567	103.9	5.38	0.2
MACS_peak_1556	SL2.50ch01	86695512	86696264	753	103.3	4.3	0.2
MACS_peak_1557	SL2.50ch01	86696743	86697169	427	137.62	6.78	0.06
MACS_peak_1558	SL2.50ch01	86697201	86698432	1232	249.6	5.73	0.05
MACS_peak_1559	SL2.50ch01	86698454	86699416	963	268.07	6.15	0.06
MACS_peak_1560	SL2.50ch01	86699773	86701194	1422	353.34	6.88	0
MACS_peak_1561	SL2.50ch01	86701770	86702757	988	110.83	4.21	0.16
MACS_peak_1562	SL2.50ch01	86712171	86713261	1091	284.39	5.44	0
MACS_peak_1563	SL2.50ch01	86713314	86713907	594	72.26	3.97	0.48
MACS_peak_1564	SL2.50ch01	86714382	86715022	641	163.89	5.62	0.05
MACS_peak_1565	SL2.50ch01	86715343	86716081	739	73.55	3.88	0.43
MACS_peak_1566	SL2.50ch01	86731922	86732383	462	71.57	4.76	0.49
MACS_peak_1567	SL2.50ch01	86741091	86741391	301	52.29	5.83	1.21
MACS_peak_1568	SL2.50ch01	86749460	86750020	561	146.57	6.06	0.06
MACS_peak_1569	SL2.50ch01	86780640	86781170	531	102.98	5.11	0.2
MACS_peak_1570	SL2.50ch01	86786668	86787110	443	68.47	5.37	0.59
MACS_peak_1571	SL2.50ch01	86789219	86790327	1109	203.08	7.48	0.04
MACS_peak_1572	SL2.50ch01	86805145	86805601	457	253.67	12.1	0.06
MACS_peak_1573	SL2.50ch01	86806095	86806381	287	59.31	5.15	0.88
MACS_peak_1574	SL2.50ch01	86806970	86807628	659	96.13	4.58	0.24
MACS_peak_1575	SL2.50ch01	86807678	86808592	915	77.53	4.11	0.38
MACS_peak_1576	SL2.50ch01	86825235	86825897	663	93.67	4.39	0.24
MACS_peak_1577	SL2.50ch01	86827084	86827887	804	192.37	5.15	0.07
MACS_peak_1578	SL2.50ch01	86831040	86831611	572	77.44	5.65	0.38
MACS_peak_1579	SL2.50ch01	86840201	86841414	1214	117.07	4.6	0.12
MACS_peak_1580	SL2.50ch01	86842091	86843714	1624	428.41	6.41	0
MACS_peak_1581	SL2.50ch01	86843753	86844623	871	364.31	9.48	0
MACS_peak_1582	SL2.50ch01	86845922	86846463	542	136.22	5.9	0.06
MACS_peak_1583	SL2.50ch01	86847056	86847548	493	86.13	4.93	0.29
MACS_peak_1584	SL2.50ch01	86847563	86848324	762	103.6	4.9	0.2
MACS_peak_1585	SL2.50ch01	86852027	86853166	1140	328.55	6.98	0
MACS_peak_1586	SL2.50ch01	86887038	86887514	477	69.3	5.58	0.56
MACS_peak_1587	SL2.50ch01	86892757	86893583	827	186.55	6.18	0.06
MACS_peak_1588	SL2.50ch01	86896749	86897294	546	69.99	4.4	0.55
MACS_peak_1589	SL2.50ch01	86952823	86953095	273	55.95	5.36	1.06
MACS_peak_1590	SL2.50ch01	86973431	86973697	267	56.68	5.55	1.02
MACS_peak_1591	SL2.50ch01	86991772	86992389	618	66.06	3.81	0.65
MACS_peak_1592	SL2.50ch01	87027067	87027566	500	89.33	4.39	0.25
MACS_peak_1593	SL2.50ch01	87031883	87032454	572	54.8	3.91	1.08
MACS_peak_1594	SL2.50ch01	87037179	87037941	763	151.55	5.24	0.04
MACS_peak_1595	SL2.50ch01	87038241	87038911	671	89	4.57	0.25
MACS_peak_1596	SL2.50ch01	87039559	87040696	1138	88.18	3.69	0.26
MACS_peak_1597	SL2.50ch01	87071674	87072281	608	108.72	5.65	0.19
MACS_peak_1598	SL2.50ch01	87079878	87080191	314	50.03	5.31	1.43
MACS_peak_1599	SL2.50ch01	87117905	87118217	313	55.53	3.9	1.06
MACS_peak_1600	SL2.50ch01	87129428	87130109	682	165.37	5.38	0.05
MACS_peak_1601	SL2.50ch01	87132823	87133722	900	82.62	4.11	0.3
MACS_peak_1602	SL2.50ch01	87138190	87139818	1629	293.53	6.18	0
MACS_peak_1603	SL2.50ch01	87140383	87140897	515	133.72	5.17	0.05
MACS_peak_1604	SL2.50ch01	87145008	87146285	1278	262.83	5.32	0.06
MACS_peak_1605	SL2.50ch01	87149513	87150100	588	231.92	8.35	0.05
MACS_peak_1606	SL2.50ch01	87150102	87150830	729	194.52	7.48	0.03
MACS_peak_1607	SL2.50ch01	87150998	87151784	787	119.19	6.83	0.12
MACS_peak_1608	SL2.50ch01	87153470	87154263	794	106.51	5.6	0.18
MACS_peak_1609	SL2.50ch01	87154342	87155394	1053	248.53	8.99	0.05
MACS_peak_1610	SL2.50ch01	87156240	87158034	1795	339.23	5.53	0
MACS_peak_1611	SL2.50ch01	87165291	87166187	897	123.08	3.93	0.1
MACS_peak_1612	SL2.50ch01	87167489	87168164	676	219.93	6.74	0.04
MACS_peak_1613	SL2.50ch01	87170398	87170692	295	58.65	4.67	0.93
MACS_peak_1614	SL2.50ch01	87172094	87172496	403	54.69	5.22	1.1
MACS_peak_1615	SL2.50ch01	87174933	87175649	717	153.23	6.03	0.04
MACS_peak_1616	SL2.50ch01	87187760	87188638	879	70.67	4.31	0.52
MACS_peak_1617	SL2.50ch01	87202497	87204229	1733	185.98	4.21	0.06
MACS_peak_1618	SL2.50ch01	87236580	87236795	216	225.35	13.12	0.04
MACS_peak_1619	SL2.50ch01	87237287	87237702	416	380.29	14.52	0
MACS_peak_1620	SL2.50ch01	87244250	87245119	870	184.63	6.86	0.06
MACS_peak_1621	SL2.50ch01	87281012	87281502	491	55.5	4.58	1.07
MACS_peak_1622	SL2.50ch01	87308475	87308793	319	51.88	6.51	1.22
MACS_peak_1623	SL2.50ch01	87313483	87314987	1505	86.68	4.49	0.28
MACS_peak_1624	SL2.50ch01	87317560	87318230	671	121.92	5.13	0.09
MACS_peak_1625	SL2.50ch01	87320731	87321622	892	152.02	5.42	0.04
MACS_peak_1626	SL2.50ch01	87325178	87326101	924	173.43	5.25	0.05
MACS_peak_1627	SL2.50ch01	87326391	87327108	718	71.21	4.32	0.49
MACS_peak_1628	SL2.50ch01	87327748	87328599	852	124.12	3.98	0.1
MACS_peak_1629	SL2.50ch01	87344950	87345502	553	66.71	5.51	0.61
MACS_peak_1630	SL2.50ch01	87358742	87359224	483	52.89	4.23	1.18
MACS_peak_1631	SL2.50ch01	87369315	87369697	383	71.27	4.49	0.49
MACS_peak_1632	SL2.50ch01	87376389	87377143	755	136.73	4.54	0.06
MACS_peak_1633	SL2.50ch01	87389475	87390032	558	50.77	4.59	1.34
MACS_peak_1634	SL2.50ch01	87393108	87393332	225	50.28	4.65	1.41
MACS_peak_1635	SL2.50ch01	87393535	87394418	884	300.54	8.58	0
MACS_peak_1636	SL2.50ch01	87396356	87397090	735	91.54	3.81	0.25
MACS_peak_1637	SL2.50ch01	87412139	87412459	321	52.69	4.26	1.2
MACS_peak_1638	SL2.50ch01	87412873	87413960	1088	102.91	4.35	0.2
MACS_peak_1639	SL2.50ch01	87414027	87414688	662	149.82	6.94	0.04
MACS_peak_1640	SL2.50ch01	87415261	87416465	1205	125.83	4.72	0.1
MACS_peak_1641	SL2.50ch01	87416505	87417513	1009	84.57	4.49	0.28
MACS_peak_1642	SL2.50ch01	87428945	87429444	500	140.07	6.04	0.06
MACS_peak_1643	SL2.50ch01	87439397	87439956	560	100.95	5.9	0.19
MACS_peak_1644	SL2.50ch01	87453478	87454328	851	247.25	6.94	0.05
MACS_peak_1645	SL2.50ch01	87516858	87517527	670	126.9	5.73	0.1
MACS_peak_1646	SL2.50ch01	87521748	87522140	393	50.28	4.41	1.41
MACS_peak_1647	SL2.50ch01	87531212	87531463	252	66.6	5.28	0.62
MACS_peak_1648	SL2.50ch01	87537922	87538424	503	67.72	4.23	0.61
MACS_peak_1649	SL2.50ch01	87548102	87548766	665	97.23	3.96	0.23
MACS_peak_1650	SL2.50ch01	87591656	87592243	588	83.89	4.5	0.29
MACS_peak_1651	SL2.50ch01	87592821	87593302	482	77.07	4.7	0.38
MACS_peak_1652	SL2.50ch01	87598096	87598432	337	51.1	4.77	1.28
MACS_peak_1653	SL2.50ch01	87643449	87644202	754	296.27	9.62	0
MACS_peak_1654	SL2.50ch01	87682884	87683416	533	56.31	3.87	1.05
MACS_peak_1655	SL2.50ch01	87687220	87687981	762	80.59	4	0.33
MACS_peak_1656	SL2.50ch01	87739762	87740523	762	237.7	7.54	0.05
MACS_peak_1657	SL2.50ch01	87747600	87748056	457	113.11	8.2	0.16
MACS_peak_1658	SL2.50ch01	87750144	87750778	635	292.81	12.75	0
MACS_peak_1659	SL2.50ch01	87751023	87751290	268	53.27	5.06	1.16
MACS_peak_1660	SL2.50ch01	87758541	87759135	595	51.04	4.12	1.29
MACS_peak_1661	SL2.50ch01	87760162	87760707	546	118.83	5.01	0.12
MACS_peak_1662	SL2.50ch01	87762023	87762387	365	94.26	7.59	0.23
MACS_peak_1663	SL2.50ch01	87763179	87763509	331	90.38	7.43	0.25
MACS_peak_1664	SL2.50ch01	87773077	87773403	327	55.45	5.05	1.07
MACS_peak_1665	SL2.50ch01	87785362	87785967	606	185.22	6.94	0.06
MACS_peak_1666	SL2.50ch01	87786062	87786309	248	61.34	8.25	0.75
MACS_peak_1667	SL2.50ch01	87786600	87786983	384	64.49	5.94	0.68
MACS_peak_1668	SL2.50ch01	87795828	87796152	325	60.39	5.61	0.79
MACS_peak_1669	SL2.50ch01	87801080	87801973	894	178.45	5.06	0.06
MACS_peak_1670	SL2.50ch01	87805392	87805945	554	84.93	4.63	0.28
MACS_peak_1671	SL2.50ch01	87808649	87809052	404	69.9	4.71	0.55
MACS_peak_1672	SL2.50ch01	87810938	87811346	409	70.65	4.18	0.52
MACS_peak_1673	SL2.50ch01	87838146	87838690	545	214.54	8.15	0.04
MACS_peak_1674	SL2.50ch01	87856121	87856660	540	112.55	5.59	0.15
MACS_peak_1675	SL2.50ch01	87885748	87886165	418	102.53	5.74	0.2
MACS_peak_1676	SL2.50ch01	87919183	87919724	542	79.37	5.31	0.36
MACS_peak_1677	SL2.50ch01	87929780	87930117	338	56.64	5.13	1.02
MACS_peak_1678	SL2.50ch01	87930423	87930813	391	64.9	6.07	0.66
MACS_peak_1679	SL2.50ch01	87931660	87932595	936	90.59	4.75	0.24
MACS_peak_1680	SL2.50ch01	87948539	87949032	494	78.59	5.5	0.36
MACS_peak_1681	SL2.50ch01	88013118	88013848	731	116.89	5.05	0.12
MACS_peak_1682	SL2.50ch01	88027976	88028892	917	130.68	5.61	0.1
MACS_peak_1683	SL2.50ch01	88079599	88080517	919	151.24	4.56	0.04
MACS_peak_1684	SL2.50ch01	88081940	88082389	450	67.85	5.1	0.61
MACS_peak_1685	SL2.50ch01	88082412	88082941	530	51.66	3.28	1.23
MACS_peak_1686	SL2.50ch01	88085783	88086226	444	89.34	6.23	0.25
MACS_peak_1687	SL2.50ch01	88086430	88086899	470	76.59	7.69	0.38
MACS_peak_1688	SL2.50ch01	88139042	88139773	732	81.53	4.21	0.31
MACS_peak_1689	SL2.50ch01	88162032	88162509	478	58.67	3.96	0.93
MACS_peak_1690	SL2.50ch01	88169802	88170014	213	59.91	8.19	0.82
MACS_peak_1691	SL2.50ch01	88181410	88181724	315	65.5	5.11	0.65
MACS_peak_1692	SL2.50ch01	88186456	88187697	1242	204.47	5.61	0.04
MACS_peak_1693	SL2.50ch01	88191779	88192303	525	123.86	6.02	0.1
MACS_peak_1694	SL2.50ch01	88196334	88196663	330	50.22	4.16	1.41
MACS_peak_1695	SL2.50ch01	88197518	88197777	260	50.66	4.43	1.37
MACS_peak_1696	SL2.50ch01	88197781	88198259	479	126.9	5.63	0.1
MACS_peak_1697	SL2.50ch01	88235398	88235790	393	64.27	4.49	0.68
MACS_peak_1698	SL2.50ch01	88235792	88236023	232	68.51	6.02	0.59
MACS_peak_1699	SL2.50ch01	88242406	88243143	738	139.78	4.94	0.06
MACS_peak_1700	SL2.50ch01	88248199	88248677	479	69.3	3.74	0.56
MACS_peak_1701	SL2.50ch01	88272224	88273068	845	51.67	5.15	1.23
MACS_peak_1702	SL2.50ch01	88290926	88291306	381	90	6.06	0.25
MACS_peak_1703	SL2.50ch01	88305724	88306815	1092	62.96	3.43	0.69
MACS_peak_1704	SL2.50ch01	88318740	88319587	848	114.15	5.25	0.16
MACS_peak_1705	SL2.50ch01	88333386	88333951	566	138.82	5.74	0.06
MACS_peak_1706	SL2.50ch01	88334065	88335752	1688	352.71	5.79	0
MACS_peak_1707	SL2.50ch01	88342012	88342875	864	479.83	11.34	0
MACS_peak_1708	SL2.50ch01	88351970	88352602	633	59.71	4.22	0.82
MACS_peak_1709	SL2.50ch01	88355101	88355750	650	93.11	4.49	0.25
MACS_peak_1710	SL2.50ch01	88478043	88478390	348	76.1	7.25	0.38
MACS_peak_1711	SL2.50ch01	88492926	88493388	463	102.28	5.87	0.2
MACS_peak_1712	SL2.50ch01	88494131	88494758	628	138.25	5.5	0.06
MACS_peak_1713	SL2.50ch01	88495127	88496536	1410	65.45	4.15	0.66
MACS_peak_1714	SL2.50ch01	88503719	88504910	1192	260.12	9.42	0.06
MACS_peak_1715	SL2.50ch01	88506698	88507294	597	162.89	6.17	0.05
MACS_peak_1716	SL2.50ch01	88535646	88536313	668	83.43	4.38	0.3
MACS_peak_1717	SL2.50ch01	88541342	88541818	477	74.65	5.34	0.4
MACS_peak_1718	SL2.50ch01	88543476	88543935	460	87.82	5.88	0.26
MACS_peak_1719	SL2.50ch01	88548593	88549092	500	192.12	8.16	0.07
MACS_peak_1720	SL2.50ch01	88549115	88549544	430	99.61	5.18	0.21
MACS_peak_1721	SL2.50ch01	88551116	88551355	240	55.94	6.06	1.06
MACS_peak_1722	SL2.50ch01	88563359	88563778	420	72.64	5.24	0.47
MACS_peak_1723	SL2.50ch01	88574062	88575416	1355	338.34	7.71	0
MACS_peak_1724	SL2.50ch01	88592268	88592721	454	55.96	3.29	1.06
MACS_peak_1725	SL2.50ch01	88597356	88597871	516	79.85	5.5	0.35
MACS_peak_1726	SL2.50ch01	88602490	88602977	488	75.8	5.9	0.38
MACS_peak_1727	SL2.50ch01	88657907	88658308	402	61.64	4.47	0.75
MACS_peak_1728	SL2.50ch01	88684967	88685761	795	91.57	4.59	0.25
MACS_peak_1729	SL2.50ch01	88686072	88686555	484	74.25	4.02	0.42
MACS_peak_1730	SL2.50ch01	88703648	88703990	343	68.85	5.05	0.59
MACS_peak_1731	SL2.50ch01	88704043	88704657	615	151.81	6.9	0.04
MACS_peak_1732	SL2.50ch01	88725237	88726075	839	344.03	8.96	0
MACS_peak_1733	SL2.50ch01	88741410	88741864	455	121	6.61	0.09
MACS_peak_1734	SL2.50ch01	88774304	88774905	602	70.26	5.28	0.55
MACS_peak_1735	SL2.50ch01	88777462	88778640	1179	254.12	6.61	0.06
MACS_peak_1736	SL2.50ch01	88778663	88779732	1070	236.12	6.8	0.05
MACS_peak_1737	SL2.50ch01	88780624	88781243	620	271.03	11.52	0.07
MACS_peak_1738	SL2.50ch01	88794583	88794933	351	70.2	7.41	0.55
MACS_peak_1739	SL2.50ch01	88802993	88803294	302	76.03	5.54	0.39
MACS_peak_1740	SL2.50ch01	88839782	88840036	255	51.66	4.34	1.23
MACS_peak_1741	SL2.50ch01	88896738	88897192	455	54.8	5.33	1.08
MACS_peak_1742	SL2.50ch01	88926194	88926566	373	52.6	3.8	1.21
MACS_peak_1743	SL2.50ch01	88926851	88927534	684	80.93	6.08	0.3
MACS_peak_1744	SL2.50ch01	88932061	88932580	520	79.02	4.38	0.36
MACS_peak_1745	SL2.50ch01	88964621	88965180	560	85.41	4.93	0.29
MACS_peak_1746	SL2.50ch01	88990327	88990842	516	89.52	5.15	0.25
MACS_peak_1747	SL2.50ch01	89003927	89004649	723	75.34	5.88	0.39
MACS_peak_1748	SL2.50ch01	89004683	89005369	687	56.06	3.81	1.06
MACS_peak_1749	SL2.50ch01	89005887	89006560	674	159.71	6.26	0.05
MACS_peak_1750	SL2.50ch01	89014367	89014686	320	104.74	5.94	0.18
MACS_peak_1751	SL2.50ch01	89025445	89026469	1025	323.68	10.9	0
MACS_peak_1752	SL2.50ch01	89046868	89047321	454	94.86	6.55	0.23
MACS_peak_1753	SL2.50ch01	89052590	89054381	1792	441.45	7.95	0
MACS_peak_1754	SL2.50ch01	89056046	89056676	631	55.05	3.54	1.07
MACS_peak_1755	SL2.50ch01	89062615	89063064	450	109.78	7.09	0.18
MACS_peak_1756	SL2.50ch01	89068094	89069232	1139	130.91	4.81	0.09
MACS_peak_1757	SL2.50ch01	89069919	89071096	1178	121.43	4.41	0.09
MACS_peak_1758	SL2.50ch01	89073150	89073774	625	58.44	4.41	0.96
MACS_peak_1759	SL2.50ch01	89092300	89093196	897	96.9	3.8	0.23
MACS_peak_1760	SL2.50ch01	89116489	89116962	474	100.12	4.99	0.2
MACS_peak_1761	SL2.50ch01	89117040	89117461	422	111.29	5.35	0.17
MACS_peak_1762	SL2.50ch01	89138046	89138649	604	58.11	4.56	0.97
MACS_peak_1763	SL2.50ch01	89143580	89145118	1539	297.43	6.16	0
MACS_peak_1764	SL2.50ch01	89147149	89147608	460	100.35	6.1	0.19
MACS_peak_1765	SL2.50ch01	89160962	89161479	518	79.59	4.47	0.36
MACS_peak_1766	SL2.50ch01	89161709	89162068	360	73.82	5.9	0.43
MACS_peak_1767	SL2.50ch01	89162490	89163758	1269	170.17	5.12	0.05
MACS_peak_1768	SL2.50ch01	89164342	89165043	702	168.5	6.63	0.05
MACS_peak_1769	SL2.50ch01	89167391	89167824	434	59.68	5.75	0.82
MACS_peak_1770	SL2.50ch01	89169003	89170249	1247	172.2	4.78	0.05
MACS_peak_1771	SL2.50ch01	89171465	89172323	859	287.16	6.41	0
MACS_peak_1772	SL2.50ch01	89174545	89175559	1015	205.48	4.17	0.04
MACS_peak_1773	SL2.50ch01	89182515	89182902	388	63.43	5.17	0.69
MACS_peak_1774	SL2.50ch01	89190427	89191669	1243	206.53	6.15	0.04
MACS_peak_1775	SL2.50ch01	89192462	89192990	529	107.9	5.54	0.19
MACS_peak_1776	SL2.50ch01	89193034	89193773	740	87.23	5.03	0.27
MACS_peak_1777	SL2.50ch01	89196523	89197323	801	64.39	4.71	0.67
MACS_peak_1778	SL2.50ch01	89197779	89199089	1311	76.76	3.68	0.38
MACS_peak_1779	SL2.50ch01	89236417	89237447	1031	285.88	6.99	0
MACS_peak_1780	SL2.50ch01	89247520	89248699	1180	81.15	4.75	0.31
MACS_peak_1781	SL2.50ch01	89273153	89273404	252	70.89	5.75	0.52
MACS_peak_1782	SL2.50ch01	89280126	89280871	746	180.72	7.1	0.06
MACS_peak_1783	SL2.50ch01	89281664	89282106	443	63.69	6.3	0.69
MACS_peak_1784	SL2.50ch01	89283063	89283695	633	111.04	6.97	0.16
MACS_peak_1785	SL2.50ch01	89361887	89362224	338	92.11	6.2	0.25
MACS_peak_1786	SL2.50ch01	89364096	89364358	263	60.36	7.74	0.79
MACS_peak_1787	SL2.50ch01	89369449	89369970	522	129.6	6.25	0.1
MACS_peak_1788	SL2.50ch01	89370813	89371048	236	59.12	5.24	0.89
MACS_peak_1789	SL2.50ch01	89382565	89383954	1390	430.88	6.45	0
MACS_peak_1790	SL2.50ch01	89384509	89386461	1953	567	7.55	0
MACS_peak_1791	SL2.50ch01	89411743	89412285	543	91.56	4.98	0.25
MACS_peak_1792	SL2.50ch01	89413676	89415346	1671	347.93	6.34	0
MACS_peak_1793	SL2.50ch01	89441533	89441991	459	54.29	4.59	1.13
MACS_peak_1794	SL2.50ch01	89465995	89466974	980	137.93	4.58	0.06
MACS_peak_1795	SL2.50ch01	89469309	89469817	509	79.58	4.02	0.36
MACS_peak_1796	SL2.50ch01	89474043	89474539	497	107.65	5.47	0.18
MACS_peak_1797	SL2.50ch01	89475196	89475798	603	176.32	5.51	0.06
MACS_peak_1798	SL2.50ch01	89476562	89477042	481	55.53	5.05	1.06
MACS_peak_1799	SL2.50ch01	89477057	89477682	626	97.6	6.02	0.23
MACS_peak_1800	SL2.50ch01	89494212	89495494	1283	242.95	7.62	0.05
MACS_peak_1801	SL2.50ch01	89501953	89502471	519	119.03	6.17	0.12
MACS_peak_1802	SL2.50ch01	89513788	89514195	408	72.36	4.62	0.48
MACS_peak_1803	SL2.50ch01	89528677	89529173	497	61.2	4.61	0.77
MACS_peak_1804	SL2.50ch01	89576007	89576667	661	60.88	3.78	0.78
MACS_peak_1805	SL2.50ch01	89611703	89612566	864	230.31	6.04	0.05
MACS_peak_1806	SL2.50ch01	89619024	89619706	683	51.8	4.27	1.22
MACS_peak_1807	SL2.50ch01	89624112	89624592	481	51	4.67	1.29
MACS_peak_1808	SL2.50ch01	89628996	89629485	490	94.65	5.21	0.23
MACS_peak_1809	SL2.50ch01	89657620	89658472	853	273.78	6.84	0
MACS_peak_1810	SL2.50ch01	89658511	89660976	2466	238.39	4.61	0.05
MACS_peak_1811	SL2.50ch01	89683318	89683845	528	70.61	3.95	0.52
MACS_peak_1812	SL2.50ch01	89722431	89722822	392	57.37	5.83	0.99
MACS_peak_1813	SL2.50ch01	89738491	89740448	1958	251.78	4.56	0.06
MACS_peak_1814	SL2.50ch01	89741301	89742147	847	210.21	6.44	0.04
MACS_peak_1815	SL2.50ch01	89742515	89743494	980	211.08	6.2	0.04
MACS_peak_1816	SL2.50ch01	89743722	89744950	1229	220.55	5.42	0.04
MACS_peak_1817	SL2.50ch01	89767724	89768373	650	108.19	6.17	0.19
MACS_peak_1818	SL2.50ch01	89769462	89769918	457	53.12	3.93	1.18
MACS_peak_1819	SL2.50ch01	89771571	89772211	641	89.96	4.53	0.25
MACS_peak_1820	SL2.50ch01	89785723	89786375	653	79.7	4.17	0.36
MACS_peak_1821	SL2.50ch01	89789249	89790538	1290	132.99	4.13	0.07
MACS_peak_1822	SL2.50ch01	89792302	89792913	612	169.3	6.63	0.05
MACS_peak_1823	SL2.50ch01	89798591	89798986	396	66.45	5.92	0.63
MACS_peak_1824	SL2.50ch01	89799754	89801396	1643	252.09	5.12	0.06
MACS_peak_1825	SL2.50ch01	89801475	89801918	444	68.57	4.72	0.59
MACS_peak_1826	SL2.50ch01	89806076	89806813	738	71.63	4.35	0.49
MACS_peak_1827	SL2.50ch01	89814924	89815464	541	78.59	4.6	0.36
MACS_peak_1828	SL2.50ch01	89816299	89816938	640	81.88	6.6	0.3
MACS_peak_1829	SL2.50ch01	89826718	89827697	980	204.1	6.48	0.04
MACS_peak_1830	SL2.50ch01	89872346	89872932	587	63.1	4.61	0.69
MACS_peak_1831	SL2.50ch01	89876343	89877079	737	76.67	4.41	0.38
MACS_peak_1832	SL2.50ch01	89886082	89886452	371	67.13	4.16	0.61
MACS_peak_1833	SL2.50ch01	89893010	89893745	736	125.73	4.81	0.1
MACS_peak_1834	SL2.50ch01	89895295	89895895	601	86.36	5.25	0.28
MACS_peak_1835	SL2.50ch01	89900219	89900821	603	55.28	3.82	1.07
MACS_peak_1836	SL2.50ch01	89914366	89914872	507	70.99	4.14	0.5
MACS_peak_1837	SL2.50ch01	89926312	89927025	714	105.19	6.46	0.18
MACS_peak_1838	SL2.50ch01	89932955	89933427	473	61.18	5.05	0.77
MACS_peak_1839	SL2.50ch01	89933492	89934118	627	97.57	5.34	0.23
MACS_peak_1840	SL2.50ch01	89955740	89956385	646	130.85	4.6	0.09
MACS_peak_1841	SL2.50ch01	89984043	89984950	908	198.27	6.58	0.03
MACS_peak_1842	SL2.50ch01	89996370	89997099	730	62.35	4.99	0.72
MACS_peak_1843	SL2.50ch01	90005512	90006156	645	145.86	6.64	0.06
MACS_peak_1844	SL2.50ch01	90034444	90034877	434	71.26	5.04	0.49
MACS_peak_1845	SL2.50ch01	90036365	90036890	526	72.45	4.31	0.48
MACS_peak_1846	SL2.50ch01	90045620	90045995	376	125.9	7.67	0.1
MACS_peak_1847	SL2.50ch01	90073668	90074290	623	93.69	5.18	0.24
MACS_peak_1848	SL2.50ch01	90084842	90085475	634	70.34	4.64	0.54
MACS_peak_1849	SL2.50ch01	90086581	90087004	424	82.67	4.56	0.3
MACS_peak_1850	SL2.50ch01	90090080	90090746	667	79.68	4.49	0.36
MACS_peak_1851	SL2.50ch01	90096289	90097038	750	51.03	3.48	1.29
MACS_peak_1852	SL2.50ch01	90118532	90119240	709	130.73	5.78	0.1
MACS_peak_1853	SL2.50ch01	90124214	90125162	949	192.07	8.11	0.07
MACS_peak_1854	SL2.50ch01	90125549	90126339	791	93.66	4.69	0.24
MACS_peak_1855	SL2.50ch01	90138985	90139878	894	255.18	6.86	0.06
MACS_peak_1856	SL2.50ch01	90141496	90142296	801	261.99	5.75	0.06
MACS_peak_1857	SL2.50ch01	90143121	90143774	654	112.21	5.61	0.15
MACS_peak_1858	SL2.50ch01	90146289	90146913	625	79.19	5.11	0.36
MACS_peak_1859	SL2.50ch01	90148871	90149509	639	210.77	4.43	0.04
MACS_peak_1860	SL2.50ch01	90182714	90183309	596	101.3	7.11	0.2
MACS_peak_1861	SL2.50ch01	90196650	90197450	801	134.55	5.86	0.05
MACS_peak_1862	SL2.50ch01	90201471	90202100	630	102.25	5.14	0.2
MACS_peak_1863	SL2.50ch01	90205785	90206343	559	122.62	6.99	0.09
MACS_peak_1864	SL2.50ch01	90221759	90222437	679	108.66	5.1	0.19
MACS_peak_1865	SL2.50ch01	90224127	90224830	704	120.53	4.57	0.12
MACS_peak_1866	SL2.50ch01	90235126	90235697	572	56.19	4.03	1.05
MACS_peak_1867	SL2.50ch01	90247300	90247676	377	58.05	4.23	0.97
MACS_peak_1868	SL2.50ch01	90261609	90262321	713	77.61	4	0.38
MACS_peak_1869	SL2.50ch01	90262324	90263206	883	344.25	9	0
MACS_peak_1870	SL2.50ch01	90263941	90264480	540	50.77	4.04	1.34
MACS_peak_1871	SL2.50ch01	90272322	90272703	382	50.34	3.93	1.4
MACS_peak_1872	SL2.50ch01	90275300	90275938	639	69.9	4.59	0.55
MACS_peak_1873	SL2.50ch01	90277891	90278544	654	159.48	4.85	0.05
MACS_peak_1874	SL2.50ch01	90280465	90281212	748	201.41	5.43	0.04
MACS_peak_1875	SL2.50ch01	90315254	90316152	899	98.66	3.96	0.22
MACS_peak_1876	SL2.50ch01	90316652	90318245	1594	364.94	5.96	0
MACS_peak_1877	SL2.50ch01	90336405	90336725	321	64.08	4.49	0.69
MACS_peak_1878	SL2.50ch01	90359350	90360139	790	70.47	3.56	0.54
MACS_peak_1879	SL2.50ch01	90360481	90361052	572	77.13	4.6	0.38
MACS_peak_1880	SL2.50ch01	90362052	90362771	720	102.36	4.44	0.2
MACS_peak_1881	SL2.50ch01	90364370	90364878	509	122.96	5.73	0.1
MACS_peak_1882	SL2.50ch01	90375138	90375515	378	50.35	4.39	1.4
MACS_peak_1883	SL2.50ch01	90378656	90379268	613	89.39	5.96	0.25
MACS_peak_1884	SL2.50ch01	90393261	90393812	552	88.45	4.66	0.26
MACS_peak_1885	SL2.50ch01	90415287	90415903	617	55.05	3.46	1.07
MACS_peak_1886	SL2.50ch01	90423863	90425490	1628	445.44	7.01	0
MACS_peak_1887	SL2.50ch01	90426488	90428215	1728	62.45	3.07	0.69
MACS_peak_1888	SL2.50ch01	90433111	90433862	752	157.26	5.22	0.05
MACS_peak_1889	SL2.50ch01	90443521	90444314	794	227.63	7.05	0.04
MACS_peak_1890	SL2.50ch01	90474707	90475205	499	60.84	4.13	0.78
MACS_peak_1891	SL2.50ch01	90480645	90481674	1030	375.46	8.54	0
MACS_peak_1892	SL2.50ch01	90482287	90483053	767	134.41	5.42	0.05
MACS_peak_1893	SL2.50ch01	90509008	90509870	863	128.16	6.02	0.1
MACS_peak_1894	SL2.50ch01	90520849	90521082	234	55.57	6.65	1.06
MACS_peak_1895	SL2.50ch01	90546276	90546738	463	81.46	4.84	0.31
MACS_peak_1896	SL2.50ch01	90576786	90577551	766	107.5	4.36	0.18
MACS_peak_1897	SL2.50ch01	90583788	90584374	587	76.64	5.19	0.38
MACS_peak_1898	SL2.50ch01	90598782	90599352	571	79.31	4.55	0.36
MACS_peak_1899	SL2.50ch01	90603956	90604406	451	74.77	4.55	0.4
MACS_peak_1900	SL2.50ch01	90617486	90618006	521	52.05	4.15	1.22
MACS_peak_1901	SL2.50ch01	90638862	90639680	819	91.98	4.01	0.25
MACS_peak_1902	SL2.50ch01	90641752	90642971	1220	189.85	5.21	0.06
MACS_peak_1903	SL2.50ch01	90646865	90647780	916	79.12	3.43	0.36
MACS_peak_1904	SL2.50ch01	90650540	90651410	871	241.53	8.97	0.05
MACS_peak_1905	SL2.50ch01	90660569	90661506	938	57.88	4.08	0.97
MACS_peak_1906	SL2.50ch01	90671047	90671919	873	107.2	4.22	0.18
MACS_peak_1907	SL2.50ch01	90672181	90674753	2573	408.61	4.62	0
MACS_peak_1908	SL2.50ch01	90675330	90678147	2818	502.11	4.32	0
MACS_peak_1909	SL2.50ch01	90686256	90686728	473	84.61	5.37	0.28
MACS_peak_1910	SL2.50ch01	90707799	90708247	449	52.47	3.63	1.21
MACS_peak_1911	SL2.50ch01	90708255	90709385	1131	184.48	5.41	0.06
MACS_peak_1912	SL2.50ch01	90711999	90713435	1437	437.79	7.65	0
MACS_peak_1913	SL2.50ch01	90719043	90719724	682	140.82	5.23	0.06
MACS_peak_1914	SL2.50ch01	90772747	90773249	503	60.63	5.35	0.79
MACS_peak_1915	SL2.50ch01	90802824	90803408	585	175.37	8.35	0.06
MACS_peak_1916	SL2.50ch01	90803449	90803701	253	55.11	5.61	1.07
MACS_peak_1917	SL2.50ch01	90812064	90812742	679	92.64	5.22	0.25
MACS_peak_1918	SL2.50ch01	90823780	90824311	532	55.96	4.24	1.06
MACS_peak_1919	SL2.50ch01	90868702	90869742	1041	281.82	8.71	0
MACS_peak_1920	SL2.50ch01	90871795	90872818	1024	137.84	5.28	0.06
MACS_peak_1921	SL2.50ch01	90873673	90874443	771	115.66	4.95	0.16
MACS_peak_1922	SL2.50ch01	90915527	90916454	928	189.28	5.98	0.06
MACS_peak_1923	SL2.50ch01	90917211	90918182	972	93.81	5.24	0.23
MACS_peak_1924	SL2.50ch01	90939062	90939584	523	83.08	6.4	0.3
MACS_peak_1925	SL2.50ch01	90956736	90957628	893	191.15	4.55	0.06
MACS_peak_1926	SL2.50ch01	90958810	90959289	480	70.61	4.39	0.52
MACS_peak_1927	SL2.50ch01	90973471	90974150	680	246.11	5.6	0.05
MACS_peak_1928	SL2.50ch01	90977709	90979030	1322	429.23	6.69	0
MACS_peak_1929	SL2.50ch01	90980088	90980554	467	81.01	4.99	0.3
MACS_peak_1930	SL2.50ch01	90983300	90983988	689	105.92	5.49	0.18
MACS_peak_1931	SL2.50ch01	90986431	90987836	1406	267.3	5.66	0.06
MACS_peak_1932	SL2.50ch01	91001252	91001740	489	68.57	4.62	0.59
MACS_peak_1933	SL2.50ch01	91055311	91055830	520	99.06	5.18	0.23
MACS_peak_1934	SL2.50ch01	91057158	91057432	275	51.3	5.43	1.26
MACS_peak_1935	SL2.50ch01	91067227	91067947	721	93.45	5.72	0.24
MACS_peak_1936	SL2.50ch01	91098196	91099069	874	128.13	4.36	0.1
MACS_peak_1937	SL2.50ch01	91101894	91102676	783	174.87	6.59	0.06
MACS_peak_1938	SL2.50ch01	91103117	91103755	639	75.58	4.75	0.39
MACS_peak_1939	SL2.50ch01	91113817	91114411	595	70.84	4.58	0.52
MACS_peak_1940	SL2.50ch01	91115576	91116142	567	68.78	5.25	0.58
MACS_peak_1941	SL2.50ch01	91120981	91121453	473	62.21	4.04	0.73
MACS_peak_1942	SL2.50ch01	91121676	91122016	341	53.95	4.3	1.15
MACS_peak_1943	SL2.50ch01	91132122	91132534	413	67.13	5.48	0.61
MACS_peak_1944	SL2.50ch01	91151521	91152433	913	138.15	4.47	0.06
MACS_peak_1945	SL2.50ch01	91154952	91155521	570	95.22	4.38	0.24
MACS_peak_1946	SL2.50ch01	91158088	91158646	559	86.6	4.05	0.28
MACS_peak_1947	SL2.50ch01	91159840	91161364	1525	335.12	7.5	0
MACS_peak_1948	SL2.50ch01	91163180	91163807	628	174.25	6.32	0.05
MACS_peak_1949	SL2.50ch01	91164566	91165186	621	83.65	4.64	0.3
MACS_peak_1950	SL2.50ch01	91172046	91172773	728	143.66	6.69	0.06
MACS_peak_1951	SL2.50ch01	91178045	91178669	625	98.07	6.47	0.22
MACS_peak_1952	SL2.50ch01	91187528	91188202	675	559.35	11.66	0
MACS_peak_1953	SL2.50ch01	91191332	91192079	748	125.3	4.45	0.1
MACS_peak_1954	SL2.50ch01	91215460	91216004	545	96.47	5.42	0.24
MACS_peak_1955	SL2.50ch01	91221319	91221648	330	76.93	5.86	0.38
MACS_peak_1956	SL2.50ch01	91235127	91235656	530	74.33	5.22	0.41
MACS_peak_1957	SL2.50ch01	91274294	91275144	851	109.95	4.2	0.16
MACS_peak_1958	SL2.50ch01	91293769	91294646	878	325.09	6.83	0
MACS_peak_1959	SL2.50ch01	91351649	91352507	859	80.92	4.51	0.31
MACS_peak_1960	SL2.50ch01	91360713	91361553	841	166.27	4.38	0.05
MACS_peak_1961	SL2.50ch01	91378484	91379261	778	161.3	4.44	0.05
MACS_peak_1962	SL2.50ch01	91466740	91467507	768	54.04	3.06	1.15
MACS_peak_1963	SL2.50ch01	91472164	91473284	1121	235.19	5.98	0.05
MACS_peak_1964	SL2.50ch01	91474021	91474687	667	108.07	5.38	0.19
MACS_peak_1965	SL2.50ch01	91475445	91475956	512	127.66	5.34	0.1
MACS_peak_1966	SL2.50ch01	91482860	91483216	357	73.32	5.34	0.45
MACS_peak_1967	SL2.50ch01	91483839	91484526	688	99.58	4.49	0.21
MACS_peak_1968	SL2.50ch01	91510027	91510888	862	214.81	10.44	0.04
MACS_peak_1969	SL2.50ch01	91572544	91573157	614	166.98	7.98	0.05
MACS_peak_1970	SL2.50ch01	91612158	91612734	577	87.01	5.1	0.27
MACS_peak_1971	SL2.50ch01	91636819	91637198	380	54.03	6.41	1.15
MACS_peak_1972	SL2.50ch01	91641269	91641614	346	59.52	6.23	0.84
MACS_peak_1973	SL2.50ch01	91696109	91696936	828	151.9	4.74	0.04
MACS_peak_1974	SL2.50ch01	91699006	91699621	616	135.33	5.85	0.05
MACS_peak_1975	SL2.50ch01	91700409	91701243	835	147.52	5.08	0.06
MACS_peak_1976	SL2.50ch01	91702074	91702401	328	51.13	4.92	1.28
MACS_peak_1977	SL2.50ch01	91704482	91705138	657	140.6	5.79	0.06
MACS_peak_1978	SL2.50ch01	91706595	91706856	262	52.65	5.23	1.21
MACS_peak_1979	SL2.50ch01	91727192	91727910	719	145.03	4.77	0.06
MACS_peak_1980	SL2.50ch01	91732306	91732858	553	63.4	4.89	0.69
MACS_peak_1981	SL2.50ch01	91733646	91734184	539	106.21	5.8	0.18
MACS_peak_1982	SL2.50ch01	91740267	91741273	1007	131.02	5.36	0.09
MACS_peak_1983	SL2.50ch01	91768156	91768516	361	51	4.27	1.29
MACS_peak_1984	SL2.50ch01	91803224	91803772	549	159.28	6.49	0.05
MACS_peak_1985	SL2.50ch01	91803782	91804862	1081	410.35	9.78	0
MACS_peak_1986	SL2.50ch01	91805609	91805918	310	100.42	8.63	0.19
MACS_peak_1987	SL2.50ch01	91805995	91806479	485	61.56	4.99	0.75
MACS_peak_1988	SL2.50ch01	91808071	91808607	537	159.17	9.15	0.05
MACS_peak_1989	SL2.50ch01	91808620	91809188	569	258.47	7.86	0.06
MACS_peak_1990	SL2.50ch01	91809438	91809947	510	88.16	5.08	0.26
MACS_peak_1991	SL2.50ch01	91810840	91811444	605	86.45	6.02	0.28
MACS_peak_1992	SL2.50ch01	91816275	91816744	470	85.49	5.85	0.29
MACS_peak_1993	SL2.50ch01	91836289	91837163	875	300.54	9.55	0
MACS_peak_1994	SL2.50ch01	91837504	91838041	538	111.08	7.32	0.16
MACS_peak_1995	SL2.50ch01	91839756	91840377	622	71.43	3.74	0.49
MACS_peak_1996	SL2.50ch01	91859001	91859727	727	276.65	11.22	0
MACS_peak_1997	SL2.50ch01	91862070	91863022	953	230.6	8.47	0.05
[truncated: 16,378 more rows]

## Sheet: ChIP_Rep2_peaks
Data S2 SlDof1-binding peaks in three biological replicates of ChIP-seq assay.
SlDof1 binding peaks from ChIP-seq replicate 2 (ChIP Rep. 2)
Peak No.	Chr.	Peak start	Peak end	Peak length	P value (-log10)	Fold enrichment	FDR(%)
MACS_peak_1	SL2.50ch00	3933066	3933257	192	67.32	12.91	0.54
MACS_peak_2	SL2.50ch00	3943650	3943795	146	55.65	9.68	1.09
MACS_peak_3	SL2.50ch00	4040917	4041421	505	83.26	6.75	0.39
MACS_peak_4	SL2.50ch00	5257139	5257397	259	68.11	5.78	0.52
MACS_peak_5	SL2.50ch00	5837942	5838254	313	123.78	7.21	0.16
MACS_peak_6	SL2.50ch00	6405220	6405829	610	167.08	7.84	0.09
MACS_peak_7	SL2.50ch00	6680253	6680615	363	51.33	4.46	1.48
MACS_peak_8	SL2.50ch00	6810108	6810629	522	50.95	3.45	1.55
MACS_peak_9	SL2.50ch00	6847704	6847950	247	51.24	6.29	1.5
MACS_peak_10	SL2.50ch00	6848078	6848442	365	62.43	4.33	0.71
MACS_peak_11	SL2.50ch00	6848982	6849384	403	86.37	5.31	0.37
MACS_peak_12	SL2.50ch00	6849398	6850151	754	141.09	5.28	0.1
MACS_peak_13	SL2.50ch00	6937994	6938233	240	64.27	5.87	0.65
MACS_peak_14	SL2.50ch00	6938238	6938685	448	88.31	6.08	0.37
MACS_peak_15	SL2.50ch00	7011336	7011471	136	58.57	11.3	0.87
MACS_peak_16	SL2.50ch00	8756640	8757861	1222	174.16	6.45	0.1
MACS_peak_17	SL2.50ch00	8771164	8772688	1525	175.25	5.91	0.11
MACS_peak_18	SL2.50ch00	8775927	8777380	1454	77.43	3.57	0.43
MACS_peak_19	SL2.50ch00	8806973	8808309	1337	97.35	3.85	0.25
MACS_peak_20	SL2.50ch00	8808367	8809274	908	78.85	5.77	0.44
MACS_peak_21	SL2.50ch00	8810187	8811840	1654	121.83	4.02	0.16
MACS_peak_22	SL2.50ch00	8813059	8813919	861	264	5.52	0
MACS_peak_23	SL2.50ch00	8815736	8816352	617	62.72	4.01	0.68
MACS_peak_24	SL2.50ch00	9942320	9942847	528	107.17	5.23	0.25
MACS_peak_25	SL2.50ch00	9943298	9943645	348	77.71	7.76	0.44
MACS_peak_26	SL2.50ch00	10449901	10450154	254	61.05	9.44	0.77
MACS_peak_27	SL2.50ch00	10458231	10458347	117	55.98	10.43	1.08
MACS_peak_28	SL2.50ch00	10474012	10474129	118	51.36	7.04	1.48
MACS_peak_29	SL2.50ch00	10475331	10475772	442	90.56	5.8	0.32
MACS_peak_30	SL2.50ch00	11893688	11894459	772	54.46	3.55	1.21
MACS_peak_31	SL2.50ch00	11895594	11900473	4880	89.05	3.26	0.34
MACS_peak_32	SL2.50ch00	12023863	12024232	370	86.06	9.39	0.37
MACS_peak_33	SL2.50ch00	12058740	12058956	217	73.3	8.71	0.44
MACS_peak_34	SL2.50ch00	12101006	12103040	2035	61.66	3.38	0.73
MACS_peak_35	SL2.50ch00	12334457	12334868	412	56.89	4.2	1.06
MACS_peak_36	SL2.50ch00	12337773	12338185	413	71.2	5.44	0.48
MACS_peak_37	SL2.50ch00	12415619	12415691	73	72.13	10.03	0.48
MACS_peak_38	SL2.50ch00	12534588	12535411	824	170.43	5.57	0.1
MACS_peak_39	SL2.50ch00	12635099	12635483	385	55	3.86	1.13
MACS_peak_40	SL2.50ch00	12706968	12707147	180	61.89	14.33	0.72
MACS_peak_41	SL2.50ch00	12790792	12791197	406	154.3	6.92	0.12
MACS_peak_42	SL2.50ch00	12791203	12792310	1108	163.64	6.6	0.09
MACS_peak_43	SL2.50ch00	12795145	12795579	435	66.14	4.88	0.59
MACS_peak_44	SL2.50ch00	12914031	12914186	156	69.29	11.73	0.5
MACS_peak_45	SL2.50ch00	12989201	12989499	299	57.06	4.67	1.04
MACS_peak_46	SL2.50ch00	13313089	13313759	671	96	5.31	0.28
MACS_peak_47	SL2.50ch00	13314283	13314995	713	218.59	7.95	0.18
MACS_peak_48	SL2.50ch00	13480116	13480621	506	76.35	5.14	0.42
MACS_peak_49	SL2.50ch00	13481571	13482150	580	81.35	3.61	0.4
MACS_peak_50	SL2.50ch00	13482456	13482993	538	118.39	5.6	0.15
MACS_peak_51	SL2.50ch00	13621032	13621346	315	51.64	4.96	1.47
MACS_peak_52	SL2.50ch00	13633221	13634731	1511	230.04	5.97	0.2
MACS_peak_53	SL2.50ch00	13637344	13638029	686	69.25	3.9	0.5
MACS_peak_54	SL2.50ch00	13664500	13665194	695	59.86	3.24	0.81
MACS_peak_55	SL2.50ch00	13671415	13671972	558	61.11	4.15	0.77
MACS_peak_56	SL2.50ch00	13741754	13742099	346	77.24	8.21	0.43
MACS_peak_57	SL2.50ch00	13744815	13745055	241	55	7.25	1.13
MACS_peak_58	SL2.50ch00	13754237	13754695	459	85.83	6.62	0.37
MACS_peak_59	SL2.50ch00	13960454	13961067	614	61.71	4.46	0.73
MACS_peak_60	SL2.50ch00	13969251	13969760	510	78.63	4.25	0.44
MACS_peak_61	SL2.50ch00	14148404	14148806	403	50.83	4.88	1.57
MACS_peak_62	SL2.50ch00	14389520	14389988	469	96.48	6.97	0.28
MACS_peak_63	SL2.50ch00	14392290	14392749	460	127.8	6.84	0.14
MACS_peak_64	SL2.50ch00	14392753	14393047	295	50.96	5.57	1.54
MACS_peak_65	SL2.50ch00	14411127	14411480	354	79.73	7.33	0.43
MACS_peak_66	SL2.50ch00	14533206	14533881	676	104.13	5.51	0.24
MACS_peak_67	SL2.50ch00	14614902	14615091	190	110.45	19.76	0.24
MACS_peak_68	SL2.50ch00	14839442	14839730	289	50.14	5.01	1.67
MACS_peak_69	SL2.50ch00	14839952	14840784	833	426.91	10	0
MACS_peak_70	SL2.50ch00	14840954	14841546	593	130.9	6.52	0.12
MACS_peak_71	SL2.50ch00	14841561	14842210	650	110.94	5.11	0.24
MACS_peak_72	SL2.50ch00	14842364	14843067	704	186.99	6.74	0.12
MACS_peak_73	SL2.50ch00	14858626	14859159	534	56.49	4.68	1.06
MACS_peak_74	SL2.50ch00	15076364	15076567	204	93.23	8.34	0.3
MACS_peak_75	SL2.50ch00	15325988	15326357	370	89.71	6.08	0.31
MACS_peak_76	SL2.50ch00	15692903	15693683	781	96.09	4.71	0.28
MACS_peak_77	SL2.50ch00	15733323	15733495	173	51.54	8.36	1.48
MACS_peak_78	SL2.50ch00	15770985	15771524	540	105.27	5.52	0.24
MACS_peak_79	SL2.50ch00	15827380	15827881	502	71.97	4.66	0.47
MACS_peak_80	SL2.50ch00	15983611	15983853	243	58.13	6.08	0.91
MACS_peak_81	SL2.50ch00	16026142	16026516	375	96.18	6.04	0.28
MACS_peak_82	SL2.50ch00	16138074	16138385	312	64.4	7.8	0.65
MACS_peak_83	SL2.50ch00	16295997	16296280	284	73.3	8.86	0.44
MACS_peak_84	SL2.50ch00	16314673	16315192	520	119.74	6.85	0.15
MACS_peak_85	SL2.50ch00	16548941	16549021	81	51.32	7.19	1.48
MACS_peak_86	SL2.50ch00	16872312	16872567	256	59.08	6.22	0.84
MACS_peak_87	SL2.50ch00	16878506	16879542	1037	105.03	3.08	0.24
MACS_peak_88	SL2.50ch00	16884151	16884630	480	56.49	3.82	1.06
MACS_peak_89	SL2.50ch00	16966565	16967873	1309	164.1	6.08	0.09
MACS_peak_90	SL2.50ch00	16967945	16968345	401	65.96	4.97	0.61
MACS_peak_91	SL2.50ch00	16976930	16978215	1286	147.78	4.78	0.11
MACS_peak_92	SL2.50ch00	16987507	16987870	364	94.89	5.8	0.27
MACS_peak_93	SL2.50ch00	17697936	17698825	890	147.44	5.81	0.11
MACS_peak_94	SL2.50ch00	17914521	17915596	1076	314.15	7.43	0
MACS_peak_95	SL2.50ch00	18022465	18023611	1147	218.34	5.21	0.18
MACS_peak_96	SL2.50ch00	18134243	18134853	611	73.53	4.4	0.44
MACS_peak_97	SL2.50ch00	18135864	18136424	561	179.83	6.77	0.11
MACS_peak_98	SL2.50ch00	18157954	18158614	661	68.05	7.23	0.52
MACS_peak_99	SL2.50ch00	18214594	18215834	1241	362	6.97	0
MACS_peak_100	SL2.50ch00	18259594	18261817	2224	192.59	5.53	0.13
MACS_peak_101	SL2.50ch00	18849367	18849500	134	53.43	7.47	1.3
MACS_peak_102	SL2.50ch00	18911390	18912078	689	128.28	5.12	0.14
MACS_peak_103	SL2.50ch00	18987644	18988133	490	53.73	4.16	1.26
MACS_peak_104	SL2.50ch00	19020910	19021402	493	52.55	4.99	1.45
MACS_peak_105	SL2.50ch00	19021986	19022477	492	109.83	4.75	0.26
MACS_peak_106	SL2.50ch00	19081590	19081755	166	53.91	11.14	1.25
MACS_peak_107	SL2.50ch00	19182338	19182569	232	60.07	11.64	0.8
MACS_peak_108	SL2.50ch00	19306480	19307384	905	225.15	6.24	0.19
MACS_peak_109	SL2.50ch00	19564304	19564694	391	77.78	5.36	0.44
MACS_peak_110	SL2.50ch00	19790438	19791320	883	233.68	7.61	0.21
MACS_peak_111	SL2.50ch00	19791998	19792714	717	288.54	9.25	0
MACS_peak_112	SL2.50ch00	19936586	19936794	209	96.87	10.48	0.25
MACS_peak_113	SL2.50ch00	19975985	19976344	360	105.95	9.03	0.25
MACS_peak_114	SL2.50ch00	20146732	20146879	148	55.1	11.3	1.12
MACS_peak_115	SL2.50ch00	20201797	20202441	645	241.87	10.38	0.24
MACS_peak_116	SL2.50ch00	20202648	20203176	529	77.24	5.33	0.43
MACS_peak_117	SL2.50ch00	20345023	20345246	224	57.51	7.43	1.01
MACS_peak_118	SL2.50ch00	20467107	20467802	696	63.71	4.8	0.66
MACS_peak_119	SL2.50ch00	20546737	20547435	699	125.97	4.96	0.14
MACS_peak_120	SL2.50ch00	20641560	20642383	824	134.2	4.42	0.09
MACS_peak_121	SL2.50ch00	20655037	20655172	136	50.27	9.68	1.64
MACS_peak_122	SL2.50ch00	20680718	20681472	755	299.65	7.69	0
MACS_peak_123	SL2.50ch00	20784050	20784368	319	51.64	4.18	1.47
MACS_peak_124	SL2.50ch00	20808561	20809160	600	76.73	3.75	0.43
MACS_peak_125	SL2.50ch00	20856327	20856853	527	104.6	6.37	0.24
MACS_peak_126	SL2.50ch00	21280852	21281059	208	66.66	7.42	0.56
MACS_peak_127	SL2.50ch00	21312126	21312579	454	151.09	6.75	0.12
MACS_peak_128	SL2.50ch00	21312602	21312989	388	78.36	6.03	0.44
MACS_peak_129	SL2.50ch00	21372682	21372826	145	81.36	14.33	0.4
MACS_peak_130	SL2.50ch00	21436599	21436882	284	64.15	7.16	0.66
MACS_peak_131	SL2.50ch00	21769339	21769828	490	115.89	5.46	0.14
MACS_peak_132	SL2.50ch01	8034	8425	392	50.2	4.7	1.66
MACS_peak_133	SL2.50ch01	21071	21462	392	138.6	8.74	0.1
MACS_peak_134	SL2.50ch01	27826	28255	430	54.92	4.58	1.12
MACS_peak_135	SL2.50ch01	54878	55414	537	77.94	5.07	0.44
MACS_peak_136	SL2.50ch01	56364	56710	347	62.73	5.9	0.68
MACS_peak_137	SL2.50ch01	62148	62682	535	77.88	5.91	0.44
MACS_peak_138	SL2.50ch01	78866	79367	502	130.7	6.78	0.12
MACS_peak_139	SL2.50ch01	90632	91263	632	176.86	6.21	0.11
MACS_peak_140	SL2.50ch01	110433	110852	420	84.55	5.07	0.4
MACS_peak_141	SL2.50ch01	129092	129493	402	76.09	5.16	0.44
MACS_peak_142	SL2.50ch01	129590	131582	1993	340.94	5.07	0
MACS_peak_143	SL2.50ch01	135561	136448	888	68.33	3.71	0.5
MACS_peak_144	SL2.50ch01	136966	137295	330	79.73	5.78	0.43
MACS_peak_145	SL2.50ch01	158885	159818	934	210.19	6.59	0.16
MACS_peak_146	SL2.50ch01	160190	160820	631	157.53	6.3	0.08
MACS_peak_147	SL2.50ch01	161531	162139	609	87.47	5.15	0.36
MACS_peak_148	SL2.50ch01	162948	163228	281	66	7.31	0.61
MACS_peak_149	SL2.50ch01	163959	164359	401	61.11	4.26	0.77
MACS_peak_150	SL2.50ch01	169370	170380	1011	124.74	4.68	0.16
MACS_peak_151	SL2.50ch01	173176	173764	589	97.58	4.7	0.25
MACS_peak_152	SL2.50ch01	183793	184163	371	50.81	4.96	1.57
MACS_peak_153	SL2.50ch01	210971	212025	1055	97.93	4.39	0.25
MACS_peak_154	SL2.50ch01	245488	246078	591	111.79	4.88	0.22
MACS_peak_155	SL2.50ch01	266112	267607	1496	292.34	6.37	0
MACS_peak_156	SL2.50ch01	267797	268387	591	111.91	6.29	0.22
MACS_peak_157	SL2.50ch01	270905	271429	525	63.2	4.18	0.66
MACS_peak_158	SL2.50ch01	274171	274717	547	116.2	5.42	0.14
MACS_peak_159	SL2.50ch01	274791	275453	663	187.53	9.55	0.12
MACS_peak_160	SL2.50ch01	284896	285362	467	74.47	5.86	0.44
MACS_peak_161	SL2.50ch01	285465	285833	369	121.53	7.61	0.15
MACS_peak_162	SL2.50ch01	285841	286048	208	58.97	4.8	0.85
MACS_peak_163	SL2.50ch01	287731	287998	268	57.91	7.22	0.95
MACS_peak_164	SL2.50ch01	289681	290121	441	76.93	5.7	0.43
MACS_peak_165	SL2.50ch01	294681	295016	336	55.97	5.28	1.08
MACS_peak_166	SL2.50ch01	297809	298206	398	69.99	4.99	0.5
MACS_peak_167	SL2.50ch01	312913	314198	1286	172.37	4.99	0.1
MACS_peak_168	SL2.50ch01	322346	322798	453	93.3	5.9	0.3
MACS_peak_169	SL2.50ch01	324812	325592	781	105.82	5.47	0.25
MACS_peak_170	SL2.50ch01	326039	326633	595	89.86	5.05	0.31
MACS_peak_171	SL2.50ch01	326722	327100	379	67.08	5.57	0.56
MACS_peak_172	SL2.50ch01	327627	327849	223	60.24	6.29	0.77
MACS_peak_173	SL2.50ch01	392462	393359	898	175.2	6.26	0.11
MACS_peak_174	SL2.50ch01	415089	415446	358	66.29	5.42	0.59
MACS_peak_175	SL2.50ch01	415452	415593	142	52.82	4.95	1.42
MACS_peak_176	SL2.50ch01	426239	426746	508	82.75	5.91	0.39
MACS_peak_177	SL2.50ch01	436393	436807	415	74.11	5.64	0.45
MACS_peak_178	SL2.50ch01	436817	437162	346	57.9	5.34	0.95
MACS_peak_179	SL2.50ch01	437746	438214	469	111.27	6.22	0.22
MACS_peak_180	SL2.50ch01	463723	464086	364	61.11	6.37	0.77
MACS_peak_181	SL2.50ch01	517928	518428	501	140.64	7.44	0.1
MACS_peak_182	SL2.50ch01	518703	519193	491	87.92	6.69	0.37
MACS_peak_183	SL2.50ch01	526462	527079	618	59.45	4.54	0.83
MACS_peak_184	SL2.50ch01	527630	528180	551	146.24	6.08	0.11
MACS_peak_185	SL2.50ch01	563894	564569	676	147.33	9.46	0.11
MACS_peak_186	SL2.50ch01	599975	600455	481	85.65	4.53	0.37
MACS_peak_187	SL2.50ch01	635793	636189	397	120.43	8.51	0.15
MACS_peak_188	SL2.50ch01	641994	642549	556	92.17	6.2	0.31
MACS_peak_189	SL2.50ch01	764720	765268	549	298.25	12.24	0
MACS_peak_190	SL2.50ch01	765592	766087	496	87.98	5.37	0.37
MACS_peak_191	SL2.50ch01	775649	776297	649	104.55	5.33	0.24
MACS_peak_192	SL2.50ch01	802237	802770	534	140.05	6.89	0.1
MACS_peak_193	SL2.50ch01	802928	803635	708	65.88	4.15	0.61
MACS_peak_194	SL2.50ch01	828460	828884	425	85.49	5.48	0.38
MACS_peak_195	SL2.50ch01	829737	830060	324	110.43	4.67	0.24
MACS_peak_196	SL2.50ch01	851168	851611	444	61.25	5.4	0.76
MACS_peak_197	SL2.50ch01	870186	870532	347	63.97	6.33	0.67
MACS_peak_198	SL2.50ch01	881725	882337	613	101.45	4.55	0.25
MACS_peak_199	SL2.50ch01	882511	883088	578	252	7.43	0.14
MACS_peak_200	SL2.50ch01	887881	888268	388	57.59	4.59	1
MACS_peak_201	SL2.50ch01	894766	895422	657	169.07	6.71	0.1
MACS_peak_202	SL2.50ch01	902896	903775	880	71.44	4.53	0.47
MACS_peak_203	SL2.50ch01	906967	907296	330	50.83	4.82	1.57
MACS_peak_204	SL2.50ch01	909135	909480	346	71.23	7.91	0.48
MACS_peak_205	SL2.50ch01	1019765	1020060	296	112.47	11	0.23
MACS_peak_206	SL2.50ch01	1020531	1020845	315	54.46	5.4	1.21
MACS_peak_207	SL2.50ch01	1038879	1040528	1650	365.58	6.82	0
MACS_peak_208	SL2.50ch01	1040581	1041015	435	68.5	5.31	0.49
MACS_peak_209	SL2.50ch01	1041314	1041730	417	61.02	4.05	0.77
MACS_peak_210	SL2.50ch01	1045483	1046410	928	238.74	8.11	0.23
MACS_peak_211	SL2.50ch01	1054663	1055129	467	86.73	6.08	0.37
MACS_peak_212	SL2.50ch01	1098405	1098635	231	81.95	6.87	0.4
MACS_peak_213	SL2.50ch01	1109405	1109854	450	58.05	4.18	0.92
MACS_peak_214	SL2.50ch01	1109873	1110237	365	59.27	4.35	0.84
MACS_peak_215	SL2.50ch01	1112919	1113800	882	120.04	6.26	0.15
MACS_peak_216	SL2.50ch01	1115678	1116497	820	81.46	5.03	0.4
MACS_peak_217	SL2.50ch01	1135633	1136004	372	67.09	5.8	0.56
MACS_peak_218	SL2.50ch01	1265432	1265936	505	143.74	6.44	0.11
MACS_peak_219	SL2.50ch01	1275303	1275619	317	61.11	5.05	0.77
MACS_peak_220	SL2.50ch01	1275964	1276253	290	54.31	5.28	1.23
MACS_peak_221	SL2.50ch01	1307777	1308171	395	82.91	6.19	0.39
MACS_peak_222	SL2.50ch01	1310861	1311362	502	59.19	5.22	0.84
MACS_peak_223	SL2.50ch01	1311647	1312161	515	55.1	3.86	1.12
MACS_peak_224	SL2.50ch01	1312569	1313579	1011	91.55	4.69	0.32
MACS_peak_225	SL2.50ch01	1355580	1356145	566	174.42	8.41	0.1
MACS_peak_226	SL2.50ch01	1357677	1358472	796	168.16	6.1	0.1
MACS_peak_227	SL2.50ch01	1364395	1365012	618	51.54	3.39	1.48
MACS_peak_228	SL2.50ch01	1380686	1381134	449	71.91	5.09	0.47
MACS_peak_229	SL2.50ch01	1382501	1383768	1268	272.15	6.95	0
MACS_peak_230	SL2.50ch01	1385305	1386593	1289	196.43	4.9	0.14
MACS_peak_231	SL2.50ch01	1389571	1390096	526	57.89	3.52	0.95
MACS_peak_232	SL2.50ch01	1393235	1396005	2771	414.08	5.69	0
MACS_peak_233	SL2.50ch01	1396018	1396929	912	182.81	5.38	0.12
MACS_peak_234	SL2.50ch01	1405908	1406429	522	71.2	4.23	0.48
MACS_peak_235	SL2.50ch01	1406689	1407139	451	114.41	6.45	0.16
MACS_peak_236	SL2.50ch01	1415670	1415981	312	107.45	7.83	0.25
MACS_peak_237	SL2.50ch01	1438880	1439379	500	107	7.96	0.25
MACS_peak_238	SL2.50ch01	1440465	1441039	575	65.86	5.46	0.61
MACS_peak_239	SL2.50ch01	1462349	1462826	478	51.45	4.61	1.48
MACS_peak_240	SL2.50ch01	1464743	1465277	535	54.71	3.73	1.17
MACS_peak_241	SL2.50ch01	1478513	1478966	454	268.68	10.35	0
MACS_peak_242	SL2.50ch01	1479764	1479982	219	55.39	5.68	1.11
MACS_peak_243	SL2.50ch01	1501824	1502276	453	71.71	5.32	0.47
MACS_peak_244	SL2.50ch01	1503912	1504366	455	57.49	4.26	1.01
MACS_peak_245	SL2.50ch01	1518206	1519285	1080	342.93	8.06	0
MACS_peak_246	SL2.50ch01	1540076	1540504	429	57.04	5.07	1.05
MACS_peak_247	SL2.50ch01	1578010	1578478	469	123.37	9.75	0.16
MACS_peak_248	SL2.50ch01	1585154	1585839	686	250.87	8.15	0.13
MACS_peak_249	SL2.50ch01	1593454	1594228	775	317.17	9.21	0
MACS_peak_250	SL2.50ch01	1601744	1602567	824	103.13	4.09	0.25
MACS_peak_251	SL2.50ch01	1609262	1609895	634	141.06	5.99	0.1
MACS_peak_252	SL2.50ch01	1611747	1612343	597	114.93	8.47	0.16
MACS_peak_253	SL2.50ch01	1621296	1621860	565	104.17	6.63	0.24
MACS_peak_254	SL2.50ch01	1621880	1622219	340	81.72	5.05	0.4
MACS_peak_255	SL2.50ch01	1622327	1622825	499	74.96	5.02	0.43
MACS_peak_256	SL2.50ch01	1622845	1623552	708	140.2	5.7	0.1
MACS_peak_257	SL2.50ch01	1624975	1625577	603	106.48	5.21	0.25
MACS_peak_258	SL2.50ch01	1626109	1626788	680	60.33	4.59	0.78
MACS_peak_259	SL2.50ch01	1672840	1673632	793	134.4	4.56	0.09
MACS_peak_260	SL2.50ch01	1675487	1675776	290	57.02	4.52	1.05
MACS_peak_261	SL2.50ch01	1735653	1735928	276	69.27	9.23	0.5
MACS_peak_262	SL2.50ch01	1737350	1737620	271	62.36	5.59	0.7
MACS_peak_263	SL2.50ch01	1738202	1738627	426	63.34	4.9	0.66
MACS_peak_264	SL2.50ch01	1793480	1794258	779	188.88	7.38	0.13
MACS_peak_265	SL2.50ch01	1795273	1795901	629	143.98	5.71	0.11
MACS_peak_266	SL2.50ch01	1797232	1797686	455	112.23	5.2	0.22
MACS_peak_267	SL2.50ch01	1801843	1802300	458	81.2	5.83	0.4
MACS_peak_268	SL2.50ch01	1802517	1803498	982	424.45	9.96	0
MACS_peak_269	SL2.50ch01	1841021	1843811	2791	110.32	1.72	0.24
MACS_peak_270	SL2.50ch01	1843855	1844925	1071	69.38	1.39	0.5
MACS_peak_271	SL2.50ch01	1845062	1847031	1970	58.88	1.69	0.86
MACS_peak_272	SL2.50ch01	1858550	1859719	1170	53.61	1.65	1.27
MACS_peak_273	SL2.50ch01	1859876	1861095	1220	55.3	2.08	1.11
MACS_peak_274	SL2.50ch01	1865224	1866875	1652	89.89	1.6	0.31
MACS_peak_275	SL2.50ch01	1871329	1872258	930	63.27	1.33	0.66
MACS_peak_276	SL2.50ch01	1875259	1876657	1399	61.03	1.37	0.77
MACS_peak_277	SL2.50ch01	1876707	1880866	4160	126.5	1.37	0.14
MACS_peak_278	SL2.50ch01	1882080	1883686	1607	72.22	2.03	0.48
MACS_peak_279	SL2.50ch01	1900483	1901671	1189	60.84	1.83	0.77
MACS_peak_280	SL2.50ch01	1910162	1910686	525	77.51	4.58	0.43
MACS_peak_281	SL2.50ch01	1915083	1915434	352	60.24	4.96	0.78
MACS_peak_282	SL2.50ch01	1923039	1923442	404	58.75	4.05	0.87
MACS_peak_283	SL2.50ch01	1924724	1925393	670	56.07	4.05	1.08
MACS_peak_284	SL2.50ch01	1925814	1926216	403	77.53	5.06	0.44
MACS_peak_285	SL2.50ch01	2025412	2025769	358	58.83	4.08	0.87
MACS_peak_286	SL2.50ch01	2034527	2034989	463	131	8.73	0.12
MACS_peak_287	SL2.50ch01	2057193	2057582	390	187.62	10.43	0.12
MACS_peak_288	SL2.50ch01	2063884	2064480	597	145.06	5.86	0.11
MACS_peak_289	SL2.50ch01	2068364	2068681	318	53.31	5.75	1.33
MACS_peak_290	SL2.50ch01	2069001	2069321	321	50.2	5.5	1.66
MACS_peak_291	SL2.50ch01	2071716	2072312	597	198.05	7.34	0.14
MACS_peak_292	SL2.50ch01	2086974	2087506	533	56.1	3.78	1.08
MACS_peak_293	SL2.50ch01	2089404	2090118	715	178.83	6.37	0.11
MACS_peak_294	SL2.50ch01	2092594	2093216	623	140.3	6.08	0.1
MACS_peak_295	SL2.50ch01	2094121	2094713	593	158.54	6.06	0.09
MACS_peak_296	SL2.50ch01	2102730	2102981	252	73.89	6.29	0.44
MACS_peak_297	SL2.50ch01	2142948	2143215	268	51.24	5.97	1.5
MACS_peak_298	SL2.50ch01	2143959	2144212	254	55.6	6.37	1.09
MACS_peak_299	SL2.50ch01	2147121	2147906	786	162.85	5.57	0.09
MACS_peak_300	SL2.50ch01	2158764	2159250	487	81.58	4.72	0.4
MACS_peak_301	SL2.50ch01	2167135	2167494	360	74.06	5.84	0.44
MACS_peak_302	SL2.50ch01	2167564	2168263	700	284.2	10.79	0
MACS_peak_303	SL2.50ch01	2189219	2189661	443	87.96	6.37	0.37
MACS_peak_304	SL2.50ch01	2191014	2191278	265	50.91	5.57	1.55
MACS_peak_305	SL2.50ch01	2192239	2192693	455	64.75	4.8	0.65
MACS_peak_306	SL2.50ch01	2221895	2222310	416	57.47	4.12	1.01
MACS_peak_307	SL2.50ch01	2225713	2226380	668	50.41	3.72	1.64
MACS_peak_308	SL2.50ch01	2227220	2227973	754	137.92	4.98	0.1
MACS_peak_309	SL2.50ch01	2396370	2396613	244	50.14	4.83	1.67
MACS_peak_310	SL2.50ch01	2407888	2408387	500	75.86	4.35	0.43
MACS_peak_311	SL2.50ch01	2474277	2474644	368	76.83	6.21	0.43
MACS_peak_312	SL2.50ch01	2504706	2505068	363	53.23	4.18	1.37
MACS_peak_313	SL2.50ch01	2518048	2518404	357	77.78	5.51	0.44
MACS_peak_314	SL2.50ch01	2530250	2530665	416	65.62	4.64	0.62
MACS_peak_315	SL2.50ch01	2583553	2584135	583	66.67	4.64	0.56
MACS_peak_316	SL2.50ch01	2585204	2585698	495	123.27	5.73	0.16
MACS_peak_317	SL2.50ch01	2650852	2651453	602	84.52	5.31	0.4
MACS_peak_318	SL2.50ch01	2665411	2665876	466	54.21	4.22	1.23
MACS_peak_319	SL2.50ch01	2667010	2667628	619	137.13	5.57	0.1
MACS_peak_320	SL2.50ch01	2678126	2678762	637	156.66	7.79	0.08
MACS_peak_321	SL2.50ch01	2683614	2684299	686	155.15	6.13	0.12
MACS_peak_322	SL2.50ch01	2715941	2716301	361	72.24	4.69	0.48
MACS_peak_323	SL2.50ch01	2728443	2728928	486	51.84	4.17	1.47
MACS_peak_324	SL2.50ch01	2734015	2734492	478	68.85	4.89	0.49
MACS_peak_325	SL2.50ch01	2745675	2746083	409	92.43	6.27	0.31
MACS_peak_326	SL2.50ch01	2752677	2754077	1401	300.09	6.81	0
MACS_peak_327	SL2.50ch01	2775716	2775988	273	54.25	4.64	1.23
MACS_peak_328	SL2.50ch01	2795941	2796314	374	74.47	6.25	0.44
MACS_peak_329	SL2.50ch01	2828987	2829737	751	116.31	4.99	0.14
MACS_peak_330	SL2.50ch01	2843540	2844050	511	96.48	7.12	0.28
MACS_peak_331	SL2.50ch01	2863674	2864005	332	71.69	6.65	0.47
MACS_peak_332	SL2.50ch01	2872056	2875568	3513	432.64	5.85	0
MACS_peak_333	SL2.50ch01	2876333	2877353	1021	229.71	8.92	0.2
MACS_peak_334	SL2.50ch01	2877618	2878269	652	127.54	5.32	0.14
MACS_peak_335	SL2.50ch01	2883564	2884595	1032	51.22	2.88	1.5
MACS_peak_336	SL2.50ch01	2897619	2898101	483	213.05	11.66	0.17
MACS_peak_337	SL2.50ch01	2927126	2927978	853	58.4	3.72	0.9
MACS_peak_338	SL2.50ch01	2930650	2931146	497	65.94	3.41	0.61
MACS_peak_339	SL2.50ch01	2931805	2932288	484	80.51	5.39	0.4
MACS_peak_340	SL2.50ch01	2934811	2935238	428	67.29	5.2	0.54
MACS_peak_341	SL2.50ch01	2965719	2966635	917	361.97	10.29	0
MACS_peak_342	SL2.50ch01	2969151	2969546	396	107.43	9.63	0.25
MACS_peak_343	SL2.50ch01	3083114	3083522	409	66.89	6.02	0.56
MACS_peak_344	SL2.50ch01	3218852	3219377	526	78.99	6.37	0.43
MACS_peak_345	SL2.50ch01	3219996	3220424	429	95.84	7.19	0.28
MACS_peak_346	SL2.50ch01	3223287	3223543	257	56.95	5.31	1.05
MACS_peak_347	SL2.50ch01	3227992	3228265	274	50.02	4.73	1.69
MACS_peak_348	SL2.50ch01	3252084	3252600	517	54.99	4.67	1.13
MACS_peak_349	SL2.50ch01	3320201	3320627	427	85.49	5.44	0.38
MACS_peak_350	SL2.50ch01	3321555	3322066	512	149.7	7.61	0.11
MACS_peak_351	SL2.50ch01	3348022	3348530	509	97.09	5.21	0.25
MACS_peak_352	SL2.50ch01	3350071	3350588	518	73.63	4.67	0.44
MACS_peak_353	SL2.50ch01	3441129	3441315	187	71.04	7.13	0.48
MACS_peak_354	SL2.50ch01	3446811	3447198	388	81.19	7.63	0.39
MACS_peak_355	SL2.50ch01	3479921	3480369	449	63.46	4.84	0.66
MACS_peak_356	SL2.50ch01	3502243	3502908	666	109.78	5.14	0.26
MACS_peak_357	SL2.50ch01	3552660	3553045	386	79.73	4.92	0.43
MACS_peak_358	SL2.50ch01	3601794	3602152	359	98.22	8.36	0.25
MACS_peak_359	SL2.50ch01	3617479	3618075	597	80.51	4.46	0.4
MACS_peak_360	SL2.50ch01	3631498	3632727	1230	179.5	5.57	0.11
MACS_peak_361	SL2.50ch01	3634286	3635001	716	54.2	3.68	1.23
MACS_peak_362	SL2.50ch01	3637294	3637593	300	72.81	6.25	0.47
MACS_peak_363	SL2.50ch01	3637836	3638426	591	195.33	6.88	0.14
MACS_peak_364	SL2.50ch01	3639500	3640269	770	151.8	9.04	0.12
MACS_peak_365	SL2.50ch01	3640874	3641561	688	453.82	10.22	0
MACS_peak_366	SL2.50ch01	3642129	3642644	516	51.6	3.88	1.47
MACS_peak_367	SL2.50ch01	3644081	3644662	582	172.97	9.59	0.1
MACS_peak_368	SL2.50ch01	3644683	3645713	1031	149.03	4.23	0.11
MACS_peak_369	SL2.50ch01	3645736	3646776	1041	178.03	5.9	0.11
MACS_peak_370	SL2.50ch01	3646779	3647572	794	100.59	4.74	0.26
MACS_peak_371	SL2.50ch01	3660743	3661026	284	67.09	9.5	0.56
MACS_peak_372	SL2.50ch01	3670469	3671023	555	125.72	5.94	0.14
MACS_peak_373	SL2.50ch01	3673586	3673828	243	53.99	5.94	1.25
MACS_peak_374	SL2.50ch01	3681790	3682541	752	150.43	6	0.11
MACS_peak_375	SL2.50ch01	3778693	3779329	637	70.8	3.84	0.48
MACS_peak_376	SL2.50ch01	3993033	3994035	1003	81.06	3.57	0.39
MACS_peak_377	SL2.50ch01	4001038	4001287	250	73.37	7.43	0.44
MACS_peak_378	SL2.50ch01	4022470	4023368	899	162.4	5.23	0.09
MACS_peak_379	SL2.50ch01	4154570	4155422	853	213.07	5.67	0.17
MACS_peak_380	SL2.50ch01	4201067	4201340	274	52.27	4.89	1.46
MACS_peak_381	SL2.50ch01	4204467	4205900	1434	189.8	5.54	0.13
MACS_peak_382	SL2.50ch01	4212416	4212871	456	55.16	5.14	1.12
MACS_peak_383	SL2.50ch01	4254772	4255306	535	117.8	6.25	0.15
MACS_peak_384	SL2.50ch01	4266840	4267713	874	215.13	8.94	0.17
MACS_peak_385	SL2.50ch01	4268442	4269072	631	218.41	7.34	0.18
MACS_peak_386	SL2.50ch01	4324147	4324713	567	52.41	4.36	1.45
MACS_peak_387	SL2.50ch01	4377602	4378328	727	65.24	3.68	0.61
MACS_peak_388	SL2.50ch01	4389037	4389702	666	63.03	4.24	0.66
MACS_peak_389	SL2.50ch01	4389901	4390186	286	70.76	5.91	0.48
MACS_peak_390	SL2.50ch01	4390197	4390541	345	60.06	5.13	0.8
MACS_peak_391	SL2.50ch01	4393427	4393808	382	54.87	4.54	1.12
MACS_peak_392	SL2.50ch01	4409528	4409862	335	54.87	4.98	1.12
MACS_peak_393	SL2.50ch01	4464049	4464328	280	74	8.02	0.44
MACS_peak_394	SL2.50ch01	4538244	4538333	90	61.88	11.8	0.72
MACS_peak_395	SL2.50ch01	4618375	4618707	333	75.88	6.19	0.43
MACS_peak_396	SL2.50ch01	4619761	4620108	348	56.86	7.43	1.05
MACS_peak_397	SL2.50ch01	4656389	4656927	539	103.47	6.29	0.26
MACS_peak_398	SL2.50ch01	4657864	4658498	635	160.66	6.64	0.09
MACS_peak_399	SL2.50ch01	4678532	4679056	525	119.07	7.39	0.15
MACS_peak_400	SL2.50ch01	4683003	4683733	731	106.87	4.6	0.25
MACS_peak_401	SL2.50ch01	4687530	4688146	617	56.8	3.75	1.05
MACS_peak_402	SL2.50ch01	4798045	4798974	930	301.54	7.08	0
MACS_peak_403	SL2.50ch01	4799726	4800311	586	126.36	6.27	0.14
MACS_peak_404	SL2.50ch01	4915081	4915387	307	55.88	6.24	1.09
MACS_peak_405	SL2.50ch01	4926867	4927026	160	51	6.78	1.54
MACS_peak_406	SL2.50ch01	4927929	4928515	587	152.65	7.64	0.12
MACS_peak_407	SL2.50ch01	4938309	4938697	389	71.32	6.86	0.47
MACS_peak_408	SL2.50ch01	4963381	4964132	752	69.25	4.27	0.5
MACS_peak_409	SL2.50ch01	4986325	4987932	1608	412.96	8.24	0
MACS_peak_410	SL2.50ch01	4988147	4988615	469	117.17	5.98	0.15
MACS_peak_411	SL2.50ch01	4996842	4997060	219	52.56	6	1.45
MACS_peak_412	SL2.50ch01	5001869	5002164	296	83.19	10.75	0.39
MACS_peak_413	SL2.50ch01	5004445	5005188	744	95.27	5.85	0.28
MACS_peak_414	SL2.50ch01	5005265	5005696	432	57.94	3.9	0.95
MACS_peak_415	SL2.50ch01	5092573	5092916	344	90.46	7.47	0.32
MACS_peak_416	SL2.50ch01	5161741	5162414	674	163.39	5.63	0.09
MACS_peak_417	SL2.50ch01	5201360	5201702	343	52.42	5.03	1.46
MACS_peak_418	SL2.50ch01	5254788	5255425	638	53.02	3.82	1.4
MACS_peak_419	SL2.50ch01	5256089	5256815	727	87.41	4.29	0.36
MACS_peak_420	SL2.50ch01	5270206	5270387	182	95.97	8.92	0.28
MACS_peak_421	SL2.50ch01	5308239	5308761	523	169.05	6.99	0.1
MACS_peak_422	SL2.50ch01	5326252	5326633	382	75.88	6.39	0.43
MACS_peak_423	SL2.50ch01	5332029	5332609	581	124.68	7.24	0.16
MACS_peak_424	SL2.50ch01	5333377	5333897	521	98.2	5.28	0.25
MACS_peak_425	SL2.50ch01	5335185	5336015	831	126.8	5.64	0.14
MACS_peak_426	SL2.50ch01	5337658	5338133	476	69.68	4.92	0.5
MACS_peak_427	SL2.50ch01	5338679	5339158	480	85.14	4.37	0.39
MACS_peak_428	SL2.50ch01	5375440	5376431	992	102.37	5.36	0.25
MACS_peak_429	SL2.50ch01	5521840	5522119	280	73.93	6.75	0.44
MACS_peak_430	SL2.50ch01	5645735	5646343	609	102.86	5.57	0.25
MACS_peak_431	SL2.50ch01	5671737	5672401	665	52.6	4.1	1.45
MACS_peak_432	SL2.50ch01	5673732	5674072	341	85.4	5.72	0.39
MACS_peak_433	SL2.50ch01	5772913	5773220	308	63.7	6.01	0.66
MACS_peak_434	SL2.50ch01	5803289	5803411	123	60.71	8.49	0.77
MACS_peak_435	SL2.50ch01	5821139	5821882	744	112.83	5	0.18
MACS_peak_436	SL2.50ch01	6315690	6316589	900	133.06	4.78	0.09
MACS_peak_437	SL2.50ch01	6323799	6324040	242	52.27	5.39	1.46
MACS_peak_438	SL2.50ch01	6364078	6364373	296	86.44	6.6	0.37
MACS_peak_439	SL2.50ch01	6378306	6378778	473	92.06	5.27	0.31
MACS_peak_440	SL2.50ch01	6379321	6379696	376	58.46	4.37	0.9
MACS_peak_441	SL2.50ch01	6497478	6498043	566	71.2	5.16	0.48
MACS_peak_442	SL2.50ch01	6602393	6602916	524	93.14	6.08	0.3
MACS_peak_443	SL2.50ch01	6619521	6619801	281	63.7	6.26	0.66
MACS_peak_444	SL2.50ch01	6851025	6851464	440	61.3	4.85	0.76
MACS_peak_445	SL2.50ch01	7142740	7142876	137	58.26	9.68	0.91
MACS_peak_446	SL2.50ch01	8326374	8326622	249	51.49	7.16	1.48
MACS_peak_447	SL2.50ch01	8695487	8695830	344	54.87	4.6	1.12
MACS_peak_448	SL2.50ch01	8697319	8697568	250	62.77	5.5	0.68
MACS_peak_449	SL2.50ch01	8697809	8698437	629	109.77	5.84	0.26
MACS_peak_450	SL2.50ch01	8699844	8700399	556	56.38	5.22	1.08
MACS_peak_451	SL2.50ch01	8708286	8708982	697	170.28	7.4	0.1
MACS_peak_452	SL2.50ch01	8708991	8709447	457	58.46	3.54	0.9
MACS_peak_453	SL2.50ch01	8722254	8722762	509	146.54	7.56	0.11
MACS_peak_454	SL2.50ch01	9216061	9216243	183	53.74	10.56	1.26
MACS_peak_455	SL2.50ch01	9235867	9236344	478	98.85	5.07	0.26
MACS_peak_456	SL2.50ch01	9529883	9530439	557	102.92	5.68	0.25
MACS_peak_457	SL2.50ch01	9532616	9533099	484	86.26	5.09	0.37
MACS_peak_458	SL2.50ch01	9533170	9533691	522	163.22	7.19	0.09
MACS_peak_459	SL2.50ch01	9534352	9534881	530	70.22	4.22	0.51
MACS_peak_460	SL2.50ch01	11140450	11140630	181	53.3	5.57	1.33
MACS_peak_461	SL2.50ch01	11636509	11636693	185	52.78	9.16	1.43
MACS_peak_462	SL2.50ch01	11647777	11648402	626	172.79	7.75	0.1
MACS_peak_463	SL2.50ch01	11648631	11648845	215	53.63	7.72	1.27
MACS_peak_464	SL2.50ch01	11806019	11806677	659	124.61	5.34	0.16
MACS_peak_465	SL2.50ch01	11811842	11812029	188	60.07	6.29	0.8
MACS_peak_466	SL2.50ch01	11926149	11926731	583	241.61	10.26	0.24
MACS_peak_467	SL2.50ch01	11956042	11956301	260	55.89	4.46	1.09
MACS_peak_468	SL2.50ch01	12033113	12033305	193	53.78	8.67	1.26
MACS_peak_469	SL2.50ch01	13962412	13963172	761	219.3	7.77	0.18
MACS_peak_470	SL2.50ch01	14337783	14338561	779	209.66	5.08	0.16
MACS_peak_471	SL2.50ch01	14339580	14339765	186	53.81	8.11	1.26
MACS_peak_472	SL2.50ch01	14526224	14526611	388	64.21	5.92	0.65
MACS_peak_473	SL2.50ch01	14917587	14918170	584	153.08	7.84	0.12
MACS_peak_474	SL2.50ch01	16606728	16607298	571	59.93	4	0.81
MACS_peak_475	SL2.50ch01	16611678	16612568	891	144.82	6.21	0.11
MACS_peak_476	SL2.50ch01	16612632	16613078	447	51.58	3.71	1.48
MACS_peak_477	SL2.50ch01	17901480	17901779	300	231.66	15.28	0.21
MACS_peak_478	SL2.50ch01	19483547	19483901	355	70.86	5.98	0.48
MACS_peak_479	SL2.50ch01	20438587	20439049	463	63.46	5.63	0.66
MACS_peak_480	SL2.50ch01	20504013	20504577	565	267.99	8.06	0
MACS_peak_481	SL2.50ch01	24138523	24138904	382	151.91	8.17	0.12
MACS_peak_482	SL2.50ch01	24327970	24328267	298	56.4	4.95	1.08
MACS_peak_483	SL2.50ch01	24901420	24901635	216	61.65	8.67	0.74
MACS_peak_484	SL2.50ch01	24962842	24963328	487	61.11	5.17	0.77
MACS_peak_485	SL2.50ch01	26759362	26759813	452	55.14	3.87	1.12
MACS_peak_486	SL2.50ch01	27775869	27776268	400	102.74	7.43	0.25
MACS_peak_487	SL2.50ch01	27778688	27779149	462	227.17	12.38	0.2
MACS_peak_488	SL2.50ch01	27806847	27807039	193	76.51	11.47	0.43
MACS_peak_489	SL2.50ch01	27872136	27872774	639	165.4	7.98	0.09
MACS_peak_490	SL2.50ch01	29989055	29989413	359	55.63	4.88	1.09
MACS_peak_491	SL2.50ch01	32516478	32516717	240	55.2	5.35	1.12
MACS_peak_492	SL2.50ch01	32778061	32778471	411	68.67	5.4	0.49
MACS_peak_493	SL2.50ch01	35356615	35356977	363	60.24	5.54	0.78
MACS_peak_494	SL2.50ch01	41409203	41409713	511	76.18	4.71	0.44
MACS_peak_495	SL2.50ch01	42501229	42501714	486	158.09	8.51	0.09
MACS_peak_496	SL2.50ch01	42506370	42506755	386	57.8	5.18	0.96
MACS_peak_497	SL2.50ch01	42508311	42508707	397	60.31	5.14	0.78
MACS_peak_498	SL2.50ch01	42525358	42525634	277	55.03	5.49	1.12
MACS_peak_499	SL2.50ch01	42526359	42528028	1670	314.18	5.17	0
MACS_peak_500	SL2.50ch01	42528035	42530123	2089	339.18	5.32	0
MACS_peak_501	SL2.50ch01	43253921	43254302	382	74.47	6.39	0.44
MACS_peak_502	SL2.50ch01	43307996	43308515	520	194.64	8.28	0.14
MACS_peak_503	SL2.50ch01	44329027	44329509	483	104.55	6.37	0.24
MACS_peak_504	SL2.50ch01	46774196	46774535	340	73.6	6.92	0.44
MACS_peak_505	SL2.50ch01	50739444	50739627	184	61.49	9.68	0.75
MACS_peak_506	SL2.50ch01	50758240	50758405	166	61.03	8.63	0.77
MACS_peak_507	SL2.50ch01	53651668	53652232	565	321.07	9.6	0
MACS_peak_508	SL2.50ch01	54884905	54885305	401	63.36	4.77	0.66
MACS_peak_509	SL2.50ch01	55701810	55702565	756	199.01	6.48	0.14
MACS_peak_510	SL2.50ch01	55775899	55776198	300	65.33	6.69	0.61
MACS_peak_511	SL2.50ch01	56991119	56991440	322	62	6.46	0.72
MACS_peak_512	SL2.50ch01	57865086	57865747	662	127.31	6.32	0.14
MACS_peak_513	SL2.50ch01	57898094	57898375	282	82.11	6.69	0.39
MACS_peak_514	SL2.50ch01	59170252	59170800	549	70.22	4.37	0.51
MACS_peak_515	SL2.50ch01	59184527	59184962	436	61.87	4.86	0.72
MACS_peak_516	SL2.50ch01	60992585	60993020	436	184.16	9.72	0.12
MACS_peak_517	SL2.50ch01	61262347	61262758	412	65.62	6.89	0.62
MACS_peak_518	SL2.50ch01	62804179	62804837	659	88.46	5.65	0.35
MACS_peak_519	SL2.50ch01	62811086	62811838	753	92.33	5.2	0.31
MACS_peak_520	SL2.50ch01	63500893	63501232	340	54.45	5.51	1.22
MACS_peak_521	SL2.50ch01	64272883	64273885	1003	144.48	5.23	0.11
MACS_peak_522	SL2.50ch01	64326929	64327573	645	66.2	4.52	0.59
MACS_peak_523	SL2.50ch01	64945363	64945825	463	88.56	5.16	0.35
MACS_peak_524	SL2.50ch01	64967341	64967684	344	50.25	4.26	1.64
MACS_peak_525	SL2.50ch01	65144550	65144881	332	59.99	5.38	0.81
MACS_peak_526	SL2.50ch01	65851215	65851717	503	69.01	5.41	0.49
MACS_peak_527	SL2.50ch01	65855052	65855608	557	103.7	5.17	0.26
MACS_peak_528	SL2.50ch01	65879354	65879647	294	69.72	5.38	0.5
MACS_peak_529	SL2.50ch01	66360966	66361538	573	158.59	8.51	0.09
MACS_peak_530	SL2.50ch01	67385247	67386076	830	116.74	6.55	0.14
MACS_peak_531	SL2.50ch01	67386102	67386580	479	83.18	5.14	0.39
MACS_peak_532	SL2.50ch01	67458738	67459203	466	136.07	5.89	0.1
MACS_peak_533	SL2.50ch01	67951992	67952159	168	53.43	7.49	1.3
MACS_peak_534	SL2.50ch01	68535211	68535713	503	95.39	5.94	0.28
MACS_peak_535	SL2.50ch01	68835212	68835750	539	52.38	5.1	1.45
MACS_peak_536	SL2.50ch01	68836299	68836759	461	50.19	3.91	1.67
MACS_peak_537	SL2.50ch01	68857071	68857299	229	86.44	6.56	0.37
MACS_peak_538	SL2.50ch01	68857310	68857655	346	56.12	5.4	1.08
MACS_peak_539	SL2.50ch01	68877093	68877506	414	65.96	4.61	0.61
MACS_peak_540	SL2.50ch01	68879332	68879734	403	84.69	5.72	0.4
MACS_peak_541	SL2.50ch01	69259758	69260131	374	60.81	5.24	0.77
MACS_peak_542	SL2.50ch01	69321346	69321497	152	52.81	7.82	1.42
MACS_peak_543	SL2.50ch01	69321791	69322230	440	81.72	4.58	0.4
MACS_peak_544	SL2.50ch01	69380128	69380827	700	89.11	4.89	0.34
MACS_peak_545	SL2.50ch01	69634933	69635774	842	273.62	10.58	0
MACS_peak_546	SL2.50ch01	69637470	69638270	801	101.81	4.46	0.25
MACS_peak_547	SL2.50ch01	69664687	69665074	388	59.14	8.65	0.84
MACS_peak_548	SL2.50ch01	69829374	69829981	608	91.38	4.67	0.32
MACS_peak_549	SL2.50ch01	69830869	69831250	382	76.65	6.51	0.43
MACS_peak_550	SL2.50ch01	69832508	69833096	589	93.03	4.78	0.3
MACS_peak_551	SL2.50ch01	71184224	71184769	546	126.41	6.15	0.14
MACS_peak_552	SL2.50ch01	71188231	71188918	688	147.38	7.69	0.11
MACS_peak_553	SL2.50ch01	71808280	71810025	1746	180.73	6.26	0.11
MACS_peak_554	SL2.50ch01	71916418	71916592	175	51.07	8.49	1.54
MACS_peak_555	SL2.50ch01	72114084	72114660	577	164.73	7.72	0.09
MACS_peak_556	SL2.50ch01	72312662	72313219	558	74.24	3.55	0.45
MACS_peak_557	SL2.50ch01	72333214	72333768	555	84.24	4	0.4
MACS_peak_558	SL2.50ch01	72355665	72356138	474	52.16	4.95	1.46
MACS_peak_559	SL2.50ch01	72761304	72761503	200	64.3	7.87	0.65
MACS_peak_560	SL2.50ch01	72761901	72762781	881	167.27	5.89	0.1
MACS_peak_561	SL2.50ch01	72782358	72783077	720	181.36	5.09	0.11
MACS_peak_562	SL2.50ch01	72783629	72784348	720	162.52	5.66	0.09
MACS_peak_563	SL2.50ch01	73355596	73356160	565	83.72	4.95	0.4
MACS_peak_564	SL2.50ch01	74323471	74324025	555	59.63	3.96	0.83
MACS_peak_565	SL2.50ch01	74324128	74324548	421	70.51	4.5	0.47
MACS_peak_566	SL2.50ch01	74327793	74328036	244	64.13	7.01	0.66
MACS_peak_567	SL2.50ch01	74364816	74365710	895	84.12	4.24	0.4
MACS_peak_568	SL2.50ch01	74402149	74402606	458	115.62	5.4	0.17
MACS_peak_569	SL2.50ch01	74403482	74403904	423	67.78	6.29	0.53
MACS_peak_570	SL2.50ch01	74418480	74418692	213	51.98	8.26	1.47
MACS_peak_571	SL2.50ch01	74601483	74601821	339	91.65	5.67	0.31
MACS_peak_572	SL2.50ch01	74623937	74624536	600	86.51	3.87	0.37
MACS_peak_573	SL2.50ch01	74646018	74646440	423	72	4.31	0.48
MACS_peak_574	SL2.50ch01	74647931	74648760	830	133.96	5	0.09
MACS_peak_575	SL2.50ch01	74765593	74765963	371	60.18	5.75	0.78
MACS_peak_576	SL2.50ch01	74769487	74769792	306	58.3	5.12	0.9
MACS_peak_577	SL2.50ch01	74904153	74904920	768	92.33	5.71	0.31
MACS_peak_578	SL2.50ch01	74907772	74908688	917	179.56	5.49	0.11
MACS_peak_579	SL2.50ch01	74910309	74910512	204	64.12	7.75	0.66
MACS_peak_580	SL2.50ch01	74911226	74911797	572	186.26	8.92	0.12
MACS_peak_581	SL2.50ch01	74941688	74942189	502	109.77	5.59	0.26
MACS_peak_582	SL2.50ch01	75079196	75079421	226	68.03	5.04	0.52
MACS_peak_583	SL2.50ch01	75121334	75121772	439	126.26	6.91	0.14
MACS_peak_584	SL2.50ch01	75338808	75340121	1314	193.23	4.6	0.13
MACS_peak_585	SL2.50ch01	75348544	75349156	613	55.51	3.89	1.09
MACS_peak_586	SL2.50ch01	75391134	75391268	135	52.86	9.75	1.42
MACS_peak_587	SL2.50ch01	75426184	75426774	591	63.56	3.78	0.66
MACS_peak_588	SL2.50ch01	75433191	75433925	735	152.18	7.23	0.12
MACS_peak_589	SL2.50ch01	75436853	75437673	821	112.65	6.19	0.2
MACS_peak_590	SL2.50ch01	75471683	75472385	703	100.59	4.46	0.26
MACS_peak_591	SL2.50ch01	75508068	75508815	748	56.11	3.88	1.08
MACS_peak_592	SL2.50ch01	75694758	75695395	638	51.61	3.79	1.47
MACS_peak_593	SL2.50ch01	75718606	75719251	646	94.87	4.46	0.27
MACS_peak_594	SL2.50ch01	75794653	75794835	183	50.85	6.78	1.57
MACS_peak_595	SL2.50ch01	75795933	75796600	668	315.97	11.84	0
MACS_peak_596	SL2.50ch01	75798884	75799641	758	212.26	9.04	0.17
MACS_peak_597	SL2.50ch01	75803657	75804623	967	113.22	4.39	0.16
MACS_peak_598	SL2.50ch01	75818932	75819370	439	77	5.59	0.43
MACS_peak_599	SL2.50ch01	75835693	75835999	307	61.23	4.22	0.76
MACS_peak_600	SL2.50ch01	75888850	75889727	878	202.93	6.9	0.15
MACS_peak_601	SL2.50ch01	75991833	75992244	412	132.99	7.77	0.09
MACS_peak_602	SL2.50ch01	76077425	76077734	310	91.33	7.96	0.32
MACS_peak_603	SL2.50ch01	76271318	76272062	745	57.33	4.15	1.04
MACS_peak_604	SL2.50ch01	76285958	76286619	662	54.63	3.77	1.19
MACS_peak_605	SL2.50ch01	76307137	76307665	529	79.26	5.14	0.42
MACS_peak_606	SL2.50ch01	76320751	76321158	408	82.71	5.87	0.39
MACS_peak_607	SL2.50ch01	76347375	76348017	643	56.77	3.86	1.05
MACS_peak_608	SL2.50ch01	76401066	76401482	417	74.72	5.11	0.43
MACS_peak_609	SL2.50ch01	76439346	76439739	394	50.48	4.3	1.64
MACS_peak_610	SL2.50ch01	76460709	76461114	406	52.63	4.76	1.46
MACS_peak_611	SL2.50ch01	76552640	76553805	1166	366.48	6.19	0
MACS_peak_612	SL2.50ch01	76556301	76558398	2098	149.94	4.23	0.11
MACS_peak_613	SL2.50ch01	76559742	76561047	1306	221.65	4.75	0.19
MACS_peak_614	SL2.50ch01	76563942	76564899	958	66.4	4.96	0.59
MACS_peak_615	SL2.50ch01	76579129	76580244	1116	54.01	3.37	1.25
MACS_peak_616	SL2.50ch01	76650390	76651021	632	101.22	4.53	0.25
MACS_peak_617	SL2.50ch01	76674172	76674785	614	75.74	4.81	0.43
MACS_peak_618	SL2.50ch01	76682985	76683601	617	69.64	4.18	0.5
MACS_peak_619	SL2.50ch01	76690997	76691521	525	74.08	5.61	0.45
MACS_peak_620	SL2.50ch01	76786345	76786793	449	60.2	5.4	0.78
MACS_peak_621	SL2.50ch01	76851663	76852163	501	53.26	4.39	1.36
MACS_peak_622	SL2.50ch01	76873497	76874113	617	86.88	5.12	0.38
MACS_peak_623	SL2.50ch01	76874974	76875686	713	109.92	6.08	0.26
MACS_peak_624	SL2.50ch01	76877157	76877972	816	247.22	6.18	0.13
MACS_peak_625	SL2.50ch01	76880303	76880729	427	76.11	6.69	0.44
MACS_peak_626	SL2.50ch01	76882027	76882519	493	51.61	4.76	1.47
MACS_peak_627	SL2.50ch01	76885442	76887479	2038	332.18	6.25	0
MACS_peak_628	SL2.50ch01	76917084	76917551	468	70.51	3.76	0.47
MACS_peak_629	SL2.50ch01	76928871	76929409	539	67.84	4.85	0.53
MACS_peak_630	SL2.50ch01	76940572	76941894	1323	311.99	7.43	0
MACS_peak_631	SL2.50ch01	77049775	77050239	465	149.54	7.88	0.11
MACS_peak_632	SL2.50ch01	77051090	77051352	263	53.43	5.73	1.3
MACS_peak_633	SL2.50ch01	77051461	77052056	596	80.69	4.3	0.4
MACS_peak_634	SL2.50ch01	77090469	77090764	296	57.31	4.27	1.04
MACS_peak_635	SL2.50ch01	77202984	77204139	1156	202.67	5.17	0.15
MACS_peak_636	SL2.50ch01	77204218	77204854	637	160.03	5.81	0.09
MACS_peak_637	SL2.50ch01	77207571	77208201	631	124.91	6.81	0.16
MACS_peak_638	SL2.50ch01	77209695	77210506	812	133.63	6.03	0.09
MACS_peak_639	SL2.50ch01	77210564	77211305	742	149.38	5.69	0.11
MACS_peak_640	SL2.50ch01	77211325	77212101	777	212.52	7.36	0.17
MACS_peak_641	SL2.50ch01	77213453	77213846	394	162.09	8.66	0.09
MACS_peak_642	SL2.50ch01	77223965	77224275	311	81.75	7.69	0.4
MACS_peak_643	SL2.50ch01	77226261	77226847	587	158.67	4.91	0.09
MACS_peak_644	SL2.50ch01	77240722	77241348	627	87.87	4.46	0.37
MACS_peak_645	SL2.50ch01	77243747	77244554	808	190.35	6	0.13
MACS_peak_646	SL2.50ch01	77274587	77275119	533	68.08	4.89	0.52
MACS_peak_647	SL2.50ch01	77300985	77301344	360	52.68	5.09	1.43
MACS_peak_648	SL2.50ch01	77364440	77364727	288	53.59	4.18	1.27
MACS_peak_649	SL2.50ch01	77368158	77368519	362	54.46	4.97	1.21
MACS_peak_650	SL2.50ch01	77371496	77371861	366	60.99	3.71	0.77
MACS_peak_651	SL2.50ch01	77373152	77373606	455	73.6	5.9	0.44
MACS_peak_652	SL2.50ch01	77403194	77403747	554	75.35	5.35	0.43
MACS_peak_653	SL2.50ch01	77405705	77406192	488	134.19	6.27	0.09
MACS_peak_654	SL2.50ch01	77407786	77408095	310	87.81	5.47	0.37
MACS_peak_655	SL2.50ch01	77408319	77408910	592	152.83	7.94	0.12
MACS_peak_656	SL2.50ch01	77605544	77606258	715	88.9	4.87	0.36
MACS_peak_657	SL2.50ch01	77620501	77620866	366	72.21	5.28	0.48
MACS_peak_658	SL2.50ch01	77704743	77705186	444	129.99	6.69	0.12
MACS_peak_659	SL2.50ch01	77716539	77717165	627	74.89	7.43	0.43
MACS_peak_660	SL2.50ch01	77735326	77736079	754	90	5.31	0.31
MACS_peak_661	SL2.50ch01	77736678	77737675	998	118.01	4.52	0.15
MACS_peak_662	SL2.50ch01	77797559	77798069	511	50.42	4.35	1.64
MACS_peak_663	SL2.50ch01	77837840	77838033	194	61.05	8.65	0.77
MACS_peak_664	SL2.50ch01	78157141	78157453	313	58.21	5.57	0.91
MACS_peak_665	SL2.50ch01	78212470	78213221	752	80	3.68	0.43
MACS_peak_666	SL2.50ch01	78217568	78217924	357	69.79	5.24	0.5
MACS_peak_667	SL2.50ch01	78261902	78262456	555	116.34	4.79	0.14
MACS_peak_668	SL2.50ch01	78283738	78284700	963	257.21	6.04	0.14
MACS_peak_669	SL2.50ch01	78288397	78288768	372	70.14	5.09	0.5
MACS_peak_670	SL2.50ch01	78350195	78350818	624	54.64	4.91	1.19
MACS_peak_671	SL2.50ch01	78352900	78353182	283	86.28	5.26	0.37
MACS_peak_672	SL2.50ch01	78353952	78354388	437	60.43	4.11	0.78
MACS_peak_673	SL2.50ch01	78354699	78355404	706	152.1	5.53	0.12
MACS_peak_674	SL2.50ch01	78451245	78451811	567	78.98	4.68	0.43
MACS_peak_675	SL2.50ch01	78455942	78456428	487	65.82	5.19	0.62
MACS_peak_676	SL2.50ch01	78464445	78464788	344	94.89	6.02	0.27
MACS_peak_677	SL2.50ch01	78492139	78493098	960	242.21	6.95	0.24
MACS_peak_678	SL2.50ch01	78501795	78502138	344	68.62	7.23	0.49
MACS_peak_679	SL2.50ch01	78592901	78593644	744	50	4.21	1.69
MACS_peak_680	SL2.50ch01	78594211	78594710	500	93.05	3.98	0.3
MACS_peak_681	SL2.50ch01	78596583	78597589	1007	205.66	6.17	0.16
MACS_peak_682	SL2.50ch01	78597617	78598456	840	173.25	5.35	0.1
MACS_peak_683	SL2.50ch01	78602442	78603102	661	86.19	4.89	0.37
MACS_peak_684	SL2.50ch01	78663599	78664093	495	60.8	5.35	0.77
MACS_peak_685	SL2.50ch01	78672792	78673155	364	54.61	7.91	1.19
MACS_peak_686	SL2.50ch01	78702526	78703244	719	65.61	5.17	0.62
MACS_peak_687	SL2.50ch01	78708226	78708931	706	164.65	6.74	0.09
MACS_peak_688	SL2.50ch01	78709580	78710902	1323	210.15	5.46	0.16
MACS_peak_689	SL2.50ch01	78731125	78731692	568	246.1	10.45	0.13
MACS_peak_690	SL2.50ch01	78731809	78732172	364	86.16	8.11	0.37
MACS_peak_691	SL2.50ch01	78742224	78742725	502	92.17	5.04	0.31
MACS_peak_692	SL2.50ch01	78746956	78747487	532	66.78	4.74	0.56
MACS_peak_693	SL2.50ch01	78772846	78773373	528	61.98	4.07	0.72
MACS_peak_694	SL2.50ch01	78785099	78785651	553	51.5	4.01	1.48
MACS_peak_695	SL2.50ch01	78840795	78841593	799	142.93	6.08	0.1
MACS_peak_696	SL2.50ch01	78843610	78843870	261	62.25	7.48	0.7
MACS_peak_697	SL2.50ch01	78872009	78872535	527	83.26	5.87	0.39
MACS_peak_698	SL2.50ch01	78872740	78872994	255	70.72	6.32	0.48
MACS_peak_699	SL2.50ch01	78939553	78939922	370	100.31	6.31	0.26
MACS_peak_700	SL2.50ch01	78940375	78941261	887	72.81	4.02	0.47
MACS_peak_701	SL2.50ch01	78991721	78992542	822	198.98	6.17	0.14
MACS_peak_702	SL2.50ch01	79008032	79008781	750	183.92	6.77	0.12
MACS_peak_703	SL2.50ch01	79009858	79010126	269	57.67	4.55	1
MACS_peak_704	SL2.50ch01	79025147	79026376	1230	66.59	3.34	0.57
MACS_peak_705	SL2.50ch01	79030097	79030874	778	125.2	4.92	0.14
MACS_peak_706	SL2.50ch01	79031354	79033482	2129	724.42	8.81	0
MACS_peak_707	SL2.50ch01	79044448	79045164	717	382.97	10.81	0
MACS_peak_708	SL2.50ch01	79050965	79051249	285	58.29	4.57	0.9
MACS_peak_709	SL2.50ch01	79051927	79052460	534	68.85	5.31	0.49
MACS_peak_710	SL2.50ch01	79055755	79056373	619	103.33	5.73	0.25
MACS_peak_711	SL2.50ch01	79090669	79091130	462	75.5	5.33	0.43
MACS_peak_712	SL2.50ch01	79097137	79097716	580	58	5	0.93
MACS_peak_713	SL2.50ch01	79132970	79133362	393	79.45	6.47	0.42
MACS_peak_714	SL2.50ch01	79140599	79141547	949	113.69	4.09	0.16
MACS_peak_715	SL2.50ch01	79148903	79149812	910	159.95	8.11	0.09
MACS_peak_716	SL2.50ch01	79179812	79180305	494	52.38	4.67	1.45
MACS_peak_717	SL2.50ch01	79195800	79196201	402	53.73	4.69	1.26
MACS_peak_718	SL2.50ch01	79213863	79214389	527	90.75	6.09	0.32
MACS_peak_719	SL2.50ch01	79218417	79218759	343	52.16	4.35	1.46
MACS_peak_720	SL2.50ch01	79220231	79220942	712	51.06	3.71	1.54
MACS_peak_721	SL2.50ch01	79224845	79225233	389	60.27	4.74	0.78
MACS_peak_722	SL2.50ch01	79225721	79226172	452	111.08	6.86	0.24
MACS_peak_723	SL2.50ch01	79242024	79242419	396	50.09	4.86	1.68
MACS_peak_724	SL2.50ch01	79273653	79274204	552	92.06	5.59	0.31
MACS_peak_725	SL2.50ch01	79285606	79286190	585	100.61	5.53	0.26
MACS_peak_726	SL2.50ch01	79347370	79347674	305	67.32	6.13	0.54
MACS_peak_727	SL2.50ch01	79361061	79361553	493	111.19	6.45	0.24
MACS_peak_728	SL2.50ch01	79364066	79364629	564	60.82	4.71	0.77
MACS_peak_729	SL2.50ch01	79385120	79385465	346	78.67	6.97	0.44
MACS_peak_730	SL2.50ch01	79416648	79417143	496	55.36	4.3	1.11
MACS_peak_731	SL2.50ch01	79421062	79421660	599	61.69	3.78	0.73
MACS_peak_732	SL2.50ch01	79432570	79433204	635	107.43	5.66	0.25
MACS_peak_733	SL2.50ch01	79452635	79453051	417	115.34	7.86	0.17
MACS_peak_734	SL2.50ch01	79484034	79484319	286	51.48	6.73	1.48
MACS_peak_735	SL2.50ch01	79535894	79536628	735	96.26	5.33	0.28
MACS_peak_736	SL2.50ch01	79554106	79554772	667	173.49	6.48	0.1
MACS_peak_737	SL2.50ch01	79561538	79562137	600	116.44	6.42	0.14
MACS_peak_738	SL2.50ch01	79622367	79622938	572	219.54	5.72	0.18
MACS_peak_739	SL2.50ch01	79657102	79657769	668	120.19	4.46	0.15
MACS_peak_740	SL2.50ch01	79692598	79693126	529	100.84	7.37	0.26
MACS_peak_741	SL2.50ch01	79694126	79694789	664	66.87	5.17	0.56
MACS_peak_742	SL2.50ch01	79729391	79730099	709	114.74	4.31	0.16
MACS_peak_743	SL2.50ch01	79730410	79731639	1230	72.16	3.3	0.48
MACS_peak_744	SL2.50ch01	79731780	79732990	1211	138.58	6.23	0.1
MACS_peak_745	SL2.50ch01	79740160	79741573	1414	165.94	5.27	0.09
MACS_peak_746	SL2.50ch01	79749372	79750140	769	128.28	6.48	0.14
MACS_peak_747	SL2.50ch01	79783048	79783393	346	70.88	5.78	0.48
MACS_peak_748	SL2.50ch01	79838464	79838917	454	76.69	6.39	0.43
MACS_peak_749	SL2.50ch01	79859269	79859828	560	73.69	4.43	0.44
MACS_peak_750	SL2.50ch01	79863153	79863837	685	127.1	4.77	0.14
MACS_peak_751	SL2.50ch01	79864652	79865118	467	135.78	5.85	0.09
MACS_peak_752	SL2.50ch01	79867136	79868464	1329	289.18	5	0
MACS_peak_753	SL2.50ch01	79870403	79870850	448	81.05	5.26	0.39
MACS_peak_754	SL2.50ch01	79872248	79872712	465	135.97	7.13	0.09
MACS_peak_755	SL2.50ch01	79875285	79875752	468	166.03	8.59	0.09
MACS_peak_756	SL2.50ch01	79876209	79877134	926	132.88	4.83	0.09
MACS_peak_757	SL2.50ch01	79878314	79880308	1995	269.31	6.09	0
MACS_peak_758	SL2.50ch01	79882676	79882952	277	50.12	4.79	1.68
MACS_peak_759	SL2.50ch01	79883867	79884392	526	199.65	5.08	0.15
MACS_peak_760	SL2.50ch01	79884413	79885373	961	249.09	7.81	0.13
MACS_peak_761	SL2.50ch01	79887434	79887987	554	103.05	6.24	0.25
MACS_peak_762	SL2.50ch01	79910307	79910783	477	74.72	4.78	0.43
MACS_peak_763	SL2.50ch01	79914789	79915330	542	107.43	6.28	0.25
MACS_peak_764	SL2.50ch01	79941195	79941433	239	54.61	9.69	1.19
MACS_peak_765	SL2.50ch01	80187655	80188196	542	70.22	4.75	0.51
MACS_peak_766	SL2.50ch01	80203982	80204944	963	139.21	5.26	0.1
MACS_peak_767	SL2.50ch01	80212941	80213603	663	193.33	7.13	0.13
MACS_peak_768	SL2.50ch01	80226160	80227107	948	201.6	4.37	0.15
MACS_peak_769	SL2.50ch01	80228250	80228509	260	95.59	6.56	0.28
MACS_peak_770	SL2.50ch01	80231293	80231495	203	55.03	5.03	1.12
MACS_peak_771	SL2.50ch01	80239423	80240651	1229	223	6.37	0.19
MACS_peak_772	SL2.50ch01	80250633	80251585	953	134.5	5.46	0.09
MACS_peak_773	SL2.50ch01	80252426	80252962	537	65.55	4.95	0.61
MACS_peak_774	SL2.50ch01	80284224	80284448	225	57.66	5.55	1
MACS_peak_775	SL2.50ch01	80300033	80301077	1045	232.67	5.5	0.21
MACS_peak_776	SL2.50ch01	80340837	80341402	566	91.38	4.79	0.32
MACS_peak_777	SL2.50ch01	80382344	80382858	515	84.8	4.09	0.41
MACS_peak_778	SL2.50ch01	80383826	80384049	224	69.27	7.49	0.5
MACS_peak_779	SL2.50ch01	80384342	80385070	729	166.22	6.29	0.09
MACS_peak_780	SL2.50ch01	80385865	80386287	423	74.43	4.53	0.43
MACS_peak_781	SL2.50ch01	80386295	80386914	620	65.78	4.32	0.62
MACS_peak_782	SL2.50ch01	80387083	80387774	692	100.61	6.08	0.26
MACS_peak_783	SL2.50ch01	80387776	80388193	418	62.09	3.65	0.71
MACS_peak_784	SL2.50ch01	80388878	80389438	561	88.49	5.72	0.35
MACS_peak_785	SL2.50ch01	80389527	80390163	637	92.51	5.13	0.31
MACS_peak_786	SL2.50ch01	80391196	80391585	390	71.7	3.84	0.47
MACS_peak_787	SL2.50ch01	80393728	80394384	657	80.37	5.48	0.42
MACS_peak_788	SL2.50ch01	80394521	80395144	624	184.72	6.62	0.12
MACS_peak_789	SL2.50ch01	80428073	80428953	881	216.39	6.55	0.17
MACS_peak_790	SL2.50ch01	80530448	80530915	468	55.23	4.55	1.12
MACS_peak_791	SL2.50ch01	80532941	80533436	496	88.02	6.88	0.37
MACS_peak_792	SL2.50ch01	80541325	80541987	663	50.73	3.47	1.59
MACS_peak_793	SL2.50ch01	80546049	80546705	657	66.41	4.46	0.6
MACS_peak_794	SL2.50ch01	80578308	80578941	634	101.41	7.77	0.25
MACS_peak_795	SL2.50ch01	80651560	80651870	311	96.39	7.23	0.28
MACS_peak_796	SL2.50ch01	80651877	80652254	378	110.47	6.82	0.24
MACS_peak_797	SL2.50ch01	80653093	80653689	597	77.24	6.44	0.43
MACS_peak_798	SL2.50ch01	80654950	80655478	529	126.25	5.41	0.14
MACS_peak_799	SL2.50ch01	80699544	80700206	663	99.04	6.64	0.26
MACS_peak_800	SL2.50ch01	80742329	80742900	572	72.54	3.59	0.48
MACS_peak_801	SL2.50ch01	80743332	80743809	478	87.34	5.46	0.36
MACS_peak_802	SL2.50ch01	80757792	80758092	301	50.54	5.18	1.63
MACS_peak_803	SL2.50ch01	80764425	80764644	220	55.57	6.49	1.08
MACS_peak_804	SL2.50ch01	81037996	81038615	620	53.89	4.01	1.25
MACS_peak_805	SL2.50ch01	81038700	81039370	671	129.81	6.65	0.12
MACS_peak_806	SL2.50ch01	81090331	81090831	501	138.57	6.93	0.1
MACS_peak_807	SL2.50ch01	81102803	81103259	457	89.86	4.85	0.31
MACS_peak_808	SL2.50ch01	81105393	81105877	485	64.45	5.41	0.65
MACS_peak_809	SL2.50ch01	81106734	81107010	277	53.34	6.47	1.32
MACS_peak_810	SL2.50ch01	81148292	81148675	384	65.62	4.81	0.62
MACS_peak_811	SL2.50ch01	81214235	81214667	433	82.72	4.63	0.39
MACS_peak_812	SL2.50ch01	81214908	81215496	589	61.34	4.65	0.76
MACS_peak_813	SL2.50ch01	81228017	81228628	612	61.14	4.55	0.77
MACS_peak_814	SL2.50ch01	81251047	81251841	795	197.81	5.57	0.14
MACS_peak_815	SL2.50ch01	81253469	81254202	734	246.9	6.94	0.13
MACS_peak_816	SL2.50ch01	81293625	81293999	375	60.59	5.7	0.77
MACS_peak_817	SL2.50ch01	81301341	81301724	384	65.62	5.35	0.62
MACS_peak_818	SL2.50ch01	81311978	81312674	697	495.26	12.71	0
MACS_peak_819	SL2.50ch01	81314874	81315374	501	120.88	7.82	0.15
MACS_peak_820	SL2.50ch01	81357635	81358083	449	107.17	7.23	0.25
MACS_peak_821	SL2.50ch01	81607923	81608698	776	122.43	4.99	0.16
MACS_peak_822	SL2.50ch01	81611325	81612392	1068	76.73	3.76	0.43
MACS_peak_823	SL2.50ch01	81614064	81614761	698	120.6	6.02	0.15
MACS_peak_824	SL2.50ch01	81615148	81616017	870	183.2	5.16	0.12
MACS_peak_825	SL2.50ch01	81616576	81617278	703	129.84	6.88	0.12
MACS_peak_826	SL2.50ch01	81634310	81634744	435	120.21	9.7	0.15
MACS_peak_827	SL2.50ch01	81640327	81640782	456	110.99	8.71	0.24
MACS_peak_828	SL2.50ch01	81641976	81642427	452	86.84	5.14	0.38
MACS_peak_829	SL2.50ch01	81658172	81658628	457	61.87	3.96	0.72
MACS_peak_830	SL2.50ch01	81755569	81756251	683	62.37	3.46	0.7
MACS_peak_831	SL2.50ch01	81764266	81764634	369	50.25	4.57	1.64
MACS_peak_832	SL2.50ch01	81789798	81790155	358	93.22	6.14	0.3
MACS_peak_833	SL2.50ch01	81790550	81791024	475	220.82	13.07	0.18
MACS_peak_834	SL2.50ch01	81795114	81795791	678	294.16	8.57	0
MACS_peak_835	SL2.50ch01	81796011	81797498	1488	141.58	4.84	0.1
MACS_peak_836	SL2.50ch01	81799459	81801141	1683	453.62	8.83	0
MACS_peak_837	SL2.50ch01	81803829	81804171	343	60.58	4.56	0.77
MACS_peak_838	SL2.50ch01	81804631	81805142	512	83.26	6.85	0.39
MACS_peak_839	SL2.50ch01	81805267	81805921	655	164.65	5.82	0.09
MACS_peak_840	SL2.50ch01	81806730	81806994	265	67.78	4.73	0.53
MACS_peak_841	SL2.50ch01	81807001	81807947	947	117.81	5.07	0.15
MACS_peak_842	SL2.50ch01	81868701	81869059	359	50.43	4.18	1.64
MACS_peak_843	SL2.50ch01	81869141	81869533	393	57.2	6.02	1.04
MACS_peak_844	SL2.50ch01	81873291	81874384	1094	53.38	2.95	1.3
MACS_peak_845	SL2.50ch01	81879238	81879785	548	57.66	5.75	1
MACS_peak_846	SL2.50ch01	81880266	81881336	1071	294.58	7.16	0
MACS_peak_847	SL2.50ch01	81890254	81891535	1282	158.3	6.47	0.09
MACS_peak_848	SL2.50ch01	81940768	81941396	629	129.3	5.44	0.12
MACS_peak_849	SL2.50ch01	81964690	81965083	394	64.45	3.66	0.65
MACS_peak_850	SL2.50ch01	81980017	81980694	678	250.75	6.2	0.13
MACS_peak_851	SL2.50ch01	81980871	81981468	598	72.63	4.36	0.48
MACS_peak_852	SL2.50ch01	81986762	81987280	519	94.56	5.67	0.27
MACS_peak_853	SL2.50ch01	82008308	82008918	611	65.54	3.76	0.61
MACS_peak_854	SL2.50ch01	82019226	82020092	867	171.81	5.91	0.1
MACS_peak_855	SL2.50ch01	82022287	82022872	586	116.5	7.21	0.14
MACS_peak_856	SL2.50ch01	82038831	82039275	445	77.26	5.28	0.43
MACS_peak_857	SL2.50ch01	82049931	82050414	484	67.87	4.79	0.53
MACS_peak_858	SL2.50ch01	82084519	82084923	405	63.12	6.15	0.66
MACS_peak_859	SL2.50ch01	82086918	82087253	336	97.22	6.56	0.25
MACS_peak_860	SL2.50ch01	82106120	82106966	847	657.93	14.02	0
MACS_peak_861	SL2.50ch01	82109437	82110283	847	351.76	7.83	0
MACS_peak_862	SL2.50ch01	82110780	82111602	823	124.77	5.57	0.16
MACS_peak_863	SL2.50ch01	82113220	82113819	600	108.52	4.86	0.25
MACS_peak_864	SL2.50ch01	82207019	82207495	477	60.03	5.24	0.8
MACS_peak_865	SL2.50ch01	82207610	82208095	486	89.18	5.17	0.33
MACS_peak_866	SL2.50ch01	82346142	82346724	583	115.62	6.12	0.17
MACS_peak_867	SL2.50ch01	82369775	82370276	502	89.05	5.4	0.34
MACS_peak_868	SL2.50ch01	82370387	82370700	314	54.52	4.46	1.2
MACS_peak_869	SL2.50ch01	82391760	82392327	568	54.58	4.36	1.2
MACS_peak_870	SL2.50ch01	82466512	82466890	379	63.41	4.55	0.66
MACS_peak_871	SL2.50ch01	82504737	82505569	833	131.03	5.45	0.12
MACS_peak_872	SL2.50ch01	82506870	82507527	658	61.6	3.56	0.74
MACS_peak_873	SL2.50ch01	82517736	82518549	814	227.79	8.19	0.2
MACS_peak_874	SL2.50ch01	82522935	82523220	286	65.91	4.78	0.61
MACS_peak_875	SL2.50ch01	82524711	82525570	860	62.08	3.52	0.71
MACS_peak_876	SL2.50ch01	82534784	82535458	675	73.41	3.68	0.44
MACS_peak_877	SL2.50ch01	82537023	82537262	240	65.87	4.48	0.61
MACS_peak_878	SL2.50ch01	82537537	82538342	806	335.17	10.19	0
MACS_peak_879	SL2.50ch01	82542538	82542869	332	70.16	5.76	0.5
MACS_peak_880	SL2.50ch01	82577811	82578216	406	69.38	4.86	0.5
MACS_peak_881	SL2.50ch01	82625110	82625521	412	52.55	4.17	1.45
MACS_peak_882	SL2.50ch01	82760353	82761038	686	79.53	5.68	0.42
MACS_peak_883	SL2.50ch01	82762979	82763667	689	68.49	4.9	0.49
MACS_peak_884	SL2.50ch01	82763717	82764303	587	99.94	4.22	0.26
MACS_peak_885	SL2.50ch01	82797972	82798372	401	133.82	7.02	0.09
MACS_peak_886	SL2.50ch01	82813702	82814212	511	94.66	5.99	0.27
MACS_peak_887	SL2.50ch01	82818333	82818702	370	58.4	5.2	0.9
MACS_peak_888	SL2.50ch01	82828496	82828742	247	91.49	7.6	0.32
MACS_peak_889	SL2.50ch01	82837198	82837691	494	122.87	6.69	0.16
MACS_peak_890	SL2.50ch01	82892810	82893599	790	66.32	3.84	0.59
MACS_peak_891	SL2.50ch01	82911156	82911643	488	59.73	4.45	0.83
MACS_peak_892	SL2.50ch01	82931582	82932839	1258	71.45	3.64	0.47
MACS_peak_893	SL2.50ch01	82940671	82941232	562	53.18	3.66	1.36
MACS_peak_894	SL2.50ch01	82943367	82944256	890	257.3	9.18	0.14
MACS_peak_895	SL2.50ch01	82944270	82944808	539	68.87	5.15	0.49
MACS_peak_896	SL2.50ch01	82955426	82955931	506	62.59	4.51	0.69
MACS_peak_897	SL2.50ch01	82956168	82956834	667	269.73	12.11	0
MACS_peak_898	SL2.50ch01	82964834	82965409	576	50.87	3.27	1.56
MACS_peak_899	SL2.50ch01	83001129	83001703	575	63.46	5.83	0.66
MACS_peak_900	SL2.50ch01	83041921	83042489	569	112.26	5.45	0.22
MACS_peak_901	SL2.50ch01	83121929	83122312	384	50.34	6.27	1.64
MACS_peak_902	SL2.50ch01	83124722	83124957	236	51.24	7.51	1.5
MACS_peak_903	SL2.50ch01	83136586	83136995	410	51.54	4.69	1.48
MACS_peak_904	SL2.50ch01	83170660	83171975	1316	237.89	6.56	0.23
MACS_peak_905	SL2.50ch01	83174900	83175387	488	83.33	6.04	0.39
MACS_peak_906	SL2.50ch01	83197473	83197904	432	71.65	5.38	0.47
MACS_peak_907	SL2.50ch01	83197912	83198614	703	174.95	5.7	0.11
MACS_peak_908	SL2.50ch01	83200602	83201417	816	93.41	4.67	0.3
MACS_peak_909	SL2.50ch01	83204252	83204564	313	57.03	5.24	1.05
MACS_peak_910	SL2.50ch01	83240273	83240598	326	66.95	4.79	0.56
MACS_peak_911	SL2.50ch01	83243467	83243870	404	69.76	6.71	0.5
MACS_peak_912	SL2.50ch01	83244066	83244596	531	94.57	8.68	0.27
MACS_peak_913	SL2.50ch01	83255122	83256100	979	132.52	4.67	0.09
MACS_peak_914	SL2.50ch01	83264037	83264396	360	67.65	5.75	0.52
MACS_peak_915	SL2.50ch01	83298821	83299567	747	127.52	5.81	0.14
MACS_peak_916	SL2.50ch01	83308539	83309023	485	94.27	6.11	0.29
MACS_peak_917	SL2.50ch01	83334284	83335035	752	83.64	3.81	0.4
MACS_peak_918	SL2.50ch01	83355568	83355882	315	54.9	5.4	1.12
MACS_peak_919	SL2.50ch01	83355962	83356878	917	190.27	5.21	0.13
MACS_peak_920	SL2.50ch01	83358424	83359117	694	118.89	5.91	0.15
MACS_peak_921	SL2.50ch01	83360355	83361158	804	118.92	5.27	0.15
MACS_peak_922	SL2.50ch01	83382421	83383032	612	87.86	5.22	0.37
MACS_peak_923	SL2.50ch01	83419243	83419977	735	153.48	5.46	0.12
MACS_peak_924	SL2.50ch01	83422188	83422703	516	58.27	3.87	0.91
MACS_peak_925	SL2.50ch01	83423193	83425064	1872	141.08	4.08	0.1
MACS_peak_926	SL2.50ch01	83428189	83428857	669	71.46	4.97	0.47
MACS_peak_927	SL2.50ch01	83440953	83442328	1376	364.68	7.93	0
MACS_peak_928	SL2.50ch01	83442356	83442864	509	50.75	4.56	1.59
MACS_peak_929	SL2.50ch01	83444290	83444738	449	94.29	5.44	0.27
MACS_peak_930	SL2.50ch01	83444746	83445389	644	184.2	6.7	0.12
MACS_peak_931	SL2.50ch01	83511326	83511775	450	132.83	6.37	0.09
MACS_peak_932	SL2.50ch01	83585037	83585296	260	51.24	4.14	1.5
MACS_peak_933	SL2.50ch01	83656738	83657341	604	59.15	4.49	0.84
MACS_peak_934	SL2.50ch01	83659836	83660627	792	67.42	3.89	0.54
MACS_peak_935	SL2.50ch01	83675621	83676104	484	50.19	4.11	1.67
MACS_peak_936	SL2.50ch01	83697529	83697972	444	58.51	4.55	0.89
MACS_peak_937	SL2.50ch01	83701293	83701800	508	59.63	4.98	0.83
MACS_peak_938	SL2.50ch01	83789633	83790173	541	72.56	4.16	0.48
MACS_peak_939	SL2.50ch01	83797298	83797756	459	80.51	5.51	0.4
MACS_peak_940	SL2.50ch01	83885565	83885680	116	84.41	12.57	0.4
MACS_peak_941	SL2.50ch01	83910407	83911001	595	73.78	4.68	0.44
MACS_peak_942	SL2.50ch01	83929771	83930135	365	52.71	4.46	1.43
MACS_peak_943	SL2.50ch01	83937177	83937536	360	105.82	6.89	0.25
MACS_peak_944	SL2.50ch01	83937649	83938536	888	174.1	6.91	0.1
MACS_peak_945	SL2.50ch01	83974626	83975334	709	212.53	8.93	0.17
MACS_peak_946	SL2.50ch01	83983058	83983703	646	62.94	5.05	0.67
MACS_peak_947	SL2.50ch01	83994084	83994498	415	107.43	6.73	0.25
MACS_peak_948	SL2.50ch01	84008719	84009222	504	66.03	4.74	0.6
MACS_peak_949	SL2.50ch01	84010913	84011615	703	95.79	5.22	0.28
MACS_peak_950	SL2.50ch01	84011997	84012469	473	57	5.18	1.05
MACS_peak_951	SL2.50ch01	84021920	84022184	265	65.24	5.9	0.61
MACS_peak_952	SL2.50ch01	84031748	84032211	464	95.36	4.69	0.28
MACS_peak_953	SL2.50ch01	84032747	84033281	535	169.07	6.46	0.1
MACS_peak_954	SL2.50ch01	84033697	84034218	522	155.33	6.35	0.12
MACS_peak_955	SL2.50ch01	84034934	84035395	462	121.94	7.48	0.16
MACS_peak_956	SL2.50ch01	84036298	84036971	674	213.47	6.88	0.17
MACS_peak_957	SL2.50ch01	84037307	84037898	592	113.98	5.18	0.16
MACS_peak_958	SL2.50ch01	84039990	84040416	427	121.24	6.63	0.15
MACS_peak_959	SL2.50ch01	84047581	84048242	662	182.46	7.63	0.11
MACS_peak_960	SL2.50ch01	84050599	84050819	221	59.05	7.16	0.86
MACS_peak_961	SL2.50ch01	84073539	84074214	676	145.55	5.67	0.11
MACS_peak_962	SL2.50ch01	84075863	84076558	696	84.24	4.56	0.4
MACS_peak_963	SL2.50ch01	84137705	84138050	346	53.5	5.02	1.28
MACS_peak_964	SL2.50ch01	84139251	84139956	706	191.22	6.45	0.13
MACS_peak_965	SL2.50ch01	84140596	84141345	750	111.43	5.57	0.22
MACS_peak_966	SL2.50ch01	84147703	84148207	505	72.89	4.82	0.46
MACS_peak_967	SL2.50ch01	84226552	84227438	887	159.22	5.14	0.09
MACS_peak_968	SL2.50ch01	84233494	84233917	424	71.65	5.01	0.47
MACS_peak_969	SL2.50ch01	84234717	84235334	618	69.13	4.3	0.5
MACS_peak_970	SL2.50ch01	84346662	84347839	1178	327.7	6.1	0
MACS_peak_971	SL2.50ch01	84348078	84348848	771	294.15	7.69	0
MACS_peak_972	SL2.50ch01	84373080	84373251	172	51.24	4.93	1.5
MACS_peak_973	SL2.50ch01	84373262	84373472	211	70.18	6.75	0.5
MACS_peak_974	SL2.50ch01	84376517	84376971	455	60.82	4.23	0.77
MACS_peak_975	SL2.50ch01	84382145	84382838	694	191.2	8.29	0.13
MACS_peak_976	SL2.50ch01	84392286	84392668	383	52.63	4.49	1.45
MACS_peak_977	SL2.50ch01	84470432	84470793	362	67.15	5.03	0.55
MACS_peak_978	SL2.50ch01	84472283	84472807	525	59.73	3.72	0.83
MACS_peak_979	SL2.50ch01	84593554	84594878	1325	160.85	6.01	0.09
MACS_peak_980	SL2.50ch01	84602488	84602929	442	65.96	5.47	0.61
MACS_peak_981	SL2.50ch01	84603480	84603755	276	77.72	7.37	0.44
MACS_peak_982	SL2.50ch01	84615876	84616309	434	89.45	6.64	0.31
MACS_peak_983	SL2.50ch01	84616654	84616958	305	52.87	4.57	1.42
MACS_peak_984	SL2.50ch01	84642529	84643251	723	120.75	4.66	0.15
MACS_peak_985	SL2.50ch01	84650361	84651071	711	77.29	5.04	0.43
MACS_peak_986	SL2.50ch01	84651787	84652262	476	85.15	4.93	0.39
MACS_peak_987	SL2.50ch01	84659642	84660605	964	86.65	3.93	0.37
MACS_peak_988	SL2.50ch01	84687763	84688550	788	262.62	7.35	0
MACS_peak_989	SL2.50ch01	84688811	84689417	607	53.89	4.8	1.25
MACS_peak_990	SL2.50ch01	84693484	84694109	626	99.94	5.85	0.26
MACS_peak_991	SL2.50ch01	84699433	84700158	726	163.65	6.59	0.09
MACS_peak_992	SL2.50ch01	84722673	84723270	598	87.47	5.06	0.36
MACS_peak_993	SL2.50ch01	84737495	84738166	672	57.04	3.46	1.05
MACS_peak_994	SL2.50ch01	84833419	84833762	344	58.77	4.59	0.87
MACS_peak_995	SL2.50ch01	84839578	84840128	551	53.69	3.96	1.27
MACS_peak_996	SL2.50ch01	84850223	84850529	307	66	5.09	0.61
MACS_peak_997	SL2.50ch01	84872102	84872509	408	62.48	6.15	0.71
MACS_peak_998	SL2.50ch01	84887048	84887663	616	60.39	3.55	0.78
MACS_peak_999	SL2.50ch01	84935763	84936338	576	99.31	6.08	0.26
MACS_peak_1000	SL2.50ch01	84969818	84970201	384	97.58	5.53	0.25
MACS_peak_1001	SL2.50ch01	84970376	84971027	652	180.08	7.45	0.11
MACS_peak_1002	SL2.50ch01	85006624	85007399	776	85.93	4.61	0.37
MACS_peak_1003	SL2.50ch01	85008281	85009325	1045	311.91	7.64	0
MACS_peak_1004	SL2.50ch01	85031029	85031567	539	60.82	4	0.77
MACS_peak_1005	SL2.50ch01	85043272	85043622	351	50.25	4.35	1.64
MACS_peak_1006	SL2.50ch01	85045916	85046738	823	144.37	6.38	0.11
MACS_peak_1007	SL2.50ch01	85047321	85048004	684	240.29	5.74	0.23
MACS_peak_1008	SL2.50ch01	85048074	85048690	617	53.45	3.05	1.29
MACS_peak_1009	SL2.50ch01	85092264	85092914	651	86.71	4.73	0.37
MACS_peak_1010	SL2.50ch01	85103801	85104248	448	89.96	5.21	0.31
MACS_peak_1011	SL2.50ch01	85145830	85146275	446	74.29	4.46	0.45
MACS_peak_1012	SL2.50ch01	85148560	85149155	596	51.45	4.23	1.48
MACS_peak_1013	SL2.50ch01	85181005	85181738	734	90.48	4.93	0.32
MACS_peak_1014	SL2.50ch01	85188803	85189349	547	52.61	4.28	1.45
MACS_peak_1015	SL2.50ch01	85201303	85201705	403	109.53	7.11	0.26
MACS_peak_1016	SL2.50ch01	85202016	85202552	537	103.7	5.32	0.26
MACS_peak_1017	SL2.50ch01	85211407	85212235	829	209.66	5.86	0.16
MACS_peak_1018	SL2.50ch01	85212797	85213310	514	87.06	5.9	0.38
MACS_peak_1019	SL2.50ch01	85213781	85214373	593	94.82	4.9	0.27
MACS_peak_1020	SL2.50ch01	85214581	85215112	532	119.11	6.45	0.15
MACS_peak_1021	SL2.50ch01	85227654	85228867	1214	112.06	3.49	0.22
MACS_peak_1022	SL2.50ch01	85232845	85234042	1198	125.33	5.14	0.14
MACS_peak_1023	SL2.50ch01	85256823	85257208	386	76.76	6.44	0.43
MACS_peak_1024	SL2.50ch01	85275294	85276124	831	184.48	5.57	0.12
MACS_peak_1025	SL2.50ch01	85280416	85280962	547	110.98	5.49	0.24
MACS_peak_1026	SL2.50ch01	85282829	85283521	693	100.06	4.58	0.26
MACS_peak_1027	SL2.50ch01	85295346	85296347	1002	153.91	4.64	0.12
MACS_peak_1028	SL2.50ch01	85322430	85322925	496	55.75	4.15	1.09
MACS_peak_1029	SL2.50ch01	85322971	85323490	520	67.82	4.61	0.53
MACS_peak_1030	SL2.50ch01	85328814	85329735	922	68.37	5.02	0.5
MACS_peak_1031	SL2.50ch01	85430345	85430825	481	72.24	4.35	0.48
MACS_peak_1032	SL2.50ch01	85451118	85451589	472	59.81	4.51	0.83
MACS_peak_1033	SL2.50ch01	85479831	85480453	623	121.04	6.67	0.15
MACS_peak_1034	SL2.50ch01	85494075	85494656	582	80.69	3.43	0.4
MACS_peak_1035	SL2.50ch01	85503898	85505175	1278	170.76	4.19	0.1
MACS_peak_1036	SL2.50ch01	85507860	85509388	1529	71.33	3.41	0.47
MACS_peak_1037	SL2.50ch01	85509884	85512061	2178	497.8	7.43	0
MACS_peak_1038	SL2.50ch01	85555208	85555730	523	58.84	4.35	0.87
MACS_peak_1039	SL2.50ch01	85614029	85614599	571	77.22	5.47	0.43
MACS_peak_1040	SL2.50ch01	85617294	85618223	930	102.73	5.07	0.25
MACS_peak_1041	SL2.50ch01	85746791	85747401	611	71.35	3.63	0.47
MACS_peak_1042	SL2.50ch01	85748146	85748565	420	61.11	4.9	0.77
MACS_peak_1043	SL2.50ch01	85759567	85760016	450	55.86	4.55	1.09
MACS_peak_1044	SL2.50ch01	85793261	85793786	526	83.73	5.22	0.4
MACS_peak_1045	SL2.50ch01	85794666	85795270	605	138.57	6.51	0.1
MACS_peak_1046	SL2.50ch01	85843040	85843534	495	65.82	4.32	0.62
MACS_peak_1047	SL2.50ch01	85855896	85856125	230	53.11	6.6	1.38
MACS_peak_1048	SL2.50ch01	85862098	85862487	390	82.51	5.09	0.39
MACS_peak_1049	SL2.50ch01	85887077	85887723	647	93.64	6.05	0.3
MACS_peak_1050	SL2.50ch01	85890256	85890883	628	127.61	5.19	0.14
MACS_peak_1051	SL2.50ch01	85906002	85906391	390	57.15	4.59	1.04
MACS_peak_1052	SL2.50ch01	85906942	85907592	651	96.48	5.28	0.28
MACS_peak_1053	SL2.50ch01	85908650	85909108	459	156.89	7.43	0.08
MACS_peak_1054	SL2.50ch01	85909444	85910228	785	106.01	6.15	0.25
MACS_peak_1055	SL2.50ch01	85916648	85917151	504	55.23	4.74	1.12
MACS_peak_1056	SL2.50ch01	85934426	85934799	374	59.05	5.56	0.86
MACS_peak_1057	SL2.50ch01	85948071	85948524	454	58.75	3.54	0.87
MACS_peak_1058	SL2.50ch01	85954527	85955207	681	112.15	5.88	0.22
MACS_peak_1059	SL2.50ch01	85975681	85976664	984	87.12	4.05	0.38
MACS_peak_1060	SL2.50ch01	86029200	86029970	771	133.31	7.43	0.09
MACS_peak_1061	SL2.50ch01	86081965	86082571	607	68.5	4.51	0.49
MACS_peak_1062	SL2.50ch01	86082827	86083088	262	55.35	4.56	1.11
MACS_peak_1063	SL2.50ch01	86088349	86088994	646	90.65	5.07	0.32
MACS_peak_1064	SL2.50ch01	86099811	86100287	477	81.97	5.68	0.4
MACS_peak_1065	SL2.50ch01	86118362	86118692	331	51.94	4.4	1.47
MACS_peak_1066	SL2.50ch01	86121631	86122292	662	98.51	5.18	0.25
MACS_peak_1067	SL2.50ch01	86187287	86188133	847	88.22	4.1	0.37
MACS_peak_1068	SL2.50ch01	86194572	86196260	1689	410.55	7.53	0
MACS_peak_1069	SL2.50ch01	86204582	86205022	441	52.8	4.33	1.42
MACS_peak_1070	SL2.50ch01	86206706	86207956	1251	149.96	5.35	0.11
MACS_peak_1071	SL2.50ch01	86224308	86224970	663	83.02	4.22	0.39
MACS_peak_1072	SL2.50ch01	86235930	86236488	559	113.98	5.78	0.16
MACS_peak_1073	SL2.50ch01	86238162	86238935	774	67.05	4.09	0.56
MACS_peak_1074	SL2.50ch01	86247391	86248712	1322	323.59	6.43	0
MACS_peak_1075	SL2.50ch01	86254339	86254995	657	81.91	5.33	0.4
MACS_peak_1076	SL2.50ch01	86297918	86298242	325	76.19	5.76	0.44
MACS_peak_1077	SL2.50ch01	86317904	86318534	631	57.01	4.54	1.05
MACS_peak_1078	SL2.50ch01	86327209	86327840	632	148.83	5.74	0.11
MACS_peak_1079	SL2.50ch01	86341326	86342046	721	108.91	6.29	0.26
MACS_peak_1080	SL2.50ch01	86349336	86349846	511	63.41	3.51	0.66
MACS_peak_1081	SL2.50ch01	86349871	86350512	642	89.14	5.57	0.34
MACS_peak_1082	SL2.50ch01	86352027	86352718	692	97	4.96	0.25
MACS_peak_1083	SL2.50ch01	86353945	86355988	2044	192.78	4.92	0.13
MACS_peak_1084	SL2.50ch01	86370182	86370518	337	57.25	4.54	1.04
MACS_peak_1085	SL2.50ch01	86382070	86382473	404	77.93	5.57	0.44
MACS_peak_1086	SL2.50ch01	86408954	86409676	723	112.92	5.36	0.16
MACS_peak_1087	SL2.50ch01	86431687	86432541	855	168.13	6.68	0.1
MACS_peak_1088	SL2.50ch01	86441740	86442611	872	121.67	6.3	0.15
MACS_peak_1089	SL2.50ch01	86452065	86453238	1174	169.53	6.42	0.1
MACS_peak_1090	SL2.50ch01	86454780	86455292	513	81.81	5.05	0.4
MACS_peak_1091	SL2.50ch01	86456119	86456364	246	67.54	4.69	0.53
MACS_peak_1092	SL2.50ch01	86456892	86457597	706	72	4.72	0.48
MACS_peak_1093	SL2.50ch01	86462056	86462807	752	150.75	5.99	0.12
MACS_peak_1094	SL2.50ch01	86466820	86467737	918	165.76	4.94	0.09
MACS_peak_1095	SL2.50ch01	86468613	86469729	1117	148.11	4.22	0.11
MACS_peak_1096	SL2.50ch01	86487511	86487912	402	108.72	5.6	0.26
MACS_peak_1097	SL2.50ch01	86498338	86498943	606	59.63	3.78	0.83
MACS_peak_1098	SL2.50ch01	86531310	86531970	661	99.49	4.53	0.26
MACS_peak_1099	SL2.50ch01	86535336	86536157	822	175.2	5.73	0.11
MACS_peak_1100	SL2.50ch01	86563375	86564211	837	71.51	3.58	0.47
MACS_peak_1101	SL2.50ch01	86564941	86566013	1073	85.58	3.05	0.38
MACS_peak_1102	SL2.50ch01	86596639	86597195	557	86.43	4.46	0.37
MACS_peak_1103	SL2.50ch01	86612535	86612807	273	59.14	4.98	0.84
MACS_peak_1104	SL2.50ch01	86615441	86616242	802	103.15	4.58	0.25
MACS_peak_1105	SL2.50ch01	86627727	86628596	870	56.91	3.45	1.06
MACS_peak_1106	SL2.50ch01	86637578	86638061	484	78.36	4.25	0.44
MACS_peak_1107	SL2.50ch01	86642891	86643358	468	58.1	4.15	0.91
MACS_peak_1108	SL2.50ch01	86643576	86643880	305	52.89	4.85	1.42
MACS_peak_1109	SL2.50ch01	86645563	86646037	475	65.79	4.27	0.62
MACS_peak_1110	SL2.50ch01	86647389	86648353	965	95.26	4.23	0.28
MACS_peak_1111	SL2.50ch01	86653877	86654650	774	73.37	4.16	0.44
MACS_peak_1112	SL2.50ch01	86668092	86668677	586	161.95	7.03	0.09
MACS_peak_1113	SL2.50ch01	86673616	86674460	845	104.18	4.71	0.24
MACS_peak_1114	SL2.50ch01	86684067	86684848	782	57.66	4.1	1
MACS_peak_1115	SL2.50ch01	86696724	86697182	459	63.59	4.33	0.66
MACS_peak_1116	SL2.50ch01	86697227	86697671	445	64.45	4.13	0.65
MACS_peak_1117	SL2.50ch01	86697795	86698459	665	95	6.63	0.27
MACS_peak_1118	SL2.50ch01	86698533	86699254	722	197.5	6.65	0.14
MACS_peak_1119	SL2.50ch01	86699944	86701275	1332	180.95	8.04	0.11
MACS_peak_1120	SL2.50ch01	86701719	86702422	704	190.93	6.12	0.13
MACS_peak_1121	SL2.50ch01	86712187	86713212	1026	199.48	5.07	0.14
MACS_peak_1122	SL2.50ch01	86714348	86715084	737	112.17	4.8	0.22
MACS_peak_1123	SL2.50ch01	86715351	86716004	654	61.65	3.86	0.74
MACS_peak_1124	SL2.50ch01	86744303	86744709	407	79.06	6.24	0.42
MACS_peak_1125	SL2.50ch01	86749327	86749911	585	146.52	6.8	0.11
MACS_peak_1126	SL2.50ch01	86786774	86787357	584	64.96	3.88	0.64
MACS_peak_1127	SL2.50ch01	86789565	86790298	734	137.63	4.83	0.1
MACS_peak_1128	SL2.50ch01	86794837	86795226	390	65.82	4.54	0.62
MACS_peak_1129	SL2.50ch01	86805085	86805653	569	210.54	8.15	0.16
MACS_peak_1130	SL2.50ch01	86805687	86805963	277	64.73	6.39	0.65
MACS_peak_1131	SL2.50ch01	86806950	86807530	581	52	4.43	1.47
MACS_peak_1132	SL2.50ch01	86825381	86825953	573	88.9	4.26	0.36
MACS_peak_1133	SL2.50ch01	86826971	86827874	904	122.36	4.03	0.16
MACS_peak_1134	SL2.50ch01	86831132	86831636	505	56.17	4.05	1.08
MACS_peak_1135	SL2.50ch01	86840331	86841443	1113	55.24	3.9	1.12
MACS_peak_1136	SL2.50ch01	86842027	86842532	506	52.38	4.1	1.45
MACS_peak_1137	SL2.50ch01	86842552	86843572	1021	199.12	6.28	0.14
MACS_peak_1138	SL2.50ch01	86843717	86844592	876	243.2	7.18	0.24
MACS_peak_1139	SL2.50ch01	86846025	86846751	727	78.16	3.77	0.44
MACS_peak_1140	SL2.50ch01	86847151	86847913	763	118.81	6.52	0.15
MACS_peak_1141	SL2.50ch01	86852039	86852963	925	143.5	5.24	0.11
MACS_peak_1142	SL2.50ch01	86892905	86893657	753	146.73	5.75	0.11
MACS_peak_1143	SL2.50ch01	86896855	86897362	508	66.8	4.75	0.56
MACS_peak_1144	SL2.50ch01	86952861	86953082	222	50.54	6.87	1.63
MACS_peak_1145	SL2.50ch01	86991756	86992462	707	57.5	3.23	1.01
MACS_peak_1146	SL2.50ch01	87027009	87027446	438	52.55	4.44	1.45
MACS_peak_1147	SL2.50ch01	87031908	87032297	390	67.78	6.37	0.53
MACS_peak_1148	SL2.50ch01	87037177	87037969	793	145.89	4.51	0.11
MACS_peak_1149	SL2.50ch01	87038247	87038963	717	64.42	3.51	0.65
MACS_peak_1150	SL2.50ch01	87039885	87040796	912	75.98	3.87	0.43
MACS_peak_1151	SL2.50ch01	87080658	87081162	505	70.16	4.54	0.5
MACS_peak_1152	SL2.50ch01	87101324	87101892	569	50.86	4.44	1.57
MACS_peak_1153	SL2.50ch01	87129413	87130055	643	112.11	6.77	0.22
MACS_peak_1154	SL2.50ch01	87138560	87139899	1340	214.44	4.66	0.17
MACS_peak_1155	SL2.50ch01	87140393	87140853	461	87.33	4.26	0.36
MACS_peak_1156	SL2.50ch01	87144922	87146255	1334	120.44	4.91	0.15
MACS_peak_1157	SL2.50ch01	87149588	87150980	1393	220.55	5.72	0.18
MACS_peak_1158	SL2.50ch01	87150986	87151548	563	97.33	6.78	0.25
MACS_peak_1159	SL2.50ch01	87153456	87153848	393	65.62	5.47	0.62
MACS_peak_1160	SL2.50ch01	87154534	87155163	630	122.8	5.62	0.16
MACS_peak_1161	SL2.50ch01	87156383	87157755	1373	185.42	4.78	0.12
MACS_peak_1162	SL2.50ch01	87165622	87166328	707	113.1	4.5	0.16
MACS_peak_1163	SL2.50ch01	87167488	87168158	671	171.45	6.23	0.1
MACS_peak_1164	SL2.50ch01	87170137	87170632	496	55.88	4.05	1.09
MACS_peak_1165	SL2.50ch01	87174671	87175528	858	84.3	4.72	0.4
MACS_peak_1166	SL2.50ch01	87187845	87188629	785	86.51	4.14	0.37
MACS_peak_1167	SL2.50ch01	87189646	87190253	608	58.41	3.66	0.9
MACS_peak_1168	SL2.50ch01	87203379	87204506	1128	241.87	7.27	0.24
MACS_peak_1169	SL2.50ch01	87236514	87236793	280	257.29	13.65	0.14
MACS_peak_1170	SL2.50ch01	87237245	87237688	444	350.34	15.26	0
MACS_peak_1171	SL2.50ch01	87244399	87244940	542	114.27	7.01	0.16
MACS_peak_1172	SL2.50ch01	87279215	87279720	506	52.82	4.95	1.42
MACS_peak_1173	SL2.50ch01	87302665	87303080	416	52.43	4.56	1.46
MACS_peak_1174	SL2.50ch01	87313914	87314938	1025	65.32	3.86	0.61
MACS_peak_1175	SL2.50ch01	87317422	87318324	903	85.03	3.77	0.39
MACS_peak_1176	SL2.50ch01	87325246	87326005	760	171.45	5.65	0.1
MACS_peak_1177	SL2.50ch01	87326459	87327166	708	120.62	5.13	0.15
MACS_peak_1178	SL2.50ch01	87336903	87337274	372	60.71	5.57	0.77
MACS_peak_1179	SL2.50ch01	87376433	87377134	702	53.76	3.35	1.26
MACS_peak_1180	SL2.50ch01	87393542	87394331	790	230.28	5.87	0.21
MACS_peak_1181	SL2.50ch01	87413301	87414159	859	89.78	4.81	0.31
MACS_peak_1182	SL2.50ch01	87415698	87416436	739	140.65	5.17	0.1
MACS_peak_1183	SL2.50ch01	87416542	87417410	869	109.87	4.3	0.26
MACS_peak_1184	SL2.50ch01	87429116	87429550	435	68.65	5.35	0.49
MACS_peak_1185	SL2.50ch01	87453473	87454192	720	188.88	5.62	0.13
MACS_peak_1186	SL2.50ch01	87517075	87517426	352	61.25	5.23	0.76
MACS_peak_1187	SL2.50ch01	87580451	87580970	520	58.94	4.22	0.86
MACS_peak_1188	SL2.50ch01	87591690	87592357	668	58.4	3.24	0.9
MACS_peak_1189	SL2.50ch01	87594995	87595413	419	63.66	4.94	0.66
MACS_peak_1190	SL2.50ch01	87597104	87598003	900	52.02	4.38	1.47
MACS_peak_1191	SL2.50ch01	87643462	87644233	772	141.89	5.84	0.1
MACS_peak_1192	SL2.50ch01	87682955	87683578	624	55.48	3.76	1.09
MACS_peak_1193	SL2.50ch01	87687303	87688214	912	95.78	3.94	0.28
MACS_peak_1194	SL2.50ch01	87739813	87740528	716	118.92	5.16	0.15
MACS_peak_1195	SL2.50ch01	87747545	87748044	500	134.82	7.43	0.09
MACS_peak_1196	SL2.50ch01	87750116	87750635	520	149.7	7.73	0.11
MACS_peak_1197	SL2.50ch01	87751489	87751850	362	62.26	5.03	0.7
MACS_peak_1198	SL2.50ch01	87759396	87759711	316	77.16	6.69	0.43
MACS_peak_1199	SL2.50ch01	87760113	87760658	546	123.7	5.58	0.16
MACS_peak_1200	SL2.50ch01	87772557	87773388	832	97.26	4.37	0.25
MACS_peak_1201	SL2.50ch01	87801086	87801775	690	82.08	4.14	0.39
MACS_peak_1202	SL2.50ch01	87805281	87806001	721	93.64	4.38	0.3
MACS_peak_1203	SL2.50ch01	87838138	87838749	612	133.33	6.25	0.09
MACS_peak_1204	SL2.50ch01	87885794	87886224	431	88.74	5.7	0.36
MACS_peak_1205	SL2.50ch01	87929538	87930070	533	76.5	7.99	0.43
MACS_peak_1206	SL2.50ch01	87948449	87948975	527	60.11	4.63	0.8
MACS_peak_1207	SL2.50ch01	88013113	88013726	614	153.84	6.29	0.12
MACS_peak_1208	SL2.50ch01	88013739	88014679	941	177.32	6.14	0.11
MACS_peak_1209	SL2.50ch01	88027993	88028736	744	110.05	5.07	0.24
MACS_peak_1210	SL2.50ch01	88075755	88076279	525	63.46	4.15	0.66
MACS_peak_1211	SL2.50ch01	88079681	88080546	866	96.87	5.72	0.25
MACS_peak_1212	SL2.50ch01	88080850	88081300	451	63.45	5.57	0.66
MACS_peak_1213	SL2.50ch01	88081923	88082428	506	71.86	4.56	0.47
MACS_peak_1214	SL2.50ch01	88086420	88086602	183	60.24	6.71	0.78
MACS_peak_1215	SL2.50ch01	88124694	88125169	476	55.15	3.79	1.12
MACS_peak_1216	SL2.50ch01	88139135	88139605	471	76.5	3.89	0.43
MACS_peak_1217	SL2.50ch01	88150794	88150965	172	50.06	8.76	1.68
MACS_peak_1218	SL2.50ch01	88181227	88181435	209	51.94	7.43	1.47
MACS_peak_1219	SL2.50ch01	88186674	88187706	1033	166.03	6.08	0.09
MACS_peak_1220	SL2.50ch01	88191793	88192237	445	76.41	5.45	0.43
MACS_peak_1221	SL2.50ch01	88197531	88198587	1057	186.49	5.57	0.12
MACS_peak_1222	SL2.50ch01	88235310	88235879	570	85.7	5.07	0.37
MACS_peak_1223	SL2.50ch01	88242235	88243155	921	53.1	4.31	1.38
MACS_peak_1224	SL2.50ch01	88248165	88248685	521	86.16	5.57	0.37
MACS_peak_1225	SL2.50ch01	88272232	88272855	624	59.93	3.58	0.81
MACS_peak_1226	SL2.50ch01	88282478	88282889	412	108.72	5.17	0.26
MACS_peak_1227	SL2.50ch01	88318799	88319409	611	110.72	5.35	0.24
MACS_peak_1228	SL2.50ch01	88333342	88335382	2041	190.29	5.12	0.13
MACS_peak_1229	SL2.50ch01	88342042	88342977	936	313.9	8.28	0
MACS_peak_1230	SL2.50ch01	88492649	88493483	835	119.96	4.41	0.15
MACS_peak_1231	SL2.50ch01	88494191	88494720	530	65.73	4.38	0.62
MACS_peak_1232	SL2.50ch01	88501431	88501919	489	87.34	5.44	0.36
MACS_peak_1233	SL2.50ch01	88504087	88504827	741	197.69	6.97	0.14
MACS_peak_1234	SL2.50ch01	88506694	88507339	646	154.22	7.23	0.12
MACS_peak_1235	SL2.50ch01	88548594	88549035	442	156.56	5.7	0.08
MACS_peak_1236	SL2.50ch01	88549348	88549632	285	58.27	5.9	0.91
MACS_peak_1237	SL2.50ch01	88574353	88575477	1125	345.34	8.19	0
MACS_peak_1238	SL2.50ch01	88597371	88597820	450	90.27	4.81	0.32
MACS_peak_1239	SL2.50ch01	88657448	88657584	137	64.56	7.21	0.64
MACS_peak_1240	SL2.50ch01	88657859	88658161	303	61.67	5.7	0.73
MACS_peak_1241	SL2.50ch01	88672164	88672561	398	70.22	4.93	0.51
MACS_peak_1242	SL2.50ch01	88684096	88684437	342	90.34	6.28	0.32
MACS_peak_1243	SL2.50ch01	88685796	88686634	839	132.51	5.14	0.09
MACS_peak_1244	SL2.50ch01	88704199	88704653	455	86.76	4.13	0.38
MACS_peak_1245	SL2.50ch01	88725317	88726033	717	153.22	6.31	0.12
MACS_peak_1246	SL2.50ch01	88741670	88741917	248	62.87	6.37	0.68
MACS_peak_1247	SL2.50ch01	88774089	88775120	1032	86.21	4.46	0.37
MACS_peak_1248	SL2.50ch01	88777396	88778084	689	181.67	6.32	0.11
MACS_peak_1249	SL2.50ch01	88778416	88778914	499	97.03	5.02	0.25
MACS_peak_1250	SL2.50ch01	88778920	88779329	410	117.32	5.58	0.15
MACS_peak_1251	SL2.50ch01	88780445	88781202	758	230.91	8.05	0.21
MACS_peak_1252	SL2.50ch01	88781302	88781665	364	51.34	4.43	1.48
MACS_peak_1253	SL2.50ch01	88794560	88794890	331	51.78	4.82	1.48
MACS_peak_1254	SL2.50ch01	88802590	88803238	649	78.18	5.21	0.44
MACS_peak_1255	SL2.50ch01	88838856	88839259	404	70.36	5.4	0.5
MACS_peak_1256	SL2.50ch01	88911598	88912117	520	75.18	4.82	0.43
MACS_peak_1257	SL2.50ch01	88924827	88925515	689	53.87	3.96	1.26
MACS_peak_1258	SL2.50ch01	88926847	88927395	549	105.41	5.24	0.24
MACS_peak_1259	SL2.50ch01	88964912	88965223	312	67.31	6.37	0.54
MACS_peak_1260	SL2.50ch01	88977600	88978122	523	55.56	4.81	1.08
MACS_peak_1261	SL2.50ch01	88989325	88989825	501	84.16	5.42	0.4
MACS_peak_1262	SL2.50ch01	88990259	88990847	589	83.46	4.23	0.4
MACS_peak_1263	SL2.50ch01	89004786	89005153	368	85.1	5.8	0.39
MACS_peak_1264	SL2.50ch01	89014440	89014732	293	59.66	5.4	0.83
MACS_peak_1265	SL2.50ch01	89025775	89026449	675	211.67	9.55	0.17
MACS_peak_1266	SL2.50ch01	89052914	89054217	1304	202.98	5.57	0.15
MACS_peak_1267	SL2.50ch01	89057444	89058459	1016	105.57	3.71	0.24
MACS_peak_1268	SL2.50ch01	89062675	89063144	470	75.36	5.87	0.43
MACS_peak_1269	SL2.50ch01	89067653	89069136	1484	84.02	3.71	0.4
MACS_peak_1270	SL2.50ch01	89116707	89117268	562	72.78	4.46	0.47
MACS_peak_1271	SL2.50ch01	89143261	89144318	1058	137.71	6.37	0.1
MACS_peak_1272	SL2.50ch01	89144585	89144982	398	78.31	5.48	0.44
MACS_peak_1273	SL2.50ch01	89145504	89145919	416	51.84	4.28	1.47
MACS_peak_1274	SL2.50ch01	89153749	89154318	570	65.94	3.84	0.61
MACS_peak_1275	SL2.50ch01	89160880	89161430	551	69.13	4.61	0.5
MACS_peak_1276	SL2.50ch01	89163036	89163986	951	176.19	4.53	0.11
MACS_peak_1277	SL2.50ch01	89167333	89167692	360	53.17	4.01	1.36
MACS_peak_1278	SL2.50ch01	89169630	89170476	847	83.98	4.6	0.4
MACS_peak_1279	SL2.50ch01	89171397	89172268	872	221.02	5.78	0.18
MACS_peak_1280	SL2.50ch01	89173125	89173902	778	72.62	3.79	0.48
MACS_peak_1281	SL2.50ch01	89174560	89175771	1212	130.44	5.57	0.12
MACS_peak_1282	SL2.50ch01	89190500	89191570	1071	214.94	5.31	0.17
MACS_peak_1283	SL2.50ch01	89192559	89193109	551	58.82	5.51	0.87
MACS_peak_1284	SL2.50ch01	89193209	89193723	515	76.03	4.58	0.43
MACS_peak_1285	SL2.50ch01	89236492	89237375	884	108.2	4.46	0.25
MACS_peak_1286	SL2.50ch01	89280115	89280775	661	166.22	6.18	0.09
MACS_peak_1287	SL2.50ch01	89283195	89283676	482	90.09	5.67	0.32
MACS_peak_1288	SL2.50ch01	89369600	89369961	362	62.99	6.15	0.67
MACS_peak_1289	SL2.50ch01	89382728	89383956	1229	260.36	5.97	0
MACS_peak_1290	SL2.50ch01	89384565	89385227	663	147.07	6.13	0.11
MACS_peak_1291	SL2.50ch01	89385578	89386662	1085	336.94	7.29	0
MACS_peak_1292	SL2.50ch01	89413660	89414124	465	84.68	6.18	0.4
MACS_peak_1293	SL2.50ch01	89414658	89415255	598	140.42	5.69	0.1
MACS_peak_1294	SL2.50ch01	89456872	89457143	272	62.12	6.29	0.71
MACS_peak_1295	SL2.50ch01	89466077	89466891	815	87.26	4.72	0.38
MACS_peak_1296	SL2.50ch01	89474290	89474882	593	121.38	6.52	0.15
MACS_peak_1297	SL2.50ch01	89475356	89475796	441	81.2	5.62	0.4
MACS_peak_1298	SL2.50ch01	89494348	89495448	1101	221.66	6.56	0.19
MACS_peak_1299	SL2.50ch01	89501963	89502636	674	107.7	5.02	0.25
MACS_peak_1300	SL2.50ch01	89611681	89612572	892	184.02	6.73	0.12
MACS_peak_1301	SL2.50ch01	89619151	89619941	791	51.05	3.58	1.54
MACS_peak_1302	SL2.50ch01	89657563	89658470	908	124.97	4.05	0.16
MACS_peak_1303	SL2.50ch01	89658591	89659265	675	82.59	5.27	0.39
MACS_peak_1304	SL2.50ch01	89659841	89660998	1158	90.13	3.71	0.32
MACS_peak_1305	SL2.50ch01	89722297	89722841	545	101.64	6.29	0.25
MACS_peak_1306	SL2.50ch01	89739021	89740086	1066	99.31	4	0.26
MACS_peak_1307	SL2.50ch01	89741218	89742074	857	136.58	4.78	0.1
MACS_peak_1308	SL2.50ch01	89742687	89743558	872	196.23	6.08	0.14
MACS_peak_1309	SL2.50ch01	89744054	89744527	474	82.75	4.54	0.39
MACS_peak_1310	SL2.50ch01	89769463	89769929	467	152.27	8.21	0.12
MACS_peak_1311	SL2.50ch01	89771710	89772420	711	133.41	5.65	0.09
MACS_peak_1312	SL2.50ch01	89785579	89786032	454	95.43	6.35	0.28
MACS_peak_1313	SL2.50ch01	89789234	89789764	531	60.2	3.82	0.78
MACS_peak_1314	SL2.50ch01	89789937	89790575	639	66.2	4.07	0.59
MACS_peak_1315	SL2.50ch01	89797451	89797916	466	104.55	7.63	0.24
MACS_peak_1316	SL2.50ch01	89798318	89798896	579	74.9	3.87	0.43
MACS_peak_1317	SL2.50ch01	89799630	89800354	725	117.85	6.19	0.15
MACS_peak_1318	SL2.50ch01	89800658	89801422	765	140.66	5.67	0.1
MACS_peak_1319	SL2.50ch01	89815938	89816990	1053	90.73	3.91	0.32
MACS_peak_1320	SL2.50ch01	89827173	89827764	592	70.21	4.68	0.51
MACS_peak_1321	SL2.50ch01	89829702	89830985	1284	114.77	4.46	0.16
MACS_peak_1322	SL2.50ch01	89895513	89895916	404	56.38	4.74	1.08
MACS_peak_1323	SL2.50ch01	89933670	89934273	604	83.64	5.11	0.4
MACS_peak_1324	SL2.50ch01	89955640	89956389	750	78.73	4	0.44
MACS_peak_1325	SL2.50ch01	89984086	89984829	744	210.93	5.65	0.17
MACS_peak_1326	SL2.50ch01	89986604	89987098	495	52.8	3.97	1.42
MACS_peak_1327	SL2.50ch01	90005527	90006206	680	146.34	5.59	0.11
MACS_peak_1328	SL2.50ch01	90016077	90016590	514	101.41	6.3	0.25
MACS_peak_1329	SL2.50ch01	90034393	90034862	470	56.17	4.61	1.08
MACS_peak_1330	SL2.50ch01	90043986	90044764	779	92.73	5.46	0.3
MACS_peak_1331	SL2.50ch01	90045566	90046022	457	108.72	5.73	0.26
MACS_peak_1332	SL2.50ch01	90073816	90074221	406	71.38	5.16	0.47
MACS_peak_1333	SL2.50ch01	90074973	90075376	404	57.37	4.72	1.02
MACS_peak_1334	SL2.50ch01	90086436	90086932	497	73.96	4.49	0.44
MACS_peak_1335	SL2.50ch01	90088867	90089474	608	53.93	3.48	1.25
MACS_peak_1336	SL2.50ch01	90118419	90119138	720	198.59	6.3	0.14
MACS_peak_1337	SL2.50ch01	90124467	90125129	663	152.7	7.64	0.12
MACS_peak_1338	SL2.50ch01	90125619	90126194	576	84.18	5.2	0.4
MACS_peak_1339	SL2.50ch01	90139156	90139819	664	181.37	6.83	0.11
MACS_peak_1340	SL2.50ch01	90141520	90142427	908	293.23	7.3	0
MACS_peak_1341	SL2.50ch01	90143246	90143829	584	122.72	4.34	0.16
MACS_peak_1342	SL2.50ch01	90146340	90146928	589	79.05	6.35	0.42
MACS_peak_1343	SL2.50ch01	90148861	90149568	708	259.47	5.49	0.15
MACS_peak_1344	SL2.50ch01	90182785	90183117	333	72.33	6.68	0.48
MACS_peak_1345	SL2.50ch01	90196765	90197196	432	65.11	5.84	0.62
MACS_peak_1346	SL2.50ch01	90201518	90202105	588	105.75	5.24	0.25
MACS_peak_1347	SL2.50ch01	90205514	90206101	588	92.27	5.21	0.31
MACS_peak_1348	SL2.50ch01	90221826	90222324	499	65.17	4.78	0.61
MACS_peak_1349	SL2.50ch01	90224077	90224827	751	85.93	3.72	0.37
MACS_peak_1350	SL2.50ch01	90234991	90235507	517	54.67	4.41	1.19
MACS_peak_1351	SL2.50ch01	90261694	90262286	593	63.68	3.48	0.66
MACS_peak_1352	SL2.50ch01	90262340	90263153	814	307.86	8.19	0
MACS_peak_1353	SL2.50ch01	90275278	90275700	423	53.17	5.89	1.36
MACS_peak_1354	SL2.50ch01	90278038	90278477	440	163.69	8.04	0.09
MACS_peak_1355	SL2.50ch01	90280479	90281338	860	121.36	4.53	0.15
MACS_peak_1356	SL2.50ch01	90315243	90316024	782	67.42	3.83	0.54
MACS_peak_1357	SL2.50ch01	90316676	90318206	1531	234.31	4.59	0.22
MACS_peak_1358	SL2.50ch01	90334760	90335543	784	67.79	3.66	0.53
MACS_peak_1359	SL2.50ch01	90359249	90360264	1016	90.64	4.75	0.32
MACS_peak_1360	SL2.50ch01	90362179	90362827	649	129.01	5.89	0.12
MACS_peak_1361	SL2.50ch01	90364523	90364950	428	65.89	5.69	0.61
MACS_peak_1362	SL2.50ch01	90375814	90376408	595	53.26	3.79	1.36
MACS_peak_1363	SL2.50ch01	90378737	90379318	582	144.97	6.42	0.11
MACS_peak_1364	SL2.50ch01	90392489	90392936	448	98.46	4.74	0.25
MACS_peak_1365	SL2.50ch01	90392939	90393907	969	163.76	4.57	0.09
MACS_peak_1366	SL2.50ch01	90423849	90425498	1650	336.49	5.96	0
MACS_peak_1367	SL2.50ch01	90433167	90433920	754	105.05	5.48	0.24
MACS_peak_1368	SL2.50ch01	90443726	90444472	747	81.91	5.05	0.4
MACS_peak_1369	SL2.50ch01	90468169	90468825	657	67.34	4.74	0.54
MACS_peak_1370	SL2.50ch01	90480178	90481710	1533	326.48	5.94	0
MACS_peak_1371	SL2.50ch01	90482224	90483044	821	69.58	3.89	0.5
MACS_peak_1372	SL2.50ch01	90509284	90509716	433	86.21	6.99	0.37
MACS_peak_1373	SL2.50ch01	90521095	90521381	287	74.49	5.94	0.44
MACS_peak_1374	SL2.50ch01	90576711	90577560	850	145.68	4.61	0.11
MACS_peak_1375	SL2.50ch01	90603901	90604337	437	96.43	5.4	0.28
MACS_peak_1376	SL2.50ch01	90638864	90639733	870	76.68	3.78	0.43
MACS_peak_1377	SL2.50ch01	90641850	90643048	1199	116.12	4.61	0.14
MACS_peak_1378	SL2.50ch01	90646829	90647795	967	77.36	4.6	0.43
MACS_peak_1379	SL2.50ch01	90650272	90651188	917	169.52	5.69	0.1
MACS_peak_1380	SL2.50ch01	90651662	90652163	502	55.2	4.03	1.12
MACS_peak_1381	SL2.50ch01	90672154	90674808	2655	343.09	4.33	0
MACS_peak_1382	SL2.50ch01	90675461	90678134	2674	367.34	3.9	0
MACS_peak_1383	SL2.50ch01	90686481	90686792	312	67.7	4.85	0.52
MACS_peak_1384	SL2.50ch01	90707796	90709554	1759	168.81	4.45	0.1
MACS_peak_1385	SL2.50ch01	90712500	90712927	428	176.19	7.23	0.11
MACS_peak_1386	SL2.50ch01	90718944	90719615	672	156.05	4.99	0.08
MACS_peak_1387	SL2.50ch01	90744339	90745002	664	60.72	3.58	0.77
MACS_peak_1388	SL2.50ch01	90779980	90780315	336	58.08	4.45	0.91
MACS_peak_1389	SL2.50ch01	90780783	90781126	344	51.91	5.98	1.47
MACS_peak_1390	SL2.50ch01	90802787	90803085	299	66.6	6.37	0.57
MACS_peak_1391	SL2.50ch01	90803089	90803389	301	91.56	5.37	0.32
MACS_peak_1392	SL2.50ch01	90812146	90812582	437	71.51	3.79	0.47
MACS_peak_1393	SL2.50ch01	90823570	90824399	830	82	5.69	0.4
MACS_peak_1394	SL2.50ch01	90868741	90869988	1248	249.87	6.02	0.13
MACS_peak_1395	SL2.50ch01	90871718	90872184	467	58.32	5.18	0.89
MACS_peak_1396	SL2.50ch01	90873652	90874279	628	61.14	4.26	0.77
MACS_peak_1397	SL2.50ch01	90915637	90916358	722	71.11	5	0.48
MACS_peak_1398	SL2.50ch01	90917507	90918131	625	95.55	4.05	0.28
MACS_peak_1399	SL2.50ch01	90939178	90939531	354	61.78	3.96	0.72
MACS_peak_1400	SL2.50ch01	90956688	90957487	800	112.79	4.09	0.18
MACS_peak_1401	SL2.50ch01	90973342	90974121	780	115.44	4.01	0.17
MACS_peak_1402	SL2.50ch01	90977771	90979039	1269	308.33	5.78	0
MACS_peak_1403	SL2.50ch01	90980050	90980569	520	100.84	4.83	0.26
MACS_peak_1404	SL2.50ch01	90983177	90983775	599	115.33	5.84	0.16
MACS_peak_1405	SL2.50ch01	90986416	90987264	849	164.96	5.12	0.09
MACS_peak_1406	SL2.50ch01	91055218	91055905	688	128.34	8.52	0.11
MACS_peak_1407	SL2.50ch01	91077855	91078198	344	97.94	7.43	0.25
MACS_peak_1408	SL2.50ch01	91097845	91099163	1319	189.52	4.66	0.13
MACS_peak_1409	SL2.50ch01	91101950	91102655	706	66.27	4.13	0.59
MACS_peak_1410	SL2.50ch01	91102995	91103630	636	73.96	3.91	0.44
MACS_peak_1411	SL2.50ch01	91120943	91121579	637	87.64	4.46	0.36
MACS_peak_1412	SL2.50ch01	91151548	91152081	534	90.62	4.84	0.32
MACS_peak_1413	SL2.50ch01	91159730	91160389	660	72.54	5.06	0.48
MACS_peak_1414	SL2.50ch01	91160694	91161340	647	172.1	7.21	0.1
MACS_peak_1415	SL2.50ch01	91163223	91163721	499	133.61	6.21	0.09
MACS_peak_1416	SL2.50ch01	91164308	91164877	570	106.9	5.57	0.25
MACS_peak_1417	SL2.50ch01	91171954	91172648	695	104.37	4.61	0.24
MACS_peak_1418	SL2.50ch01	91174884	91175387	504	60.13	4.83	0.8
MACS_peak_1419	SL2.50ch01	91184724	91185167	444	69.99	5.57	0.5
MACS_peak_1420	SL2.50ch01	91187642	91188482	841	342.85	9.59	0
MACS_peak_1421	SL2.50ch01	91191385	91192036	652	75.66	3.79	0.43
MACS_peak_1422	SL2.50ch01	91253419	91254010	592	72.52	5.46	0.48
MACS_peak_1423	SL2.50ch01	91274596	91275060	465	54.17	4.61	1.24
MACS_peak_1424	SL2.50ch01	91293906	91294687	782	194.99	5.27	0.14
MACS_peak_1425	SL2.50ch01	91344372	91344656	285	59.51	6.46	0.84
MACS_peak_1426	SL2.50ch01	91361150	91361560	411	71.19	4.69	0.48
MACS_peak_1427	SL2.50ch01	91378518	91379324	807	87.55	5.27	0.36
MACS_peak_1428	SL2.50ch01	91464741	91465499	759	107.79	6.19	0.25
MACS_peak_1429	SL2.50ch01	91466951	91467542	592	54.64	4.66	1.19
MACS_peak_1430	SL2.50ch01	91472429	91473278	850	203.53	5.98	0.15
MACS_peak_1431	SL2.50ch01	91474071	91474565	495	161.52	7.28	0.09
MACS_peak_1432	SL2.50ch01	91475376	91475949	574	89.45	4.95	0.31
MACS_peak_1433	SL2.50ch01	91483584	91484401	818	95.41	5.47	0.28
MACS_peak_1434	SL2.50ch01	91509102	91509423	322	52.15	5.7	1.46
MACS_peak_1435	SL2.50ch01	91510128	91510803	676	165.21	6.48	0.09
MACS_peak_1436	SL2.50ch01	91564399	91564747	349	56.76	5.56	1.05
MACS_peak_1437	SL2.50ch01	91611462	91611983	522	50.46	4.36	1.64
MACS_peak_1438	SL2.50ch01	91695644	91696818	1175	78.98	4.37	0.43
MACS_peak_1439	SL2.50ch01	91700448	91701247	800	115.48	3.79	0.17
MACS_peak_1440	SL2.50ch01	91704685	91705251	567	126.77	6.99	0.14
MACS_peak_1441	SL2.50ch01	91705685	91705942	258	51.68	5.88	1.48
MACS_peak_1442	SL2.50ch01	91727149	91727863	715	92.31	3.89	0.31
MACS_peak_1443	SL2.50ch01	91732293	91732957	665	93.86	5.08	0.3
MACS_peak_1444	SL2.50ch01	91740311	91741073	763	98.71	4.25	0.25
MACS_peak_1445	SL2.50ch01	91803062	91803721	660	103.49	6.09	0.26
MACS_peak_1446	SL2.50ch01	91803744	91804558	815	235.89	7.23	0.22
MACS_peak_1447	SL2.50ch01	91805318	91806136	819	127.11	6.09	0.14
MACS_peak_1448	SL2.50ch01	91807440	91807742	303	55.03	4.08	1.13
MACS_peak_1449	SL2.50ch01	91808063	91809174	1112	253.39	6.22	0.14
MACS_peak_1450	SL2.50ch01	91809233	91809697	465	65.25	6.19	0.61
MACS_peak_1451	SL2.50ch01	91810942	91811554	613	69.01	4.71	0.49
MACS_peak_1452	SL2.50ch01	91816019	91816904	886	149.04	5.43	0.11
MACS_peak_1453	SL2.50ch01	91836287	91837151	865	206.85	7.3	0.16
MACS_peak_1454	SL2.50ch01	91837694	91838356	663	155.74	6.56	0.08
MACS_peak_1455	SL2.50ch01	91838369	91838823	455	74.99	5.09	0.43
MACS_peak_1456	SL2.50ch01	91852711	91853259	549	90.41	6.22	0.32
MACS_peak_1457	SL2.50ch01	91859178	91859732	555	219.76	6.81	0.18
MACS_peak_1458	SL2.50ch01	91862124	91863510	1387	183.86	5.17	0.12
MACS_peak_1459	SL2.50ch01	91895617	91896276	660	187.63	9.29	0.12
MACS_peak_1460	SL2.50ch01	91897630	91897946	317	53.27	5.36	1.35
MACS_peak_1461	SL2.50ch01	91975465	91975902	438	51.47	4.24	1.48
MACS_peak_1462	SL2.50ch01	91987629	91988741	1113	147.68	4.29	0.11
MACS_peak_1463	SL2.50ch01	92038561	92039113	553	65.47	5.52	0.61
MACS_peak_1464	SL2.50ch01	92041131	92041634	504	103.12	5.37	0.25
MACS_peak_1465	SL2.50ch01	92053866	92054326	461	93.57	5.81	0.3
MACS_peak_1466	SL2.50ch01	92066954	92067580	627	165.51	6.49	0.09
MACS_peak_1467	SL2.50ch01	92111707	92112617	911	177.32	6.44	0.11
MACS_peak_1468	SL2.50ch01	92126406	92127417	1012	398.59	8.8	0
MACS_peak_1469	SL2.50ch01	92166636	92167096	461	70.58	4.62	0.47
MACS_peak_1470	SL2.50ch01	92169372	92169657	286	54.32	6.56	1.23
MACS_peak_1471	SL2.50ch01	92171002	92171439	438	87.06	6.13	0.38
MACS_peak_1472	SL2.50ch01	92172296	92172802	507	102.63	5.04	0.25
MACS_peak_1473	SL2.50ch01	92172953	92173456	504	54.78	5.24	1.15
MACS_peak_1474	SL2.50ch01	92175561	92176124	564	77.24	4.87	0.43
MACS_peak_1475	SL2.50ch01	92185996	92186484	489	68.87	5.19	0.49
MACS_peak_1476	SL2.50ch01	92208688	92209026	339	84.46	6.19	0.4
MACS_peak_1477	SL2.50ch01	92217504	92217910	407	89.85	5.31	0.31
MACS_peak_1478	SL2.50ch01	92251310	92251649	340	381.8	22.74	0
MACS_peak_1479	SL2.50ch01	92286642	92286963	322	50.44	5.57	1.64
MACS_peak_1480	SL2.50ch01	92302349	92303116	768	124.72	4.64	0.16
MACS_peak_1481	SL2.50ch01	92307660	92308211	552	100.01	5.94	0.26
MACS_peak_1482	SL2.50ch01	92308589	92309445	857	125.81	5.67	0.14
MACS_peak_1483	SL2.50ch01	92310700	92311516	817	81.84	4.75	0.4
MACS_peak_1484	SL2.50ch01	92314739	92315598	860	130.58	6.56	0.12
MACS_peak_1485	SL2.50ch01	92319192	92320313	1122	52.05	2.97	1.46
MACS_peak_1486	SL2.50ch01	92390066	92390293	228	75	5.72	0.43
MACS_peak_1487	SL2.50ch01	92414216	92414675	460	85.49	5.4	0.38
MACS_peak_1488	SL2.50ch01	92414846	92415019	174	50.95	6.02	1.55
MACS_peak_1489	SL2.50ch01	92422384	92423035	652	141.83	5.35	0.1
MACS_peak_1490	SL2.50ch01	92469311	92470084	774	90.94	4.49	0.32
MACS_peak_1491	SL2.50ch01	92470094	92470811	718	166.49	6.32	0.09
MACS_peak_1492	SL2.50ch01	92489893	92490887	995	92.52	5.05	0.31
MACS_peak_1493	SL2.50ch01	92500348	92500807	460	63.05	4.18	0.66
MACS_peak_1494	SL2.50ch01	92527380	92528081	702	113.1	4.25	0.16
MACS_peak_1495	SL2.50ch01	92531545	92532857	1313	235.22	6.22	0.22
MACS_peak_1496	SL2.50ch01	92553205	92553691	487	183.98	7.55	0.12
MACS_peak_1497	SL2.50ch01	92564174	92564667	494	89.86	5.24	0.31
MACS_peak_1498	SL2.50ch01	92569206	92570398	1193	227.04	5.31	0.2
MACS_peak_1499	SL2.50ch01	92570929	92571518	590	119.26	5.94	0.15
MACS_peak_1500	SL2.50ch01	92572099	92572897	799	93.63	6.37	0.3
MACS_peak_1501	SL2.50ch01	92577237	92577805	569	149.94	6.76	0.11
MACS_peak_1502	SL2.50ch01	92580913	92581676	764	114.3	3.75	0.16
MACS_peak_1503	SL2.50ch01	92589166	92589519	354	61.11	6.2	0.77
MACS_peak_1504	SL2.50ch01	92591766	92592483	718	114.44	5.73	0.16
MACS_peak_1505	SL2.50ch01	92592523	92593478	956	254.54	6.37	0.14
MACS_peak_1506	SL2.50ch01	92594195	92594603	409	90.94	7.26	0.32
MACS_peak_1507	SL2.50ch01	92595314	92595683	370	67.92	4.03	0.52
MACS_peak_1508	SL2.50ch01	92596442	92597486	1045	105.89	4.27	0.25
MACS_peak_1509	SL2.50ch01	92601948	92602642	695	55.48	3.77	1.09
MACS_peak_1510	SL2.50ch01	92607251	92607751	501	78.36	4.4	0.44
MACS_peak_1511	SL2.50ch01	92608509	92608835	327	61.11	5.73	0.77
MACS_peak_1512	SL2.50ch01	92621341	92622291	951	114.96	7.02	0.16
MACS_peak_1513	SL2.50ch01	92640295	92640497	203	59.24	5.57	0.84
MACS_peak_1514	SL2.50ch01	92655236	92655594	359	60.87	5.2	0.78
MACS_peak_1515	SL2.50ch01	92656563	92656878	316	59.14	5.12	0.84
MACS_peak_1516	SL2.50ch01	92662189	92662937	749	202.96	6.26	0.15
MACS_peak_1517	SL2.50ch01	92724380	92725310	931	77.34	3.55	0.43
MACS_peak_1518	SL2.50ch01	92775785	92776265	481	65.45	5.34	0.61
MACS_peak_1519	SL2.50ch01	92776286	92776769	484	105.57	5.34	0.24
MACS_peak_1520	SL2.50ch01	92786582	92787947	1366	96.89	4.11	0.25
MACS_peak_1521	SL2.50ch01	92830029	92830356	328	116.37	8.05	0.14
MACS_peak_1522	SL2.50ch01	92851643	92852097	455	94.66	5.87	0.27
MACS_peak_1523	SL2.50ch01	92927665	92928249	585	53.89	4.21	1.25
MACS_peak_1524	SL2.50ch01	92945265	92945619	355	61.22	4.88	0.76
MACS_peak_1525	SL2.50ch01	92969645	92970789	1145	263.29	6.69	0
MACS_peak_1526	SL2.50ch01	92970949	92971362	414	57.27	5.38	1.04
MACS_peak_1527	SL2.50ch01	92971798	92972199	402	50.08	4.23	1.68
MACS_peak_1528	SL2.50ch01	92997233	92997902	670	272.4	8.67	0
MACS_peak_1529	SL2.50ch01	93035540	93036310	771	82.08	4.69	0.39
MACS_peak_1530	SL2.50ch01	93079507	93080113	607	94.84	4.39	0.27
MACS_peak_1531	SL2.50ch01	93081058	93081412	355	63.72	4.56	0.67
MACS_peak_1532	SL2.50ch01	93088647	93089119	473	58.45	4.46	0.9
MACS_peak_1533	SL2.50ch01	93102953	93103399	447	96.48	5.89	0.28
MACS_peak_1534	SL2.50ch01	93113944	93114751	808	75.37	3.78	0.43
MACS_peak_1535	SL2.50ch01	93119034	93119642	609	55.22	3.95	1.12
MACS_peak_1536	SL2.50ch01	93121139	93121809	671	112.85	5.07	0.18
MACS_peak_1537	SL2.50ch01	93125429	93125760	332	82.33	5.94	0.39
MACS_peak_1538	SL2.50ch01	93139620	93140074	455	60.82	4.65	0.77
MACS_peak_1539	SL2.50ch01	93140763	93141445	683	91.53	4.48	0.32
MACS_peak_1540	SL2.50ch01	93178038	93178846	809	166.33	5.69	0.09
MACS_peak_1541	SL2.50ch01	93208255	93208633	379	71.67	5.27	0.47
MACS_peak_1542	SL2.50ch01	93215676	93215987	312	50.31	5.09	1.65
MACS_peak_1543	SL2.50ch01	93222434	93223090	657	134.32	5.26	0.09
MACS_peak_1544	SL2.50ch01	93230050	93230809	760	93.28	6.19	0.3
MACS_peak_1545	SL2.50ch01	93233565	93235196	1632	311.26	6.37	0
MACS_peak_1546	SL2.50ch01	93239598	93240278	681	144.77	5.69	0.11
MACS_peak_1547	SL2.50ch01	93240723	93241094	372	64.88	4.83	0.64
MACS_peak_1548	SL2.50ch01	93277392	93277896	505	53.6	4.98	1.27
MACS_peak_1549	SL2.50ch01	93280139	93280680	542	114.93	4.94	0.16
MACS_peak_1550	SL2.50ch01	93288519	93289112	594	63.2	3.78	0.66
MACS_peak_1551	SL2.50ch01	93302073	93302349	277	58.54	6.69	0.88
MACS_peak_1552	SL2.50ch01	93342748	93343425	678	54.95	4.15	1.13
MACS_peak_1553	SL2.50ch01	93387610	93388484	875	93.1	4.02	0.3
MACS_peak_1554	SL2.50ch01	93390373	93390765	393	66.54	4.82	0.56
MACS_peak_1555	SL2.50ch01	93481704	93482023	320	69.94	6.56	0.5
MACS_peak_1556	SL2.50ch01	93507387	93507785	399	61.35	4.45	0.77
MACS_peak_1557	SL2.50ch01	93512431	93513034	604	108.39	4.69	0.25
MACS_peak_1558	SL2.50ch01	93546889	93548159	1271	118.55	4.21	0.15
MACS_peak_1559	SL2.50ch01	93563103	93564234	1132	224.65	4.59	0.19
MACS_peak_1560	SL2.50ch01	93574931	93575371	441	68.49	5.7	0.49
MACS_peak_1561	SL2.50ch01	93580759	93581059	301	53.11	5.09	1.38
MACS_peak_1562	SL2.50ch01	93589784	93590120	337	50.06	4.37	1.68
MACS_peak_1563	SL2.50ch01	93600767	93601119	353	68.95	6.44	0.49
MACS_peak_1564	SL2.50ch01	93613688	93614680	993	188.26	5.53	0.12
MACS_peak_1565	SL2.50ch01	93692921	93693724	804	216.39	5.97	0.17
MACS_peak_1566	SL2.50ch01	93734072	93734475	404	59.05	4.2	0.86
MACS_peak_1567	SL2.50ch01	93735103	93735606	504	73.05	5.18	0.45
MACS_peak_1568	SL2.50ch01	93737499	93737913	415	50.19	3.52	1.67
MACS_peak_1569	SL2.50ch01	93754031	93755169	1139	194.01	5.68	0.13
MACS_peak_1570	SL2.50ch01	93791074	93791514	441	60.6	5.09	0.77
MACS_peak_1571	SL2.50ch01	93828469	93829190	722	105.96	4.44	0.25
MACS_peak_1572	SL2.50ch01	93839549	93840035	487	63.89	4.64	0.67
MACS_peak_1573	SL2.50ch01	93858545	93858878	334	63.16	4.89	0.66
MACS_peak_1574	SL2.50ch01	93904628	93905394	767	84.79	4.05	0.41
MACS_peak_1575	SL2.50ch01	93910198	93910804	607	56.17	4.65	1.08
MACS_peak_1576	SL2.50ch01	93922130	93922350	221	57.33	6.56	1.04
MACS_peak_1577	SL2.50ch01	93994487	93995321	835	128.11	5.94	0.14
MACS_peak_1578	SL2.50ch01	94000456	94000824	369	70.88	5.48	0.48
MACS_peak_1579	SL2.50ch01	94015571	94016132	562	151.68	6.54	0.12
MACS_peak_1580	SL2.50ch01	94032839	94033236	398	59.77	5.24	0.83
MACS_peak_1581	SL2.50ch01	94048309	94048909	601	196.01	7.8	0.14
MACS_peak_1582	SL2.50ch01	94055322	94055778	457	57.27	4.24	1.04
MACS_peak_1583	SL2.50ch01	94070585	94071103	519	70.58	4.63	0.47
MACS_peak_1584	SL2.50ch01	94084876	94085505	630	54.63	4.25	1.19
MACS_peak_1585	SL2.50ch01	94112560	94113244	685	196.9	6.78	0.14
MACS_peak_1586	SL2.50ch01	94113680	94114612	933	109.36	4.8	0.26
MACS_peak_1587	SL2.50ch01	94130785	94131392	608	74.9	4.07	0.43
MACS_peak_1588	SL2.50ch01	94226741	94227670	930	285.39	6.05	0
MACS_peak_1589	SL2.50ch01	94228639	94229844	1206	75.21	8.29	0.43
MACS_peak_1590	SL2.50ch01	94248430	94249019	590	58.41	4.98	0.9
MACS_peak_1591	SL2.50ch01	94249658	94250132	475	50.46	3.97	1.64
MACS_peak_1592	SL2.50ch01	94251029	94251593	565	231.92	7.56	0.21
MACS_peak_1593	SL2.50ch01	94253532	94254190	659	112.26	5.11	0.22
MACS_peak_1594	SL2.50ch01	94257698	94258183	486	65.52	4.17	0.61
MACS_peak_1595	SL2.50ch01	94289380	94290156	777	109.9	4.62	0.26
MACS_peak_1596	SL2.50ch01	94349059	94349764	706	186.52	6.48	0.12
MACS_peak_1597	SL2.50ch01	94353490	94354255	766	111.11	5.11	0.24
MACS_peak_1598	SL2.50ch01	94358014	94358431	418	52.86	4.4	1.42
MACS_peak_1599	SL2.50ch01	94367254	94368126	873	292.23	7.88	0
MACS_peak_1600	SL2.50ch01	94368473	94369935	1463	328.11	6.64	0
MACS_peak_1601	SL2.50ch01	94370006	94370422	417	56.38	4.4	1.08
MACS_peak_1602	SL2.50ch01	94385768	94386321	554	61.5	4.52	0.75
MACS_peak_1603	SL2.50ch01	94398498	94399518	1021	230.36	7	0.21
MACS_peak_1604	SL2.50ch01	94400404	94400667	264	99.11	8.72	0.26
MACS_peak_1605	SL2.50ch01	94460009	94461156	1148	155.14	4.83	0.12
MACS_peak_1606	SL2.50ch01	94462342	94462991	650	61.79	3.84	0.72
MACS_peak_1607	SL2.50ch01	94465339	94465703	365	65.57	6.56	0.61
MACS_peak_1608	SL2.50ch01	94467440	94468512	1073	132.73	5.1	0.09
MACS_peak_1609	SL2.50ch01	94490455	94491200	746	69.69	4.7	0.5
MACS_peak_1610	SL2.50ch01	94498866	94499074	209	56.2	6.09	1.07
MACS_peak_1611	SL2.50ch01	94576562	94577028	467	55.46	4.55	1.09
MACS_peak_1612	SL2.50ch01	94600494	94600919	426	51.25	4.74	1.5
MACS_peak_1613	SL2.50ch01	94604551	94605275	725	65.39	3.34	0.61
MACS_peak_1614	SL2.50ch01	94624989	94625911	923	73.26	3.77	0.44
MACS_peak_1615	SL2.50ch01	94638945	94639355	411	83.13	6	0.39
MACS_peak_1616	SL2.50ch01	94669138	94669636	499	58.87	6.37	0.87
MACS_peak_1617	SL2.50ch01	94781998	94782430	433	52.55	3.95	1.45
MACS_peak_1618	SL2.50ch01	94784672	94785409	738	56.8	3.36	1.05
MACS_peak_1619	SL2.50ch01	94787475	94788512	1038	100.48	5.12	0.26
MACS_peak_1620	SL2.50ch01	94788788	94790136	1349	145.37	4.45	0.11
MACS_peak_1621	SL2.50ch01	94791229	94791803	575	62.37	3.5	0.7
MACS_peak_1622	SL2.50ch01	94791848	94792727	880	99.05	4.91	0.26
MACS_peak_1623	SL2.50ch01	94800524	94801056	533	73.1	4.06	0.45
MACS_peak_1624	SL2.50ch01	94802945	94803215	271	55.06	5.37	1.12
MACS_peak_1625	SL2.50ch01	94807942	94808207	266	52.38	5.45	1.45
MACS_peak_1626	SL2.50ch01	94899432	94900264	833	94.72	3.71	0.27
MACS_peak_1627	SL2.50ch01	94920528	94921322	795	168.16	6.65	0.1
MACS_peak_1628	SL2.50ch01	94927142	94927753	612	65.54	4.7	0.61
MACS_peak_1629	SL2.50ch01	94944688	94945523	836	137.63	5.93	0.1
MACS_peak_1630	SL2.50ch01	94946836	94947317	482	58.27	4.2	0.91
MACS_peak_1631	SL2.50ch01	94954230	94954659	430	81.86	5.08	0.4
MACS_peak_1632	SL2.50ch01	95000265	95000801	537	84.54	5.41	0.4
MACS_peak_1633	SL2.50ch01	95061855	95062182	328	59.96	4.7	0.82
MACS_peak_1634	SL2.50ch01	95073135	95073714	580	60.32	4.57	0.78
MACS_peak_1635	SL2.50ch01	95089198	95089434	237	52.6	5.24	1.45
MACS_peak_1636	SL2.50ch01	95125564	95125956	393	100.98	5.18	0.25
MACS_peak_1637	SL2.50ch01	95154682	95155088	407	55	4.54	1.13
MACS_peak_1638	SL2.50ch01	95173750	95174149	400	71.5	4.88	0.47
MACS_peak_1639	SL2.50ch01	95176289	95176839	551	51.61	3.68	1.47
MACS_peak_1640	SL2.50ch01	95187998	95188660	663	72.68	5.12	0.47
MACS_peak_1641	SL2.50ch01	95197409	95198077	669	80.51	5.74	0.4
MACS_peak_1642	SL2.50ch01	95220846	95221453	608	155.59	5.31	0.12
MACS_peak_1643	SL2.50ch01	95222201	95222748	548	59.63	5.86	0.83
MACS_peak_1644	SL2.50ch01	95226108	95226703	596	91.68	5.47	0.31
MACS_peak_1645	SL2.50ch01	95234227	95235457	1231	267.07	5.2	0
MACS_peak_1646	SL2.50ch01	95244839	95245210	372	56.76	4.59	1.05
MACS_peak_1647	SL2.50ch01	95245385	95246060	676	118.55	5.22	0.15
MACS_peak_1648	SL2.50ch01	95247530	95248491	962	100.78	5.2	0.26
MACS_peak_1649	SL2.50ch01	95260165	95260780	616	144.13	5.8	0.11
MACS_peak_1650	SL2.50ch01	95274906	95276077	1172	218.54	5.22	0.18
MACS_peak_1651	SL2.50ch01	95291896	95292565	670	182.94	8.42	0.12
MACS_peak_1652	SL2.50ch01	95297857	95298119	263	53.28	6.54	1.35
MACS_peak_1653	SL2.50ch01	95306574	95307176	603	182.74	7.94	0.11
MACS_peak_1654	SL2.50ch01	95326852	95327427	576	58.82	4.87	0.87
MACS_peak_1655	SL2.50ch01	95330267	95330657	391	105.52	8.09	0.24
MACS_peak_1656	SL2.50ch01	95361004	95361917	914	84.99	4.02	0.41
MACS_peak_1657	SL2.50ch01	95384438	95385034	597	131.72	4.81	0.09
MACS_peak_1658	SL2.50ch01	95400943	95402110	1168	123.32	4.25	0.16
MACS_peak_1659	SL2.50ch01	95442791	95443507	717	125.03	5.81	0.16
MACS_peak_1660	SL2.50ch01	95456718	95457434	717	187.53	6.05	0.12
MACS_peak_1661	SL2.50ch01	95477194	95477668	475	88.61	6.37	0.36
MACS_peak_1662	SL2.50ch01	95482110	95482361	252	50.52	5.4	1.64
MACS_peak_1663	SL2.50ch01	95482441	95483002	562	127.73	7.16	0.14
MACS_peak_1664	SL2.50ch01	95521879	95522336	458	57.96	4.56	0.95
MACS_peak_1665	SL2.50ch01	95523936	95524384	449	52.63	4.21	1.46
MACS_peak_1666	SL2.50ch01	95590527	95591220	694	127.76	5.45	0.14
MACS_peak_1667	SL2.50ch01	95609087	95609419	333	77.78	6.85	0.44
MACS_peak_1668	SL2.50ch01	95635207	95635807	601	81.28	4.2	0.4
MACS_peak_1669	SL2.50ch01	95652761	95653216	456	54.65	4.92	1.19
MACS_peak_1670	SL2.50ch01	95653283	95653843	561	161.95	6.73	0.09
MACS_peak_1671	SL2.50ch01	95655273	95656002	730	79.15	4.85	0.42
MACS_peak_1672	SL2.50ch01	95656483	95657111	629	134.64	6.56	0.09
MACS_peak_1673	SL2.50ch01	95661081	95661358	278	58.07	5.65	0.91
MACS_peak_1674	SL2.50ch01	95664372	95665005	634	58.82	3.41	0.87
MACS_peak_1675	SL2.50ch01	95667189	95667758	570	70.8	4.12	0.48
MACS_peak_1676	SL2.50ch01	95683409	95683870	462	57.47	4.2	1.01
MACS_peak_1677	SL2.50ch01	95706446	95706719	274	55.15	5.57	1.12
MACS_peak_1678	SL2.50ch01	95730255	95730626	372	73.44	5.69	0.44
MACS_peak_1679	SL2.50ch01	95731083	95731654	572	74.52	4.01	0.42
MACS_peak_1680	SL2.50ch01	95731897	95732348	452	58.46	4.38	0.9
MACS_peak_1681	SL2.50ch01	95734609	95735113	505	63.9	3.64	0.67
MACS_peak_1682	SL2.50ch01	95735237	95735719	483	54.4	3.93	1.23
MACS_peak_1683	SL2.50ch01	95761190	95761651	462	63.33	4.67	0.66
MACS_peak_1684	SL2.50ch01	95810386	95811008	623	100.42	4.73	0.26
MACS_peak_1685	SL2.50ch01	95811464	95812268	805	61.54	4.55	0.75
MACS_peak_1686	SL2.50ch01	95830208	95830996	789	85.99	4.4	0.37
MACS_peak_1687	SL2.50ch01	95849895	95850312	418	76.65	6.03	0.43
MACS_peak_1688	SL2.50ch01	95868939	95869623	685	84.31	4.58	0.4
MACS_peak_1689	SL2.50ch01	95873649	95874043	395	64.21	4.17	0.65
MACS_peak_1690	SL2.50ch01	95943482	95944522	1041	173.6	6.82	0.1
MACS_peak_1691	SL2.50ch01	95945344	95945811	468	66.62	4.33	0.57
MACS_peak_1692	SL2.50ch01	95975757	95976521	765	197.59	6.5	0.14
MACS_peak_1693	SL2.50ch01	96001075	96001428	354	64.83	4.69	0.65
MACS_peak_1694	SL2.50ch01	96002473	96002835	363	63.41	6.85	0.66
MACS_peak_1695	SL2.50ch01	96004247	96004764	518	87.31	5.57	0.38
MACS_peak_1696	SL2.50ch01	96006126	96006553	428	58.36	4.61	0.9
MACS_peak_1697	SL2.50ch01	96020553	96020931	379	58.87	5.2	0.87
MACS_peak_1698	SL2.50ch01	96021309	96021698	390	72.42	6.21	0.48
MACS_peak_1699	SL2.50ch01	96038573	96039291	719	240.48	7.81	0.23
MACS_peak_1700	SL2.50ch01	96047420	96048156	737	157.94	5.97	0.08
MACS_peak_1701	SL2.50ch01	96142070	96142502	433	55.02	3.6	1.13
MACS_peak_1702	SL2.50ch01	96142506	96143692	1187	70.76	3.47	0.48
MACS_peak_1703	SL2.50ch01	96148719	96149249	531	55.71	4.12	1.09
MACS_peak_1704	SL2.50ch01	96155648	96156094	447	53.82	4.57	1.26
MACS_peak_1705	SL2.50ch01	96161279	96161901	623	153.81	6.61	0.12
MACS_peak_1706	SL2.50ch01	96181083	96181617	535	138.24	5.96	0.1
MACS_peak_1707	SL2.50ch01	96203542	96203911	370	75.57	4.46	0.43
MACS_peak_1708	SL2.50ch01	96207414	96207836	423	65.15	4.11	0.62
MACS_peak_1709	SL2.50ch01	96211780	96212143	364	63.52	4.67	0.66
MACS_peak_1710	SL2.50ch01	96215447	96216432	986	237	5.71	0.22
MACS_peak_1711	SL2.50ch01	96245611	96245882	272	52.75	5.09	1.43
MACS_peak_1712	SL2.50ch01	96246617	96247200	584	99.38	5.39	0.26
MACS_peak_1713	SL2.50ch01	96287521	96288356	836	74.98	4.05	0.43
MACS_peak_1714	SL2.50ch01	96301001	96301680	680	144.45	6.12	0.11
MACS_peak_1715	SL2.50ch01	96302206	96302810	605	55.92	3.79	1.08
MACS_peak_1716	SL2.50ch01	96388708	96389341	634	66.08	5.31	0.59
MACS_peak_1717	SL2.50ch01	96389527	96390430	904	90.02	4.91	0.32
MACS_peak_1718	SL2.50ch01	96398949	96400611	1663	206.32	5.65	0.16
MACS_peak_1719	SL2.50ch01	96403399	96404004	606	93.69	3.6	0.3
MACS_peak_1720	SL2.50ch01	96405853	96406668	816	111.97	5.07	0.22
MACS_peak_1721	SL2.50ch01	96407747	96408325	579	69.23	4.88	0.5
MACS_peak_1722	SL2.50ch01	96418773	96419055	283	52.24	5.02	1.46
MACS_peak_1723	SL2.50ch01	96430435	96430661	227	66.61	8.45	0.57
MACS_peak_1724	SL2.50ch01	96430909	96431348	440	88.56	6.13	0.36
MACS_peak_1725	SL2.50ch01	96494290	96494998	709	203.64	6.81	0.15
MACS_peak_1726	SL2.50ch01	96495689	96496065	377	50.71	5.56	1.59
MACS_peak_1727	SL2.50ch01	96525091	96525868	778	303.18	10.19	0
MACS_peak_1728	SL2.50ch01	96539244	96539837	594	131.14	5.18	0.12
MACS_peak_1729	SL2.50ch01	96545116	96545826	711	62.18	4.75	0.71
MACS_peak_1730	SL2.50ch01	96559423	96560000	578	120.82	5.86	0.15
MACS_peak_1731	SL2.50ch01	96562426	96563157	732	74.06	4.41	0.44
MACS_peak_1732	SL2.50ch01	96585844	96586525	682	94.84	4.93	0.27
MACS_peak_1733	SL2.50ch01	96605366	96606017	652	55.87	3.42	1.09
MACS_peak_1734	SL2.50ch01	96606824	96607127	304	63.25	6.44	0.66
MACS_peak_1735	SL2.50ch01	96612060	96612481	422	67.29	4.28	0.54
MACS_peak_1736	SL2.50ch01	96619251	96620223	973	157.99	4.22	0.08
MACS_peak_1737	SL2.50ch01	96628594	96629530	937	217.17	8.92	0.18
MACS_peak_1738	SL2.50ch01	96658991	96659596	606	83.19	5.49	0.39
MACS_peak_1739	SL2.50ch01	96660298	96660772	475	50.65	4.3	1.6
MACS_peak_1740	SL2.50ch01	96717954	96718635	682	176.11	6.76	0.11
MACS_peak_1741	SL2.50ch01	96718993	96719240	248	58.45	6.75	0.9
MACS_peak_1742	SL2.50ch01	96719266	96720021	756	246.2	8.92	0.13
MACS_peak_1743	SL2.50ch01	96720742	96721467	726	116.66	5.39	0.14
MACS_peak_1744	SL2.50ch01	96721741	96722469	729	122.02	5.94	0.16
MACS_peak_1745	SL2.50ch01	96726724	96727283	560	58.86	4.25	0.87
MACS_peak_1746	SL2.50ch01	96731419	96732220	802	84.24	5.57	0.4
MACS_peak_1747	SL2.50ch01	96748918	96749759	842	161.48	4.95	0.09
MACS_peak_1748	SL2.50ch01	96759283	96759897	615	56.4	3.77	1.08
MACS_peak_1749	SL2.50ch01	96820530	96821612	1083	79.97	3.71	0.43
MACS_peak_1750	SL2.50ch01	96824859	96825319	461	94.09	5.55	0.29
MACS_peak_1751	SL2.50ch01	96836656	96837342	687	136.86	6.02	0.1
MACS_peak_1752	SL2.50ch01	96881821	96882301	481	57.27	4.47	1.04
MACS_peak_1753	SL2.50ch01	96966284	96966935	652	57.89	4.84	0.95
MACS_peak_1754	SL2.50ch01	96968687	96969162	476	78.99	4.78	0.43
MACS_peak_1755	SL2.50ch01	96991621	96991814	194	57.46	5.78	1.01
MACS_peak_1756	SL2.50ch01	97007361	97007934	574	127.11	8.74	0.14
MACS_peak_1757	SL2.50ch01	97037923	97038565	643	74.83	5	0.43
MACS_peak_1758	SL2.50ch01	97045657	97046274	618	107.48	4.38	0.25
MACS_peak_1759	SL2.50ch01	97047908	97048395	488	53.44	3.71	1.3
MACS_peak_1760	SL2.50ch01	97070498	97070991	494	61.6	4	0.74
MACS_peak_1761	SL2.50ch01	97094012	97094453	442	72.4	4.15	0.48
MACS_peak_1762	SL2.50ch01	97096766	97097428	663	79.53	4.22	0.42
MACS_peak_1763	SL2.50ch01	97099190	97100060	871	236.63	7.16	0.22
MACS_peak_1764	SL2.50ch01	97128416	97128743	328	60.34	5.73	0.78
MACS_peak_1765	SL2.50ch01	97139729	97140246	518	116.44	5.08	0.14
MACS_peak_1766	SL2.50ch01	97140602	97141422	821	150.4	5.81	0.11
MACS_peak_1767	SL2.50ch01	97141462	97142286	825	135.23	5.85	0.09
MACS_peak_1768	SL2.50ch01	97142549	97142874	326	63.17	4.78	0.66
MACS_peak_1769	SL2.50ch01	97143470	97143975	506	78.52	4.14	0.44
MACS_peak_1770	SL2.50ch01	97145879	97146419	541	50.13	3.77	1.67
MACS_peak_1771	SL2.50ch01	97147202	97147774	573	58.62	4.18	0.87
MACS_peak_1772	SL2.50ch01	97176227	97176817	591	76.77	4.18	0.43
MACS_peak_1773	SL2.50ch01	97178960	97179979	1020	184.87	4.91	0.12
MACS_peak_1774	SL2.50ch01	97196064	97196938	875	173	5.87	0.1
MACS_peak_1775	SL2.50ch01	97197286	97197981	696	114.56	6.22	0.16
MACS_peak_1776	SL2.50ch01	97212899	97213273	375	50.25	4.64	1.64
MACS_peak_1777	SL2.50ch01	97231152	97231490	339	59.05	5.54	0.86
MACS_peak_1778	SL2.50ch01	97237421	97237994	574	81.31	4.57	0.4
MACS_peak_1779	SL2.50ch01	97251057	97251454	398	83.98	6.51	0.4
MACS_peak_1780	SL2.50ch01	97254463	97254967	505	109.84	6.37	0.26
MACS_peak_1781	SL2.50ch01	97292126	97292478	353	134.76	7.87	0.09
MACS_peak_1782	SL2.50ch01	97292708	97292962	255	65.49	8.11	0.61
MACS_peak_1783	SL2.50ch01	97359464	97360010	547	92.07	5.72	0.31
MACS_peak_1784	SL2.50ch01	97467854	97468585	732	111.98	4	0.22
MACS_peak_1785	SL2.50ch01	97469066	97469831	766	228.08	7.43	0.2
MACS_peak_1786	SL2.50ch01	97522798	97523481	684	99.68	4.78	0.26
MACS_peak_1787	SL2.50ch01	97537620	97538236	617	77.29	4.38	0.43
MACS_peak_1788	SL2.50ch01	97561815	97562190	376	77.2	4.95	0.43
MACS_peak_1789	SL2.50ch01	97563805	97564617	813	84.6	4.21	0.4
MACS_peak_1790	SL2.50ch01	97567670	97568388	719	64.48	4.33	0.65
MACS_peak_1791	SL2.50ch01	97570303	97570765	463	101.41	7.22	0.25
MACS_peak_1792	SL2.50ch01	97578311	97578801	491	56.86	3.39	1.05
MACS_peak_1793	SL2.50ch01	97579803	97580540	738	64.28	3.59	0.65
MACS_peak_1794	SL2.50ch01	97585135	97585947	813	65.59	3.52	0.62
MACS_peak_1795	SL2.50ch01	97591808	97592322	515	67.88	4.21	0.53
MACS_peak_1796	SL2.50ch01	97622667	97623697	1031	136.27	3.96	0.1
MACS_peak_1797	SL2.50ch01	97625945	97626546	602	73.84	5.27	0.44
MACS_peak_1798	SL2.50ch01	97626731	97627474	744	89.89	4.13	0.31
MACS_peak_1799	SL2.50ch01	97627939	97628530	592	104.55	4.17	0.24
MACS_peak_1800	SL2.50ch01	97630228	97630784	557	121.04	5.46	0.15
MACS_peak_1801	SL2.50ch01	97631034	97632023	990	247.39	10.33	0.13
MACS_peak_1802	SL2.50ch01	97632119	97632920	802	290.72	7.73	0
MACS_peak_1803	SL2.50ch01	97634397	97636017	1621	742.42	9.86	0
MACS_peak_1804	SL2.50ch01	97658647	97659848	1202	119.73	3.97	0.15
MACS_peak_1805	SL2.50ch01	97705770	97706138	369	77.49	6.27	0.43
MACS_peak_1806	SL2.50ch01	97718138	97718640	503	50.78	5.18	1.59
MACS_peak_1807	SL2.50ch01	97719023	97719477	455	96.68	7.23	0.28
MACS_peak_1808	SL2.50ch01	97769449	97770116	668	72.74	4.68	0.47
MACS_peak_1809	SL2.50ch01	97786091	97786545	455	54.69	5	1.17
MACS_peak_1810	SL2.50ch01	97788285	97788773	489	54.28	4.72	1.23
MACS_peak_1811	SL2.50ch01	97797273	97797850	578	172.5	8.54	0.1
MACS_peak_1812	SL2.50ch01	97806804	97807215	412	105.33	6.48	0.24
MACS_peak_1813	SL2.50ch01	97819387	97819886	500	62.14	4.23	0.71
MACS_peak_1814	SL2.50ch01	97824362	97824782	421	78.67	5.81	0.44
MACS_peak_1815	SL2.50ch01	97824787	97825445	659	166.84	6.53	0.09
MACS_peak_1816	SL2.50ch01	97828199	97828913	715	122.23	5.7	0.16
MACS_peak_1817	SL2.50ch01	97836698	97837524	827	73.41	3.28	0.44
MACS_peak_1818	SL2.50ch01	97838843	97839342	500	55.69	5.95	1.09
MACS_peak_1819	SL2.50ch01	97843593	97843975	383	71.99	4.89	0.48
MACS_peak_1820	SL2.50ch01	97843983	97844286	304	52.32	4.79	1.45
MACS_peak_1821	SL2.50ch01	97844319	97844902	584	66.8	4.69	0.56
MACS_peak_1822	SL2.50ch01	97879995	97880405	411	71.5	5.57	0.47
MACS_peak_1823	SL2.50ch01	97881269	97881781	513	120.67	6.35	0.15
MACS_peak_1824	SL2.50ch01	97904438	97905532	1095	194.68	5.53	0.14
MACS_peak_1825	SL2.50ch01	97906010	97906527	518	62.03	4.99	0.71
MACS_peak_1826	SL2.50ch01	97907850	97908286	437	120.88	5.84	0.15
MACS_peak_1827	SL2.50ch01	97908726	97909393	668	69.7	5.35	0.5
MACS_peak_1828	SL2.50ch01	97909523	97909915	393	60.65	5.6	0.77
MACS_peak_1829	SL2.50ch01	97910055	97910544	490	152.85	7.41	0.12
MACS_peak_1830	SL2.50ch01	97914754	97915683	930	104.57	4.72	0.24
MACS_peak_1831	SL2.50ch01	97939100	97939683	584	108.02	5.46	0.25
MACS_peak_1832	SL2.50ch01	97975183	97976031	849	83.7	3.95	0.4
MACS_peak_1833	SL2.50ch01	97994304	97994979	676	53.58	3.35	1.28
MACS_peak_1834	SL2.50ch01	97995923	97996628	706	83.86	4.46	0.4
MACS_peak_1835	SL2.50ch01	97997472	97997807	336	59.07	5.77	0.84
MACS_peak_1836	SL2.50ch01	97999805	98000387	583	63.68	4.79	0.66
MACS_peak_1837	SL2.50ch01	98009099	98009758	660	64.48	4.37	0.65
MACS_peak_1838	SL2.50ch01	98051787	98052232	446	82.06	5.1	0.4
MACS_peak_1839	SL2.50ch01	98114494	98115220	727	119.36	6.34	0.15
MACS_peak_1840	SL2.50ch01	98121358	98121906	549	96.26	4.9	0.28
MACS_peak_1841	SL2.50ch01	98184143	98184677	535	66.67	5.11	0.56
MACS_peak_1842	SL2.50ch01	98212274	98212994	721	69.01	4.99	0.49
MACS_peak_1843	SL2.50ch01	98221225	98222384	1160	106.24	4.02	0.25
MACS_peak_1844	SL2.50ch01	98232114	98232418	305	56.12	5.07	1.08
MACS_peak_1845	SL2.50ch01	98369715	98370098	384	57.33	4.11	1.04
MACS_peak_1846	SL2.50ch01	98422756	98423313	558	53.89	3.61	1.25
MACS_peak_1847	SL2.50ch02	2814927	2815197	271	73.37	9.06	0.44
MACS_peak_1848	SL2.50ch02	2816887	2817102	216	81.49	9.63	0.4
MACS_peak_1849	SL2.50ch02	3276963	3277126	164	119.49	23.15	0.15
MACS_peak_1850	SL2.50ch02	3448199	3448347	149	54.83	8.07	1.15
MACS_peak_1851	SL2.50ch02	3552959	3553109	151	54.28	12.91	1.23
MACS_peak_1852	SL2.50ch02	3553138	3553313	176	110.45	20.92	0.24
MACS_peak_1853	SL2.50ch02	3556464	3556746	283	55.2	7.36	1.12
MACS_peak_1854	SL2.50ch02	4359427	4359955	529	308.19	13.66	0
MACS_peak_1855	SL2.50ch02	4686844	4687312	469	133.06	10.4	0.09
MACS_peak_1856	SL2.50ch02	4690546	4690986	441	139.76	7.72	0.1
MACS_peak_1857	SL2.50ch02	4894682	4894974	293	52.12	6.27	1.46
MACS_peak_1858	SL2.50ch02	6085652	6085991	340	54.87	5.05	1.12
MACS_peak_1859	SL2.50ch02	8063213	8063498	286	82.54	8.11	0.39
MACS_peak_1860	SL2.50ch02	9052708	9052896	189	53.83	8.49	1.26
MACS_peak_1861	SL2.50ch02	13029369	13029515	147	63.71	14.53	0.66
MACS_peak_1862	SL2.50ch02	13037613	13037801	189	76.32	12.91	0.42
MACS_peak_1863	SL2.50ch02	13037873	13037996	124	53.72	11.3	1.27
MACS_peak_1864	SL2.50ch02	13784744	13785317	574	61.5	6.51	0.75
MACS_peak_1865	SL2.50ch02	13787118	13787291	174	51.8	7.23	1.48
MACS_peak_1866	SL2.50ch02	14933888	14934260	373	63.66	4.89	0.66
MACS_peak_1867	SL2.50ch02	15081138	15081741	604	104.99	5.31	0.24
MACS_peak_1868	SL2.50ch02	15090622	15090753	132	59.8	14.53	0.83
MACS_peak_1869	SL2.50ch02	15115094	15115260	167	53.12	7.35	1.38
MACS_peak_1870	SL2.50ch02	15116265	15116627	363	65.58	5.2	0.61
MACS_peak_1871	SL2.50ch02	15306217	15306724	508	69.49	3.86	0.5
MACS_peak_1872	SL2.50ch02	15740328	15740649	322	55.03	5.58	1.12
MACS_peak_1873	SL2.50ch02	16561394	16561839	446	61.87	5.52	0.73
MACS_peak_1874	SL2.50ch02	16561877	16562347	471	169.05	8.4	0.1
MACS_peak_1875	SL2.50ch02	17603538	17603611	74	101.38	16.14	0.25
MACS_peak_1876	SL2.50ch02	18634546	18634724	179	54.82	8.21	1.15
MACS_peak_1877	SL2.50ch02	20288335	20288699	365	72.86	5.01	0.47
MACS_peak_1878	SL2.50ch02	20299312	20299732	421	61.35	5.86	0.76
MACS_peak_1879	SL2.50ch02	21256053	21256607	555	159.27	8.5	0.09
MACS_peak_1880	SL2.50ch02	22229694	22230176	483	53.89	3.47	1.25
MACS_peak_1881	SL2.50ch02	22230737	22231498	762	231.6	8.16	0.21
MACS_peak_1882	SL2.50ch02	22237947	22238203	257	58.3	5.73	0.9
MACS_peak_1883	SL2.50ch02	22294607	22295467	861	112.11	4.59	0.22
MACS_peak_1884	SL2.50ch02	22315376	22315802	427	57.89	5.29	0.95
MACS_peak_1885	SL2.50ch02	22426586	22426989	404	50.25	5	1.64
MACS_peak_1886	SL2.50ch02	22491690	22492066	377	57.67	5.57	1
MACS_peak_1887	SL2.50ch02	22721341	22722047	707	98.51	5.54	0.25
MACS_peak_1888	SL2.50ch02	22875264	22875478	215	51.24	6.16	1.5
MACS_peak_1889	SL2.50ch02	22887526	22887803	278	52.1	6.6	1.47
MACS_peak_1890	SL2.50ch02	23194018	23194229	212	73.88	12.05	0.44
MACS_peak_1891	SL2.50ch02	23237555	23237960	406	56.38	4.29	1.08
MACS_peak_1892	SL2.50ch02	23249584	23249982	399	59.2	5.44	0.84
MACS_peak_1893	SL2.50ch02	23495159	23495375	217	54.68	6.17	1.17
MACS_peak_1894	SL2.50ch02	23495494	23496478	985	216.41	6.37	0.18
MACS_peak_1895	SL2.50ch02	23497953	23498888	936	183.83	5.84	0.12
MACS_peak_1896	SL2.50ch02	24190293	24190544	252	94.8	8.67	0.27
MACS_peak_1897	SL2.50ch02	24207769	24208472	704	113.98	5.04	0.16
MACS_peak_1898	SL2.50ch02	24215407	24215975	569	100.84	6.34	0.26
MACS_peak_1899	SL2.50ch02	24255665	24256019	355	59.54	4.19	0.84
MACS_peak_1900	SL2.50ch02	24717447	24718304	858	167.89	6.12	0.1
MACS_peak_1901	SL2.50ch02	24721028	24721668	641	69.68	3.74	0.5
MACS_peak_1902	SL2.50ch02	24783988	24784704	717	128.48	5.99	0.11
MACS_peak_1903	SL2.50ch02	24851238	24851597	360	90.19	7.29	0.32
MACS_peak_1904	SL2.50ch02	24867589	24868370	782	152.05	5.87	0.12
MACS_peak_1905	SL2.50ch02	24868381	24868885	505	66.54	4.5	0.56
MACS_peak_1906	SL2.50ch02	25249436	25249947	512	56.94	4.58	1.05
MACS_peak_1907	SL2.50ch02	25249990	25250329	340	101.04	8.92	0.25
MACS_peak_1908	SL2.50ch02	25284454	25284782	329	57.06	5.87	1.04
MACS_peak_1909	SL2.50ch02	25285270	25285570	301	66.88	5.57	0.56
MACS_peak_1910	SL2.50ch02	25948305	25948936	632	59.93	4.02	0.82
MACS_peak_1911	SL2.50ch02	26616807	26616935	129	52.24	9.68	1.46
MACS_peak_1912	SL2.50ch02	26723540	26724393	854	90.52	4.86	0.32
MACS_peak_1913	SL2.50ch02	26725859	26727387	1529	174.83	6.62	0.11
MACS_peak_1914	SL2.50ch02	26771930	26772573	644	124.86	8	0.16
MACS_peak_1915	SL2.50ch02	26773787	26774697	911	183.95	5.42	0.12
MACS_peak_1916	SL2.50ch02	26778428	26779741	1314	99.53	3.85	0.26
MACS_peak_1917	SL2.50ch02	26789637	26790256	620	130.46	6.08	0.12
MACS_peak_1918	SL2.50ch02	26801160	26802817	1658	320.17	7.06	0
MACS_peak_1919	SL2.50ch02	26922587	26923912	1326	64.43	3.44	0.65
MACS_peak_1920	SL2.50ch02	26990202	26990591	390	70.18	6.83	0.5
MACS_peak_1921	SL2.50ch02	27036870	27037005	136	66.61	9.55	0.57
MACS_peak_1922	SL2.50ch02	27053277	27054183	907	275	5.69	0
MACS_peak_1923	SL2.50ch02	27201080	27201376	297	53.09	6.62	1.38
MACS_peak_1924	SL2.50ch02	27219985	27220295	311	52.27	4.85	1.46
MACS_peak_1925	SL2.50ch02	27220477	27221033	557	131.83	5.72	0.09
MACS_peak_1926	SL2.50ch02	27251784	27252166	383	86.62	6.75	0.37
MACS_peak_1927	SL2.50ch02	27260355	27261110	756	182.19	7.24	0.11
MACS_peak_1928	SL2.50ch02	27483643	27484057	415	50.25	4.63	1.64
MACS_peak_1929	SL2.50ch02	28053495	28054251	757	231.28	8.67	0.21
MACS_peak_1930	SL2.50ch02	28055335	28055801	467	136.3	8.78	0.1
MACS_peak_1931	SL2.50ch02	28128400	28128853	454	73.69	4.9	0.44
MACS_peak_1932	SL2.50ch02	28275353	28275697	345	128.98	11.14	0.12
MACS_peak_1933	SL2.50ch02	28434879	28435013	135	67.57	11.3	0.52
MACS_peak_1934	SL2.50ch02	28551411	28551763	353	53.73	4.12	1.26
MACS_peak_1935	SL2.50ch02	28830424	28830742	319	55.54	5.9	1.08
MACS_peak_1936	SL2.50ch02	28888516	28888826	311	55.03	5.39	1.12
MACS_peak_1937	SL2.50ch02	28917190	28917426	237	56.89	5.78	1.06
MACS_peak_1938	SL2.50ch02	28918152	28918468	317	68.93	6.92	0.49
MACS_peak_1939	SL2.50ch02	29218616	29218720	105	52.16	10.49	1.46
MACS_peak_1940	SL2.50ch02	29255286	29256172	887	173.6	6.2	0.1
MACS_peak_1941	SL2.50ch02	29344213	29344632	420	160.19	12.38	0.09
MACS_peak_1942	SL2.50ch02	29346311	29347392	1082	183.02	5.12	0.12
MACS_peak_1943	SL2.50ch02	29471269	29471685	417	69.96	5.56	0.5
MACS_peak_1944	SL2.50ch02	29483785	29484256	472	126.53	5.95	0.14
MACS_peak_1945	SL2.50ch02	29503171	29503798	628	73.84	5.5	0.44
MACS_peak_1946	SL2.50ch02	29505094	29505493	400	50.98	3.81	1.54
MACS_peak_1947	SL2.50ch02	29505731	29506123	393	54.87	5.84	1.12
MACS_peak_1948	SL2.50ch02	29978981	29979137	157	53.72	9.33	1.26
MACS_peak_1949	SL2.50ch02	30493405	30493899	495	53.13	4.11	1.38
MACS_peak_1950	SL2.50ch02	30526526	30526906	381	70.88	7.08	0.48
MACS_peak_1951	SL2.50ch02	30604271	30604931	661	85.34	3.34	0.39
MACS_peak_1952	SL2.50ch02	30607671	30608377	707	178.04	6.37	0.11
MACS_peak_1953	SL2.50ch02	30702116	30702277	162	60.81	9.59	0.77
MACS_peak_1954	SL2.50ch02	30839438	30839911	474	76.97	4.93	0.43
MACS_peak_1955	SL2.50ch02	30875686	30875919	234	53.09	7.17	1.38
MACS_peak_1956	SL2.50ch02	30946615	30948186	1572	494.97	7.32	0
MACS_peak_1957	SL2.50ch02	30963791	30965004	1214	144.97	4.21	0.11
MACS_peak_1958	SL2.50ch02	30966241	30967308	1068	85.24	4.38	0.39
MACS_peak_1959	SL2.50ch02	30971009	30971948	940	371.03	8.77	0
MACS_peak_1960	SL2.50ch02	31046039	31046660	622	75.88	3.63	0.43
MACS_peak_1961	SL2.50ch02	31191143	31191412	270	56.65	6.02	1.05
MACS_peak_1962	SL2.50ch02	31321953	31322293	341	52.85	6.47	1.42
MACS_peak_1963	SL2.50ch02	31452122	31452444	323	95.82	7.2	0.28
MACS_peak_1964	SL2.50ch02	33551310	33551577	268	56.65	6.83	1.05
MACS_peak_1965	SL2.50ch02	33563081	33563667	587	56.17	3.68	1.08
MACS_peak_1966	SL2.50ch02	33694003	33694680	678	146.93	9.07	0.11
MACS_peak_1967	SL2.50ch02	33711949	33712654	706	128.15	5.69	0.14
MACS_peak_1968	SL2.50ch02	33722564	33722742	179	50.29	8.68	1.65
MACS_peak_1969	SL2.50ch02	33753247	33753840	594	84.45	4.58	0.4
MACS_peak_1970	SL2.50ch02	33833467	33833965	499	70.58	5.01	0.47
MACS_peak_1971	SL2.50ch02	33855210	33855524	315	53.76	4.36	1.26
MACS_peak_1972	SL2.50ch02	33889053	33889487	435	76.56	6.51	0.43
MACS_peak_1973	SL2.50ch02	33949199	33949483	285	61.09	7.43	0.77
MACS_peak_1974	SL2.50ch02	33969975	33970417	443	58.67	6.56	0.88
MACS_peak_1975	SL2.50ch02	33972321	33972593	273	56.99	4.57	1.05
MACS_peak_1976	SL2.50ch02	33986857	33987272	416	115.62	7.64	0.17
MACS_peak_1977	SL2.50ch02	33988696	33988959	264	59.14	4.81	0.84
MACS_peak_1978	SL2.50ch02	34058019	34058419	401	105.68	8.92	0.24
MACS_peak_1979	SL2.50ch02	34064593	34065501	909	263.85	8.36	0
MACS_peak_1980	SL2.50ch02	34074569	34075087	519	140.19	9.46	0.1
MACS_peak_1981	SL2.50ch02	34075442	34076217	776	287.16	7.12	0
MACS_peak_1982	SL2.50ch02	34076269	34079653	3385	329.61	4.27	0
MACS_peak_1983	SL2.50ch02	34087680	34088413	734	136.58	6.54	0.1
MACS_peak_1984	SL2.50ch02	34090636	34091186	551	113.18	7.13	0.16
MACS_peak_1985	SL2.50ch02	34100095	34100385	291	62.61	6.97	0.68
MACS_peak_1986	SL2.50ch02	34101444	34101894	451	149.77	9.55	0.11
MACS_peak_1987	SL2.50ch02	34171629	34172657	1029	340.55	9.02	0
MACS_peak_1988	SL2.50ch02	34174846	34176406	1561	132.56	4.38	0.09
MACS_peak_1989	SL2.50ch02	34176569	34177866	1298	143.2	4.55	0.1
MACS_peak_1990	SL2.50ch02	34216634	34217503	870	105.15	5.42	0.24
MACS_peak_1991	SL2.50ch02	34383622	34384100	479	63.46	4.85	0.66
MACS_peak_1992	SL2.50ch02	34398031	34398602	572	148.65	6.01	0.11
MACS_peak_1993	SL2.50ch02	34419158	34419851	694	94.57	5.18	0.27
MACS_peak_1994	SL2.50ch02	34441458	34441819	362	68.07	5.59	0.52
MACS_peak_1995	SL2.50ch02	34445229	34445485	257	67.08	6.27	0.56
MACS_peak_1996	SL2.50ch02	34609331	34609484	154	54.87	6.27	1.12
MACS_peak_1997	SL2.50ch02	34791995	34792175	181	54.27	7.04	1.23
[truncated: 11,683 more rows]

## Sheet: ChIP_Rep3_peaks
Data S2 SlDof1-binding peaks in three biological replicates of ChIP-seq assay.
SlDof1 binding peaks from ChIP-seq replicate 3 (ChIP Rep. 3)
Peak No.	Chr.	Peak start	Peak end	Peak length	P value (-log10)	Fold enrichment	FDR(%)
MACS_peak_1	SL2.50ch00	3374373	3374606	234	67.77	15.1	0.47
MACS_peak_2	SL2.50ch00	3386785	3386954	170	105.15	22.12	0.1
MACS_peak_3	SL2.50ch00	3923546	3923727	182	70.89	11.06	0.44
MACS_peak_4	SL2.50ch00	3939993	3940230	238	86.44	12.58	0.22
MACS_peak_5	SL2.50ch00	3975092	3975203	112	58.95	10.53	0.78
MACS_peak_6	SL2.50ch00	4040646	4040835	190	55.76	7.02	0.99
MACS_peak_7	SL2.50ch00	4073674	4073904	231	77.86	7.83	0.32
MACS_peak_8	SL2.50ch00	4080918	4081059	142	50.61	11.68	1.32
MACS_peak_9	SL2.50ch00	4082119	4082253	135	53.23	11.91	1.07
MACS_peak_10	SL2.50ch00	4129099	4129342	244	66.24	18.72	0.53
MACS_peak_11	SL2.50ch00	4157542	4157716	175	52.96	5.03	1.12
MACS_peak_12	SL2.50ch00	6405297	6405892	596	185.04	8.17	0.05
MACS_peak_13	SL2.50ch00	6810178	6810615	438	58.47	4.12	0.82
MACS_peak_14	SL2.50ch00	6812719	6813136	418	80.07	5.24	0.26
MACS_peak_15	SL2.50ch00	6847485	6847735	251	55.76	5.9	0.99
MACS_peak_16	SL2.50ch00	6847743	6848429	687	126.57	5.37	0.09
MACS_peak_17	SL2.50ch00	6849145	6850055	911	175.99	6.41	0.04
MACS_peak_18	SL2.50ch00	6938008	6938252	245	61.79	5.87	0.66
MACS_peak_19	SL2.50ch00	6938255	6938593	339	78.67	5.72	0.31
MACS_peak_20	SL2.50ch00	6948551	6948714	164	53.86	8.51	1.03
MACS_peak_21	SL2.50ch00	8589692	8589847	156	109.94	15.1	0.11
MACS_peak_22	SL2.50ch00	8592839	8593038	200	106.82	17.23	0.1
MACS_peak_23	SL2.50ch00	8593247	8593511	265	92.64	11.91	0.13
MACS_peak_24	SL2.50ch00	8756632	8756960	329	58.69	6.07	0.8
MACS_peak_25	SL2.50ch00	8757058	8757805	748	97.39	4.03	0.09
MACS_peak_26	SL2.50ch00	8757813	8758984	1172	121.85	4.35	0.11
MACS_peak_27	SL2.50ch00	8759263	8760840	1578	56.25	3.01	0.94
MACS_peak_28	SL2.50ch00	8770990	8772493	1504	347.11	6.61	0
MACS_peak_29	SL2.50ch00	8775761	8776943	1183	146.2	4.57	0.03
MACS_peak_30	SL2.50ch00	8805053	8806341	1289	128.95	3.83	0.07
MACS_peak_31	SL2.50ch00	8806886	8809531	2646	228.16	4.44	0.08
MACS_peak_32	SL2.50ch00	8810087	8811211	1125	176.08	5.18	0.04
MACS_peak_33	SL2.50ch00	8812271	8813046	776	98.56	5.29	0.09
MACS_peak_34	SL2.50ch00	8813065	8814639	1575	267.12	6.3	0
MACS_peak_35	SL2.50ch00	8816918	8817718	801	59.05	3.68	0.75
MACS_peak_36	SL2.50ch00	8832818	8833481	664	71.41	3.45	0.44
MACS_peak_37	SL2.50ch00	9936715	9936908	194	78.76	9.12	0.31
MACS_peak_38	SL2.50ch00	9943260	9943754	495	102.8	8.72	0.1
MACS_peak_39	SL2.50ch00	10351424	10352116	693	73.66	4.82	0.42
MACS_peak_40	SL2.50ch00	10451831	10452062	232	50.46	12.26	1.34
MACS_peak_41	SL2.50ch00	10459314	10459461	148	58.05	10.21	0.83
MACS_peak_42	SL2.50ch00	10474932	10475182	251	70.51	8.91	0.44
MACS_peak_43	SL2.50ch00	10475195	10475512	318	80.53	8.91	0.26
MACS_peak_44	SL2.50ch00	10475522	10475769	248	62.68	5.83	0.62
MACS_peak_45	SL2.50ch00	11605098	11605291	194	58.14	8.2	0.83
MACS_peak_46	SL2.50ch00	11619357	11619591	235	81.11	10.35	0.25
MACS_peak_47	SL2.50ch00	11619907	11620430	524	94.49	7.83	0.12
MACS_peak_48	SL2.50ch00	11625717	11625918	202	71.31	9.49	0.43
MACS_peak_49	SL2.50ch00	11730937	11731210	274	65.66	12.16	0.55
MACS_peak_50	SL2.50ch00	11893695	11895282	1588	81.49	3.55	0.25
MACS_peak_51	SL2.50ch00	11895568	11898618	3051	101.41	3.76	0.1
MACS_peak_52	SL2.50ch00	12022225	12022459	235	50.26	9.47	1.34
MACS_peak_53	SL2.50ch00	12023796	12024017	222	78.76	9.13	0.31
MACS_peak_54	SL2.50ch00	12024326	12024562	237	72.18	10.21	0.42
MACS_peak_55	SL2.50ch00	12024806	12025068	263	71.61	6.13	0.43
MACS_peak_56	SL2.50ch00	12025204	12025715	512	138.76	11.17	0.03
MACS_peak_57	SL2.50ch00	12055814	12056054	241	89.97	16.78	0.18
MACS_peak_58	SL2.50ch00	12059579	12059745	167	50.46	8.83	1.34
MACS_peak_59	SL2.50ch00	12100996	12101587	592	77.5	3.62	0.33
MACS_peak_60	SL2.50ch00	12106049	12107340	1292	180.64	3.59	0.04
MACS_peak_61	SL2.50ch00	12184315	12184706	392	55.04	5.76	1
MACS_peak_62	SL2.50ch00	12337758	12338159	402	65.66	4.52	0.55
MACS_peak_63	SL2.50ch00	12400708	12401078	371	54.3	4.98	1.03
MACS_peak_64	SL2.50ch00	12430878	12431371	494	61.62	5.5	0.66
MACS_peak_65	SL2.50ch00	12534758	12535328	571	72.42	6.3	0.42
MACS_peak_66	SL2.50ch00	12539224	12539541	318	58.23	7.12	0.82
MACS_peak_67	SL2.50ch00	12733666	12734060	395	56.95	4.12	0.9
MACS_peak_68	SL2.50ch00	12789551	12789715	165	51.76	9.21	1.21
MACS_peak_69	SL2.50ch00	12790725	12791182	458	117.41	8.46	0.12
MACS_peak_70	SL2.50ch00	12791187	12792032	846	234.52	8.13	0
MACS_peak_71	SL2.50ch00	12874146	12874813	668	93.23	5.74	0.11
MACS_peak_72	SL2.50ch00	13314180	13315065	886	402.27	8.81	0
MACS_peak_73	SL2.50ch00	13315074	13315378	305	58.51	5.11	0.82
MACS_peak_74	SL2.50ch00	13329569	13330253	685	111.9	4.99	0.11
MACS_peak_75	SL2.50ch00	13366542	13367012	471	85.06	5.59	0.23
MACS_peak_76	SL2.50ch00	13481610	13482223	614	85.03	4.47	0.23
MACS_peak_77	SL2.50ch00	13482446	13482986	541	123.4	7.2	0.11
MACS_peak_78	SL2.50ch00	13618550	13618677	128	79.53	10.22	0.28
MACS_peak_79	SL2.50ch00	13620602	13621375	774	108.09	4.13	0.11
MACS_peak_80	SL2.50ch00	13625503	13625665	163	62.3	13.61	0.64
MACS_peak_81	SL2.50ch00	13633215	13634601	1387	276.52	6.47	0
MACS_peak_82	SL2.50ch00	13668754	13669256	503	122.66	7.09	0.11
MACS_peak_83	SL2.50ch00	13671257	13671816	560	112.21	5.92	0.11
MACS_peak_84	SL2.50ch00	13740892	13741236	345	54.63	4.86	1.01
MACS_peak_85	SL2.50ch00	13741702	13742272	571	169.97	12.76	0.04
MACS_peak_86	SL2.50ch00	13742322	13742595	274	90	9.74	0.18
MACS_peak_87	SL2.50ch00	13753350	13753579	230	55.09	6	0.99
MACS_peak_88	SL2.50ch00	13754088	13754607	520	124.73	6.4	0.11
MACS_peak_89	SL2.50ch00	13754610	13754864	255	73.46	5.14	0.42
MACS_peak_90	SL2.50ch00	13800077	13800231	155	56.16	10.21	0.96
MACS_peak_91	SL2.50ch00	13897739	13897951	213	51.89	6.01	1.21
MACS_peak_92	SL2.50ch00	13948850	13949078	229	69.83	9.19	0.48
MACS_peak_93	SL2.50ch00	13969175	13969741	567	171.9	6.37	0.04
MACS_peak_94	SL2.50ch00	14089066	14089411	346	60.79	6.85	0.69
MACS_peak_95	SL2.50ch00	14148115	14148542	428	98.03	7.31	0.09
MACS_peak_96	SL2.50ch00	14158920	14159177	258	65.12	5.87	0.58
MACS_peak_97	SL2.50ch00	14389435	14390125	691	161.23	7.58	0.03
MACS_peak_98	SL2.50ch00	14392128	14392987	860	252.63	6.99	0
MACS_peak_99	SL2.50ch00	14411123	14411558	436	95.01	5.93	0.12
MACS_peak_100	SL2.50ch00	14533121	14533883	763	148.62	7.01	0.03
MACS_peak_101	SL2.50ch00	14614911	14615083	173	64.68	16.26	0.58
MACS_peak_102	SL2.50ch00	14839537	14839861	325	63.22	5.45	0.62
MACS_peak_103	SL2.50ch00	14839921	14840684	764	350.8	9.89	0
MACS_peak_104	SL2.50ch00	14841025	14841540	516	153.7	7.23	0.03
MACS_peak_105	SL2.50ch00	14841592	14842171	580	86.85	5.17	0.22
MACS_peak_106	SL2.50ch00	14842611	14843299	689	189.82	10.38	0.05
MACS_peak_107	SL2.50ch00	14858557	14859080	524	124.52	5.91	0.11
MACS_peak_108	SL2.50ch00	15304877	15304972	96	72.95	17.01	0.43
MACS_peak_109	SL2.50ch00	15326116	15326384	269	90.06	7.12	0.18
MACS_peak_110	SL2.50ch00	15636501	15636852	352	62.69	6.2	0.62
MACS_peak_111	SL2.50ch00	15692772	15693500	729	99.91	4.19	0.09
MACS_peak_112	SL2.50ch00	15704863	15705162	300	68.33	6.48	0.48
MACS_peak_113	SL2.50ch00	15737070	15737632	563	123.07	6.61	0.11
MACS_peak_114	SL2.50ch00	15771011	15771418	408	57.2	4.27	0.9
MACS_peak_115	SL2.50ch00	16026162	16026519	358	126.01	7.05	0.09
MACS_peak_116	SL2.50ch00	16120951	16121225	275	50.66	6.27	1.3
MACS_peak_117	SL2.50ch00	16138121	16138522	402	101.32	7.83	0.1
MACS_peak_118	SL2.50ch00	16314772	16315293	522	117.08	6.69	0.12
MACS_peak_119	SL2.50ch00	16418807	16419253	447	101.78	8.89	0.1
MACS_peak_120	SL2.50ch00	16481383	16481938	556	60.8	4.18	0.69
MACS_peak_121	SL2.50ch00	16482082	16482539	458	59.09	5.14	0.75
MACS_peak_122	SL2.50ch00	16482739	16483065	327	60.13	4.89	0.7
MACS_peak_123	SL2.50ch00	16650725	16650961	237	67.95	9.4	0.48
MACS_peak_124	SL2.50ch00	16872635	16873131	497	70.76	4.81	0.44
MACS_peak_125	SL2.50ch00	16878508	16879547	1040	127.95	3.25	0.07
MACS_peak_126	SL2.50ch00	16883347	16884068	722	90.66	5.31	0.15
MACS_peak_127	SL2.50ch00	16884161	16884662	502	65.27	5.48	0.55
MACS_peak_128	SL2.50ch00	16966412	16967447	1036	206.29	7.1	0.06
MACS_peak_129	SL2.50ch00	16967779	16968357	579	101.34	4.35	0.1
MACS_peak_130	SL2.50ch00	16976798	16977649	852	109.16	5.45	0.11
MACS_peak_131	SL2.50ch00	16987475	16987804	330	73.71	4.84	0.42
MACS_peak_132	SL2.50ch00	17077596	17078082	487	55.32	4.81	0.99
MACS_peak_133	SL2.50ch00	17698055	17698483	429	52.99	3.92	1.12
MACS_peak_134	SL2.50ch00	17699499	17700352	854	75.34	4.38	0.39
MACS_peak_135	SL2.50ch00	17870193	17870496	304	64.87	7.34	0.58
MACS_peak_136	SL2.50ch00	17870666	17870980	315	59.06	5.64	0.75
MACS_peak_137	SL2.50ch00	17914382	17915433	1052	326.59	10.89	0
MACS_peak_138	SL2.50ch00	18022389	18023491	1103	165.59	6.23	0.04
MACS_peak_139	SL2.50ch00	18133022	18133187	166	62.37	8.39	0.64
MACS_peak_140	SL2.50ch00	18134129	18134614	486	69.9	3.43	0.47
MACS_peak_141	SL2.50ch00	18134620	18135470	851	68.73	3.81	0.47
MACS_peak_142	SL2.50ch00	18135512	18136358	847	171.27	7.3	0.04
MACS_peak_143	SL2.50ch00	18214586	18215884	1299	455.06	6.71	0
MACS_peak_144	SL2.50ch00	18216051	18216472	422	77.57	5.67	0.31
MACS_peak_145	SL2.50ch00	18259578	18261788	2211	211.22	5.68	0.06
MACS_peak_146	SL2.50ch00	18911337	18911982	646	176.16	6.79	0.04
MACS_peak_147	SL2.50ch00	19020931	19021494	564	99.58	5.61	0.09
MACS_peak_148	SL2.50ch00	19021911	19022755	845	177.73	5.41	0.04
MACS_peak_149	SL2.50ch00	19055279	19055423	145	50.06	10.07	1.36
MACS_peak_150	SL2.50ch00	19056997	19057090	94	71.68	12.15	0.43
MACS_peak_151	SL2.50ch00	19081634	19081841	208	66.91	8.81	0.5
MACS_peak_152	SL2.50ch00	19132805	19132948	144	50.32	8.39	1.34
MACS_peak_153	SL2.50ch00	19294673	19294939	267	62.68	4.39	0.62
MACS_peak_154	SL2.50ch00	19305434	19306019	586	80.5	4.7	0.26
MACS_peak_155	SL2.50ch00	19306125	19307441	1317	195.54	5.53	0.05
MACS_peak_156	SL2.50ch00	19680426	19680781	356	53.3	6.27	1.07
MACS_peak_157	SL2.50ch00	19707532	19707645	114	51.78	8.29	1.21
MACS_peak_158	SL2.50ch00	19790554	19791183	630	172.65	7.4	0.04
MACS_peak_159	SL2.50ch00	19791727	19792685	959	414.21	15.96	0
MACS_peak_160	SL2.50ch00	19976196	19976503	308	86.19	8.95	0.22
MACS_peak_161	SL2.50ch00	19976822	19976954	133	58.95	12.5	0.78
MACS_peak_162	SL2.50ch00	20045598	20046099	502	141.85	5.9	0.03
MACS_peak_163	SL2.50ch00	20055616	20056027	412	98.93	7.64	0.09
MACS_peak_164	SL2.50ch00	20201720	20202470	751	492.24	15	0
MACS_peak_165	SL2.50ch00	20202624	20203123	500	79.07	4.86	0.31
MACS_peak_166	SL2.50ch00	20263702	20264129	428	67.88	5.03	0.47
MACS_peak_167	SL2.50ch00	20431777	20432154	378	85.42	8.88	0.23
MACS_peak_168	SL2.50ch00	20467193	20467903	711	90.25	4.79	0.16
MACS_peak_169	SL2.50ch00	20472028	20472606	579	74.44	4.75	0.39
MACS_peak_170	SL2.50ch00	20546654	20547437	784	139.3	4.79	0.03
MACS_peak_171	SL2.50ch00	20641554	20642332	779	134.76	5.08	0.08
MACS_peak_172	SL2.50ch00	20655802	20656142	341	104.19	13.43	0.1
MACS_peak_173	SL2.50ch00	20679486	20679932	447	92.98	6	0.11
MACS_peak_174	SL2.50ch00	20680604	20681590	987	375.58	7.38	0
MACS_peak_175	SL2.50ch00	20784027	20784443	417	70.62	4.41	0.44
MACS_peak_176	SL2.50ch00	20856321	20856839	519	100.63	7.23	0.1
MACS_peak_177	SL2.50ch00	21193413	21193696	284	93.67	10.01	0.12
MACS_peak_178	SL2.50ch00	21312118	21312554	437	207.63	7.63	0.06
MACS_peak_179	SL2.50ch00	21312622	21313043	422	109.01	6.45	0.11
MACS_peak_180	SL2.50ch00	21325098	21325250	153	56.69	11.91	0.93
MACS_peak_181	SL2.50ch00	21769249	21769710	462	52.99	4.82	1.12
MACS_peak_182	SL2.50ch01	2879	3440	562	58.2	4	0.83
MACS_peak_183	SL2.50ch01	25028	25286	259	70.43	7.73	0.44
MACS_peak_184	SL2.50ch01	44038	44525	488	82.29	4.7	0.25
MACS_peak_185	SL2.50ch01	62258	62707	450	52.38	5.03	1.16
MACS_peak_186	SL2.50ch01	110229	110773	545	70.6	6.12	0.44
MACS_peak_187	SL2.50ch01	114705	115436	732	78.37	3.66	0.31
MACS_peak_188	SL2.50ch01	128966	129498	533	96.29	5.49	0.09
MACS_peak_189	SL2.50ch01	129514	131410	1897	555.23	7.23	0
MACS_peak_190	SL2.50ch01	158834	159812	979	170.11	5.48	0.04
MACS_peak_191	SL2.50ch01	160120	160891	772	225.46	7.85	0.07
MACS_peak_192	SL2.50ch01	162462	163130	669	114.97	5.8	0.12
MACS_peak_193	SL2.50ch01	163816	164445	630	84.15	5.29	0.24
MACS_peak_194	SL2.50ch01	169832	170382	551	53.03	5.01	1.12
MACS_peak_195	SL2.50ch01	173141	174012	872	127.2	5.5	0.09
MACS_peak_196	SL2.50ch01	210988	211915	928	65.78	4.15	0.54
MACS_peak_197	SL2.50ch01	245501	246147	647	100.3	5.39	0.09
MACS_peak_198	SL2.50ch01	266217	266938	722	158.41	6.56	0.03
MACS_peak_199	SL2.50ch01	266958	267726	769	168.98	5.75	0.04
MACS_peak_200	SL2.50ch01	268110	268450	341	96.21	7.4	0.09
MACS_peak_201	SL2.50ch01	270962	271371	410	58.28	4.5	0.82
MACS_peak_202	SL2.50ch01	274228	274844	617	99.07	5	0.09
MACS_peak_203	SL2.50ch01	274903	275789	887	226.15	9.4	0.07
MACS_peak_204	SL2.50ch01	284910	286215	1306	275.91	8.76	0
MACS_peak_205	SL2.50ch01	289297	290232	936	116.09	5.59	0.12
MACS_peak_206	SL2.50ch01	297744	298164	421	113.5	7.42	0.11
MACS_peak_207	SL2.50ch01	298381	298825	445	63.75	4.95	0.59
MACS_peak_208	SL2.50ch01	305291	305809	519	84.15	4.79	0.24
MACS_peak_209	SL2.50ch01	306828	307231	404	72.06	7.05	0.42
MACS_peak_210	SL2.50ch01	312972	313945	974	119.04	4.78	0.12
MACS_peak_211	SL2.50ch01	317302	317790	489	79.61	5.37	0.28
MACS_peak_212	SL2.50ch01	322127	322474	348	63.28	5.41	0.61
MACS_peak_213	SL2.50ch01	322515	323092	578	80.55	5.7	0.26
MACS_peak_214	SL2.50ch01	324911	325657	747	215.3	6.93	0.07
MACS_peak_215	SL2.50ch01	325935	326520	586	214.58	8.95	0.07
MACS_peak_216	SL2.50ch01	327060	327804	745	265.29	9.43	0
MACS_peak_217	SL2.50ch01	392495	393140	646	194.39	6.89	0.05
MACS_peak_218	SL2.50ch01	414993	415576	584	179.77	7.05	0.04
MACS_peak_219	SL2.50ch01	426223	426673	451	218.61	7.66	0.07
MACS_peak_220	SL2.50ch01	436421	437103	683	120.76	5.94	0.1
MACS_peak_221	SL2.50ch01	437681	438288	608	125.55	5.56	0.11
MACS_peak_222	SL2.50ch01	439755	440386	632	50.18	3.21	1.34
MACS_peak_223	SL2.50ch01	471038	471565	528	129.46	6.47	0.07
MACS_peak_224	SL2.50ch01	480215	481101	887	92.55	4.17	0.13
MACS_peak_225	SL2.50ch01	518376	519101	726	161.7	6.71	0.04
MACS_peak_226	SL2.50ch01	524541	524862	322	53.1	5.7	1.09
MACS_peak_227	SL2.50ch01	527594	528371	778	135.01	6.23	0.08
MACS_peak_228	SL2.50ch01	564128	564525	398	55.99	4.11	0.98
MACS_peak_229	SL2.50ch01	599994	600435	442	54.48	4.86	1.03
MACS_peak_230	SL2.50ch01	635485	636204	720	229.94	9.94	0.08
MACS_peak_231	SL2.50ch01	764739	765259	521	260.26	10.71	0
MACS_peak_232	SL2.50ch01	765666	766251	586	63.74	4.24	0.59
MACS_peak_233	SL2.50ch01	775700	776194	495	60.94	4.01	0.69
MACS_peak_234	SL2.50ch01	794617	794899	283	76.36	6.61	0.37
MACS_peak_235	SL2.50ch01	802219	802797	579	168.07	8.42	0.04
MACS_peak_236	SL2.50ch01	817914	818134	221	51.34	6.56	1.23
MACS_peak_237	SL2.50ch01	826709	827531	823	73.26	4.73	0.43
MACS_peak_238	SL2.50ch01	828390	829066	677	107.8	5.62	0.11
MACS_peak_239	SL2.50ch01	829552	830057	506	124.52	5.71	0.11
MACS_peak_240	SL2.50ch01	881868	882296	429	105.23	5.7	0.1
MACS_peak_241	SL2.50ch01	882634	883231	598	127.5	5.87	0.09
MACS_peak_242	SL2.50ch01	893501	893970	470	50.68	4.88	1.3
MACS_peak_243	SL2.50ch01	894794	895397	604	231.63	9.11	0.08
MACS_peak_244	SL2.50ch01	903079	903698	620	113.45	5.22	0.11
MACS_peak_245	SL2.50ch01	908735	909514	780	122.75	5.89	0.11
MACS_peak_246	SL2.50ch01	1019779	1020127	349	75.67	8.42	0.39
MACS_peak_247	SL2.50ch01	1020468	1020833	366	73.12	5.91	0.43
MACS_peak_248	SL2.50ch01	1038879	1040330	1452	577.43	8.1	0
MACS_peak_249	SL2.50ch01	1040361	1041117	757	158.88	7.01	0.03
MACS_peak_250	SL2.50ch01	1045437	1046423	987	117.31	5.77	0.12
MACS_peak_251	SL2.50ch01	1078523	1078965	443	70.08	6.22	0.43
MACS_peak_252	SL2.50ch01	1088291	1089134	844	92.43	5.34	0.13
MACS_peak_253	SL2.50ch01	1098276	1098630	355	80.19	5.77	0.26
MACS_peak_254	SL2.50ch01	1109355	1110302	948	92.58	4.7	0.13
MACS_peak_255	SL2.50ch01	1110389	1110794	406	53.93	5.59	1.03
MACS_peak_256	SL2.50ch01	1113082	1113747	666	118.43	5.13	0.12
MACS_peak_257	SL2.50ch01	1115813	1116509	697	61.42	4.17	0.68
MACS_peak_258	SL2.50ch01	1135652	1136117	466	160.48	8.46	0.03
MACS_peak_259	SL2.50ch01	1176604	1176727	124	51.14	8.87	1.27
MACS_peak_260	SL2.50ch01	1178488	1178644	157	50.97	9.09	1.3
MACS_peak_261	SL2.50ch01	1264951	1265922	972	288.47	9.88	0
MACS_peak_262	SL2.50ch01	1273848	1274354	507	116.99	7.34	0.12
MACS_peak_263	SL2.50ch01	1312968	1313324	357	75.83	5.56	0.38
MACS_peak_264	SL2.50ch01	1313968	1314328	361	56.57	6.26	0.93
MACS_peak_265	SL2.50ch01	1357937	1358307	371	156.97	6.78	0.03
MACS_peak_266	SL2.50ch01	1358309	1358510	202	51.65	5.72	1.21
MACS_peak_267	SL2.50ch01	1361771	1362052	282	66.67	6.53	0.51
MACS_peak_268	SL2.50ch01	1380828	1381282	455	136.75	8.73	0.08
MACS_peak_269	SL2.50ch01	1382503	1383632	1130	283.04	6.49	0
MACS_peak_270	SL2.50ch01	1385281	1386677	1397	267.45	5.93	0
MACS_peak_271	SL2.50ch01	1386949	1387673	725	93.87	3.82	0.12
MACS_peak_272	SL2.50ch01	1389494	1390156	663	59.08	3.37	0.75
MACS_peak_273	SL2.50ch01	1393028	1394314	1287	119.31	5.37	0.1
MACS_peak_274	SL2.50ch01	1394439	1396981	2543	533.88	6.21	0
MACS_peak_275	SL2.50ch01	1397056	1397537	482	65.79	5.26	0.54
MACS_peak_276	SL2.50ch01	1405492	1407079	1588	414.99	8.6	0
MACS_peak_277	SL2.50ch01	1416029	1416192	164	50.72	6.71	1.3
MACS_peak_278	SL2.50ch01	1438912	1439158	247	52.72	6.04	1.14
MACS_peak_279	SL2.50ch01	1462476	1462773	298	57.2	4.91	0.9
MACS_peak_280	SL2.50ch01	1463229	1463530	302	58.23	5.04	0.82
MACS_peak_281	SL2.50ch01	1478343	1479196	854	235.34	8.99	0
MACS_peak_282	SL2.50ch01	1518168	1519077	910	425.8	11.72	0
MACS_peak_283	SL2.50ch01	1519825	1520255	431	54.52	4.22	1.02
MACS_peak_284	SL2.50ch01	1539786	1540406	621	186.97	7.59	0.05
MACS_peak_285	SL2.50ch01	1569369	1569661	293	57.83	6.3	0.86
MACS_peak_286	SL2.50ch01	1575266	1575657	392	81.18	5.87	0.25
MACS_peak_287	SL2.50ch01	1578079	1578513	435	144.92	8.03	0.03
MACS_peak_288	SL2.50ch01	1585192	1585792	601	134.32	5.75	0.08
MACS_peak_289	SL2.50ch01	1593393	1594016	624	307.09	9.09	0
MACS_peak_290	SL2.50ch01	1594045	1594323	279	67.61	4.92	0.48
MACS_peak_291	SL2.50ch01	1601738	1602864	1127	187.23	7.17	0.05
MACS_peak_292	SL2.50ch01	1606613	1606950	338	94.31	5.41	0.12
MACS_peak_293	SL2.50ch01	1609263	1609623	361	104.01	6.97	0.1
MACS_peak_294	SL2.50ch01	1611750	1612243	494	166.08	8.7	0.04
MACS_peak_295	SL2.50ch01	1613797	1614246	450	57.7	3.76	0.88
MACS_peak_296	SL2.50ch01	1621482	1622282	801	188.43	6.27	0.05
MACS_peak_297	SL2.50ch01	1622541	1622837	297	103.95	7.83	0.1
MACS_peak_298	SL2.50ch01	1622857	1623372	516	166.08	6.82	0.04
MACS_peak_299	SL2.50ch01	1625189	1625708	520	90.19	6.51	0.18
MACS_peak_300	SL2.50ch01	1625812	1626829	1018	107.86	4.43	0.11
MACS_peak_301	SL2.50ch01	1628177	1629009	833	102.31	4.27	0.1
MACS_peak_302	SL2.50ch01	1672811	1673495	685	80.22	5.17	0.26
MACS_peak_303	SL2.50ch01	1723146	1723584	439	54.68	4.48	1.01
MACS_peak_304	SL2.50ch01	1724072	1724445	374	60.8	4.57	0.69
MACS_peak_305	SL2.50ch01	1738173	1738699	527	102.19	5.22	0.1
MACS_peak_306	SL2.50ch01	1768934	1769525	592	91.1	4.99	0.15
MACS_peak_307	SL2.50ch01	1771819	1772661	843	156.3	6.6	0.03
MACS_peak_308	SL2.50ch01	1793470	1794160	691	309.45	8.81	0
MACS_peak_309	SL2.50ch01	1794849	1795082	234	80.28	6.99	0.26
MACS_peak_310	SL2.50ch01	1795097	1795921	825	221.71	8.39	0.07
MACS_peak_311	SL2.50ch01	1797195	1797824	630	145.95	6.85	0.03
MACS_peak_312	SL2.50ch01	1801642	1802306	665	128.63	6.64	0.07
MACS_peak_313	SL2.50ch01	1802387	1803034	648	173.62	6.38	0.04
MACS_peak_314	SL2.50ch01	1803065	1803387	323	139.26	7.61	0.03
MACS_peak_315	SL2.50ch01	1840266	1844927	4662	515.25	1.87	0
MACS_peak_316	SL2.50ch01	1845060	1847033	1974	155.2	1.85	0.03
MACS_peak_317	SL2.50ch01	1848153	1854696	6544	55.13	1.45	1
MACS_peak_318	SL2.50ch01	1855028	1855412	385	62.01	1.52	0.63
MACS_peak_319	SL2.50ch01	1855462	1857823	2362	73.91	1.93	0.41
MACS_peak_320	SL2.50ch01	1858353	1859721	1369	90.01	1.82	0.18
MACS_peak_321	SL2.50ch01	1859874	1861097	1224	118.94	2.29	0.12
MACS_peak_322	SL2.50ch01	1861161	1862097	937	107.34	1.98	0.1
MACS_peak_323	SL2.50ch01	1865222	1866877	1656	199.46	1.76	0.05
MACS_peak_324	SL2.50ch01	1867193	1871229	4037	521.62	1.58	0
MACS_peak_325	SL2.50ch01	1871327	1872260	934	139.32	1.46	0.03
MACS_peak_326	SL2.50ch01	1872884	1873497	614	84.54	1.67	0.23
MACS_peak_327	SL2.50ch01	1873549	1874140	592	84.77	1.63	0.23
MACS_peak_328	SL2.50ch01	1875257	1880868	5612	309.11	1.46	0
MACS_peak_329	SL2.50ch01	1882078	1883688	1611	157.98	2.23	0.03
MACS_peak_330	SL2.50ch01	1888291	1888977	687	57.77	2.96	0.87
MACS_peak_331	SL2.50ch01	1892009	1892418	410	59.3	1.71	0.72
MACS_peak_332	SL2.50ch01	1894356	1894817	462	50.6	2.33	1.32
MACS_peak_333	SL2.50ch01	1900481	1901673	1193	131.38	2.01	0.07
MACS_peak_334	SL2.50ch01	1902792	1903255	464	59.02	1.88	0.78
MACS_peak_335	SL2.50ch01	1922915	1923506	592	199.59	7.65	0.05
MACS_peak_336	SL2.50ch01	1928050	1928869	820	53.05	3.45	1.11
MACS_peak_337	SL2.50ch01	2034602	2034961	360	83.57	6.37	0.25
MACS_peak_338	SL2.50ch01	2057240	2057686	447	141.48	9.51	0.03
MACS_peak_339	SL2.50ch01	2063865	2064289	425	127.62	5.99	0.09
MACS_peak_340	SL2.50ch01	2065008	2065399	392	71.48	6.82	0.44
MACS_peak_341	SL2.50ch01	2068819	2069266	448	72.27	5.22	0.42
MACS_peak_342	SL2.50ch01	2071582	2072376	795	219.98	7.47	0.07
MACS_peak_343	SL2.50ch01	2089598	2090150	553	124.16	6.71	0.11
MACS_peak_344	SL2.50ch01	2092580	2093203	624	191.24	6.41	0.05
MACS_peak_345	SL2.50ch01	2094128	2094744	617	227.39	7.54	0.08
MACS_peak_346	SL2.50ch01	2122480	2122828	349	54.3	5.86	1.03
MACS_peak_347	SL2.50ch01	2143878	2144202	325	56.91	6.48	0.91
MACS_peak_348	SL2.50ch01	2145652	2145924	273	55.09	6.41	0.99
MACS_peak_349	SL2.50ch01	2147420	2147899	480	121.16	7.42	0.1
MACS_peak_350	SL2.50ch01	2158764	2159426	663	100.33	4.58	0.09
MACS_peak_351	SL2.50ch01	2166957	2167608	652	145.4	7.66	0.03
MACS_peak_352	SL2.50ch01	2167698	2168131	434	120.64	8.7	0.1
MACS_peak_353	SL2.50ch01	2189273	2189483	211	54.61	5.87	1.01
MACS_peak_354	SL2.50ch01	2190933	2191485	553	103.22	6.27	0.1
MACS_peak_355	SL2.50ch01	2191988	2192743	756	128.04	6.53	0.07
MACS_peak_356	SL2.50ch01	2221925	2222408	484	77.91	4.79	0.32
MACS_peak_357	SL2.50ch01	2227232	2227894	663	134.85	5.34	0.08
MACS_peak_358	SL2.50ch01	2284837	2285189	353	84.69	7.05	0.23
MACS_peak_359	SL2.50ch01	2363753	2364298	546	177.16	7.05	0.04
MACS_peak_360	SL2.50ch01	2396325	2396627	303	55.29	6.47	1
MACS_peak_361	SL2.50ch01	2407677	2407974	298	55.78	6.02	0.99
MACS_peak_362	SL2.50ch01	2518038	2518570	533	90.25	5.27	0.16
MACS_peak_363	SL2.50ch01	2522314	2522563	250	68.16	6.79	0.48
MACS_peak_364	SL2.50ch01	2530249	2530778	530	178.67	8.56	0.04
MACS_peak_365	SL2.50ch01	2540447	2540800	354	50.04	4.75	1.35
MACS_peak_366	SL2.50ch01	2583576	2584015	440	52.69	6.11	1.14
MACS_peak_367	SL2.50ch01	2585403	2585775	373	65.28	5.39	0.55
MACS_peak_368	SL2.50ch01	2617678	2617938	261	54.87	6.91	1
MACS_peak_369	SL2.50ch01	2618243	2618679	437	91.46	6.06	0.15
MACS_peak_370	SL2.50ch01	2664172	2664438	267	74.97	7.05	0.4
MACS_peak_371	SL2.50ch01	2665646	2665963	318	53.68	4.55	1.05
MACS_peak_372	SL2.50ch01	2667036	2667579	544	105.28	6.3	0.1
MACS_peak_373	SL2.50ch01	2678034	2678638	605	84.25	4.7	0.23
MACS_peak_374	SL2.50ch01	2683487	2684260	774	251.29	9.79	0
MACS_peak_375	SL2.50ch01	2716423	2716697	275	64.87	6.27	0.58
MACS_peak_376	SL2.50ch01	2717981	2718467	487	82.18	5.11	0.25
MACS_peak_377	SL2.50ch01	2728401	2728915	515	81.45	5.38	0.25
MACS_peak_378	SL2.50ch01	2730071	2730672	602	87.71	4.45	0.18
MACS_peak_379	SL2.50ch01	2733898	2734321	424	56.34	4.53	0.93
MACS_peak_380	SL2.50ch01	2739848	2740196	349	70.76	6.99	0.44
MACS_peak_381	SL2.50ch01	2752586	2754159	1574	348.63	5.87	0
MACS_peak_382	SL2.50ch01	2754636	2755151	516	50.72	3.8	1.3
MACS_peak_383	SL2.50ch01	2795874	2796572	699	79.77	4.95	0.26
MACS_peak_384	SL2.50ch01	2829033	2829885	853	172.57	5.47	0.04
MACS_peak_385	SL2.50ch01	2843081	2843474	394	65.4	5.42	0.55
MACS_peak_386	SL2.50ch01	2843534	2844033	500	54.91	3.78	1
MACS_peak_387	SL2.50ch01	2872100	2873211	1112	121.93	5.6	0.11
MACS_peak_388	SL2.50ch01	2873221	2875032	1812	330.77	7.83	0
MACS_peak_389	SL2.50ch01	2876452	2877457	1006	280.59	7.74	0
MACS_peak_390	SL2.50ch01	2877924	2878581	658	59.48	3.99	0.72
MACS_peak_391	SL2.50ch01	2878600	2879208	609	53.45	3.87	1.06
MACS_peak_392	SL2.50ch01	2882996	2883549	554	57.33	4.89	0.89
MACS_peak_393	SL2.50ch01	2895521	2895791	271	66.52	6.85	0.53
MACS_peak_394	SL2.50ch01	2897581	2898160	580	145.45	6.27	0.03
MACS_peak_395	SL2.50ch01	2930610	2931306	697	120.41	4.59	0.1
MACS_peak_396	SL2.50ch01	2934610	2935107	498	67.08	4.68	0.51
MACS_peak_397	SL2.50ch01	2965873	2966921	1049	376.15	9.53	0
MACS_peak_398	SL2.50ch01	2967981	2968224	244	51.66	7.18	1.21
MACS_peak_399	SL2.50ch01	2969093	2969397	305	57.59	5.02	0.88
MACS_peak_400	SL2.50ch01	2992648	2993111	464	59.48	4.22	0.72
MACS_peak_401	SL2.50ch01	3083038	3083427	390	73.77	5.42	0.42
MACS_peak_402	SL2.50ch01	3219096	3219274	179	50.59	6.48	1.32
MACS_peak_403	SL2.50ch01	3220074	3220435	362	92.39	6.61	0.13
MACS_peak_404	SL2.50ch01	3223547	3223891	345	70.91	7.1	0.44
MACS_peak_405	SL2.50ch01	3228656	3229161	506	93.05	4.7	0.11
MACS_peak_406	SL2.50ch01	3320275	3320779	505	76.04	6.47	0.38
MACS_peak_407	SL2.50ch01	3321648	3322067	420	95.27	7.89	0.12
MACS_peak_408	SL2.50ch01	3347976	3348577	602	185	7.6	0.05
MACS_peak_409	SL2.50ch01	3441287	3441469	183	52.34	6.85	1.17
MACS_peak_410	SL2.50ch01	3446742	3447243	502	85.59	6.83	0.23
MACS_peak_411	SL2.50ch01	3479957	3480427	471	55.62	4.51	0.98
MACS_peak_412	SL2.50ch01	3502301	3502686	386	70.49	5.44	0.44
MACS_peak_413	SL2.50ch01	3602014	3602274	261	57.97	5.37	0.83
MACS_peak_414	SL2.50ch01	3617706	3618179	474	59.69	4.69	0.71
MACS_peak_415	SL2.50ch01	3631445	3632254	810	178.68	6.83	0.04
MACS_peak_416	SL2.50ch01	3634402	3635282	881	103.78	5.05	0.1
MACS_peak_417	SL2.50ch01	3635991	3636716	726	107.11	5.86	0.1
MACS_peak_418	SL2.50ch01	3637768	3638706	939	201.48	8.46	0.06
MACS_peak_419	SL2.50ch01	3639564	3640111	548	90.82	4.9	0.15
MACS_peak_420	SL2.50ch01	3640881	3641636	756	220.83	9.52	0.07
MACS_peak_421	SL2.50ch01	3641991	3642807	817	124.63	5.71	0.11
MACS_peak_422	SL2.50ch01	3644151	3644636	486	107.39	4.67	0.1
MACS_peak_423	SL2.50ch01	3644792	3646593	1802	328.34	6.51	0
MACS_peak_424	SL2.50ch01	3647210	3647648	439	57.21	4.95	0.9
MACS_peak_425	SL2.50ch01	3666167	3666551	385	105.99	7.95	0.1
MACS_peak_426	SL2.50ch01	3666621	3666910	290	98.71	9.23	0.09
MACS_peak_427	SL2.50ch01	3670768	3671108	341	70.12	6.78	0.43
MACS_peak_428	SL2.50ch01	3681539	3682299	761	93.77	4.92	0.12
MACS_peak_429	SL2.50ch01	3726335	3726481	147	54.55	7.52	1.01
MACS_peak_430	SL2.50ch01	3731422	3731785	364	55.34	5.22	0.99
MACS_peak_431	SL2.50ch01	3778652	3779353	702	147	5.5	0.03
MACS_peak_432	SL2.50ch01	3810091	3810594	504	55.75	5.57	0.99
MACS_peak_433	SL2.50ch01	3993178	3993943	766	170.52	6.88	0.04
MACS_peak_434	SL2.50ch01	4001061	4001338	278	80.32	5.64	0.26
MACS_peak_435	SL2.50ch01	4011628	4012064	437	63.75	5.94	0.59
MACS_peak_436	SL2.50ch01	4022743	4023473	731	159.67	7.43	0.03
MACS_peak_437	SL2.50ch01	4142381	4142692	312	65.6	6.13	0.56
MACS_peak_438	SL2.50ch01	4154462	4155474	1013	317.94	7.4	0
MACS_peak_439	SL2.50ch01	4201751	4202175	425	62.48	4.7	0.62
MACS_peak_440	SL2.50ch01	4204286	4205693	1408	223.69	7.54	0.07
MACS_peak_441	SL2.50ch01	4212349	4212923	575	86.32	6.43	0.22
MACS_peak_442	SL2.50ch01	4214941	4215529	589	159.18	8.2	0.03
MACS_peak_443	SL2.50ch01	4242495	4243099	605	76.03	5.12	0.38
MACS_peak_444	SL2.50ch01	4254878	4255470	593	128.49	6.02	0.07
MACS_peak_445	SL2.50ch01	4266856	4267402	547	163.49	6.53	0.04
MACS_peak_446	SL2.50ch01	4268327	4269137	811	210.1	7.23	0.06
MACS_peak_447	SL2.50ch01	4389150	4389682	533	67.08	5.01	0.51
MACS_peak_448	SL2.50ch01	4392984	4393648	665	123.03	6.3	0.11
MACS_peak_449	SL2.50ch01	4394695	4395360	666	94.13	5.22	0.12
MACS_peak_450	SL2.50ch01	4615715	4616238	524	142.71	7.8	0.03
MACS_peak_451	SL2.50ch01	4618238	4618629	392	60.99	4.98	0.69
MACS_peak_452	SL2.50ch01	4619930	4620195	266	64.52	6.13	0.58
MACS_peak_453	SL2.50ch01	4627383	4627852	470	97.75	8.98	0.09
MACS_peak_454	SL2.50ch01	4656572	4656894	323	120.08	9.26	0.1
MACS_peak_455	SL2.50ch01	4657899	4658459	561	148.51	5.32	0.03
MACS_peak_456	SL2.50ch01	4670744	4671380	637	78.71	3.64	0.31
MACS_peak_457	SL2.50ch01	4678576	4679139	564	166.26	9.94	0.04
MACS_peak_458	SL2.50ch01	4798152	4798938	787	215.82	8.22	0.07
MACS_peak_459	SL2.50ch01	4799621	4800150	530	105.19	5.72	0.1
MACS_peak_460	SL2.50ch01	4860520	4860957	438	94.49	6.15	0.12
MACS_peak_461	SL2.50ch01	4867637	4867881	245	50.86	5.32	1.3
MACS_peak_462	SL2.50ch01	4927907	4928565	659	160.69	8.29	0.03
MACS_peak_463	SL2.50ch01	4938590	4938981	392	71.21	5.96	0.43
MACS_peak_464	SL2.50ch01	4944203	4944831	629	108.62	6.2	0.11
MACS_peak_465	SL2.50ch01	4963440	4964131	692	78.37	4.84	0.31
MACS_peak_466	SL2.50ch01	4965223	4965827	605	62.83	4.13	0.62
MACS_peak_467	SL2.50ch01	4986369	4987311	943	200.38	7.39	0.06
MACS_peak_468	SL2.50ch01	4987322	4987940	619	139.17	6.46	0.03
MACS_peak_469	SL2.50ch01	4988265	4988679	415	62.39	4.58	0.62
MACS_peak_470	SL2.50ch01	4995200	4995465	266	62.96	7.55	0.62
MACS_peak_471	SL2.50ch01	5004144	5004851	708	99.47	5.87	0.09
MACS_peak_472	SL2.50ch01	5004860	5005290	431	110.07	7.45	0.11
MACS_peak_473	SL2.50ch01	5005375	5005707	333	75.23	5.46	0.39
MACS_peak_474	SL2.50ch01	5102344	5102695	352	54.63	4.55	1.01
MACS_peak_475	SL2.50ch01	5161686	5162461	776	154.14	5.52	0.03
MACS_peak_476	SL2.50ch01	5254879	5255503	625	88.46	4.55	0.17
MACS_peak_477	SL2.50ch01	5256107	5256780	674	168.29	7.37	0.04
MACS_peak_478	SL2.50ch01	5270226	5270390	165	78.17	12.37	0.31
MACS_peak_479	SL2.50ch01	5291014	5291297	284	55.29	5.46	1
MACS_peak_480	SL2.50ch01	5308207	5308673	467	199.8	9.75	0.06
MACS_peak_481	SL2.50ch01	5326167	5326676	510	115.18	6.82	0.12
MACS_peak_482	SL2.50ch01	5332041	5332426	386	102.36	5.54	0.1
MACS_peak_483	SL2.50ch01	5332433	5333038	606	111.42	5.73	0.11
MACS_peak_484	SL2.50ch01	5333333	5333810	478	108.89	5.87	0.11
MACS_peak_485	SL2.50ch01	5335224	5336058	835	168.82	5.77	0.04
MACS_peak_486	SL2.50ch01	5337356	5338130	775	132.87	6.79	0.07
MACS_peak_487	SL2.50ch01	5356723	5357049	327	50.6	6.29	1.32
MACS_peak_488	SL2.50ch01	5371055	5371780	726	109.88	4.54	0.11
MACS_peak_489	SL2.50ch01	5375317	5376337	1021	84.77	4.21	0.23
MACS_peak_490	SL2.50ch01	5521800	5522319	520	210.31	9.23	0.06
MACS_peak_491	SL2.50ch01	5645739	5646271	533	160.15	6.88	0.03
MACS_peak_492	SL2.50ch01	5671640	5672420	781	178.15	6.12	0.04
MACS_peak_493	SL2.50ch01	5673800	5674307	508	95.26	5.97	0.12
MACS_peak_494	SL2.50ch01	5788066	5788701	636	96.48	4.81	0.09
MACS_peak_495	SL2.50ch01	5803177	5803584	408	131.25	8.66	0.07
MACS_peak_496	SL2.50ch01	5821105	5821655	551	119.23	5.38	0.1
MACS_peak_497	SL2.50ch01	5908600	5908714	115	50.61	10.81	1.32
MACS_peak_498	SL2.50ch01	6315731	6316449	719	102.52	4.07	0.1
MACS_peak_499	SL2.50ch01	6323819	6324074	256	60.29	5.35	0.7
MACS_peak_500	SL2.50ch01	6378876	6379174	299	50.19	5.72	1.34
MACS_peak_501	SL2.50ch01	6379259	6379616	358	62.48	4.95	0.62
MACS_peak_502	SL2.50ch01	6379742	6380163	422	58.63	3.92	0.81
MACS_peak_503	SL2.50ch01	6601582	6602053	472	58.1	4.62	0.83
MACS_peak_504	SL2.50ch01	6602351	6602788	438	149.71	7.58	0.03
MACS_peak_505	SL2.50ch01	6847464	6848096	633	55.9	4.04	0.98
MACS_peak_506	SL2.50ch01	6850973	6851570	598	80.54	4.89	0.26
MACS_peak_507	SL2.50ch01	7574882	7575295	414	65.47	4.98	0.55
MACS_peak_508	SL2.50ch01	8155677	8156071	395	55.77	4.98	0.99
MACS_peak_509	SL2.50ch01	8697268	8698104	837	130.54	6.43	0.07
MACS_peak_510	SL2.50ch01	8708303	8708779	477	197.28	9.48	0.05
MACS_peak_511	SL2.50ch01	8708917	8709366	450	62.42	4.23	0.62
MACS_peak_512	SL2.50ch01	8722380	8723120	741	153.55	6.71	0.03
MACS_peak_513	SL2.50ch01	9235836	9236285	450	93.45	8.17	0.11
MACS_peak_514	SL2.50ch01	9529827	9530448	622	75.24	4.43	0.39
MACS_peak_515	SL2.50ch01	9532101	9532367	267	56.51	4.95	0.92
MACS_peak_516	SL2.50ch01	9532677	9533674	998	266.59	7.6	0
MACS_peak_517	SL2.50ch01	9533808	9534059	252	52.64	5.18	1.16
MACS_peak_518	SL2.50ch01	9534351	9534969	619	153.9	6.1	0.03
MACS_peak_519	SL2.50ch01	10302577	10303108	532	87.24	5.98	0.22
MACS_peak_520	SL2.50ch01	11140187	11140666	480	120.59	9.23	0.1
MACS_peak_521	SL2.50ch01	11646318	11646537	220	65.6	7.05	0.56
MACS_peak_522	SL2.50ch01	11647738	11648395	658	199.8	8.59	0.06
MACS_peak_523	SL2.50ch01	11806026	11806324	299	63.06	4.86	0.62
MACS_peak_524	SL2.50ch01	11879520	11880075	556	68.24	4.7	0.48
MACS_peak_525	SL2.50ch01	11926271	11926801	531	287.43	11.23	0
MACS_peak_526	SL2.50ch01	13952683	13953023	341	60.98	5.29	0.69
MACS_peak_527	SL2.50ch01	13962661	13963135	475	130.25	9.77	0.07
MACS_peak_528	SL2.50ch01	14074450	14074740	291	97.93	7.83	0.09
MACS_peak_529	SL2.50ch01	14337782	14338624	843	252.33	6.45	0
MACS_peak_530	SL2.50ch01	14338929	14339313	385	77.84	6.03	0.32
MACS_peak_531	SL2.50ch01	14526279	14526578	300	73.12	6.17	0.43
MACS_peak_532	SL2.50ch01	14917746	14918016	271	56.08	6.4	0.97
MACS_peak_533	SL2.50ch01	15413013	15413300	288	52.66	5.41	1.14
MACS_peak_534	SL2.50ch01	15984239	15984374	136	61.56	11.91	0.68
MACS_peak_535	SL2.50ch01	16612216	16612957	742	211.49	7.38	0.06
MACS_peak_536	SL2.50ch01	16864710	16864787	78	93.54	15.31	0.12
MACS_peak_537	SL2.50ch01	17901484	17901753	270	128.17	13.59	0.07
MACS_peak_538	SL2.50ch01	19483580	19483982	403	54.59	4.48	1.01
MACS_peak_539	SL2.50ch01	19484646	19485065	420	80.74	6.71	0.26
MACS_peak_540	SL2.50ch01	19491324	19491630	307	60.29	7.21	0.7
MACS_peak_541	SL2.50ch01	20504021	20504521	501	263.07	8.34	0
MACS_peak_542	SL2.50ch01	20769710	20769892	183	50.46	11.82	1.34
MACS_peak_543	SL2.50ch01	23207248	23207403	156	55.89	11.91	0.98
MACS_peak_544	SL2.50ch01	24127965	24128186	222	51.89	8.35	1.21
MACS_peak_545	SL2.50ch01	24138521	24139063	543	193.47	7.8	0.05
MACS_peak_546	SL2.50ch01	24328048	24328497	450	77.91	6.22	0.32
MACS_peak_547	SL2.50ch01	24332547	24333076	530	50.32	3.98	1.34
MACS_peak_548	SL2.50ch01	24962860	24963306	447	88.2	5.25	0.19
MACS_peak_549	SL2.50ch01	27778863	27779162	300	130.24	11.06	0.07
MACS_peak_550	SL2.50ch01	27872081	27872766	686	174.82	6.57	0.04
MACS_peak_551	SL2.50ch01	29301269	29301643	375	55.21	5.37	1
MACS_peak_552	SL2.50ch01	32777950	32778250	301	73.32	6.36	0.42
MACS_peak_553	SL2.50ch01	32778430	32778712	283	50.29	4.35	1.34
MACS_peak_554	SL2.50ch01	35356365	35356998	634	77.76	3.94	0.32
MACS_peak_555	SL2.50ch01	40834809	40835456	648	142.52	7.83	0.03
MACS_peak_556	SL2.50ch01	41409216	41409700	485	71.58	5.11	0.44
MACS_peak_557	SL2.50ch01	42501229	42501678	450	169.81	8.13	0.04
MACS_peak_558	SL2.50ch01	42508392	42509122	731	76.42	3.44	0.38
MACS_peak_559	SL2.50ch01	42521952	42522155	204	53.61	7.83	1.07
MACS_peak_560	SL2.50ch01	42526893	42528190	1298	197.66	5.38	0.05
MACS_peak_561	SL2.50ch01	42528616	42530116	1501	354.25	7.67	0
MACS_peak_562	SL2.50ch01	43253856	43254406	551	75.82	4.7	0.38
MACS_peak_563	SL2.50ch01	43308052	43308453	402	83.98	6.88	0.24
MACS_peak_564	SL2.50ch01	43309444	43309791	348	65.24	7.23	0.55
MACS_peak_565	SL2.50ch01	44055085	44055278	194	54.41	9.89	1.03
MACS_peak_566	SL2.50ch01	44328965	44329506	542	166.08	7.96	0.04
MACS_peak_567	SL2.50ch01	46752797	46753234	438	87.49	5.79	0.2
MACS_peak_568	SL2.50ch01	46774084	46774491	408	90.11	8.1	0.18
MACS_peak_569	SL2.50ch01	47361863	47362167	305	67.02	7.29	0.51
MACS_peak_570	SL2.50ch01	50739208	50739479	272	92.8	15.34	0.13
MACS_peak_571	SL2.50ch01	50753041	50753301	261	53.3	11.24	1.07
MACS_peak_572	SL2.50ch01	50758199	50758323	125	56.13	10.21	0.97
MACS_peak_573	SL2.50ch01	53635838	53636066	229	53.71	6.28	1.06
MACS_peak_574	SL2.50ch01	53651672	53652227	556	308.23	11.2	0
MACS_peak_575	SL2.50ch01	54884800	54885222	423	110.33	6.43	0.11
MACS_peak_576	SL2.50ch01	54997650	54997914	265	50.93	5.31	1.3
MACS_peak_577	SL2.50ch01	55701738	55702467	730	249.46	7.64	0
MACS_peak_578	SL2.50ch01	55776010	55776287	278	67.38	5.6	0.49
MACS_peak_579	SL2.50ch01	56991022	56991406	385	51.56	4.87	1.21
MACS_peak_580	SL2.50ch01	57178130	57178446	317	55.99	6.88	0.98
MACS_peak_581	SL2.50ch01	57184234	57184858	625	51.5	3.94	1.22
MACS_peak_582	SL2.50ch01	57865069	57865965	897	284.27	7.48	0
MACS_peak_583	SL2.50ch01	57897884	57898437	554	77.47	4.09	0.33
MACS_peak_584	SL2.50ch01	58312430	58312885	456	88.2	5.89	0.19
MACS_peak_585	SL2.50ch01	59170237	59170691	455	107.09	7.48	0.1
MACS_peak_586	SL2.50ch01	60992556	60993105	550	172.92	8.61	0.04
MACS_peak_587	SL2.50ch01	61262454	61262798	345	63.22	5.21	0.62
MACS_peak_588	SL2.50ch01	61454309	61454647	339	76.21	5.64	0.37
MACS_peak_589	SL2.50ch01	62802543	62803105	563	86.32	5.04	0.22
MACS_peak_590	SL2.50ch01	62804218	62804758	541	88.09	5.72	0.19
MACS_peak_591	SL2.50ch01	62811785	62812089	305	53.97	4.82	1.03
MACS_peak_592	SL2.50ch01	64272732	64273587	856	220.53	6.99	0.07
MACS_peak_593	SL2.50ch01	64313659	64314079	421	85.02	6.59	0.23
MACS_peak_594	SL2.50ch01	64321028	64321613	586	97.93	6.63	0.09
MACS_peak_595	SL2.50ch01	64945418	64945875	458	121.58	7.83	0.11
MACS_peak_596	SL2.50ch01	64961687	64961998	312	52.79	4.4	1.12
MACS_peak_597	SL2.50ch01	65144924	65145127	204	65.82	7.99	0.54
MACS_peak_598	SL2.50ch01	65851217	65851741	525	113.69	5.29	0.11
MACS_peak_599	SL2.50ch01	65854976	65855720	745	121.81	4.58	0.11
MACS_peak_600	SL2.50ch01	67385094	67385954	861	227.11	6.89	0.08
MACS_peak_601	SL2.50ch01	67386276	67386766	491	102.74	6.15	0.1
MACS_peak_602	SL2.50ch01	67458728	67459272	545	89.39	6.23	0.18
MACS_peak_603	SL2.50ch01	68042027	68042207	181	71.58	6.41	0.44
MACS_peak_604	SL2.50ch01	68151368	68151585	218	59.65	6.83	0.71
MACS_peak_605	SL2.50ch01	68550161	68550457	297	61.47	5.98	0.68
MACS_peak_606	SL2.50ch01	68774100	68774434	335	57.03	5.77	0.9
MACS_peak_607	SL2.50ch01	68835077	68835850	774	155.11	6.39	0.03
MACS_peak_608	SL2.50ch01	68877082	68877471	390	71.21	4.31	0.43
MACS_peak_609	SL2.50ch01	69192022	69192173	152	56.96	10.21	0.9
MACS_peak_610	SL2.50ch01	69259724	69260118	395	124.51	7.23	0.11
MACS_peak_611	SL2.50ch01	69299843	69300092	250	78.76	10.28	0.31
MACS_peak_612	SL2.50ch01	69301086	69301269	184	52.49	10.44	1.16
MACS_peak_613	SL2.50ch01	69321876	69322252	377	61.79	4.84	0.66
MACS_peak_614	SL2.50ch01	69635172	69635847	676	193.61	7.44	0.05
MACS_peak_615	SL2.50ch01	69637572	69638202	631	86.07	5.39	0.22
MACS_peak_616	SL2.50ch01	69828401	69828914	514	60.94	4.16	0.69
MACS_peak_617	SL2.50ch01	69829527	69830057	531	67.96	4.73	0.48
MACS_peak_618	SL2.50ch01	69832198	69833027	830	68.22	4.05	0.48
MACS_peak_619	SL2.50ch01	69834953	69835339	387	72.68	5.31	0.42
MACS_peak_620	SL2.50ch01	71184157	71184550	394	99.65	8.1	0.09
MACS_peak_621	SL2.50ch01	71188577	71188982	406	61.39	5.09	0.68
MACS_peak_622	SL2.50ch01	71808362	71809456	1095	100.85	4.06	0.1
MACS_peak_623	SL2.50ch01	71809747	71810970	1224	107.64	4.42	0.11
MACS_peak_624	SL2.50ch01	71837023	71837204	182	55.57	11.42	0.98
MACS_peak_625	SL2.50ch01	72113991	72114418	428	151.68	10.77	0.03
MACS_peak_626	SL2.50ch01	72333253	72333750	498	153.87	6.05	0.03
MACS_peak_627	SL2.50ch01	72355794	72356213	420	57.07	5.16	0.9
MACS_peak_628	SL2.50ch01	72357538	72358003	466	50.08	4.07	1.34
MACS_peak_629	SL2.50ch01	72762147	72762697	551	91.02	5.26	0.15
MACS_peak_630	SL2.50ch01	72781583	72781977	395	60.57	5.71	0.69
MACS_peak_631	SL2.50ch01	72782154	72782992	839	165.12	5.11	0.04
MACS_peak_632	SL2.50ch01	72783898	72784544	647	111.74	5.96	0.11
MACS_peak_633	SL2.50ch01	72788313	72788858	546	93.46	5.32	0.11
MACS_peak_634	SL2.50ch01	73355574	73356218	645	95.26	5.25	0.12
MACS_peak_635	SL2.50ch01	74323383	74324090	708	69.95	5.62	0.47
MACS_peak_636	SL2.50ch01	74327632	74328119	488	109.67	6.04	0.11
MACS_peak_637	SL2.50ch01	74334836	74335053	218	50.37	6.71	1.33
MACS_peak_638	SL2.50ch01	74365017	74365727	711	100.08	4.89	0.09
MACS_peak_639	SL2.50ch01	74402143	74402584	442	124.58	7.14	0.11
MACS_peak_640	SL2.50ch01	74403470	74403946	477	56.95	4.36	0.9
MACS_peak_641	SL2.50ch01	74594312	74594455	144	50.73	8.29	1.3
MACS_peak_642	SL2.50ch01	74623870	74624465	596	64.75	4.42	0.58
MACS_peak_643	SL2.50ch01	74647716	74648719	1004	265.72	7.31	0
MACS_peak_644	SL2.50ch01	74765462	74765914	453	103.43	6.82	0.1
MACS_peak_645	SL2.50ch01	74769702	74769940	239	81.69	11.75	0.25
MACS_peak_646	SL2.50ch01	74787727	74788281	555	87.73	7.05	0.18
MACS_peak_647	SL2.50ch01	74873688	74874515	828	57.55	3.48	0.89
MACS_peak_648	SL2.50ch01	74904303	74904772	470	80.71	4.24	0.26
MACS_peak_649	SL2.50ch01	74907875	74908712	838	192.91	5.77	0.05
MACS_peak_650	SL2.50ch01	74911228	74911715	488	113.25	6.17	0.11
MACS_peak_651	SL2.50ch01	74941670	74942256	587	63.5	4.24	0.6
MACS_peak_652	SL2.50ch01	75119351	75119701	351	64.58	6.33	0.58
MACS_peak_653	SL2.50ch01	75121308	75121806	499	139.73	10.42	0.03
MACS_peak_654	SL2.50ch01	75209941	75210331	391	59.57	4.58	0.72
MACS_peak_655	SL2.50ch01	75305436	75306121	686	95.75	5.51	0.1
MACS_peak_656	SL2.50ch01	75338721	75340034	1314	228.8	6.62	0.08
MACS_peak_657	SL2.50ch01	75403357	75404037	681	85.77	4.32	0.23
MACS_peak_658	SL2.50ch01	75404251	75404548	298	60.57	5.39	0.69
MACS_peak_659	SL2.50ch01	75426200	75426777	578	81.25	5.59	0.25
MACS_peak_660	SL2.50ch01	75433116	75433609	494	104.03	5.87	0.1
MACS_peak_661	SL2.50ch01	75434566	75435120	555	69.89	6.28	0.47
MACS_peak_662	SL2.50ch01	75436721	75437458	738	151.73	7.62	0.03
MACS_peak_663	SL2.50ch01	75471837	75472370	534	92.23	6.72	0.13
MACS_peak_664	SL2.50ch01	75508035	75508739	705	96.94	5.5	0.09
MACS_peak_665	SL2.50ch01	75694825	75695324	500	73.31	4.41	0.42
MACS_peak_666	SL2.50ch01	75718600	75719276	677	149.31	5.03	0.03
MACS_peak_667	SL2.50ch01	75779674	75780160	487	65.09	6.99	0.58
MACS_peak_668	SL2.50ch01	75796045	75796740	696	296.23	11.54	0
MACS_peak_669	SL2.50ch01	75798810	75799440	631	179.26	6.65	0.04
MACS_peak_670	SL2.50ch01	75801210	75801574	365	65.88	6.29	0.54
MACS_peak_671	SL2.50ch01	75803537	75804094	558	95.26	5.04	0.12
MACS_peak_672	SL2.50ch01	75818964	75819497	534	97.93	6.97	0.09
MACS_peak_673	SL2.50ch01	75848643	75849401	759	74.77	4.29	0.4
MACS_peak_674	SL2.50ch01	75888944	75889878	935	146.69	5.73	0.03
MACS_peak_675	SL2.50ch01	76271368	76271825	458	53.62	3.59	1.07
MACS_peak_676	SL2.50ch01	76306937	76307493	557	104.47	5.87	0.1
MACS_peak_677	SL2.50ch01	76320839	76321114	276	79.46	5.87	0.28
MACS_peak_678	SL2.50ch01	76370210	76370521	312	71.2	5.7	0.43
MACS_peak_679	SL2.50ch01	76379161	76379657	497	105.48	5.27	0.1
MACS_peak_680	SL2.50ch01	76401015	76401614	600	63.59	4.23	0.59
MACS_peak_681	SL2.50ch01	76439432	76439792	361	64.91	4.23	0.58
MACS_peak_682	SL2.50ch01	76460652	76461019	368	77.8	7.03	0.32
MACS_peak_683	SL2.50ch01	76552702	76553833	1132	372.73	5.96	0
MACS_peak_684	SL2.50ch01	76556555	76558490	1936	319.26	5.46	0
MACS_peak_685	SL2.50ch01	76559648	76561038	1391	217.77	5.87	0.07
MACS_peak_686	SL2.50ch01	76564144	76564619	476	51.3	4.38	1.23
MACS_peak_687	SL2.50ch01	76577035	76577347	313	51.81	5.68	1.21
MACS_peak_688	SL2.50ch01	76579561	76580418	858	107.35	5.02	0.1
MACS_peak_689	SL2.50ch01	76648593	76649095	503	89.98	4.7	0.18
MACS_peak_690	SL2.50ch01	76649449	76650126	678	132.5	5.84	0.07
MACS_peak_691	SL2.50ch01	76682618	76682915	298	67.25	6.53	0.49
MACS_peak_692	SL2.50ch01	76683121	76683730	610	58.2	5.21	0.83
MACS_peak_693	SL2.50ch01	76688301	76689114	814	51.46	3.67	1.22
MACS_peak_694	SL2.50ch01	76690875	76691636	762	92.82	3.95	0.13
MACS_peak_695	SL2.50ch01	76723804	76724000	197	70.97	9.14	0.43
MACS_peak_696	SL2.50ch01	76728789	76729074	286	50.62	5.22	1.32
MACS_peak_697	SL2.50ch01	76786342	76786738	397	89.05	8.59	0.18
MACS_peak_698	SL2.50ch01	76848958	76849394	437	55.73	4.32	0.99
MACS_peak_699	SL2.50ch01	76851655	76852180	526	61.73	3.97	0.66
MACS_peak_700	SL2.50ch01	76858390	76858956	567	88.16	5.23	0.19
MACS_peak_701	SL2.50ch01	76873562	76873961	400	57.35	4.79	0.89
MACS_peak_702	SL2.50ch01	76874594	76875554	961	240.23	6.79	0
MACS_peak_703	SL2.50ch01	76877169	76877887	719	233.45	7.12	0
MACS_peak_704	SL2.50ch01	76881909	76882664	756	163.63	7.61	0.04
MACS_peak_705	SL2.50ch01	76885597	76887480	1884	508.61	6.71	0
MACS_peak_706	SL2.50ch01	76889597	76889937	341	50.04	4.58	1.35
MACS_peak_707	SL2.50ch01	76917084	76917389	306	58.28	5.5	0.82
MACS_peak_708	SL2.50ch01	76924275	76924848	574	61.26	4.48	0.68
MACS_peak_709	SL2.50ch01	76940766	76941694	929	291.09	9.53	0
MACS_peak_710	SL2.50ch01	77049863	77050298	436	95.45	8.22	0.12
MACS_peak_711	SL2.50ch01	77051527	77052303	777	54.06	3.92	1.03
MACS_peak_712	SL2.50ch01	77054562	77055040	479	56.95	5	0.9
MACS_peak_713	SL2.50ch01	77056628	77057021	394	52.45	4.81	1.16
MACS_peak_714	SL2.50ch01	77069371	77069807	437	57.39	4.01	0.89
MACS_peak_715	SL2.50ch01	77090220	77090888	669	70.26	4.15	0.44
MACS_peak_716	SL2.50ch01	77202628	77203842	1215	79.16	3.92	0.31
MACS_peak_717	SL2.50ch01	77203990	77204805	816	228.62	5.61	0.08
MACS_peak_718	SL2.50ch01	77207486	77208193	708	125.68	4.52	0.11
MACS_peak_719	SL2.50ch01	77209846	77210420	575	97.76	5.03	0.09
MACS_peak_720	SL2.50ch01	77210530	77212166	1637	372.77	7.99	0
MACS_peak_721	SL2.50ch01	77213237	77213852	616	218.82	7.58	0.07
MACS_peak_722	SL2.50ch01	77215157	77215452	296	54.96	5.37	1
MACS_peak_723	SL2.50ch01	77218789	77218905	117	64.55	10.27	0.58
MACS_peak_724	SL2.50ch01	77223385	77223777	393	108.1	7.83	0.11
MACS_peak_725	SL2.50ch01	77223913	77224375	463	157.89	7.29	0.03
MACS_peak_726	SL2.50ch01	77226286	77227004	719	166.12	5.76	0.04
MACS_peak_727	SL2.50ch01	77240653	77241380	728	140.92	5.38	0.03
MACS_peak_728	SL2.50ch01	77243749	77244547	799	186.96	6.94	0.05
MACS_peak_729	SL2.50ch01	77274644	77275186	543	81.29	5	0.25
MACS_peak_730	SL2.50ch01	77301619	77302473	855	140.71	5.62	0.03
MACS_peak_731	SL2.50ch01	77364151	77364738	588	58.2	4.19	0.83
MACS_peak_732	SL2.50ch01	77403515	77404202	688	77.91	4.68	0.32
MACS_peak_733	SL2.50ch01	77405812	77406181	370	90.37	5.89	0.16
MACS_peak_734	SL2.50ch01	77407786	77408312	527	148.14	9.4	0.03
MACS_peak_735	SL2.50ch01	77550082	77550581	500	56.34	5.34	0.93
MACS_peak_736	SL2.50ch01	77599433	77599997	565	62.77	4.52	0.63
MACS_peak_737	SL2.50ch01	77605562	77606119	558	53.03	3.81	1.12
MACS_peak_738	SL2.50ch01	77620644	77620879	236	68.97	5.53	0.47
MACS_peak_739	SL2.50ch01	77704200	77705363	1164	103.99	4.35	0.1
MACS_peak_740	SL2.50ch01	77716705	77717182	478	56.09	5.56	0.97
MACS_peak_741	SL2.50ch01	77736682	77737634	953	69.98	4.55	0.45
MACS_peak_742	SL2.50ch01	78157086	78157523	438	63.97	4.7	0.59
MACS_peak_743	SL2.50ch01	78212533	78213263	731	65.64	3.68	0.55
MACS_peak_744	SL2.50ch01	78261633	78262498	866	150.68	5.53	0.03
MACS_peak_745	SL2.50ch01	78269347	78269553	207	86.44	9.73	0.22
MACS_peak_746	SL2.50ch01	78283739	78284978	1240	231.7	6.77	0.08
MACS_peak_747	SL2.50ch01	78321015	78321526	512	73.66	4.01	0.42
MACS_peak_748	SL2.50ch01	78349468	78350074	607	56.54	3.57	0.93
MACS_peak_749	SL2.50ch01	78353703	78354434	732	79.71	5.91	0.27
MACS_peak_750	SL2.50ch01	78367451	78367871	421	75.47	4.79	0.39
MACS_peak_751	SL2.50ch01	78381875	78382244	370	82.81	5.87	0.26
MACS_peak_752	SL2.50ch01	78482911	78483542	632	50.83	3.8	1.3
MACS_peak_753	SL2.50ch01	78483855	78484219	365	73.12	5.9	0.43
MACS_peak_754	SL2.50ch01	78485070	78485393	324	55.73	4.81	0.99
MACS_peak_755	SL2.50ch01	78490637	78490983	347	52.72	5.01	1.14
MACS_peak_756	SL2.50ch01	78492437	78493033	597	303.38	8.63	0
MACS_peak_757	SL2.50ch01	78494519	78494881	363	56.48	5.28	0.92
MACS_peak_758	SL2.50ch01	78519543	78520427	885	52.71	3.32	1.14
MACS_peak_759	SL2.50ch01	78594276	78594762	487	114.78	6.58	0.12
MACS_peak_760	SL2.50ch01	78595485	78596010	526	75.92	4.73	0.38
MACS_peak_761	SL2.50ch01	78596614	78597206	593	140.24	6.33	0.03
MACS_peak_762	SL2.50ch01	78597295	78597604	310	54.52	6.05	1.02
MACS_peak_763	SL2.50ch01	78597901	78598518	618	132.46	4.05	0.07
MACS_peak_764	SL2.50ch01	78602461	78602901	441	59.88	5.46	0.71
MACS_peak_765	SL2.50ch01	78605056	78605354	299	68.55	5.27	0.47
MACS_peak_766	SL2.50ch01	78660398	78660904	507	90.54	5.17	0.15
MACS_peak_767	SL2.50ch01	78663589	78664132	544	114.87	5.11	0.12
MACS_peak_768	SL2.50ch01	78665966	78666788	823	107.9	5.21	0.11
MACS_peak_769	SL2.50ch01	78672772	78673131	360	62.01	4.89	0.63
MACS_peak_770	SL2.50ch01	78702574	78703228	655	105.58	4.84	0.1
MACS_peak_771	SL2.50ch01	78708178	78708434	257	57.45	6.15	0.89
MACS_peak_772	SL2.50ch01	78708436	78709233	798	127.17	4.75	0.09
MACS_peak_773	SL2.50ch01	78709322	78710627	1306	290.43	6.04	0
MACS_peak_774	SL2.50ch01	78731137	78731816	680	251.26	10.28	0
MACS_peak_775	SL2.50ch01	78742279	78742685	407	80.39	6.75	0.26
MACS_peak_776	SL2.50ch01	78748878	78749315	438	94.3	6.02	0.12
MACS_peak_777	SL2.50ch01	78767564	78767903	340	54.41	6.12	1.03
MACS_peak_778	SL2.50ch01	78769279	78769745	467	126.4	8.26	0.09
MACS_peak_779	SL2.50ch01	78772785	78773223	439	72.03	5.22	0.42
MACS_peak_780	SL2.50ch01	78785033	78785624	592	57.51	4.32	0.89
MACS_peak_781	SL2.50ch01	78840839	78841551	713	166.83	6.17	0.04
MACS_peak_782	SL2.50ch01	78858496	78858801	306	57.59	5.75	0.88
MACS_peak_783	SL2.50ch01	78866872	78867505	634	163.86	6.16	0.04
MACS_peak_784	SL2.50ch01	78872077	78872472	396	87.68	6.2	0.18
MACS_peak_785	SL2.50ch01	78939624	78939984	361	105.1	5.99	0.1
MACS_peak_786	SL2.50ch01	78940557	78941477	921	164.78	6.74	0.04
MACS_peak_787	SL2.50ch01	78963825	78964550	726	75.09	4.65	0.39
MACS_peak_788	SL2.50ch01	78991789	78992648	860	195.78	6.33	0.05
MACS_peak_789	SL2.50ch01	79008062	79008929	868	246.58	7.81	0
MACS_peak_790	SL2.50ch01	79013730	79014314	585	57.21	3.85	0.9
MACS_peak_791	SL2.50ch01	79020458	79020738	281	66.96	7.15	0.5
MACS_peak_792	SL2.50ch01	79025489	79026336	848	67.97	5.31	0.48
MACS_peak_793	SL2.50ch01	79029995	79030980	986	191.11	6.42	0.05
MACS_peak_794	SL2.50ch01	79031068	79033413	2346	737.54	9.1	0
MACS_peak_795	SL2.50ch01	79044285	79045088	804	257.2	6.96	0
MACS_peak_796	SL2.50ch01	79050705	79050985	281	54.41	5.48	1.03
MACS_peak_797	SL2.50ch01	79052206	79052531	326	52.9	6.35	1.12
MACS_peak_798	SL2.50ch01	79090494	79091579	1086	139.15	4.89	0.03
MACS_peak_799	SL2.50ch01	79097193	79097652	460	117.08	5.4	0.12
MACS_peak_800	SL2.50ch01	79101014	79101631	618	90.35	4.95	0.16
MACS_peak_801	SL2.50ch01	79132856	79133439	584	127.62	7.55	0.09
MACS_peak_802	SL2.50ch01	79148908	79149631	724	182.36	8.08	0.05
MACS_peak_803	SL2.50ch01	79179816	79180329	514	70.76	4.97	0.44
MACS_peak_804	SL2.50ch01	79213864	79214501	638	80.12	4.23	0.26
MACS_peak_805	SL2.50ch01	79216458	79216742	285	50.82	5.59	1.3
MACS_peak_806	SL2.50ch01	79220154	79220713	560	107.56	6.35	0.11
MACS_peak_807	SL2.50ch01	79220990	79221419	430	62.48	5.35	0.62
MACS_peak_808	SL2.50ch01	79224702	79225435	734	117.98	6.5	0.12
MACS_peak_809	SL2.50ch01	79225661	79226035	375	67.61	5.14	0.48
MACS_peak_810	SL2.50ch01	79255977	79256316	340	134.38	8.17	0.08
MACS_peak_811	SL2.50ch01	79273537	79274121	585	75.64	7.23	0.39
MACS_peak_812	SL2.50ch01	79279240	79279494	255	50.06	6.66	1.36
MACS_peak_813	SL2.50ch01	79285841	79286251	411	65.15	5.52	0.58
MACS_peak_814	SL2.50ch01	79334645	79335230	586	94.61	3.84	0.12
MACS_peak_815	SL2.50ch01	79347425	79347944	520	96.07	6.53	0.09
MACS_peak_816	SL2.50ch01	79348215	79348488	274	60.1	7.68	0.7
MACS_peak_817	SL2.50ch01	79361165	79361673	509	85.88	5.29	0.22
MACS_peak_818	SL2.50ch01	79362126	79362648	523	57.18	4.2	0.9
MACS_peak_819	SL2.50ch01	79364250	79364576	327	62.23	4.82	0.64
MACS_peak_820	SL2.50ch01	79385188	79385452	265	56.16	6.06	0.96
MACS_peak_821	SL2.50ch01	79421138	79421749	612	52.83	4.17	1.12
MACS_peak_822	SL2.50ch01	79432571	79433401	831	115.14	5.02	0.12
MACS_peak_823	SL2.50ch01	79452573	79453126	554	126.16	6.41	0.09
MACS_peak_824	SL2.50ch01	79460026	79460543	518	59.65	4.27	0.71
MACS_peak_825	SL2.50ch01	79526058	79526647	590	53.52	4.24	1.06
MACS_peak_826	SL2.50ch01	79535794	79536899	1106	271.03	8.04	0
MACS_peak_827	SL2.50ch01	79554040	79554925	886	199.31	7.53	0.05
MACS_peak_828	SL2.50ch01	79561602	79562299	698	132.42	7.66	0.07
MACS_peak_829	SL2.50ch01	79622355	79623098	744	268.1	8.5	0
MACS_peak_830	SL2.50ch01	79654027	79654493	467	57.36	5.22	0.89
MACS_peak_831	SL2.50ch01	79657092	79657895	804	194.27	5.31	0.05
MACS_peak_832	SL2.50ch01	79692586	79693143	558	89.92	4.92	0.18
MACS_peak_833	SL2.50ch01	79727195	79727582	388	56.75	6.37	0.93
MACS_peak_834	SL2.50ch01	79729501	79731227	1727	135.51	4.09	0.08
MACS_peak_835	SL2.50ch01	79732023	79732945	923	103.7	4.78	0.1
MACS_peak_836	SL2.50ch01	79740444	79741616	1173	199.74	6.07	0.05
MACS_peak_837	SL2.50ch01	79749418	79750138	721	99.91	4.89	0.09
MACS_peak_838	SL2.50ch01	79783098	79783449	352	86.53	6.77	0.22
MACS_peak_839	SL2.50ch01	79803534	79803696	163	51.53	8.81	1.21
MACS_peak_840	SL2.50ch01	79815485	79816023	539	79.69	4.58	0.27
MACS_peak_841	SL2.50ch01	79838491	79838698	208	53.4	7.29	1.07
MACS_peak_842	SL2.50ch01	79838705	79838926	222	55.09	5.22	0.99
MACS_peak_843	SL2.50ch01	79863185	79863858	674	102.99	3.96	0.1
MACS_peak_844	SL2.50ch01	79864562	79865411	850	274.17	7.83	0
MACS_peak_845	SL2.50ch01	79866490	79868240	1751	461.42	7.09	0
MACS_peak_846	SL2.50ch01	79870633	79870862	230	50.06	5.4	1.36
MACS_peak_847	SL2.50ch01	79872042	79872944	903	223.73	8.29	0.07
MACS_peak_848	SL2.50ch01	79875367	79875748	382	137.4	7.28	0.08
MACS_peak_849	SL2.50ch01	79875798	79876175	378	72.53	5.32	0.42
MACS_peak_850	SL2.50ch01	79876486	79876956	471	109.38	6.23	0.11
MACS_peak_851	SL2.50ch01	79878261	79879663	1403	329.24	8.37	0
MACS_peak_852	SL2.50ch01	79880517	79880971	455	71.23	4.59	0.43
MACS_peak_853	SL2.50ch01	79883839	79884452	614	243.57	7.64	0
MACS_peak_854	SL2.50ch01	79884773	79885420	648	168.73	5.44	0.04
MACS_peak_855	SL2.50ch01	79910291	79910791	501	90.55	5.59	0.15
MACS_peak_856	SL2.50ch01	79914863	79915216	354	53.62	3.96	1.07
MACS_peak_857	SL2.50ch01	80002303	80002531	229	58.39	7.34	0.82
MACS_peak_858	SL2.50ch01	80187716	80188280	565	69.75	4.71	0.48
MACS_peak_859	SL2.50ch01	80204161	80204972	812	130.79	5.67	0.07
MACS_peak_860	SL2.50ch01	80212971	80213660	690	117.82	4.95	0.12
MACS_peak_861	SL2.50ch01	80226099	80227233	1135	353.86	7.17	0
MACS_peak_862	SL2.50ch01	80228241	80228515	275	60.13	5.29	0.7
MACS_peak_863	SL2.50ch01	80231105	80231658	554	63.71	3.74	0.59
MACS_peak_864	SL2.50ch01	80240061	80240718	658	150.14	7.6	0.03
MACS_peak_865	SL2.50ch01	80241510	80242098	589	144.87	7.22	0.03
MACS_peak_866	SL2.50ch01	80250924	80251494	571	58.2	3.66	0.83
MACS_peak_867	SL2.50ch01	80252166	80253011	846	67.88	4.2	0.47
MACS_peak_868	SL2.50ch01	80300060	80301137	1078	296.79	6.1	0
MACS_peak_869	SL2.50ch01	80340812	80341454	643	256.62	7.08	0
MACS_peak_870	SL2.50ch01	80382280	80382738	459	79.62	5.22	0.28
MACS_peak_871	SL2.50ch01	80383673	80385011	1339	316.37	8.02	0
MACS_peak_872	SL2.50ch01	80385720	80387944	2225	514.28	9.52	0
MACS_peak_873	SL2.50ch01	80388957	80389385	429	68.7	5.44	0.47
MACS_peak_874	SL2.50ch01	80389518	80390229	712	144.37	4.84	0.03
MACS_peak_875	SL2.50ch01	80393520	80394285	766	155.26	6.29	0.03
MACS_peak_876	SL2.50ch01	80394317	80395315	999	350.15	10.09	0
MACS_peak_877	SL2.50ch01	80428145	80429419	1275	237.76	5.8	0
MACS_peak_878	SL2.50ch01	80483211	80483849	639	85.77	4.06	0.23
MACS_peak_879	SL2.50ch01	80489348	80489615	268	51.56	4.36	1.21
MACS_peak_880	SL2.50ch01	80532646	80533065	420	108.58	6.71	0.11
MACS_peak_881	SL2.50ch01	80541307	80542136	830	87.71	5.04	0.18
MACS_peak_882	SL2.50ch01	80578566	80578909	344	55.29	5.14	1
MACS_peak_883	SL2.50ch01	80651558	80651909	352	74.91	8.89	0.4
MACS_peak_884	SL2.50ch01	80653076	80653707	632	152	7.42	0.03
MACS_peak_885	SL2.50ch01	80655023	80655667	645	146.8	6.83	0.03
MACS_peak_886	SL2.50ch01	80668343	80668510	168	68.58	10.68	0.47
MACS_peak_887	SL2.50ch01	80699657	80700241	585	139.83	5.62	0.03
MACS_peak_888	SL2.50ch01	80742165	80742976	812	147.95	5.58	0.03
MACS_peak_889	SL2.50ch01	80769193	80769659	467	69.11	4.18	0.48
MACS_peak_890	SL2.50ch01	81011847	81011998	152	65.45	10.21	0.55
MACS_peak_891	SL2.50ch01	81015031	81015267	237	68.62	9.61	0.47
MACS_peak_892	SL2.50ch01	81038133	81038599	467	67.88	3.99	0.47
MACS_peak_893	SL2.50ch01	81038693	81039526	834	171.27	5.88	0.04
MACS_peak_894	SL2.50ch01	81062751	81063024	274	50.6	4.68	1.32
MACS_peak_895	SL2.50ch01	81084366	81084826	461	51.05	4.51	1.26
MACS_peak_896	SL2.50ch01	81090253	81091281	1029	98.44	5.03	0.09
MACS_peak_897	SL2.50ch01	81102728	81103346	619	54.91	4.16	1
MACS_peak_898	SL2.50ch01	81105404	81105901	498	95.26	6.3	0.12
MACS_peak_899	SL2.50ch01	81106577	81106909	333	119.14	6.62	0.1
MACS_peak_900	SL2.50ch01	81116813	81117164	352	69.45	7.74	0.48
MACS_peak_901	SL2.50ch01	81148223	81148718	496	87.93	5.42	0.19
MACS_peak_902	SL2.50ch01	81214278	81214729	452	59.05	3.69	0.78
MACS_peak_903	SL2.50ch01	81228009	81228645	637	124.2	5.61	0.11
MACS_peak_904	SL2.50ch01	81250994	81251854	861	177.09	6.74	0.04
MACS_peak_905	SL2.50ch01	81253384	81254341	958	270.11	9.81	0
MACS_peak_906	SL2.50ch01	81293613	81294092	480	75.4	3.82	0.39
MACS_peak_907	SL2.50ch01	81301348	81302025	678	132.06	6.26	0.07
MACS_peak_908	SL2.50ch01	81311923	81312787	865	420.91	14.52	0
MACS_peak_909	SL2.50ch01	81314815	81315480	666	146.67	9.63	0.03
MACS_peak_910	SL2.50ch01	81336791	81337302	512	80.22	4.3	0.26
MACS_peak_911	SL2.50ch01	81354338	81354661	324	60.33	5.91	0.7
MACS_peak_912	SL2.50ch01	81357550	81358053	504	120.11	8.1	0.1
MACS_peak_913	SL2.50ch01	81607912	81608826	915	147.6	6.56	0.03
MACS_peak_914	SL2.50ch01	81611179	81611698	520	51.82	4.1	1.21
MACS_peak_915	SL2.50ch01	81614265	81614664	400	90.25	5.94	0.16
MACS_peak_916	SL2.50ch01	81615093	81615716	624	109.23	4.96	0.11
MACS_peak_917	SL2.50ch01	81615814	81616239	426	58.38	4.87	0.82
MACS_peak_918	SL2.50ch01	81616981	81617355	375	73.88	4.89	0.42
MACS_peak_919	SL2.50ch01	81633901	81634734	834	154.55	6.16	0.03
MACS_peak_920	SL2.50ch01	81641949	81642513	565	126.01	6	0.09
MACS_peak_921	SL2.50ch01	81683827	81684346	520	60.19	4.89	0.7
MACS_peak_922	SL2.50ch01	81755633	81756109	477	58.2	4.08	0.83
MACS_peak_923	SL2.50ch01	81764284	81764777	494	96.06	6.36	0.09
MACS_peak_924	SL2.50ch01	81775575	81776467	893	67.4	4.11	0.49
MACS_peak_925	SL2.50ch01	81789732	81790232	501	122.89	6.53	0.11
MACS_peak_926	SL2.50ch01	81790630	81791050	421	99.05	6.55	0.09
MACS_peak_927	SL2.50ch01	81795220	81797601	2382	564.1	6.17	0
MACS_peak_928	SL2.50ch01	81799426	81800787	1362	377.64	7.3	0
MACS_peak_929	SL2.50ch01	81804092	81804495	404	61.68	4.84	0.66
MACS_peak_930	SL2.50ch01	81804539	81805917	1379	300.41	6.8	0
MACS_peak_931	SL2.50ch01	81806554	81807600	1047	135.24	4.38	0.08
MACS_peak_932	SL2.50ch01	81816754	81817234	481	87.7	5.87	0.18
MACS_peak_933	SL2.50ch01	81825762	81826049	288	56.2	6.25	0.94
MACS_peak_934	SL2.50ch01	81869025	81869698	674	81.77	4.22	0.25
MACS_peak_935	SL2.50ch01	81873019	81874001	983	70.89	4.06	0.44
MACS_peak_936	SL2.50ch01	81880358	81881108	751	185.52	6.01	0.05
MACS_peak_937	SL2.50ch01	81890167	81891420	1254	128.58	4.7	0.07
MACS_peak_938	SL2.50ch01	81895698	81896244	547	70.6	5.59	0.44
MACS_peak_939	SL2.50ch01	81909070	81909509	440	55.05	4.11	1
MACS_peak_940	SL2.50ch01	81940622	81941300	679	151.45	5.7	0.03
MACS_peak_941	SL2.50ch01	81944759	81945178	420	70.94	5.65	0.44
MACS_peak_942	SL2.50ch01	81979978	81980752	775	101.76	5.5	0.1
MACS_peak_943	SL2.50ch01	81986876	81987480	605	142.75	6.66	0.03
MACS_peak_944	SL2.50ch01	81989051	81989359	309	65.92	4.81	0.53
MACS_peak_945	SL2.50ch01	81999428	81999808	381	105.5	6.27	0.1
MACS_peak_946	SL2.50ch01	82009043	82009438	396	62.84	6.62	0.62
MACS_peak_947	SL2.50ch01	82019193	82020409	1217	252.54	6.78	0
MACS_peak_948	SL2.50ch01	82022482	82022853	372	62.44	5.5	0.62
MACS_peak_949	SL2.50ch01	82085294	82085582	289	60.13	4.94	0.7
MACS_peak_950	SL2.50ch01	82086950	82087481	532	125.39	7.24	0.11
MACS_peak_951	SL2.50ch01	82101472	82102342	871	89.83	3.43	0.18
MACS_peak_952	SL2.50ch01	82106019	82107090	1072	606.8	13.8	0
MACS_peak_953	SL2.50ch01	82108457	82108759	303	63.79	6.01	0.59
MACS_peak_954	SL2.50ch01	82109199	82109427	229	51.59	6.12	1.21
MACS_peak_955	SL2.50ch01	82109431	82110233	803	426.18	8.63	0
MACS_peak_956	SL2.50ch01	82110763	82111467	705	213.28	7	0.06
MACS_peak_957	SL2.50ch01	82113383	82113994	612	207.64	7.46	0.06
MACS_peak_958	SL2.50ch01	82173521	82173820	300	57.89	6.37	0.85
MACS_peak_959	SL2.50ch01	82195919	82196154	236	54.38	5.7	1.03
MACS_peak_960	SL2.50ch01	82266568	82266919	352	77.84	6.2	0.32
MACS_peak_961	SL2.50ch01	82369421	82369993	573	97.38	5.98	0.09
MACS_peak_962	SL2.50ch01	82370373	82370980	608	88.74	5.16	0.17
MACS_peak_963	SL2.50ch01	82438780	82439534	755	70.18	5.12	0.44
MACS_peak_964	SL2.50ch01	82466480	82466743	264	54.86	6.18	1
MACS_peak_965	SL2.50ch01	82479616	82480115	500	68.89	4.62	0.47
MACS_peak_966	SL2.50ch01	82504524	82504923	400	50.04	4.7	1.35
MACS_peak_967	SL2.50ch01	82504950	82505604	655	128.63	5.77	0.07
MACS_peak_968	SL2.50ch01	82513437	82513891	455	71.53	5.59	0.44
MACS_peak_969	SL2.50ch01	82517714	82518504	791	377.81	11.54	0
MACS_peak_970	SL2.50ch01	82524779	82525370	592	56.54	4.64	0.93
MACS_peak_971	SL2.50ch01	82534854	82535610	757	90.57	4.7	0.15
MACS_peak_972	SL2.50ch01	82537556	82538083	528	157.5	6.69	0.03
MACS_peak_973	SL2.50ch01	82542550	82543016	467	66.66	5.25	0.51
MACS_peak_974	SL2.50ch01	82577888	82578227	340	61.29	5.55	0.68
MACS_peak_975	SL2.50ch01	82590638	82590963	326	54.3	4.38	1.03
MACS_peak_976	SL2.50ch01	82719445	82719965	521	51.48	3.6	1.22
MACS_peak_977	SL2.50ch01	82757573	82758026	454	93.89	6.68	0.12
MACS_peak_978	SL2.50ch01	82760400	82761171	772	103.3	4.77	0.1
MACS_peak_979	SL2.50ch01	82763686	82764281	596	161.2	6.13	0.03
MACS_peak_980	SL2.50ch01	82766300	82766571	272	56.33	6.42	0.93
MACS_peak_981	SL2.50ch01	82818403	82818897	495	84.2	5.87	0.24
MACS_peak_982	SL2.50ch01	82827817	82828032	216	50.26	5.07	1.34
MACS_peak_983	SL2.50ch01	82828477	82828740	264	65.49	5.34	0.55
MACS_peak_984	SL2.50ch01	82837201	82837754	554	100.65	7.23	0.1
MACS_peak_985	SL2.50ch01	82862137	82862511	375	67.88	6.29	0.47
MACS_peak_986	SL2.50ch01	82892762	82893656	895	72.45	4.31	0.42
MACS_peak_987	SL2.50ch01	82911039	82911646	608	85.9	4.89	0.22
MACS_peak_988	SL2.50ch01	82931576	82932331	756	54.22	3.88	1.04
MACS_peak_989	SL2.50ch01	82943538	82944781	1244	546.52	12.44	0
MACS_peak_990	SL2.50ch01	82955547	82955956	410	82.59	5.5	0.26
MACS_peak_991	SL2.50ch01	82956133	82956682	550	236.6	11.07	0
MACS_peak_992	SL2.50ch01	82956782	82957136	355	77.86	5.87	0.32
MACS_peak_993	SL2.50ch01	82959598	82960137	540	60.27	4.79	0.7
MACS_peak_994	SL2.50ch01	82980332	82980880	549	108.62	5.83	0.11
MACS_peak_995	SL2.50ch01	83013915	83014280	366	54.96	4.27	1
MACS_peak_996	SL2.50ch01	83022111	83022487	377	64.41	5	0.58
MACS_peak_997	SL2.50ch01	83024947	83025391	445	61.2	3.98	0.68
MACS_peak_998	SL2.50ch01	83041855	83042341	487	51.05	3.34	1.26
MACS_peak_999	SL2.50ch01	83136433	83136739	307	51.54	4.7	1.21
MACS_peak_1000	SL2.50ch01	83170456	83171941	1486	254.59	5.51	0
MACS_peak_1001	SL2.50ch01	83173487	83173880	394	70.49	4.94	0.44
MACS_peak_1002	SL2.50ch01	83174782	83175494	713	171.9	7.28	0.04
MACS_peak_1003	SL2.50ch01	83197466	83197681	216	57.6	6.33	0.87
MACS_peak_1004	SL2.50ch01	83197699	83198497	799	110.51	5.75	0.11
MACS_peak_1005	SL2.50ch01	83199238	83199509	272	58.29	5.53	0.82
MACS_peak_1006	SL2.50ch01	83200815	83201139	325	60.26	5.56	0.7
MACS_peak_1007	SL2.50ch01	83204111	83204585	475	72.13	5.53	0.42
MACS_peak_1008	SL2.50ch01	83228771	83229013	243	54.48	5.87	1.03
MACS_peak_1009	SL2.50ch01	83240126	83240464	339	86.05	7.21	0.22
MACS_peak_1010	SL2.50ch01	83243550	83243856	307	50.9	5.63	1.3
MACS_peak_1011	SL2.50ch01	83243979	83244699	721	112.94	5.42	0.11
MACS_peak_1012	SL2.50ch01	83255039	83255597	559	98.47	6.01	0.09
MACS_peak_1013	SL2.50ch01	83255626	83255963	338	86.17	5.59	0.22
MACS_peak_1014	SL2.50ch01	83291556	83292093	538	53.03	4.08	1.12
MACS_peak_1015	SL2.50ch01	83298621	83299509	889	176.71	6.22	0.04
MACS_peak_1016	SL2.50ch01	83308620	83308901	282	52.79	3.98	1.12
MACS_peak_1017	SL2.50ch01	83311494	83311861	368	54.45	4.57	1.03
MACS_peak_1018	SL2.50ch01	83334284	83335013	730	113.73	4.41	0.11
MACS_peak_1019	SL2.50ch01	83355869	83356944	1076	171.52	5.58	0.04
MACS_peak_1020	SL2.50ch01	83358360	83359063	704	202.63	6.85	0.06
MACS_peak_1021	SL2.50ch01	83360535	83361269	735	127.04	6.3	0.09
MACS_peak_1022	SL2.50ch01	83382481	83383194	714	115.71	5.42	0.12
MACS_peak_1023	SL2.50ch01	83392726	83393292	567	161.57	7.23	0.04
MACS_peak_1024	SL2.50ch01	83402137	83402577	441	75.22	5.53	0.39
MACS_peak_1025	SL2.50ch01	83417875	83418339	465	77.7	6.15	0.32
MACS_peak_1026	SL2.50ch01	83418534	83419074	541	84.58	5.03	0.23
MACS_peak_1027	SL2.50ch01	83419235	83420027	793	157.74	6.29	0.03
MACS_peak_1028	SL2.50ch01	83422040	83422762	723	139.03	5.12	0.03
MACS_peak_1029	SL2.50ch01	83422773	83423554	782	102.57	5.89	0.1
MACS_peak_1030	SL2.50ch01	83423635	83425026	1392	170.47	4.7	0.04
MACS_peak_1031	SL2.50ch01	83441108	83442225	1118	281.76	6.49	0
MACS_peak_1032	SL2.50ch01	83444100	83444847	748	141.95	4.58	0.03
MACS_peak_1033	SL2.50ch01	83444895	83445385	491	62.81	7.02	0.63
MACS_peak_1034	SL2.50ch01	83511338	83511781	444	114.17	6.96	0.11
MACS_peak_1035	SL2.50ch01	83659825	83660436	612	51.7	4.77	1.21
MACS_peak_1036	SL2.50ch01	83697500	83697763	264	67.45	8.34	0.49
MACS_peak_1037	SL2.50ch01	83701416	83701950	535	84.47	5.27	0.23
MACS_peak_1038	SL2.50ch01	83779576	83779898	323	54.67	6.33	1.01
MACS_peak_1039	SL2.50ch01	83789599	83790207	609	140.24	6.5	0.03
MACS_peak_1040	SL2.50ch01	83791976	83792701	726	124.55	5.42	0.11
MACS_peak_1041	SL2.50ch01	83797271	83797941	671	164.55	6.85	0.04
MACS_peak_1042	SL2.50ch01	83819006	83819459	454	71.21	5.02	0.43
MACS_peak_1043	SL2.50ch01	83856879	83857513	635	51.96	4.52	1.21
MACS_peak_1044	SL2.50ch01	83905348	83905826	479	65	5.35	0.58
MACS_peak_1045	SL2.50ch01	83909072	83909449	378	57.02	5.12	0.9
MACS_peak_1046	SL2.50ch01	83910274	83910827	554	69.75	6.3	0.48
MACS_peak_1047	SL2.50ch01	83929670	83930152	483	64.8	4.23	0.58
MACS_peak_1048	SL2.50ch01	83930853	83931539	687	115.57	4.77	0.12
MACS_peak_1049	SL2.50ch01	83937146	83938429	1284	263.06	6.02	0
MACS_peak_1050	SL2.50ch01	83958026	83958212	187	59.7	9.04	0.71
MACS_peak_1051	SL2.50ch01	83974813	83975364	552	136.33	8.61	0.08
MACS_peak_1052	SL2.50ch01	83983039	83983647	609	92.73	6.33	0.13
MACS_peak_1053	SL2.50ch01	83986887	83987192	306	60.29	5.59	0.7
MACS_peak_1054	SL2.50ch01	83988798	83989220	423	80.91	6.48	0.25
MACS_peak_1055	SL2.50ch01	83994056	83994570	515	193.25	10.02	0.05
MACS_peak_1056	SL2.50ch01	84006182	84006694	513	72.91	6.91	0.43
MACS_peak_1057	SL2.50ch01	84008709	84009238	530	93.45	6.23	0.11
MACS_peak_1058	SL2.50ch01	84010993	84011649	657	135.73	6.5	0.08
MACS_peak_1059	SL2.50ch01	84011823	84012195	373	70.49	5.84	0.44
MACS_peak_1060	SL2.50ch01	84014880	84015328	449	88.2	6.33	0.19
MACS_peak_1061	SL2.50ch01	84027781	84028192	412	65.92	5.7	0.53
MACS_peak_1062	SL2.50ch01	84031451	84032079	629	79.65	4.62	0.28
MACS_peak_1063	SL2.50ch01	84032771	84033348	578	183.46	7.83	0.05
MACS_peak_1064	SL2.50ch01	84033824	84034222	399	110.33	6.07	0.11
MACS_peak_1065	SL2.50ch01	84034842	84035426	585	92.88	6.41	0.13
MACS_peak_1066	SL2.50ch01	84036195	84036753	559	123.21	5.84	0.11
MACS_peak_1067	SL2.50ch01	84037395	84037823	429	81.9	5.76	0.25
MACS_peak_1068	SL2.50ch01	84039845	84040451	607	159.18	5.81	0.03
MACS_peak_1069	SL2.50ch01	84047554	84048231	678	158.75	7.71	0.03
MACS_peak_1070	SL2.50ch01	84071195	84071654	460	65.54	6.63	0.56
MACS_peak_1071	SL2.50ch01	84073432	84074379	948	142.29	5.77	0.03
MACS_peak_1072	SL2.50ch01	84076054	84076531	478	102.66	5.62	0.1
MACS_peak_1073	SL2.50ch01	84137722	84138195	474	62.91	4.48	0.62
MACS_peak_1074	SL2.50ch01	84139165	84139933	769	222.2	9.53	0.07
MACS_peak_1075	SL2.50ch01	84140630	84141439	810	138.6	7.19	0.05
MACS_peak_1076	SL2.50ch01	84147549	84148168	620	129.46	6.33	0.07
MACS_peak_1077	SL2.50ch01	84204764	84205065	302	54.1	6.35	1.03
MACS_peak_1078	SL2.50ch01	84226535	84227455	921	202.22	5.19	0.06
MACS_peak_1079	SL2.50ch01	84266739	84267154	416	53.9	4.58	1.03
MACS_peak_1080	SL2.50ch01	84278100	84278508	409	80.59	6.85	0.26
MACS_peak_1081	SL2.50ch01	84298621	84299005	385	56.43	4.61	0.93
MACS_peak_1082	SL2.50ch01	84346866	84348043	1178	398.84	5.69	0
MACS_peak_1083	SL2.50ch01	84348106	84349535	1430	301.88	8.2	0
MACS_peak_1084	SL2.50ch01	84361935	84362457	523	108.45	5.67	0.11
MACS_peak_1085	SL2.50ch01	84373074	84373540	467	253.67	13.17	0
MACS_peak_1086	SL2.50ch01	84376497	84377038	542	70.95	5.88	0.43
MACS_peak_1087	SL2.50ch01	84382055	84382813	759	139.69	6.9	0.03
MACS_peak_1088	SL2.50ch01	84470448	84470934	487	84.29	7.58	0.23
MACS_peak_1089	SL2.50ch01	84506653	84507132	480	50.4	3.98	1.33
MACS_peak_1090	SL2.50ch01	84513405	84513836	432	52.24	3.12	1.19
MACS_peak_1091	SL2.50ch01	84520015	84520630	616	67.18	4.45	0.5
MACS_peak_1092	SL2.50ch01	84534851	84535222	372	109.02	6.64	0.11
MACS_peak_1093	SL2.50ch01	84594180	84594647	468	127.78	5.34	0.09
MACS_peak_1094	SL2.50ch01	84603953	84604202	250	57.61	6.63	0.87
MACS_peak_1095	SL2.50ch01	84605524	84605866	343	143.33	8.66	0.03
MACS_peak_1096	SL2.50ch01	84615594	84616302	709	103.92	4.5	0.1
MACS_peak_1097	SL2.50ch01	84616513	84616895	383	68	5.59	0.48
MACS_peak_1098	SL2.50ch01	84642627	84643091	465	89.86	5.3	0.18
MACS_peak_1099	SL2.50ch01	84650445	84651099	655	71.87	4.03	0.43
MACS_peak_1100	SL2.50ch01	84651927	84652349	423	89.86	5.17	0.18
MACS_peak_1101	SL2.50ch01	84653429	84653767	339	63.92	4.46	0.58
MACS_peak_1102	SL2.50ch01	84659044	84660490	1447	77.14	4.49	0.35
MACS_peak_1103	SL2.50ch01	84699491	84700066	576	151.58	7.1	0.03
MACS_peak_1104	SL2.50ch01	84722779	84723320	542	76.37	5	0.38
MACS_peak_1105	SL2.50ch01	84737534	84738102	569	76.06	4.46	0.38
MACS_peak_1106	SL2.50ch01	84741966	84742587	622	69.75	5.19	0.48
MACS_peak_1107	SL2.50ch01	84756262	84757037	776	53.56	4.07	1.06
MACS_peak_1108	SL2.50ch01	84887131	84887564	434	70.12	4.89	0.43
MACS_peak_1109	SL2.50ch01	84904687	84904934	248	58.96	5.61	0.78
MACS_peak_1110	SL2.50ch01	84935090	84935456	367	55.54	4.85	0.98
MACS_peak_1111	SL2.50ch01	84935795	84936206	412	61.27	4.98	0.68
MACS_peak_1112	SL2.50ch01	84969948	84971094	1147	287.18	8.67	0
MACS_peak_1113	SL2.50ch01	84974812	84975584	773	85.03	3.89	0.23
MACS_peak_1114	SL2.50ch01	85006690	85007406	717	98.16	4.7	0.09
MACS_peak_1115	SL2.50ch01	85008247	85009289	1043	277.36	8.65	0
MACS_peak_1116	SL2.50ch01	85009528	85009947	420	62.81	4.29	0.63
MACS_peak_1117	SL2.50ch01	85042908	85043580	673	86.71	5.71	0.22
MACS_peak_1118	SL2.50ch01	85045936	85046828	893	204.72	6.18	0.06
MACS_peak_1119	SL2.50ch01	85047188	85048705	1518	276.14	6.78	0
MACS_peak_1120	SL2.50ch01	85092378	85092839	462	82.59	5.43	0.26
MACS_peak_1121	SL2.50ch01	85103728	85104024	297	56.34	5.62	0.93
MACS_peak_1122	SL2.50ch01	85145364	85145823	460	92.83	6.48	0.13
MACS_peak_1123	SL2.50ch01	85145880	85146614	735	168.48	6.41	0.04
MACS_peak_1124	SL2.50ch01	85148619	85149173	555	83.18	3.91	0.26
MACS_peak_1125	SL2.50ch01	85181113	85181694	582	59.81	5.21	0.71
MACS_peak_1126	SL2.50ch01	85183875	85184493	619	55.14	4.1	1
MACS_peak_1127	SL2.50ch01	85188683	85189211	529	51.48	5.12	1.22
MACS_peak_1128	SL2.50ch01	85201301	85201694	394	118.83	6.5	0.12
MACS_peak_1129	SL2.50ch01	85201802	85202593	792	132.68	4.38	0.07
MACS_peak_1130	SL2.50ch01	85211320	85212174	855	467.51	8.5	0
MACS_peak_1131	SL2.50ch01	85212879	85213356	478	83.98	5.45	0.24
MACS_peak_1132	SL2.50ch01	85213775	85214184	410	97.38	7.49	0.09
MACS_peak_1133	SL2.50ch01	85221794	85222391	598	54.35	4.3	1.03
MACS_peak_1134	SL2.50ch01	85228021	85228768	748	86.07	3.88	0.22
MACS_peak_1135	SL2.50ch01	85231294	85231867	574	70.76	4.76	0.44
MACS_peak_1136	SL2.50ch01	85233115	85233957	843	115.17	4.11	0.12
MACS_peak_1137	SL2.50ch01	85275132	85276134	1003	249.25	5.67	0
MACS_peak_1138	SL2.50ch01	85280487	85280924	438	120.11	5.96	0.1
MACS_peak_1139	SL2.50ch01	85282807	85283469	663	208.72	5.4	0.06
MACS_peak_1140	SL2.50ch01	85292068	85292461	394	82.59	7.93	0.26
MACS_peak_1141	SL2.50ch01	85295368	85296457	1090	173.39	4.36	0.04
MACS_peak_1142	SL2.50ch01	85322183	85323320	1138	132.76	5.46	0.07
MACS_peak_1143	SL2.50ch01	85386446	85386666	221	56.73	7.6	0.93
MACS_peak_1144	SL2.50ch01	85410720	85411143	424	72.45	6.01	0.42
MACS_peak_1145	SL2.50ch01	85430300	85430966	667	136.79	5.87	0.08
MACS_peak_1146	SL2.50ch01	85451233	85451614	382	72.1	5.11	0.42
MACS_peak_1147	SL2.50ch01	85475904	85476134	231	52.66	5.43	1.14
MACS_peak_1148	SL2.50ch01	85479911	85480435	525	194.68	9.12	0.05
MACS_peak_1149	SL2.50ch01	85504015	85505133	1119	88.6	3.48	0.17
MACS_peak_1150	SL2.50ch01	85507819	85508506	688	60.84	4.18	0.69
MACS_peak_1151	SL2.50ch01	85510220	85511771	1552	575.08	6.63	0
MACS_peak_1152	SL2.50ch01	85596850	85597344	495	75.97	4.79	0.38
MACS_peak_1153	SL2.50ch01	85614118	85614488	371	60.2	4.43	0.7
MACS_peak_1154	SL2.50ch01	85617325	85618136	812	123.17	4.52	0.11
MACS_peak_1155	SL2.50ch01	85662430	85662631	202	65.78	9.67	0.54
MACS_peak_1156	SL2.50ch01	85696712	85697693	982	116.1	5.4	0.12
MACS_peak_1157	SL2.50ch01	85759601	85760580	980	69.31	4.53	0.48
MACS_peak_1158	SL2.50ch01	85793318	85793847	530	58.98	5.42	0.78
MACS_peak_1159	SL2.50ch01	85794445	85795085	641	63.79	4.89	0.59
MACS_peak_1160	SL2.50ch01	85795088	85795275	188	55.69	6.94	0.99
MACS_peak_1161	SL2.50ch01	85806482	85806748	267	53.51	5.87	1.06
MACS_peak_1162	SL2.50ch01	85887106	85887594	489	65.66	4.24	0.55
MACS_peak_1163	SL2.50ch01	85890274	85890826	553	65.64	4.33	0.55
MACS_peak_1164	SL2.50ch01	85896171	85896650	480	72.4	4.95	0.42
MACS_peak_1165	SL2.50ch01	85904619	85905021	403	91.57	7.05	0.15
MACS_peak_1166	SL2.50ch01	85907080	85907596	517	137.83	7.15	0.08
MACS_peak_1167	SL2.50ch01	85908631	85909197	567	157.65	5.58	0.03
MACS_peak_1168	SL2.50ch01	85909506	85910333	828	134.15	5.49	0.08
MACS_peak_1169	SL2.50ch01	85910503	85911002	500	62.42	5.29	0.62
MACS_peak_1170	SL2.50ch01	85948034	85948448	415	80.28	5.73	0.26
MACS_peak_1171	SL2.50ch01	85954582	85955212	631	204.01	8.47	0.06
MACS_peak_1172	SL2.50ch01	85975770	85976387	618	61.33	5.22	0.68
MACS_peak_1173	SL2.50ch01	86028698	86029075	378	52.18	5.56	1.19
MACS_peak_1174	SL2.50ch01	86029118	86029378	261	56.26	5.42	0.94
MACS_peak_1175	SL2.50ch01	86029385	86029835	451	111.83	5.46	0.11
MACS_peak_1176	SL2.50ch01	86052748	86053053	306	59.35	5.83	0.72
MACS_peak_1177	SL2.50ch01	86081944	86082826	883	75.85	3.48	0.38
MACS_peak_1178	SL2.50ch01	86099677	86100523	847	127.91	5.17	0.09
MACS_peak_1179	SL2.50ch01	86121580	86122436	857	151.64	5.95	0.03
MACS_peak_1180	SL2.50ch01	86134946	86135762	817	68.29	3.43	0.48
MACS_peak_1181	SL2.50ch01	86187323	86188016	694	80.55	4.6	0.26
MACS_peak_1182	SL2.50ch01	86194035	86194589	555	76.03	4.17	0.38
MACS_peak_1183	SL2.50ch01	86194633	86196248	1616	338.82	5.67	0
MACS_peak_1184	SL2.50ch01	86204469	86205013	545	93.55	4.27	0.12
MACS_peak_1185	SL2.50ch01	86206642	86207614	973	103.48	5.08	0.1
MACS_peak_1186	SL2.50ch01	86224170	86225004	835	80.25	4.01	0.26
MACS_peak_1187	SL2.50ch01	86226036	86226632	597	52.65	5.17	1.16
MACS_peak_1188	SL2.50ch01	86235987	86236636	650	133.46	6	0.07
MACS_peak_1189	SL2.50ch01	86239476	86239870	395	72.18	5.37	0.42
MACS_peak_1190	SL2.50ch01	86247315	86248146	832	163.29	5.87	0.04
MACS_peak_1191	SL2.50ch01	86248186	86248623	438	114.64	6.86	0.12
MACS_peak_1192	SL2.50ch01	86254086	86254771	686	72.59	5.76	0.42
MACS_peak_1193	SL2.50ch01	86297687	86298252	566	79.58	6.56	0.28
MACS_peak_1194	SL2.50ch01	86349461	86350274	814	171.67	7.83	0.04
MACS_peak_1195	SL2.50ch01	86352002	86352640	639	107.69	5.28	0.11
MACS_peak_1196	SL2.50ch01	86354799	86355977	1179	92.25	3.36	0.13
MACS_peak_1197	SL2.50ch01	86356899	86357429	531	73.87	4.7	0.42
MACS_peak_1198	SL2.50ch01	86369888	86370496	609	90.31	5.38	0.16
MACS_peak_1199	SL2.50ch01	86382101	86382571	471	129.89	6.32	0.07
MACS_peak_1200	SL2.50ch01	86409035	86409754	720	182.89	6.3	0.05
MACS_peak_1201	SL2.50ch01	86421523	86422022	500	72.09	4.7	0.42
MACS_peak_1202	SL2.50ch01	86431795	86432460	666	126.61	6.33	0.09
MACS_peak_1203	SL2.50ch01	86432960	86433360	401	59.16	4.48	0.75
MACS_peak_1204	SL2.50ch01	86441765	86442308	544	139.35	7.05	0.03
MACS_peak_1205	SL2.50ch01	86442401	86443108	708	143.53	5.08	0.03
MACS_peak_1206	SL2.50ch01	86451979	86452428	450	124.06	7.34	0.11
MACS_peak_1207	SL2.50ch01	86454517	86455331	815	137.68	5.87	0.08
MACS_peak_1208	SL2.50ch01	86456933	86457467	535	64.9	3.69	0.58
MACS_peak_1209	SL2.50ch01	86461961	86462811	851	223.08	7.5	0.07
MACS_peak_1210	SL2.50ch01	86464379	86464661	283	56.82	5.92	0.92
MACS_peak_1211	SL2.50ch01	86466899	86467639	741	122.49	6.17	0.11
MACS_peak_1212	SL2.50ch01	86468567	86469722	1156	260.08	5.96	0
MACS_peak_1213	SL2.50ch01	86487358	86487930	573	162.41	7.69	0.04
MACS_peak_1214	SL2.50ch01	86497082	86497680	599	117.77	4.79	0.12
MACS_peak_1215	SL2.50ch01	86531427	86531985	559	61.43	4.78	0.68
MACS_peak_1216	SL2.50ch01	86534144	86534926	783	111.04	4.73	0.11
MACS_peak_1217	SL2.50ch01	86535426	86536013	588	131.25	5.44	0.07
MACS_peak_1218	SL2.50ch01	86545180	86545705	526	59.9	6.18	0.71
MACS_peak_1219	SL2.50ch01	86582342	86583092	751	61.48	3.85	0.68
MACS_peak_1220	SL2.50ch01	86596750	86597152	403	85.03	5.67	0.23
MACS_peak_1221	SL2.50ch01	86615576	86616103	528	90.85	5.13	0.15
MACS_peak_1222	SL2.50ch01	86627744	86628623	880	57.23	4.09	0.9
MACS_peak_1223	SL2.50ch01	86637557	86638013	457	73.32	4.5	0.42
MACS_peak_1224	SL2.50ch01	86640218	86640776	559	74.27	4.82	0.4
MACS_peak_1225	SL2.50ch01	86645547	86646238	692	98.22	5.87	0.09
MACS_peak_1226	SL2.50ch01	86646954	86648289	1336	291.8	6.77	0
MACS_peak_1227	SL2.50ch01	86653809	86654764	956	73.01	3.69	0.43
MACS_peak_1228	SL2.50ch01	86668125	86668707	583	164.34	6.6	0.04
MACS_peak_1229	SL2.50ch01	86673706	86674526	821	125.76	4.51	0.11
MACS_peak_1230	SL2.50ch01	86683549	86683828	280	54.92	4.75	1
MACS_peak_1231	SL2.50ch01	86684227	86684784	558	90.85	5.88	0.15
MACS_peak_1232	SL2.50ch01	86685811	86686228	418	63.75	5.17	0.59
MACS_peak_1233	SL2.50ch01	86695613	86696494	882	95.43	3.92	0.12
MACS_peak_1234	SL2.50ch01	86696731	86697173	443	113.67	5.59	0.11
MACS_peak_1235	SL2.50ch01	86697205	86697739	535	68.89	4.49	0.47
MACS_peak_1236	SL2.50ch01	86698047	86699272	1226	280.48	6.57	0
MACS_peak_1237	SL2.50ch01	86699978	86701257	1280	203.22	7.58	0.06
MACS_peak_1238	SL2.50ch01	86701748	86702455	708	100.9	4.24	0.1
MACS_peak_1239	SL2.50ch01	86702530	86702967	438	50.45	4.12	1.34
MACS_peak_1240	SL2.50ch01	86711857	86713037	1181	100.02	9.19	0.09
MACS_peak_1241	SL2.50ch01	86713090	86714051	962	93.69	4.54	0.12
MACS_peak_1242	SL2.50ch01	86714365	86715185	821	164.34	7.07	0.04
MACS_peak_1243	SL2.50ch01	86715351	86716204	854	78.7	4.46	0.31
MACS_peak_1244	SL2.50ch01	86737471	86738058	588	63.39	5.13	0.61
MACS_peak_1245	SL2.50ch01	86749350	86750037	688	181.52	7	0.04
MACS_peak_1246	SL2.50ch01	86780581	86781093	513	73.33	4.59	0.42
MACS_peak_1247	SL2.50ch01	86789531	86790012	482	81.77	4.91	0.25
MACS_peak_1248	SL2.50ch01	86794760	86795182	423	86.32	5.21	0.22
MACS_peak_1249	SL2.50ch01	86805112	86805684	573	193.01	9.75	0.05
MACS_peak_1250	SL2.50ch01	86805688	86805868	181	51.65	7.64	1.21
MACS_peak_1251	SL2.50ch01	86806770	86807565	796	151.28	5.57	0.03
MACS_peak_1252	SL2.50ch01	86807703	86808189	487	51.76	4.35	1.21
MACS_peak_1253	SL2.50ch01	86825118	86825855	738	91.38	5.53	0.15
MACS_peak_1254	SL2.50ch01	86826940	86827924	985	196.05	5.79	0.05
MACS_peak_1255	SL2.50ch01	86831049	86831578	530	100.61	7.04	0.1
MACS_peak_1256	SL2.50ch01	86840317	86841510	1194	87.39	3.86	0.21
MACS_peak_1257	SL2.50ch01	86842629	86843141	513	120.28	4.91	0.1
MACS_peak_1258	SL2.50ch01	86843799	86844588	790	205.66	6.62	0.06
MACS_peak_1259	SL2.50ch01	86845937	86846749	813	147.13	4.62	0.03
MACS_peak_1260	SL2.50ch01	86847080	86847564	485	85.81	5.03	0.22
MACS_peak_1261	SL2.50ch01	86851831	86853142	1312	245.72	6.41	0
MACS_peak_1262	SL2.50ch01	86886924	86887392	469	81.9	4.61	0.25
MACS_peak_1263	SL2.50ch01	86892764	86893430	667	137.14	5.75	0.08
MACS_peak_1264	SL2.50ch01	86896606	86897350	745	115.05	6.91	0.12
MACS_peak_1265	SL2.50ch01	86973396	86973833	438	67.91	4.33	0.48
MACS_peak_1266	SL2.50ch01	87026981	87027570	590	156.88	6.93	0.03
MACS_peak_1267	SL2.50ch01	87031850	87032443	594	129.46	6.67	0.07
MACS_peak_1268	SL2.50ch01	87037181	87037730	550	226.25	7.18	0.07
MACS_peak_1269	SL2.50ch01	87038151	87039124	974	143.78	5.42	0.03
MACS_peak_1270	SL2.50ch01	87079782	87080188	407	84.58	6.99	0.23
MACS_peak_1271	SL2.50ch01	87117627	87118036	410	109.89	8.26	0.11
MACS_peak_1272	SL2.50ch01	87129421	87130041	621	109.8	5.1	0.11
MACS_peak_1273	SL2.50ch01	87132752	87133495	744	111.54	4.68	0.11
MACS_peak_1274	SL2.50ch01	87135416	87135844	429	60.95	6.71	0.69
MACS_peak_1275	SL2.50ch01	87138353	87139877	1525	288.26	6.48	0
MACS_peak_1276	SL2.50ch01	87140390	87140870	481	75.46	4.5	0.39
MACS_peak_1277	SL2.50ch01	87141026	87142613	1588	61.92	3.11	0.64
MACS_peak_1278	SL2.50ch01	87144902	87145704	803	107.13	4.46	0.1
MACS_peak_1279	SL2.50ch01	87145768	87146211	444	89.4	5.53	0.18
MACS_peak_1280	SL2.50ch01	87149620	87150624	1005	209.56	7.44	0.06
MACS_peak_1281	SL2.50ch01	87150864	87151493	630	98.58	5.22	0.09
MACS_peak_1282	SL2.50ch01	87153716	87154181	466	88.04	6.13	0.19
MACS_peak_1283	SL2.50ch01	87154395	87155074	680	114.97	6.47	0.12
MACS_peak_1284	SL2.50ch01	87156203	87157957	1755	233.34	5.53	0
MACS_peak_1285	SL2.50ch01	87165483	87166080	598	117.5	6	0.12
MACS_peak_1286	SL2.50ch01	87167542	87168308	767	244.34	8.28	0
MACS_peak_1287	SL2.50ch01	87170301	87170656	356	64.93	4.87	0.58
MACS_peak_1288	SL2.50ch01	87172032	87172706	675	107.95	5.45	0.11
MACS_peak_1289	SL2.50ch01	87175022	87175544	523	55.61	4.22	0.98
MACS_peak_1290	SL2.50ch01	87178351	87179388	1038	107.06	4.48	0.1
MACS_peak_1291	SL2.50ch01	87187946	87188607	662	52.48	4.37	1.16
MACS_peak_1292	SL2.50ch01	87203522	87204154	633	132.57	6.76	0.07
MACS_peak_1293	SL2.50ch01	87236586	87236798	213	102.34	7.53	0.1
MACS_peak_1294	SL2.50ch01	87237292	87237634	343	361.36	12.29	0
MACS_peak_1295	SL2.50ch01	87244243	87245000	758	151.74	8.22	0.03
MACS_peak_1296	SL2.50ch01	87313420	87313975	556	90.68	5.32	0.15
MACS_peak_1297	SL2.50ch01	87314355	87314820	466	78.58	4.33	0.31
MACS_peak_1298	SL2.50ch01	87317567	87318399	833	65.55	3.84	0.56
MACS_peak_1299	SL2.50ch01	87320681	87321545	865	133.12	6.29	0.07
MACS_peak_1300	SL2.50ch01	87325163	87325905	743	234.74	8.48	0
MACS_peak_1301	SL2.50ch01	87326604	87327158	555	85.78	5.66	0.23
MACS_peak_1302	SL2.50ch01	87327878	87328560	683	100.18	5.48	0.09
MACS_peak_1303	SL2.50ch01	87376149	87377255	1107	90.86	4.24	0.15
MACS_peak_1304	SL2.50ch01	87391942	87392316	375	67.88	5.66	0.47
MACS_peak_1305	SL2.50ch01	87392905	87393201	297	50.87	4.46	1.3
MACS_peak_1306	SL2.50ch01	87393523	87394334	812	173.65	5.67	0.04
MACS_peak_1307	SL2.50ch01	87414281	87414965	685	98.14	5.66	0.09
MACS_peak_1308	SL2.50ch01	87415480	87416219	740	57.02	3.9	0.9
MACS_peak_1309	SL2.50ch01	87416575	87417321	747	59	3.92	0.78
MACS_peak_1310	SL2.50ch01	87428866	87429501	636	108.81	5.53	0.11
MACS_peak_1311	SL2.50ch01	87453491	87454168	678	135.73	5.03	0.08
MACS_peak_1312	SL2.50ch01	87471168	87471429	262	55.1	7.83	1
MACS_peak_1313	SL2.50ch01	87475976	87476263	288	74.18	5.16	0.41
MACS_peak_1314	SL2.50ch01	87516835	87517528	694	125.25	5.29	0.11
MACS_peak_1315	SL2.50ch01	87521790	87522321	532	77.51	4.63	0.33
MACS_peak_1316	SL2.50ch01	87537910	87538421	512	69.11	4.23	0.48
MACS_peak_1317	SL2.50ch01	87597250	87597946	697	73.68	5.45	0.42
MACS_peak_1318	SL2.50ch01	87643403	87644205	803	214.73	7.9	0.07
MACS_peak_1319	SL2.50ch01	87682648	87683248	601	53.59	4.12	1.07
MACS_peak_1320	SL2.50ch01	87687400	87688232	833	63.02	3.61	0.62
MACS_peak_1321	SL2.50ch01	87693547	87694052	506	74.88	6.54	0.4
MACS_peak_1322	SL2.50ch01	87739745	87740461	717	158.75	9.24	0.03
MACS_peak_1323	SL2.50ch01	87747601	87748045	445	62.13	4.11	0.63
MACS_peak_1324	SL2.50ch01	87750109	87750691	583	224.17	9.54	0.07
MACS_peak_1325	SL2.50ch01	87760141	87760649	509	74.63	4.68	0.4
MACS_peak_1326	SL2.50ch01	87763343	87763526	184	50.82	7.64	1.3
MACS_peak_1327	SL2.50ch01	87772678	87773112	435	61.2	5.35	0.68
MACS_peak_1328	SL2.50ch01	87773132	87773375	244	50.06	5.1	1.36
MACS_peak_1329	SL2.50ch01	87795603	87796030	428	56.95	6.15	0.9
MACS_peak_1330	SL2.50ch01	87800972	87801847	876	134.21	4.7	0.08
MACS_peak_1331	SL2.50ch01	87810901	87811356	456	53.67	5.01	1.05
MACS_peak_1332	SL2.50ch01	87837965	87838636	672	204.12	9.54	0.06
MACS_peak_1333	SL2.50ch01	87885735	87886288	554	116.75	6.3	0.12
MACS_peak_1334	SL2.50ch01	87919150	87919455	306	55.18	5.22	1
MACS_peak_1335	SL2.50ch01	87931821	87932288	468	62.55	4.62	0.62
MACS_peak_1336	SL2.50ch01	87948485	87949038	554	59.39	4.2	0.72
MACS_peak_1337	SL2.50ch01	88012990	88013610	621	110.98	7.23	0.11
MACS_peak_1338	SL2.50ch01	88013951	88014478	528	97.98	4.92	0.09
MACS_peak_1339	SL2.50ch01	88027968	88028131	164	51.51	5.56	1.21
MACS_peak_1340	SL2.50ch01	88028332	88028795	464	57.36	4.15	0.89
MACS_peak_1341	SL2.50ch01	88079639	88080152	514	52.48	3.77	1.16
MACS_peak_1342	SL2.50ch01	88080727	88081198	472	59.69	4.67	0.71
MACS_peak_1343	SL2.50ch01	88082339	88082791	453	56.39	5.73	0.93
MACS_peak_1344	SL2.50ch01	88086522	88086833	312	63.06	6.22	0.62
MACS_peak_1345	SL2.50ch01	88163061	88163551	491	51.62	3.71	1.2
MACS_peak_1346	SL2.50ch01	88163685	88164384	700	67.33	4.22	0.49
MACS_peak_1347	SL2.50ch01	88181426	88181971	546	93.47	5.34	0.12
MACS_peak_1348	SL2.50ch01	88186863	88187624	762	86.65	4.92	0.22
MACS_peak_1349	SL2.50ch01	88191869	88192207	339	75.1	7.35	0.39
MACS_peak_1350	SL2.50ch01	88197506	88198341	836	193.83	7.6	0.05
MACS_peak_1351	SL2.50ch01	88235305	88235982	678	106.93	5.34	0.1
MACS_peak_1352	SL2.50ch01	88242484	88243359	876	119.39	4.68	0.1
MACS_peak_1353	SL2.50ch01	88243410	88243793	384	56.69	5	0.93
MACS_peak_1354	SL2.50ch01	88248264	88248747	484	112.21	6.82	0.11
MACS_peak_1355	SL2.50ch01	88282425	88283101	677	101.76	5.87	0.1
MACS_peak_1356	SL2.50ch01	88318741	88319345	605	88.3	4.7	0.19
MACS_peak_1357	SL2.50ch01	88333417	88333919	503	84.81	5.38	0.23
MACS_peak_1358	SL2.50ch01	88333959	88335571	1613	216.45	6.06	0.07
MACS_peak_1359	SL2.50ch01	88342053	88342865	813	291.41	8.04	0
MACS_peak_1360	SL2.50ch01	88351937	88352596	660	52.65	4.08	1.16
MACS_peak_1361	SL2.50ch01	88355156	88355737	582	57.06	5.08	0.9
MACS_peak_1362	SL2.50ch01	88392052	88392300	249	51.68	7.05	1.21
MACS_peak_1363	SL2.50ch01	88492629	88493232	604	81.32	4.09	0.25
MACS_peak_1364	SL2.50ch01	88494164	88494796	633	60.67	4.61	0.69
MACS_peak_1365	SL2.50ch01	88501351	88501854	504	114.58	6.56	0.12
MACS_peak_1366	SL2.50ch01	88504139	88504817	679	136.67	6.13	0.08
MACS_peak_1367	SL2.50ch01	88506569	88507206	638	166.02	6.88	0.04
MACS_peak_1368	SL2.50ch01	88542266	88542975	710	141.85	6.12	0.03
MACS_peak_1369	SL2.50ch01	88543524	88543903	380	75.22	7.14	0.39
MACS_peak_1370	SL2.50ch01	88548604	88549109	506	100.61	6.72	0.1
MACS_peak_1371	SL2.50ch01	88549199	88549548	350	73.44	8.29	0.42
MACS_peak_1372	SL2.50ch01	88574341	88575432	1092	354.14	7.19	0
MACS_peak_1373	SL2.50ch01	88591832	88592266	435	95.18	7.23	0.12
MACS_peak_1374	SL2.50ch01	88596726	88597719	994	97.04	5.29	0.09
MACS_peak_1375	SL2.50ch01	88602492	88603005	514	55.62	4.47	0.98
MACS_peak_1376	SL2.50ch01	88657858	88658251	394	51.46	4.71	1.22
MACS_peak_1377	SL2.50ch01	88671930	88672377	448	60.89	5.19	0.69
MACS_peak_1378	SL2.50ch01	88684725	88685758	1034	243.85	7.27	0
MACS_peak_1379	SL2.50ch01	88685965	88686521	557	66.34	4	0.53
MACS_peak_1380	SL2.50ch01	88704111	88704624	514	82.92	5	0.26
MACS_peak_1381	SL2.50ch01	88725293	88725932	640	132.72	4.79	0.07
MACS_peak_1382	SL2.50ch01	88741528	88741978	451	90.69	6.53	0.15
MACS_peak_1383	SL2.50ch01	88743973	88744192	220	53.23	7.23	1.07
MACS_peak_1384	SL2.50ch01	88774369	88775248	880	160.52	4.77	0.03
MACS_peak_1385	SL2.50ch01	88777461	88778267	807	154	6.16	0.03
MACS_peak_1386	SL2.50ch01	88778446	88779592	1147	267.47	7.79	0
MACS_peak_1387	SL2.50ch01	88780618	88781192	575	223.19	8.6	0.07
MACS_peak_1388	SL2.50ch01	88781308	88781667	360	67.61	6.01	0.48
MACS_peak_1389	SL2.50ch01	88802507	88802919	413	51.67	4.7	1.21
MACS_peak_1390	SL2.50ch01	88817473	88817661	189	50.92	5.9	1.29
MACS_peak_1391	SL2.50ch01	88911441	88911841	401	51.78	5.87	1.21
MACS_peak_1392	SL2.50ch01	88926826	88927378	553	71.58	4.48	0.44
MACS_peak_1393	SL2.50ch01	88931806	88932509	704	81.17	4.7	0.25
MACS_peak_1394	SL2.50ch01	88990339	88990861	523	97.45	5.03	0.09
MACS_peak_1395	SL2.50ch01	89003675	89004069	395	51.45	5.22	1.22
MACS_peak_1396	SL2.50ch01	89004626	89005366	741	63.63	4.35	0.59
MACS_peak_1397	SL2.50ch01	89005915	89006618	704	130.76	7.27	0.07
MACS_peak_1398	SL2.50ch01	89014105	89014792	688	131.75	7.12	0.07
MACS_peak_1399	SL2.50ch01	89025924	89026510	587	126.41	6.88	0.09
MACS_peak_1400	SL2.50ch01	89045855	89046413	559	152.35	7.66	0.03
MACS_peak_1401	SL2.50ch01	89046978	89047311	334	54.49	5.01	1.03
MACS_peak_1402	SL2.50ch01	89052346	89052787	442	61.02	5.19	0.69
MACS_peak_1403	SL2.50ch01	89053034	89054171	1138	293.4	7.71	0
MACS_peak_1404	SL2.50ch01	89062361	89062733	373	63.37	6.6	0.61
MACS_peak_1405	SL2.50ch01	89062747	89063227	481	141.7	7.14	0.03
MACS_peak_1406	SL2.50ch01	89070175	89070752	578	84.39	4.61	0.23
MACS_peak_1407	SL2.50ch01	89116730	89117349	620	88.7	5.74	0.17
MACS_peak_1408	SL2.50ch01	89143291	89144174	884	134.79	5.27	0.08
MACS_peak_1409	SL2.50ch01	89144674	89145022	349	50.26	4.82	1.34
MACS_peak_1410	SL2.50ch01	89145403	89146200	798	92.84	5.03	0.13
MACS_peak_1411	SL2.50ch01	89160723	89161392	670	59.9	4.31	0.71
MACS_peak_1412	SL2.50ch01	89161408	89162107	700	167.03	7.3	0.04
MACS_peak_1413	SL2.50ch01	89162466	89164051	1586	197.23	6.71	0.05
MACS_peak_1414	SL2.50ch01	89164366	89164919	554	60.15	4	0.7
MACS_peak_1415	SL2.50ch01	89167332	89167851	520	103.98	5.64	0.1
MACS_peak_1416	SL2.50ch01	89168989	89170362	1374	186.87	4.93	0.05
MACS_peak_1417	SL2.50ch01	89171052	89172206	1155	325.54	8.75	0
MACS_peak_1418	SL2.50ch01	89174552	89175455	904	207.11	4.37	0.06
MACS_peak_1419	SL2.50ch01	89190550	89191509	960	189	5.78	0.05
MACS_peak_1420	SL2.50ch01	89192505	89193101	597	61.43	5.1	0.68
MACS_peak_1421	SL2.50ch01	89193236	89193613	378	54.95	5.27	1
MACS_peak_1422	SL2.50ch01	89196368	89196747	380	52.99	4.46	1.12
MACS_peak_1423	SL2.50ch01	89198096	89198947	852	52.85	3.78	1.12
MACS_peak_1424	SL2.50ch01	89236617	89237550	934	131.72	4.62	0.07
MACS_peak_1425	SL2.50ch01	89247681	89248642	962	83.1	5.87	0.26
MACS_peak_1426	SL2.50ch01	89279909	89280832	924	191.34	6.3	0.05
MACS_peak_1427	SL2.50ch01	89281907	89282289	383	70.42	6.6	0.44
MACS_peak_1428	SL2.50ch01	89282985	89283619	635	114.51	6.01	0.12
MACS_peak_1429	SL2.50ch01	89318255	89318518	264	53.23	6.81	1.07
MACS_peak_1430	SL2.50ch01	89369618	89369926	309	69.77	6.4	0.48
MACS_peak_1431	SL2.50ch01	89382554	89383945	1392	269.72	5.27	0
MACS_peak_1432	SL2.50ch01	89384598	89385364	767	153.94	5.63	0.03
MACS_peak_1433	SL2.50ch01	89385714	89386772	1059	279.26	8.33	0
MACS_peak_1434	SL2.50ch01	89413704	89414640	937	112.53	6.05	0.11
MACS_peak_1435	SL2.50ch01	89414757	89415303	547	141.64	5.97	0.03
MACS_peak_1436	SL2.50ch01	89456802	89457253	452	79.2	5.56	0.3
MACS_peak_1437	SL2.50ch01	89466330	89466975	646	85.02	6.25	0.23
MACS_peak_1438	SL2.50ch01	89475185	89475692	508	64.82	4.09	0.58
MACS_peak_1439	SL2.50ch01	89476742	89477684	943	181.01	5.73	0.04
MACS_peak_1440	SL2.50ch01	89478839	89479107	269	60.49	5.31	0.7
MACS_peak_1441	SL2.50ch01	89494419	89495483	1065	240.32	7.52	0
MACS_peak_1442	SL2.50ch01	89496687	89497228	542	64.42	4.2	0.58
MACS_peak_1443	SL2.50ch01	89501877	89502425	549	83.67	5.8	0.25
MACS_peak_1444	SL2.50ch01	89507483	89508101	619	64.82	4.31	0.58
MACS_peak_1445	SL2.50ch01	89611827	89612647	821	120.57	5.38	0.1
MACS_peak_1446	SL2.50ch01	89624223	89624792	570	64.05	5.12	0.59
MACS_peak_1447	SL2.50ch01	89657778	89658473	696	161.38	5.29	0.03
MACS_peak_1448	SL2.50ch01	89658536	89659334	799	141.32	6.11	0.03
MACS_peak_1449	SL2.50ch01	89659884	89660868	985	78.69	4.64	0.31
MACS_peak_1450	SL2.50ch01	89678113	89678606	494	78.68	5.28	0.31
MACS_peak_1451	SL2.50ch01	89700618	89700863	246	56.97	5.7	0.9
MACS_peak_1452	SL2.50ch01	89722394	89722773	380	51.67	4.81	1.21
MACS_peak_1453	SL2.50ch01	89738644	89739259	616	76.31	5.38	0.37
MACS_peak_1454	SL2.50ch01	89739272	89740742	1471	127.15	4.54	0.09
MACS_peak_1455	SL2.50ch01	89741291	89742040	750	166.41	6.85	0.04
MACS_peak_1456	SL2.50ch01	89742780	89743270	491	88.97	6.29	0.17
MACS_peak_1457	SL2.50ch01	89743563	89744690	1128	135.53	4.35	0.08
MACS_peak_1458	SL2.50ch01	89768013	89768315	303	67.61	5.93	0.48
MACS_peak_1459	SL2.50ch01	89769421	89769988	568	97.76	5.95	0.09
MACS_peak_1460	SL2.50ch01	89771718	89772184	467	126.56	7.36	0.09
MACS_peak_1461	SL2.50ch01	89787260	89787844	585	62.79	4.48	0.63
MACS_peak_1462	SL2.50ch01	89789174	89789779	606	82.34	5.18	0.26
MACS_peak_1463	SL2.50ch01	89792231	89792961	731	84.04	4.42	0.24
MACS_peak_1464	SL2.50ch01	89797532	89797911	380	67.05	4.82	0.51
MACS_peak_1465	SL2.50ch01	89799875	89800575	701	178.58	7.62	0.04
MACS_peak_1466	SL2.50ch01	89800685	89801830	1146	104.5	5.22	0.1
MACS_peak_1467	SL2.50ch01	89814956	89815518	563	75.09	4.41	0.39
MACS_peak_1468	SL2.50ch01	89815986	89816796	811	94.89	3.98	0.12
MACS_peak_1469	SL2.50ch01	89826846	89827776	931	116.71	5.09	0.12
MACS_peak_1470	SL2.50ch01	89830312	89830996	685	53.07	4.35	1.1
MACS_peak_1471	SL2.50ch01	89872264	89872763	500	70.64	4.7	0.44
MACS_peak_1472	SL2.50ch01	89876441	89877004	564	51.5	3.8	1.22
MACS_peak_1473	SL2.50ch01	89895332	89895959	628	113.69	5.8	0.11
MACS_peak_1474	SL2.50ch01	89926298	89926899	602	66.66	5.11	0.51
MACS_peak_1475	SL2.50ch01	89933287	89934202	916	128.18	5.5	0.07
MACS_peak_1476	SL2.50ch01	89984069	89984835	767	186.78	5.73	0.05
MACS_peak_1477	SL2.50ch01	90005514	90005757	244	59.64	6.07	0.72
MACS_peak_1478	SL2.50ch01	90005762	90006215	454	62.79	4.82	0.63
MACS_peak_1479	SL2.50ch01	90034391	90035232	842	161.46	5.87	0.03
MACS_peak_1480	SL2.50ch01	90044055	90044584	530	78.33	3.84	0.31
MACS_peak_1481	SL2.50ch01	90045521	90046018	498	94.92	6.88	0.12
MACS_peak_1482	SL2.50ch01	90073811	90074077	267	64.79	6.64	0.58
MACS_peak_1483	SL2.50ch01	90079480	90079857	378	61.02	4.93	0.69
MACS_peak_1484	SL2.50ch01	90080466	90081117	652	50.52	4.18	1.33
MACS_peak_1485	SL2.50ch01	90086563	90086885	323	60.63	4.74	0.69
MACS_peak_1486	SL2.50ch01	90095509	90096729	1221	51.32	3.8	1.23
MACS_peak_1487	SL2.50ch01	90118391	90119355	965	239.13	7	0
MACS_peak_1488	SL2.50ch01	90124315	90124843	529	74.63	5.94	0.4
MACS_peak_1489	SL2.50ch01	90125690	90126362	673	60.86	3.78	0.69
MACS_peak_1490	SL2.50ch01	90139043	90139781	739	182.94	7.16	0.05
MACS_peak_1491	SL2.50ch01	90139932	90140240	309	56.22	5.65	0.93
MACS_peak_1492	SL2.50ch01	90141522	90142184	663	168.07	7.05	0.04
MACS_peak_1493	SL2.50ch01	90142844	90143829	986	150.9	5.64	0.03
MACS_peak_1494	SL2.50ch01	90146402	90146717	316	51.26	6.02	1.25
MACS_peak_1495	SL2.50ch01	90148859	90150003	1145	310.67	6.93	0
MACS_peak_1496	SL2.50ch01	90196729	90197249	521	132.3	7.24	0.07
MACS_peak_1497	SL2.50ch01	90201503	90202090	588	108.62	5.79	0.11
MACS_peak_1498	SL2.50ch01	90222068	90222566	499	63.03	5.11	0.62
MACS_peak_1499	SL2.50ch01	90224109	90224742	634	90.7	4.43	0.15
MACS_peak_1500	SL2.50ch01	90247260	90247575	316	58.69	5.3	0.8
MACS_peak_1501	SL2.50ch01	90261723	90262272	550	50.59	3.59	1.32
MACS_peak_1502	SL2.50ch01	90262279	90263154	876	398.36	9.04	0
MACS_peak_1503	SL2.50ch01	90272348	90272736	389	78.83	7.23	0.31
MACS_peak_1504	SL2.50ch01	90275251	90275621	371	74.64	5.08	0.4
MACS_peak_1505	SL2.50ch01	90277980	90278556	577	107.02	6.18	0.1
MACS_peak_1506	SL2.50ch01	90280521	90281188	668	119.13	4.98	0.1
MACS_peak_1507	SL2.50ch01	90315818	90316299	482	67.73	5.66	0.47
MACS_peak_1508	SL2.50ch01	90316787	90318114	1328	214	5.18	0.07
MACS_peak_1509	SL2.50ch01	90360262	90360777	516	96.24	5.59	0.09
MACS_peak_1510	SL2.50ch01	90362000	90362695	696	88.56	4.05	0.17
MACS_peak_1511	SL2.50ch01	90364332	90364835	504	102.73	6.27	0.1
MACS_peak_1512	SL2.50ch01	90378707	90379283	577	119	6.83	0.12
MACS_peak_1513	SL2.50ch01	90380692	90381634	943	53.19	3.41	1.07
MACS_peak_1514	SL2.50ch01	90393229	90393911	683	155.11	7.37	0.03
MACS_peak_1515	SL2.50ch01	90423927	90424815	889	228.61	8.47	0.08
MACS_peak_1516	SL2.50ch01	90424858	90425378	521	93.18	5.42	0.11
MACS_peak_1517	SL2.50ch01	90433126	90433735	610	133.87	8.85	0.08
MACS_peak_1518	SL2.50ch01	90468309	90468693	385	65.2	4.52	0.57
MACS_peak_1519	SL2.50ch01	90480405	90481370	966	317.32	9.2	0
MACS_peak_1520	SL2.50ch01	90482295	90483118	824	132.76	5.14	0.07
MACS_peak_1521	SL2.50ch01	90509268	90509666	399	67.2	7.37	0.5
MACS_peak_1522	SL2.50ch01	90513853	90514593	741	55.45	3.84	0.99
MACS_peak_1523	SL2.50ch01	90545853	90546441	589	56.71	4.61	0.93
MACS_peak_1524	SL2.50ch01	90576783	90577655	873	130.94	4.92	0.07
MACS_peak_1525	SL2.50ch01	90598118	90598465	348	71.62	5.98	0.43
MACS_peak_1526	SL2.50ch01	90598897	90599440	544	76	3.99	0.38
MACS_peak_1527	SL2.50ch01	90604050	90605235	1186	73.95	4.48	0.41
MACS_peak_1528	SL2.50ch01	90617359	90618359	1001	103.47	4.88	0.1
MACS_peak_1529	SL2.50ch01	90638832	90639431	600	59.9	3.51	0.71
MACS_peak_1530	SL2.50ch01	90641876	90643078	1203	140.74	4.62	0.03
MACS_peak_1531	SL2.50ch01	90646908	90647781	874	81.28	3.83	0.25
MACS_peak_1532	SL2.50ch01	90650447	90651152	706	220.29	7.78	0.07
MACS_peak_1533	SL2.50ch01	90651260	90651661	402	67.73	5.38	0.47
MACS_peak_1534	SL2.50ch01	90670940	90671800	861	101.99	4.65	0.1
MACS_peak_1535	SL2.50ch01	90672342	90674746	2405	337.46	3.88	0
MACS_peak_1536	SL2.50ch01	90674919	90678129	3211	363.6	4.44	0
MACS_peak_1537	SL2.50ch01	90686212	90686775	564	114.23	5.5	0.12
MACS_peak_1538	SL2.50ch01	90687156	90687491	336	59.7	5.08	0.71
MACS_peak_1539	SL2.50ch01	90707879	90708715	837	72.44	4.23	0.42
MACS_peak_1540	SL2.50ch01	90711898	90713454	1557	355.86	6.71	0
MACS_peak_1541	SL2.50ch01	90714719	90715127	409	58.52	4.5	0.82
MACS_peak_1542	SL2.50ch01	90772899	90773359	461	54.67	4.11	1.01
MACS_peak_1543	SL2.50ch01	90802706	90803090	385	66.89	4.6	0.5
MACS_peak_1544	SL2.50ch01	90803102	90803406	305	82.59	6.14	0.26
MACS_peak_1545	SL2.50ch01	90811908	90812490	583	67.18	4.21	0.5
MACS_peak_1546	SL2.50ch01	90823736	90824210	475	84.57	5.58	0.23
MACS_peak_1547	SL2.50ch01	90846368	90846790	423	55.3	4.88	1
MACS_peak_1548	SL2.50ch01	90868637	90869899	1263	270.12	6.71	0
MACS_peak_1549	SL2.50ch01	90871774	90872750	977	88.63	4.05	0.17
MACS_peak_1550	SL2.50ch01	90873593	90874254	662	86.7	4.13	0.22
MACS_peak_1551	SL2.50ch01	90915682	90916217	536	108.07	6.64	0.11
MACS_peak_1552	SL2.50ch01	90917526	90918143	618	84.89	5.26	0.23
MACS_peak_1553	SL2.50ch01	90956690	90957559	870	179.3	5.03	0.04
MACS_peak_1554	SL2.50ch01	90973255	90974185	931	125.65	5.26	0.11
MACS_peak_1555	SL2.50ch01	90978166	90978990	825	254.11	6.2	0
MACS_peak_1556	SL2.50ch01	90979931	90980546	616	127.02	5.57	0.09
MACS_peak_1557	SL2.50ch01	90983255	90983846	592	91.02	5.88	0.15
MACS_peak_1558	SL2.50ch01	90986502	90987739	1238	239.8	6.15	0
MACS_peak_1559	SL2.50ch01	91050314	91050676	363	51.32	6.27	1.23
MACS_peak_1560	SL2.50ch01	91055289	91055745	457	104.34	7.18	0.1
MACS_peak_1561	SL2.50ch01	91057361	91057744	384	55.64	4.84	0.98
MACS_peak_1562	SL2.50ch01	91077953	91078329	377	68.72	6.04	0.47
MACS_peak_1563	SL2.50ch01	91097950	91099163	1214	201.21	5.42	0.06
MACS_peak_1564	SL2.50ch01	91101903	91102650	748	135.73	6.01	0.08
MACS_peak_1565	SL2.50ch01	91103131	91103722	592	72.59	4.97	0.42
MACS_peak_1566	SL2.50ch01	91115901	91116953	1053	59.47	3.57	0.72
MACS_peak_1567	SL2.50ch01	91118308	91118669	362	55.29	5.06	1
MACS_peak_1568	SL2.50ch01	91121081	91121418	338	71.84	5.17	0.43
MACS_peak_1569	SL2.50ch01	91121984	91122406	423	56.64	5.64	0.93
MACS_peak_1570	SL2.50ch01	91132114	91132706	593	50.29	3.84	1.34
MACS_peak_1571	SL2.50ch01	91151520	91152290	771	133.96	4.15	0.08
MACS_peak_1572	SL2.50ch01	91154940	91155554	615	65.35	3.91	0.55
MACS_peak_1573	SL2.50ch01	91157922	91158666	745	73.13	5.25	0.43
MACS_peak_1574	SL2.50ch01	91159838	91160308	471	71.91	5.03	0.42
MACS_peak_1575	SL2.50ch01	91160741	91161342	602	121.57	5.02	0.11
MACS_peak_1576	SL2.50ch01	91163219	91163837	619	173.32	6	0.04
MACS_peak_1577	SL2.50ch01	91171901	91172535	635	99.07	5.14	0.09
MACS_peak_1578	SL2.50ch01	91178322	91178616	295	50.62	4.04	1.32
MACS_peak_1579	SL2.50ch01	91187631	91188678	1048	353.13	9.61	0
MACS_peak_1580	SL2.50ch01	91191479	91192033	555	67.65	3.85	0.48
MACS_peak_1581	SL2.50ch01	91215452	91216014	563	61.59	5.12	0.68
MACS_peak_1582	SL2.50ch01	91220818	91221297	480	74.17	6.4	0.41
MACS_peak_1583	SL2.50ch01	91274574	91275073	500	65.27	4.2	0.55
MACS_peak_1584	SL2.50ch01	91293825	91294825	1001	275.75	7.1	0
MACS_peak_1585	SL2.50ch01	91345153	91345702	550	89.61	5.31	0.18
MACS_peak_1586	SL2.50ch01	91360756	91361895	1140	175.77	6.7	0.04
MACS_peak_1587	SL2.50ch01	91378454	91378974	521	72.64	4.76	0.42
MACS_peak_1588	SL2.50ch01	91450479	91450781	303	60.57	4.93	0.69
MACS_peak_1589	SL2.50ch01	91465031	91465466	436	52.69	4.19	1.14
MACS_peak_1590	SL2.50ch01	91465845	91466208	364	51.89	4.5	1.21
MACS_peak_1591	SL2.50ch01	91466968	91467573	606	96.41	5.03	0.09
MACS_peak_1592	SL2.50ch01	91472499	91473288	790	114.96	4.97	0.12
MACS_peak_1593	SL2.50ch01	91474122	91474583	462	70.07	5.17	0.43
MACS_peak_1594	SL2.50ch01	91483785	91484435	651	81.74	4.95	0.25
MACS_peak_1595	SL2.50ch01	91508487	91509050	564	61.64	4.27	0.66
MACS_peak_1596	SL2.50ch01	91510101	91510528	428	118.99	8.8	0.12
MACS_peak_1597	SL2.50ch01	91572756	91573077	322	62.8	5.67	0.63
MACS_peak_1598	SL2.50ch01	91612276	91612602	327	61.39	5.63	0.68
MACS_peak_1599	SL2.50ch01	91660566	91660685	120	58.95	12.69	0.78
MACS_peak_1600	SL2.50ch01	91700487	91701202	716	141.03	5.05	0.03
MACS_peak_1601	SL2.50ch01	91703648	91704131	484	59.27	4.01	0.73
MACS_peak_1602	SL2.50ch01	91704635	91705140	506	89	6.01	0.17
MACS_peak_1603	SL2.50ch01	91727075	91727702	628	139.11	5.33	0.03
MACS_peak_1604	SL2.50ch01	91732300	91732987	688	136.49	6	0.08
MACS_peak_1605	SL2.50ch01	91740330	91741049	720	96.61	4.83	0.09
MACS_peak_1606	SL2.50ch01	91802204	91802850	647	59.62	3.8	0.72
MACS_peak_1607	SL2.50ch01	91803319	91804572	1254	399.52	7.64	0
MACS_peak_1608	SL2.50ch01	91805402	91806098	697	117.6	6.93	0.12
MACS_peak_1609	SL2.50ch01	91808126	91809076	951	390.14	8.74	0
MACS_peak_1610	SL2.50ch01	91809314	91810069	756	106.68	7.24	0.1
MACS_peak_1611	SL2.50ch01	91816391	91816822	432	66.55	4.41	0.52
MACS_peak_1612	SL2.50ch01	91836261	91837148	888	256.44	6.27	0
MACS_peak_1613	SL2.50ch01	91837392	91838042	651	119.57	6.16	0.1
MACS_peak_1614	SL2.50ch01	91838100	91838607	508	93.64	5.56	0.12
MACS_peak_1615	SL2.50ch01	91859218	91859735	518	162.81	8.37	0.04
MACS_peak_1616	SL2.50ch01	91862459	91863295	837	222.7	7.06	0.07
MACS_peak_1617	SL2.50ch01	91872676	91872924	249	50.06	5.2	1.36
MACS_peak_1618	SL2.50ch01	91895283	91896284	1002	218.1	6.36	0.07
MACS_peak_1619	SL2.50ch01	91897581	91898032	452	79.34	4.86	0.28
MACS_peak_1620	SL2.50ch01	91987679	91988744	1066	188.42	6.71	0.05
MACS_peak_1621	SL2.50ch01	92040053	92040457	405	57.91	5.25	0.85
MACS_peak_1622	SL2.50ch01	92041077	92041885	809	152.14	6.71	0.03
MACS_peak_1623	SL2.50ch01	92053889	92054466	578	90.71	5.41	0.15
MACS_peak_1624	SL2.50ch01	92066973	92067770	798	113.94	4.6	0.11
MACS_peak_1625	SL2.50ch01	92111857	92112567	711	196.46	5.22	0.05
MACS_peak_1626	SL2.50ch01	92114775	92115276	502	68.74	5.03	0.47
MACS_peak_1627	SL2.50ch01	92126403	92127407	1005	470.53	9.21	0
MACS_peak_1628	SL2.50ch01	92166649	92166967	319	74.17	7.38	0.41
MACS_peak_1629	SL2.50ch01	92169795	92170093	299	86.53	7.66	0.22
MACS_peak_1630	SL2.50ch01	92171143	92171562	420	59.84	6.43	0.71
MACS_peak_1631	SL2.50ch01	92172204	92172522	319	63.39	6.01	0.61
MACS_peak_1632	SL2.50ch01	92172564	92173175	612	78.74	4.98	0.31
MACS_peak_1633	SL2.50ch01	92175622	92176175	554	109.26	5.11	0.11
MACS_peak_1634	SL2.50ch01	92186086	92186369	284	51.56	5.13	1.21
MACS_peak_1635	SL2.50ch01	92208559	92209125	567	112.19	6.06	0.11
MACS_peak_1636	SL2.50ch01	92217261	92217866	606	199.57	8.2	0.05
MACS_peak_1637	SL2.50ch01	92251281	92251705	425	247.25	15.98	0
MACS_peak_1638	SL2.50ch01	92286655	92286983	329	51.85	5.37	1.21
MACS_peak_1639	SL2.50ch01	92301804	92303208	1405	183.75	4.49	0.05
MACS_peak_1640	SL2.50ch01	92307450	92307734	285	63.31	5.06	0.61
MACS_peak_1641	SL2.50ch01	92307749	92308105	357	131.71	6.86	0.07
MACS_peak_1642	SL2.50ch01	92308710	92309431	722	139.19	5.4	0.03
MACS_peak_1643	SL2.50ch01	92310731	92311393	663	127.3	4.51	0.09
MACS_peak_1644	SL2.50ch01	92314709	92315286	578	74.23	5.19	0.4
MACS_peak_1645	SL2.50ch01	92319329	92320339	1011	82.19	4.01	0.25
MACS_peak_1646	SL2.50ch01	92362768	92363415	648	182.4	8.01	0.05
MACS_peak_1647	SL2.50ch01	92371692	92372495	804	62.79	4.29	0.63
MACS_peak_1648	SL2.50ch01	92389915	92390298	384	92.49	6.2	0.13
MACS_peak_1649	SL2.50ch01	92414235	92414753	519	140.44	8.13	0.03
MACS_peak_1650	SL2.50ch01	92416254	92416844	591	117.21	6.94	0.12
MACS_peak_1651	SL2.50ch01	92417131	92417412	282	66.67	5.22	0.51
MACS_peak_1652	SL2.50ch01	92422267	92423000	734	107.1	4.7	0.1
MACS_peak_1653	SL2.50ch01	92467874	92468583	710	139.05	5.74	0.03
MACS_peak_1654	SL2.50ch01	92469714	92471404	1691	246.78	4.79	0
MACS_peak_1655	SL2.50ch01	92498959	92499449	491	54.1	4.62	1.03
MACS_peak_1656	SL2.50ch01	92501827	92502541	715	69.98	3.13	0.45
MACS_peak_1657	SL2.50ch01	92527433	92527726	294	65.06	4.48	0.58
MACS_peak_1658	SL2.50ch01	92532040	92532908	869	179.63	5.78	0.04
MACS_peak_1659	SL2.50ch01	92553129	92553746	618	182.31	6.22	0.04
MACS_peak_1660	SL2.50ch01	92564014	92564519	506	98.39	5.53	0.09
MACS_peak_1661	SL2.50ch01	92569252	92569697	446	76.88	5.38	0.34
MACS_peak_1662	SL2.50ch01	92569950	92570417	468	68.24	3.96	0.48
MACS_peak_1663	SL2.50ch01	92570952	92571715	764	114.23	5	0.11
MACS_peak_1664	SL2.50ch01	92572346	92572869	524	101.3	6.29	0.1
MACS_peak_1665	SL2.50ch01	92577226	92577806	581	230.22	7.74	0.08
MACS_peak_1666	SL2.50ch01	92581021	92581671	651	92.93	5.44	0.13
MACS_peak_1667	SL2.50ch01	92589238	92589738	501	100.1	6.73	0.09
MACS_peak_1668	SL2.50ch01	92591979	92592780	802	141.39	5.99	0.03
MACS_peak_1669	SL2.50ch01	92592803	92593695	893	261.12	7.64	0
MACS_peak_1670	SL2.50ch01	92594032	92594839	808	174.78	7.08	0.04
MACS_peak_1671	SL2.50ch01	92594846	92595945	1100	209.14	7.25	0.06
MACS_peak_1672	SL2.50ch01	92596471	92597286	816	103.68	4.3	0.1
MACS_peak_1673	SL2.50ch01	92597311	92597877	567	53.42	4.88	1.07
MACS_peak_1674	SL2.50ch01	92598128	92598623	496	78.39	5.38	0.31
MACS_peak_1675	SL2.50ch01	92601592	92602552	961	52.69	3.61	1.14
MACS_peak_1676	SL2.50ch01	92606948	92607708	761	57.35	3.72	0.89
MACS_peak_1677	SL2.50ch01	92608437	92608860	424	64.57	3.92	0.58
MACS_peak_1678	SL2.50ch01	92621422	92622135	714	127.81	5.74	0.09
MACS_peak_1679	SL2.50ch01	92662071	92662927	857	252.77	7.93	0
MACS_peak_1680	SL2.50ch01	92666698	92666952	255	54.51	8.39	1.02
MACS_peak_1681	SL2.50ch01	92685797	92686252	456	100.97	6.99	0.1
MACS_peak_1682	SL2.50ch01	92724533	92725669	1137	90.46	3.3	0.17
MACS_peak_1683	SL2.50ch01	92749414	92749819	406	78.1	6.88	0.32
MACS_peak_1684	SL2.50ch01	92776266	92776665	400	51.9	4.96	1.21
MACS_peak_1685	SL2.50ch01	92787175	92787715	541	125.77	5.87	0.11
MACS_peak_1686	SL2.50ch01	92829701	92830408	708	209.6	10.16	0.06
MACS_peak_1687	SL2.50ch01	92851576	92852252	677	138.59	5.87	0.05
MACS_peak_1688	SL2.50ch01	92969727	92970491	765	187.51	8.35	0.05
MACS_peak_1689	SL2.50ch01	92970986	92971613	628	96.86	4.79	0.09
MACS_peak_1690	SL2.50ch01	92994025	92994411	387	55.54	5.68	0.98
MACS_peak_1691	SL2.50ch01	92997161	92998177	1017	311.47	8.4	0
MACS_peak_1692	SL2.50ch01	93005530	93006215	686	82.01	4.35	0.25
MACS_peak_1693	SL2.50ch01	93065311	93065689	379	75.62	6.48	0.39
MACS_peak_1694	SL2.50ch01	93079575	93079994	420	104.43	5.73	0.1
MACS_peak_1695	SL2.50ch01	93080411	93081669	1259	327.81	6.94	0
MACS_peak_1696	SL2.50ch01	93097521	93097917	397	79.26	5.1	0.29
MACS_peak_1697	SL2.50ch01	93103123	93103586	464	78.75	4.27	0.31
MACS_peak_1698	SL2.50ch01	93114041	93114697	657	118.3	5.38	0.12
MACS_peak_1699	SL2.50ch01	93117744	93118240	497	71.32	4.6	0.43
MACS_peak_1700	SL2.50ch01	93121138	93121747	610	151.45	6.14	0.03
MACS_peak_1701	SL2.50ch01	93125299	93125727	429	86.84	5.64	0.22
MACS_peak_1702	SL2.50ch01	93140457	93141513	1057	216.9	7.27	0.07
MACS_peak_1703	SL2.50ch01	93152280	93152755	476	63.59	5.59	0.59
MACS_peak_1704	SL2.50ch01	93178305	93179024	720	181.98	8.5	0.04
MACS_peak_1705	SL2.50ch01	93188185	93188440	256	78.87	7.22	0.31
MACS_peak_1706	SL2.50ch01	93188486	93188696	211	70.75	7.05	0.44
MACS_peak_1707	SL2.50ch01	93208228	93208747	520	66.47	6.11	0.53
MACS_peak_1708	SL2.50ch01	93222368	93223632	1265	257.78	5.29	0
MACS_peak_1709	SL2.50ch01	93230066	93230733	668	61.84	3.99	0.66
MACS_peak_1710	SL2.50ch01	93233862	93235153	1292	362.19	6.53	0
MACS_peak_1711	SL2.50ch01	93236418	93237113	696	75.23	4.32	0.39
MACS_peak_1712	SL2.50ch01	93239610	93240269	660	113.15	6.85	0.11
MACS_peak_1713	SL2.50ch01	93240722	93241141	420	67.91	4.15	0.47
MACS_peak_1714	SL2.50ch01	93275480	93276357	878	116.71	5.28	0.12
MACS_peak_1715	SL2.50ch01	93279789	93280842	1054	294.36	8.39	0
MACS_peak_1716	SL2.50ch01	93301865	93302700	836	198.76	7.45	0.05
MACS_peak_1717	SL2.50ch01	93313328	93313717	390	56.08	5.08	0.98
MACS_peak_1718	SL2.50ch01	93342788	93343373	586	106.22	5.42	0.1
MACS_peak_1719	SL2.50ch01	93387867	93388439	573	54.71	4.04	1
MACS_peak_1720	SL2.50ch01	93390009	93390737	729	132.09	4.79	0.07
MACS_peak_1721	SL2.50ch01	93419427	93420019	593	81.36	5.33	0.25
MACS_peak_1722	SL2.50ch01	93481497	93482031	535	85.02	5.87	0.23
MACS_peak_1723	SL2.50ch01	93501968	93502287	320	63.61	7.38	0.59
MACS_peak_1724	SL2.50ch01	93512597	93513840	1244	155.97	4.7	0.03
MACS_peak_1725	SL2.50ch01	93539558	93539923	366	65.62	4.7	0.56
MACS_peak_1726	SL2.50ch01	93547679	93548076	398	77.8	5.84	0.32
MACS_peak_1727	SL2.50ch01	93556364	93556873	510	56.39	4.15	0.93
MACS_peak_1728	SL2.50ch01	93563057	93564327	1271	209.77	4.83	0.06
MACS_peak_1729	SL2.50ch01	93575544	93576499	956	73.12	4.41	0.43
MACS_peak_1730	SL2.50ch01	93580616	93580997	382	70.21	4.84	0.44
MACS_peak_1731	SL2.50ch01	93581026	93581598	573	53.62	4.49	1.07
MACS_peak_1732	SL2.50ch01	93590543	93590932	390	59.75	4.58	0.71
MACS_peak_1733	SL2.50ch01	93600869	93601221	353	50.04	4.15	1.35
MACS_peak_1734	SL2.50ch01	93613950	93614768	819	174.52	6.57	0.04
MACS_peak_1735	SL2.50ch01	93692973	93693728	756	195.64	6.34	0.05
MACS_peak_1736	SL2.50ch01	93734073	93734460	388	54.3	5.21	1.03
MACS_peak_1737	SL2.50ch01	93754359	93755144	786	166.04	5.79	0.04
MACS_peak_1738	SL2.50ch01	93828504	93829212	709	65.89	3.63	0.53
MACS_peak_1739	SL2.50ch01	93839516	93840300	785	125.86	5.74	0.11
MACS_peak_1740	SL2.50ch01	93904545	93905591	1047	87.16	4.05	0.22
MACS_peak_1741	SL2.50ch01	93907809	93908249	441	104.86	4.93	0.1
MACS_peak_1742	SL2.50ch01	93910151	93910860	710	131.49	6.58	0.07
MACS_peak_1743	SL2.50ch01	93921465	93921867	403	56.95	4.73	0.9
MACS_peak_1744	SL2.50ch01	93958109	93958818	710	97.74	4.49	0.09
MACS_peak_1745	SL2.50ch01	93974700	93975300	601	57.58	3.65	0.88
MACS_peak_1746	SL2.50ch01	94000467	94000747	281	78.87	6.6	0.31
MACS_peak_1747	SL2.50ch01	94015576	94016052	477	145.37	7.23	0.03
MACS_peak_1748	SL2.50ch01	94048211	94048837	627	295.45	9.82	0
MACS_peak_1749	SL2.50ch01	94049574	94049824	251	51.19	6.49	1.27
MACS_peak_1750	SL2.50ch01	94053395	94053694	300	63.11	5.31	0.62
MACS_peak_1751	SL2.50ch01	94055322	94055736	415	53.62	4.18	1.07
MACS_peak_1752	SL2.50ch01	94078609	94079066	458	51.83	4.21	1.21
MACS_peak_1753	SL2.50ch01	94111765	94112140	376	50.92	5.45	1.29
MACS_peak_1754	SL2.50ch01	94112987	94113233	247	67.41	5.11	0.49
MACS_peak_1755	SL2.50ch01	94113767	94114597	831	133.59	5.03	0.07
MACS_peak_1756	SL2.50ch01	94226303	94227527	1225	195.08	5.71	0.05
MACS_peak_1757	SL2.50ch01	94227555	94228232	678	84.03	4.31	0.24
MACS_peak_1758	SL2.50ch01	94228774	94229745	972	95.07	7.18	0.12
MACS_peak_1759	SL2.50ch01	94248438	94249240	803	75.25	4.01	0.39
MACS_peak_1760	SL2.50ch01	94249618	94250084	467	114.52	6.27	0.12
MACS_peak_1761	SL2.50ch01	94250935	94251707	773	213.53	8.48	0.06
MACS_peak_1762	SL2.50ch01	94257470	94258247	778	99.5	5.29	0.09
MACS_peak_1763	SL2.50ch01	94288447	94288759	313	57.92	5.52	0.83
MACS_peak_1764	SL2.50ch01	94289642	94290365	724	161.55	5.87	0.04
MACS_peak_1765	SL2.50ch01	94349033	94349657	625	208.82	7.1	0.06
MACS_peak_1766	SL2.50ch01	94353605	94354447	843	77.74	4.7	0.32
MACS_peak_1767	SL2.50ch01	94357985	94358505	521	74.39	5.15	0.39
MACS_peak_1768	SL2.50ch01	94367361	94368096	736	280.96	10.09	0
MACS_peak_1769	SL2.50ch01	94368636	94370243	1608	438.35	9.5	0
MACS_peak_1770	SL2.50ch01	94385816	94386290	475	64.66	4.51	0.58
MACS_peak_1771	SL2.50ch01	94398706	94399531	826	432.78	8.49	0
MACS_peak_1772	SL2.50ch01	94400508	94400689	182	61.55	7.15	0.68
MACS_peak_1773	SL2.50ch01	94425772	94426270	499	66.99	4.84	0.5
MACS_peak_1774	SL2.50ch01	94435363	94436028	666	72.64	4.35	0.42
MACS_peak_1775	SL2.50ch01	94460036	94461362	1327	105.29	4.46	0.1
MACS_peak_1776	SL2.50ch01	94465173	94465712	540	51.54	3.85	1.21
MACS_peak_1777	SL2.50ch01	94467192	94468328	1137	214.38	6.08	0.07
MACS_peak_1778	SL2.50ch01	94477329	94477829	501	73.66	5.22	0.42
MACS_peak_1779	SL2.50ch01	94554006	94554616	611	65.19	4.17	0.57
MACS_peak_1780	SL2.50ch01	94563252	94563694	443	109.31	5.7	0.11
MACS_peak_1781	SL2.50ch01	94576394	94577029	636	97.63	5.11	0.09
MACS_peak_1782	SL2.50ch01	94600082	94600899	818	86.43	4	0.22
MACS_peak_1783	SL2.50ch01	94604436	94605592	1157	100.55	4.56	0.1
MACS_peak_1784	SL2.50ch01	94619268	94619668	401	61.96	4.52	0.63
MACS_peak_1785	SL2.50ch01	94625080	94625675	596	75.25	4.47	0.39
MACS_peak_1786	SL2.50ch01	94638894	94639370	477	71.62	4.61	0.43
MACS_peak_1787	SL2.50ch01	94668325	94668868	544	56.39	3.93	0.93
MACS_peak_1788	SL2.50ch01	94675773	94676395	623	73.43	5.07	0.42
MACS_peak_1789	SL2.50ch01	94730455	94731267	813	61.73	3.5	0.66
MACS_peak_1790	SL2.50ch01	94745904	94746504	601	54.96	4.51	1
MACS_peak_1791	SL2.50ch01	94780148	94781380	1233	91.81	4.84	0.14
MACS_peak_1792	SL2.50ch01	94782034	94782453	420	60.09	4.49	0.7
MACS_peak_1793	SL2.50ch01	94783775	94784425	651	59.48	4.44	0.72
MACS_peak_1794	SL2.50ch01	94786615	94787474	860	102.64	4.04	0.1
MACS_peak_1795	SL2.50ch01	94787477	94788205	729	106.75	4.41	0.1
MACS_peak_1796	SL2.50ch01	94788905	94789682	778	52.44	3.61	1.16
MACS_peak_1797	SL2.50ch01	94791093	94791636	544	64.18	3.93	0.58
MACS_peak_1798	SL2.50ch01	94791857	94792383	527	77.8	4.53	0.32
MACS_peak_1799	SL2.50ch01	94800324	94801219	896	182.46	6.18	0.05
MACS_peak_1800	SL2.50ch01	94850318	94850849	532	120.85	7.14	0.1
MACS_peak_1801	SL2.50ch01	94850892	94851639	748	52.01	3.66	1.21
MACS_peak_1802	SL2.50ch01	94899528	94900085	558	51.02	3.62	1.27
MACS_peak_1803	SL2.50ch01	94916898	94917408	511	63.86	4.95	0.58
MACS_peak_1804	SL2.50ch01	94920651	94921355	705	240.87	7.64	0
MACS_peak_1805	SL2.50ch01	94927218	94927838	621	161.74	8.01	0.04
MACS_peak_1806	SL2.50ch01	94946734	94947422	689	123.3	6.4	0.11
MACS_peak_1807	SL2.50ch01	94953418	94953870	453	59.96	4.16	0.71
MACS_peak_1808	SL2.50ch01	94980994	94981275	282	57.13	6.06	0.9
MACS_peak_1809	SL2.50ch01	95009183	95009734	552	60.12	3.71	0.7
MACS_peak_1810	SL2.50ch01	95062088	95062877	790	118.94	5.57	0.12
MACS_peak_1811	SL2.50ch01	95073351	95073887	537	52.27	4.21	1.19
MACS_peak_1812	SL2.50ch01	95125574	95126067	494	97.62	4.64	0.09
MACS_peak_1813	SL2.50ch01	95137313	95138093	781	113.16	4.4	0.11
MACS_peak_1814	SL2.50ch01	95171895	95172442	548	109.85	4.62	0.11
MACS_peak_1815	SL2.50ch01	95173717	95174138	422	118.08	7.43	0.12
MACS_peak_1816	SL2.50ch01	95176346	95176802	457	55.62	3.98	0.98
MACS_peak_1817	SL2.50ch01	95187791	95188644	854	63.85	3.41	0.58
MACS_peak_1818	SL2.50ch01	95220879	95221528	650	318.97	7.64	0
MACS_peak_1819	SL2.50ch01	95222201	95222632	432	82.02	6.15	0.25
MACS_peak_1820	SL2.50ch01	95226090	95226781	692	202.7	5.84	0.06
MACS_peak_1821	SL2.50ch01	95234200	95235314	1115	273.62	6.45	0
MACS_peak_1822	SL2.50ch01	95244910	95245354	445	105.93	7.67	0.1
MACS_peak_1823	SL2.50ch01	95245405	95246019	615	121.73	6.8	0.11
MACS_peak_1824	SL2.50ch01	95247425	95248466	1042	142.59	5.48	0.03
MACS_peak_1825	SL2.50ch01	95256750	95257032	283	67.96	6	0.48
MACS_peak_1826	SL2.50ch01	95259392	95259775	384	72.95	6.11	0.43
MACS_peak_1827	SL2.50ch01	95260138	95260826	689	105.93	5.17	0.1
MACS_peak_1828	SL2.50ch01	95274901	95275537	637	317.9	12.05	0
MACS_peak_1829	SL2.50ch01	95275588	95276177	590	51.48	3.8	1.22
MACS_peak_1830	SL2.50ch01	95290270	95290871	602	93.42	6.08	0.11
MACS_peak_1831	SL2.50ch01	95291814	95292571	758	237.11	7.83	0
MACS_peak_1832	SL2.50ch01	95302337	95302633	297	53.66	4.95	1.05
MACS_peak_1833	SL2.50ch01	95306481	95307049	569	141.64	6.68	0.03
MACS_peak_1834	SL2.50ch01	95310062	95310628	567	76.3	5.34	0.37
MACS_peak_1835	SL2.50ch01	95326504	95327487	984	163.4	6.15	0.04
MACS_peak_1836	SL2.50ch01	95330266	95330630	365	87.73	6.13	0.19
MACS_peak_1837	SL2.50ch01	95361019	95362125	1107	53.09	3.71	1.09
MACS_peak_1838	SL2.50ch01	95384457	95385104	648	134.37	5.58	0.08
MACS_peak_1839	SL2.50ch01	95401249	95402045	797	189.24	4.58	0.05
MACS_peak_1840	SL2.50ch01	95412130	95412799	670	108.36	4.63	0.11
MACS_peak_1841	SL2.50ch01	95442305	95443460	1156	155.32	5.82	0.03
MACS_peak_1842	SL2.50ch01	95456680	95457311	632	243.4	7.66	0
MACS_peak_1843	SL2.50ch01	95482489	95482972	484	97.55	6.82	0.09
MACS_peak_1844	SL2.50ch01	95491862	95492318	457	103.14	6.27	0.1
MACS_peak_1845	SL2.50ch01	95497952	95498234	283	69.94	7.55	0.47
MACS_peak_1846	SL2.50ch01	95521737	95522298	562	86.03	6.46	0.22
MACS_peak_1847	SL2.50ch01	95548739	95549040	302	52.14	4.53	1.19
MACS_peak_1848	SL2.50ch01	95562766	95563370	605	90.39	5.13	0.16
MACS_peak_1849	SL2.50ch01	95566146	95566520	375	54.67	4.17	1.01
MACS_peak_1850	SL2.50ch01	95579044	95579427	384	65.22	5.86	0.57
MACS_peak_1851	SL2.50ch01	95580789	95581382	594	114.13	8.22	0.11
MACS_peak_1852	SL2.50ch01	95590530	95591148	619	205.24	8.17	0.06
MACS_peak_1853	SL2.50ch01	95591729	95592103	375	60.09	5.7	0.7
MACS_peak_1854	SL2.50ch01	95608820	95609129	310	90.58	4.95	0.15
MACS_peak_1855	SL2.50ch01	95609147	95609531	385	79.22	4.98	0.3
MACS_peak_1856	SL2.50ch01	95641347	95641843	497	115.66	8.93	0.12
MACS_peak_1857	SL2.50ch01	95653268	95653754	487	127.08	5.2	0.09
MACS_peak_1858	SL2.50ch01	95655254	95655981	728	102.92	5.74	0.1
MACS_peak_1859	SL2.50ch01	95657286	95657806	521	50.32	3.92	1.34
MACS_peak_1860	SL2.50ch01	95661071	95661359	289	55.68	4.63	0.98
MACS_peak_1861	SL2.50ch01	95667150	95667756	607	65.35	4.24	0.55
MACS_peak_1862	SL2.50ch01	95683457	95683978	522	123.84	4.52	0.11
MACS_peak_1863	SL2.50ch01	95730236	95730688	453	79.78	6.33	0.26
MACS_peak_1864	SL2.50ch01	95731196	95731602	407	74.63	4.99	0.4
MACS_peak_1865	SL2.50ch01	95734610	95735279	670	115.21	4.61	0.12
MACS_peak_1866	SL2.50ch01	95777405	95777755	351	51.56	5.71	1.21
MACS_peak_1867	SL2.50ch01	95810388	95811164	777	132.52	5.95	0.07
MACS_peak_1868	SL2.50ch01	95820768	95823301	2534	58.01	5	0.83
MACS_peak_1869	SL2.50ch01	95830116	95831019	904	165.56	6.47	0.04
MACS_peak_1870	SL2.50ch01	95836167	95836589	423	55.9	4.62	0.98
MACS_peak_1871	SL2.50ch01	95845486	95846027	542	86.85	5.71	0.22
MACS_peak_1872	SL2.50ch01	95869151	95869645	495	96.24	5.63	0.09
MACS_peak_1873	SL2.50ch01	95944042	95944709	668	105.24	6.41	0.1
MACS_peak_1874	SL2.50ch01	95945250	95946024	775	84.46	4.58	0.23
MACS_peak_1875	SL2.50ch01	95975646	95976510	865	188.93	6.91	0.05
MACS_peak_1876	SL2.50ch01	96000512	96001300	789	81.91	3.92	0.25
MACS_peak_1877	SL2.50ch01	96004186	96004708	523	124.73	5.85	0.11
MACS_peak_1878	SL2.50ch01	96021489	96021729	241	84.28	7.34	0.23
MACS_peak_1879	SL2.50ch01	96032682	96033188	507	59.05	4.14	0.78
MACS_peak_1880	SL2.50ch01	96038606	96039393	788	217.37	6.77	0.07
MACS_peak_1881	SL2.50ch01	96047435	96048145	711	144.78	5.83	0.03
MACS_peak_1882	SL2.50ch01	96140674	96141744	1071	145.39	4.5	0.03
MACS_peak_1883	SL2.50ch01	96142134	96143249	1116	95.62	4.45	0.1
MACS_peak_1884	SL2.50ch01	96148776	96149403	628	70.72	3.69	0.44
MACS_peak_1885	SL2.50ch01	96161279	96161687	409	125.94	8.54	0.11
MACS_peak_1886	SL2.50ch01	96163382	96163634	253	51.87	5.14	1.21
MACS_peak_1887	SL2.50ch01	96181075	96181674	600	166.62	6.55	0.04
MACS_peak_1888	SL2.50ch01	96189514	96190049	536	76.55	5.3	0.38
MACS_peak_1889	SL2.50ch01	96194349	96194914	566	98.14	6.45	0.09
MACS_peak_1890	SL2.50ch01	96207385	96207728	344	55.74	4.7	0.99
MACS_peak_1891	SL2.50ch01	96210944	96211236	293	59.12	5.64	0.75
MACS_peak_1892	SL2.50ch01	96211242	96212010	769	93.38	5.74	0.11
MACS_peak_1893	SL2.50ch01	96215525	96216308	784	271.03	7.89	0
MACS_peak_1894	SL2.50ch01	96223213	96223616	404	78.65	5.38	0.31
MACS_peak_1895	SL2.50ch01	96245498	96245945	448	81.57	7.51	0.25
MACS_peak_1896	SL2.50ch01	96246693	96247166	474	82.75	5.57	0.26
MACS_peak_1897	SL2.50ch01	96287877	96288401	525	120.95	5.62	0.1
MACS_peak_1898	SL2.50ch01	96301050	96301802	753	97.55	5.07	0.09
MACS_peak_1899	SL2.50ch01	96302162	96302783	622	129.87	5.64	0.07
MACS_peak_1900	SL2.50ch01	96331733	96331929	197	60.77	7.23	0.69
MACS_peak_1901	SL2.50ch01	96389068	96389481	414	68.81	5.03	0.47
MACS_peak_1902	SL2.50ch01	96398852	96399687	836	159.81	5.07	0.03
MACS_peak_1903	SL2.50ch01	96399832	96400521	690	97.02	6.01	0.09
MACS_peak_1904	SL2.50ch01	96402178	96402816	639	69.78	4.09	0.48
MACS_peak_1905	SL2.50ch01	96403355	96403878	524	144.08	5.93	0.03
MACS_peak_1906	SL2.50ch01	96405827	96406085	259	51.06	5.57	1.26
MACS_peak_1907	SL2.50ch01	96406341	96406884	544	91.37	4.18	0.15
MACS_peak_1908	SL2.50ch01	96407759	96408094	336	68.96	5.13	0.47
MACS_peak_1909	SL2.50ch01	96413024	96413712	689	94.7	5.29	0.12
MACS_peak_1910	SL2.50ch01	96430871	96431447	577	166.26	7.46	0.04
MACS_peak_1911	SL2.50ch01	96476004	96476601	598	134.16	9.2	0.08
MACS_peak_1912	SL2.50ch01	96481907	96482296	390	64.84	4.79	0.58
MACS_peak_1913	SL2.50ch01	96492816	96493453	638	75.29	4.96	0.39
MACS_peak_1914	SL2.50ch01	96494379	96494955	577	170.99	7.64	0.04
MACS_peak_1915	SL2.50ch01	96499811	96500117	307	56.2	6.06	0.94
MACS_peak_1916	SL2.50ch01	96500482	96500943	462	61.2	4.14	0.68
MACS_peak_1917	SL2.50ch01	96525089	96525452	364	73.01	5.34	0.43
MACS_peak_1918	SL2.50ch01	96525501	96526001	501	178.32	9.32	0.04
MACS_peak_1919	SL2.50ch01	96539245	96539718	474	101.58	6.3	0.1
MACS_peak_1920	SL2.50ch01	96550241	96550993	753	70.72	5.23	0.44
MACS_peak_1921	SL2.50ch01	96559277	96559988	712	94.13	4.65	0.12
MACS_peak_1922	SL2.50ch01	96562134	96563348	1215	103.22	3.92	0.1
MACS_peak_1923	SL2.50ch01	96586054	96586522	469	100.61	6.23	0.1
MACS_peak_1924	SL2.50ch01	96603247	96603775	529	51.48	3.66	1.22
MACS_peak_1925	SL2.50ch01	96605446	96606160	715	74.77	4.36	0.4
MACS_peak_1926	SL2.50ch01	96606801	96607313	513	64.99	5.5	0.58
MACS_peak_1927	SL2.50ch01	96619450	96620390	941	218.46	5.26	0.07
MACS_peak_1928	SL2.50ch01	96628675	96629399	725	237.51	7.06	0
MACS_peak_1929	SL2.50ch01	96629437	96629962	526	73.77	4.41	0.42
MACS_peak_1930	SL2.50ch01	96643358	96643812	455	65.06	4.95	0.58
MACS_peak_1931	SL2.50ch01	96659071	96659625	555	73.32	4.63	0.42
MACS_peak_1932	SL2.50ch01	96711561	96712111	551	130.87	6.79	0.07
MACS_peak_1933	SL2.50ch01	96717928	96719316	1389	201.65	5.5	0.06
MACS_peak_1934	SL2.50ch01	96719330	96719943	614	251.77	10.63	0
MACS_peak_1935	SL2.50ch01	96721004	96721367	364	50.24	5.03	1.34
MACS_peak_1936	SL2.50ch01	96722722	96723551	830	137.78	5.81	0.08
MACS_peak_1937	SL2.50ch01	96725412	96726209	798	98.02	4.55	0.09
MACS_peak_1938	SL2.50ch01	96730898	96732013	1116	123.77	4.37	0.11
MACS_peak_1939	SL2.50ch01	96749006	96749718	713	192.96	6.01	0.05
MACS_peak_1940	SL2.50ch01	96751134	96752002	869	130.61	6.29	0.07
MACS_peak_1941	SL2.50ch01	96820450	96821597	1148	93.19	4.15	0.11
MACS_peak_1942	SL2.50ch01	96823197	96823832	636	72.64	4.57	0.42
MACS_peak_1943	SL2.50ch01	96824838	96825435	598	119.34	5.85	0.1
MACS_peak_1944	SL2.50ch01	96836831	96837362	532	114.65	6.99	0.12
MACS_peak_1945	SL2.50ch01	96863863	96864261	399	74.65	5.46	0.4
MACS_peak_1946	SL2.50ch01	96881617	96882284	668	76.89	4.93	0.34
MACS_peak_1947	SL2.50ch01	96902470	96903122	653	97.91	5.5	0.09
MACS_peak_1948	SL2.50ch01	96929729	96930216	488	50.85	3.36	1.3
MACS_peak_1949	SL2.50ch01	97004586	97004915	330	55.13	6.33	1
MACS_peak_1950	SL2.50ch01	97007551	97007856	306	66.72	6.96	0.5
MACS_peak_1951	SL2.50ch01	97037699	97038506	808	110.72	5.27	0.11
MACS_peak_1952	SL2.50ch01	97045506	97046370	865	133.9	4.77	0.08
MACS_peak_1953	SL2.50ch01	97047407	97048125	719	121.81	4.42	0.11
MACS_peak_1954	SL2.50ch01	97064244	97064662	419	74.58	6.3	0.4
MACS_peak_1955	SL2.50ch01	97065660	97065964	305	77.84	5.97	0.32
MACS_peak_1956	SL2.50ch01	97068757	97069022	266	55.16	5.83	1
MACS_peak_1957	SL2.50ch01	97070502	97071149	648	82.2	4.53	0.25
MACS_peak_1958	SL2.50ch01	97076649	97077202	554	136.82	6.51	0.08
MACS_peak_1959	SL2.50ch01	97093904	97094477	574	126.8	6.56	0.09
MACS_peak_1960	SL2.50ch01	97096732	97097466	735	180.89	5.91	0.04
MACS_peak_1961	SL2.50ch01	97098608	97099046	439	61.43	3.94	0.68
MACS_peak_1962	SL2.50ch01	97099220	97100138	919	235.9	6.78	0
MACS_peak_1963	SL2.50ch01	97139751	97140329	579	126.9	6.8	0.09
MACS_peak_1964	SL2.50ch01	97140538	97141465	928	207.87	5.81	0.06
MACS_peak_1965	SL2.50ch01	97141724	97142780	1057	191.58	5.42	0.05
MACS_peak_1966	SL2.50ch01	97143350	97144031	682	71.9	4.76	0.42
MACS_peak_1967	SL2.50ch01	97145879	97146693	815	83.59	4.2	0.25
MACS_peak_1968	SL2.50ch01	97178966	97179914	949	155.45	5.55	0.03
MACS_peak_1969	SL2.50ch01	97196007	97196916	910	257.68	7.83	0
MACS_peak_1970	SL2.50ch01	97197234	97197817	584	127.32	5.73	0.09
MACS_peak_1971	SL2.50ch01	97231090	97231497	408	76.04	6.1	0.38
MACS_peak_1972	SL2.50ch01	97251147	97251461	315	65.09	6.1	0.58
MACS_peak_1973	SL2.50ch01	97254424	97255035	612	127.5	8.1	0.09
MACS_peak_1974	SL2.50ch01	97292157	97292535	379	195.39	15.66	0.05
MACS_peak_1975	SL2.50ch01	97292594	97292933	340	89.37	9.19	0.18
MACS_peak_1976	SL2.50ch01	97315313	97315462	150	50.46	8.81	1.34
MACS_peak_1977	SL2.50ch01	97356998	97357420	423	53.89	5.37	1.03
MACS_peak_1978	SL2.50ch01	97359351	97359886	536	129.84	8.04	0.07
MACS_peak_1979	SL2.50ch01	97385852	97386302	451	100.06	7.43	0.09
MACS_peak_1980	SL2.50ch01	97387739	97388052	314	50.2	3.76	1.34
MACS_peak_1981	SL2.50ch01	97467835	97468807	973	127.53	4.93	0.09
MACS_peak_1982	SL2.50ch01	97469001	97469724	724	256.75	7.31	0
MACS_peak_1983	SL2.50ch01	97490218	97490817	600	66.25	5	0.53
MACS_peak_1984	SL2.50ch01	97512559	97513371	813	53.8	4.49	1.04
MACS_peak_1985	SL2.50ch01	97530639	97531689	1051	98.35	5	0.09
MACS_peak_1986	SL2.50ch01	97537717	97538371	655	51.24	3.92	1.25
MACS_peak_1987	SL2.50ch01	97561789	97562180	392	80.19	6	0.26
MACS_peak_1988	SL2.50ch01	97563648	97564108	461	63.52	5.4	0.59
MACS_peak_1989	SL2.50ch01	97570479	97570785	307	58.69	6.18	0.8
MACS_peak_1990	SL2.50ch01	97588893	97589740	848	74.77	4.25	0.4
MACS_peak_1991	SL2.50ch01	97622717	97623595	879	102.67	4.03	0.1
MACS_peak_1992	SL2.50ch01	97626152	97626525	374	69.49	4.39	0.48
MACS_peak_1993	SL2.50ch01	97626697	97627203	507	76.88	5.45	0.34
MACS_peak_1994	SL2.50ch01	97627682	97628507	826	137.96	6.47	0.05
MACS_peak_1995	SL2.50ch01	97630259	97630773	515	263.07	7.56	0
MACS_peak_1996	SL2.50ch01	97631158	97631956	799	230.4	8.37	0.08
MACS_peak_1997	SL2.50ch01	97632075	97633164	1090	479.03	8.5	0
[truncated: 12,941 more rows]

## Sheet: Overlap_Peak_info(9656) 
Data S2 SlDof1-binding peaks in three biological replicates of ChIP-seq assay.
Overlap binding peaks from three replicates of SlDof1 ChIP-seq
Overlap peak No.	Chr.	ChIP Rep.1 peak No.	ChIP Rep. 2 peak No.	ChIP Rep. 3 peak No.
Peak_1	SL2.50ch00	MACS_peak_27	MACS_peak_12	MACS_peak_17
Peak_2	SL2.50ch00	MACS_peak_150	MACS_peak_76	MACS_peak_111
Peak_3	SL2.50ch00	MACS_peak_177	MACS_peak_89	MACS_peak_128
Peak_4	SL2.50ch00	MACS_peak_218	MACS_peak_108	MACS_peak_155
Peak_5	SL2.50ch00	MACS_peak_232	MACS_peak_116	MACS_peak_165
Peak_6	SL2.50ch00	MACS_peak_27	MACS_peak_11	MACS_peak_17
Peak_7	SL2.50ch00	MACS_peak_22	MACS_peak_6	MACS_peak_12
Peak_8	SL2.50ch00	MACS_peak_25	MACS_peak_9	MACS_peak_16
Peak_9	SL2.50ch00	MACS_peak_26	MACS_peak_10	MACS_peak_16
Peak_10	SL2.50ch00	MACS_peak_31	MACS_peak_14	MACS_peak_19
Peak_11	SL2.50ch00	MACS_peak_38	MACS_peak_17	MACS_peak_28
Peak_12	SL2.50ch00	MACS_peak_80	MACS_peak_34	MACS_peak_59
Peak_13	SL2.50ch00	MACS_peak_165	MACS_peak_82	MACS_peak_117
Peak_14	SL2.50ch00	MACS_peak_179	MACS_peak_91	MACS_peak_130
Peak_15	SL2.50ch00	MACS_peak_200	MACS_peak_100	MACS_peak_145
Peak_16	SL2.50ch00	MACS_peak_240	MACS_peak_120	MACS_peak_171
Peak_17	SL2.50ch00	MACS_peak_39	MACS_peak_18	MACS_peak_29
Peak_18	SL2.50ch00	MACS_peak_41	MACS_peak_19	MACS_peak_31
Peak_19	SL2.50ch00	MACS_peak_42	MACS_peak_20	MACS_peak_31
Peak_20	SL2.50ch00	MACS_peak_43	MACS_peak_21	MACS_peak_32
Peak_21	SL2.50ch00	MACS_peak_45	MACS_peak_22	MACS_peak_34
Peak_22	SL2.50ch00	MACS_peak_52	MACS_peak_25	MACS_peak_38
Peak_23	SL2.50ch00	MACS_peak_60	MACS_peak_29	MACS_peak_43
Peak_24	SL2.50ch00	MACS_peak_60	MACS_peak_29	MACS_peak_44
Peak_25	SL2.50ch00	MACS_peak_69	MACS_peak_30	MACS_peak_50
Peak_26	SL2.50ch00	MACS_peak_70	MACS_peak_31	MACS_peak_51
Peak_27	SL2.50ch00	MACS_peak_72	MACS_peak_32	MACS_peak_53
Peak_28	SL2.50ch00	MACS_peak_83	MACS_peak_36	MACS_peak_62
Peak_29	SL2.50ch00	MACS_peak_88	MACS_peak_38	MACS_peak_65
Peak_30	SL2.50ch00	MACS_peak_95	MACS_peak_41	MACS_peak_69
Peak_31	SL2.50ch00	MACS_peak_95	MACS_peak_42	MACS_peak_70
Peak_32	SL2.50ch00	MACS_peak_104	MACS_peak_47	MACS_peak_72
Peak_33	SL2.50ch00	MACS_peak_109	MACS_peak_49	MACS_peak_76
Peak_34	SL2.50ch00	MACS_peak_110	MACS_peak_50	MACS_peak_77
Peak_35	SL2.50ch00	MACS_peak_113	MACS_peak_51	MACS_peak_79
Peak_36	SL2.50ch00	MACS_peak_116	MACS_peak_52	MACS_peak_81
Peak_37	SL2.50ch00	MACS_peak_121	MACS_peak_55	MACS_peak_83
Peak_38	SL2.50ch00	MACS_peak_122	MACS_peak_55	MACS_peak_83
Peak_39	SL2.50ch00	MACS_peak_124	MACS_peak_56	MACS_peak_85
Peak_40	SL2.50ch00	MACS_peak_127	MACS_peak_58	MACS_peak_88
Peak_41	SL2.50ch00	MACS_peak_129	MACS_peak_60	MACS_peak_93
Peak_42	SL2.50ch00	MACS_peak_137	MACS_peak_62	MACS_peak_97
Peak_43	SL2.50ch00	MACS_peak_138	MACS_peak_63	MACS_peak_98
Peak_44	SL2.50ch00	MACS_peak_138	MACS_peak_64	MACS_peak_98
Peak_45	SL2.50ch00	MACS_peak_139	MACS_peak_66	MACS_peak_100
Peak_46	SL2.50ch00	MACS_peak_143	MACS_peak_68	MACS_peak_102
Peak_47	SL2.50ch00	MACS_peak_143	MACS_peak_69	MACS_peak_103
Peak_48	SL2.50ch00	MACS_peak_144	MACS_peak_70	MACS_peak_104
Peak_49	SL2.50ch00	MACS_peak_144	MACS_peak_71	MACS_peak_105
Peak_50	SL2.50ch00	MACS_peak_145	MACS_peak_72	MACS_peak_106
Peak_51	SL2.50ch00	MACS_peak_146	MACS_peak_73	MACS_peak_107
Peak_52	SL2.50ch00	MACS_peak_149	MACS_peak_75	MACS_peak_109
Peak_53	SL2.50ch00	MACS_peak_155	MACS_peak_78	MACS_peak_114
Peak_54	SL2.50ch00	MACS_peak_163	MACS_peak_81	MACS_peak_115
Peak_55	SL2.50ch00	MACS_peak_167	MACS_peak_84	MACS_peak_118
Peak_56	SL2.50ch00	MACS_peak_172	MACS_peak_87	MACS_peak_125
Peak_57	SL2.50ch00	MACS_peak_175	MACS_peak_88	MACS_peak_127
Peak_58	SL2.50ch00	MACS_peak_178	MACS_peak_90	MACS_peak_129
Peak_59	SL2.50ch00	MACS_peak_180	MACS_peak_92	MACS_peak_131
Peak_60	SL2.50ch00	MACS_peak_191	MACS_peak_94	MACS_peak_137
Peak_61	SL2.50ch00	MACS_peak_192	MACS_peak_95	MACS_peak_138
Peak_62	SL2.50ch00	MACS_peak_193	MACS_peak_95	MACS_peak_138
Peak_63	SL2.50ch00	MACS_peak_195	MACS_peak_96	MACS_peak_140
Peak_64	SL2.50ch00	MACS_peak_195	MACS_peak_96	MACS_peak_141
Peak_65	SL2.50ch00	MACS_peak_196	MACS_peak_97	MACS_peak_142
Peak_66	SL2.50ch00	MACS_peak_198	MACS_peak_99	MACS_peak_143
Peak_67	SL2.50ch00	MACS_peak_205	MACS_peak_102	MACS_peak_146
Peak_68	SL2.50ch00	MACS_peak_207	MACS_peak_104	MACS_peak_147
Peak_69	SL2.50ch00	MACS_peak_208	MACS_peak_105	MACS_peak_148
Peak_70	SL2.50ch00	MACS_peak_36	MACS_peak_16	MACS_peak_24
Peak_71	SL2.50ch00	MACS_peak_222	MACS_peak_110	MACS_peak_158
Peak_72	SL2.50ch00	MACS_peak_224	MACS_peak_111	MACS_peak_159
Peak_73	SL2.50ch00	MACS_peak_231	MACS_peak_115	MACS_peak_164
Peak_74	SL2.50ch00	MACS_peak_236	MACS_peak_118	MACS_peak_168
Peak_75	SL2.50ch00	MACS_peak_239	MACS_peak_119	MACS_peak_170
Peak_76	SL2.50ch00	MACS_peak_243	MACS_peak_122	MACS_peak_174
Peak_77	SL2.50ch00	MACS_peak_245	MACS_peak_123	MACS_peak_175
Peak_78	SL2.50ch00	MACS_peak_247	MACS_peak_125	MACS_peak_176
Peak_79	SL2.50ch00	MACS_peak_36	MACS_peak_16	MACS_peak_25
Peak_80	SL2.50ch00	MACS_peak_251	MACS_peak_127	MACS_peak_178
Peak_81	SL2.50ch00	MACS_peak_252	MACS_peak_128	MACS_peak_179
Peak_82	SL2.50ch00	MACS_peak_256	MACS_peak_131	MACS_peak_181
Peak_83	SL2.50ch01	MACS_peak_281	MACS_peak_150	MACS_peak_194
Peak_84	SL2.50ch01	MACS_peak_291	MACS_peak_155	MACS_peak_198
Peak_85	SL2.50ch01	MACS_peak_291	MACS_peak_155	MACS_peak_199
Peak_86	SL2.50ch01	MACS_peak_326	MACS_peak_186	MACS_peak_229
Peak_87	SL2.50ch01	MACS_peak_347	MACS_peak_206	MACS_peak_247
Peak_88	SL2.50ch01	MACS_peak_353	MACS_peak_210	MACS_peak_250
Peak_89	SL2.50ch01	MACS_peak_375	MACS_peak_226	MACS_peak_266
Peak_90	SL2.50ch01	MACS_peak_382	MACS_peak_231	MACS_peak_272
Peak_91	SL2.50ch01	MACS_peak_404	MACS_peak_250	MACS_peak_291
Peak_92	SL2.50ch01	MACS_peak_429	MACS_peak_267	MACS_peak_312
Peak_93	SL2.50ch01	MACS_peak_453	MACS_peak_295	MACS_peak_345
Peak_94	SL2.50ch01	MACS_peak_458	MACS_peak_300	MACS_peak_350
Peak_95	SL2.50ch01	MACS_peak_478	MACS_peak_314	MACS_peak_364
Peak_96	SL2.50ch01	MACS_peak_488	MACS_peak_320	MACS_peak_373
Peak_97	SL2.50ch01	MACS_peak_494	MACS_peak_323	MACS_peak_377
Peak_98	SL2.50ch01	MACS_peak_503	MACS_peak_332	MACS_peak_387
Peak_99	SL2.50ch01	MACS_peak_565	MACS_peak_379	MACS_peak_438
Peak_100	SL2.50ch01	MACS_peak_624	MACS_peak_425	MACS_peak_485
Peak_101	SL2.50ch01	MACS_peak_693	MACS_peak_477	MACS_peak_537
Peak_102	SL2.50ch01	MACS_peak_736	MACS_peak_503	MACS_peak_566
Peak_103	SL2.50ch01	MACS_peak_747	MACS_peak_507	MACS_peak_574
Peak_104	SL2.50ch01	MACS_peak_773	MACS_peak_527	MACS_peak_599
Peak_105	SL2.50ch01	MACS_peak_826	MACS_peak_564	MACS_peak_635
Peak_106	SL2.50ch01	MACS_peak_835	MACS_peak_574	MACS_peak_643
Peak_107	SL2.50ch01	MACS_peak_842	MACS_peak_581	MACS_peak_651
Peak_108	SL2.50ch01	MACS_peak_859	MACS_peak_591	MACS_peak_664
Peak_109	SL2.50ch01	MACS_peak_887	MACS_peak_612	MACS_peak_684
Peak_110	SL2.50ch01	MACS_peak_1164	MACS_peak_815	MACS_peak_905
Peak_111	SL2.50ch01	MACS_peak_965	MACS_peak_665	MACS_peak_743
Peak_112	SL2.50ch01	MACS_peak_1042	MACS_peak_720	MACS_peak_806
Peak_113	SL2.50ch01	MACS_peak_1073	MACS_peak_742	MACS_peak_834
Peak_114	SL2.50ch01	MACS_peak_1091	MACS_peak_757	MACS_peak_851
Peak_115	SL2.50ch01	MACS_peak_1193	MACS_peak_834	MACS_peak_927
Peak_116	SL2.50ch01	MACS_peak_1193	MACS_peak_835	MACS_peak_927
Peak_117	SL2.50ch01	MACS_peak_1194	MACS_peak_835	MACS_peak_927
Peak_118	SL2.50ch01	MACS_peak_1198	MACS_peak_838	MACS_peak_930
Peak_119	SL2.50ch01	MACS_peak_1200	MACS_peak_841	MACS_peak_931
Peak_120	SL2.50ch01	MACS_peak_1283	MACS_peak_911	MACS_peak_1010
Peak_121	SL2.50ch01	MACS_peak_1284	MACS_peak_912	MACS_peak_1011
Peak_122	SL2.50ch01	MACS_peak_1286	MACS_peak_913	MACS_peak_1012
Peak_123	SL2.50ch01	MACS_peak_1326	MACS_peak_942	MACS_peak_1047
Peak_124	SL2.50ch01	MACS_peak_1520	MACS_peak_1089	MACS_peak_1206
Peak_125	SL2.50ch01	MACS_peak_1528	MACS_peak_1095	MACS_peak_1212
Peak_126	SL2.50ch01	MACS_peak_1549	MACS_peak_1111	MACS_peak_1227
Peak_127	SL2.50ch01	MACS_peak_1576	MACS_peak_1132	MACS_peak_1253
Peak_128	SL2.50ch01	MACS_peak_1577	MACS_peak_1133	MACS_peak_1254
Peak_129	SL2.50ch01	MACS_peak_1624	MACS_peak_1175	MACS_peak_1298
Peak_130	SL2.50ch01	MACS_peak_1658	MACS_peak_1196	MACS_peak_1324
Peak_131	SL2.50ch01	MACS_peak_1697	MACS_peak_1222	MACS_peak_1351
Peak_132	SL2.50ch01	MACS_peak_1699	MACS_peak_1223	MACS_peak_1352
Peak_133	SL2.50ch01	MACS_peak_1720	MACS_peak_1236	MACS_peak_1371
Peak_134	SL2.50ch01	MACS_peak_1727	MACS_peak_1240	MACS_peak_1376
Peak_135	SL2.50ch01	MACS_peak_1769	MACS_peak_1277	MACS_peak_1415
Peak_136	SL2.50ch01	MACS_peak_1772	MACS_peak_1281	MACS_peak_1418
Peak_137	SL2.50ch01	MACS_peak_1821	MACS_peak_1313	MACS_peak_1462
Peak_138	SL2.50ch01	MACS_peak_1824	MACS_peak_1318	MACS_peak_1466
Peak_139	SL2.50ch01	MACS_peak_1888	MACS_peak_1367	MACS_peak_1517
Peak_140	SL2.50ch01	MACS_peak_1899	MACS_peak_1375	MACS_peak_1527
Peak_141	SL2.50ch01	MACS_peak_1901	MACS_peak_1376	MACS_peak_1529
Peak_142	SL2.50ch01	MACS_peak_1918	MACS_peak_1393	MACS_peak_1546
Peak_143	SL2.50ch01	MACS_peak_1921	MACS_peak_1396	MACS_peak_1550
Peak_144	SL2.50ch01	MACS_peak_1927	MACS_peak_1401	MACS_peak_1554
Peak_145	SL2.50ch01	MACS_peak_2010	MACS_peak_1465	MACS_peak_1623
Peak_146	SL2.50ch01	MACS_peak_2022	MACS_peak_1474	MACS_peak_1633
Peak_147	SL2.50ch01	MACS_peak_2034	MACS_peak_1485	MACS_peak_1645
Peak_148	SL2.50ch01	MACS_peak_2070	MACS_peak_1509	MACS_peak_1675
Peak_149	SL2.50ch01	MACS_peak_2118	MACS_peak_1543	MACS_peak_1708
Peak_150	SL2.50ch01	MACS_peak_2131	MACS_peak_1549	MACS_peak_1715
Peak_151	SL2.50ch01	MACS_peak_2153	MACS_peak_1564	MACS_peak_1734
Peak_152	SL2.50ch01	MACS_peak_2186	MACS_peak_1589	MACS_peak_1758
Peak_153	SL2.50ch01	MACS_peak_2197	MACS_peak_1597	MACS_peak_1766
Peak_154	SL2.50ch01	MACS_peak_2206	MACS_peak_1605	MACS_peak_1775
Peak_155	SL2.50ch01	MACS_peak_2259	MACS_peak_1646	MACS_peak_1822
Peak_156	SL2.50ch01	MACS_peak_2260	MACS_peak_1646	MACS_peak_1822
Peak_157	SL2.50ch01	MACS_peak_2261	MACS_peak_1647	MACS_peak_1823
Peak_158	SL2.50ch01	MACS_peak_2270	MACS_peak_1654	MACS_peak_1835
Peak_159	SL2.50ch01	MACS_peak_2272	MACS_peak_1656	MACS_peak_1837
Peak_160	SL2.50ch01	MACS_peak_2336	MACS_peak_1708	MACS_peak_1890
Peak_161	SL2.50ch01	MACS_peak_2364	MACS_peak_1731	MACS_peak_1922
Peak_162	SL2.50ch01	MACS_peak_2437	MACS_peak_1780	MACS_peak_1973
Peak_163	SL2.50ch01	MACS_peak_2459	MACS_peak_1791	MACS_peak_1989
Peak_164	SL2.50ch01	MACS_peak_2520	MACS_peak_1839	MACS_peak_2034
Peak_165	SL2.50ch01	MACS_peak_2528	MACS_peak_1843	MACS_peak_2041
Peak_166	SL2.50ch01	MACS_peak_287	MACS_peak_153	MACS_peak_196
Peak_167	SL2.50ch01	MACS_peak_299	MACS_peak_164	MACS_peak_205
Peak_168	SL2.50ch01	MACS_peak_364	MACS_peak_217	MACS_peak_258
Peak_169	SL2.50ch01	MACS_peak_508	MACS_peak_334	MACS_peak_390
Peak_170	SL2.50ch01	MACS_peak_615	MACS_peak_418	MACS_peak_476
Peak_171	SL2.50ch01	MACS_peak_727	MACS_peak_499	MACS_peak_560
Peak_172	SL2.50ch01	MACS_peak_727	MACS_peak_500	MACS_peak_560
Peak_173	SL2.50ch01	MACS_peak_728	MACS_peak_500	MACS_peak_561
Peak_174	SL2.50ch01	MACS_peak_748	MACS_peak_508	MACS_peak_575
Peak_175	SL2.50ch01	MACS_peak_752	MACS_peak_511	MACS_peak_579
Peak_176	SL2.50ch01	MACS_peak_837	MACS_peak_575	MACS_peak_644
Peak_177	SL2.50ch01	MACS_peak_845	MACS_peak_583	MACS_peak_653
Peak_178	SL2.50ch01	MACS_peak_920	MACS_peak_633	MACS_peak_711
Peak_179	SL2.50ch01	MACS_peak_1175	MACS_peak_820	MACS_peak_912
Peak_180	SL2.50ch01	MACS_peak_969	MACS_peak_668	MACS_peak_746
Peak_181	SL2.50ch01	MACS_peak_1070	MACS_peak_739	MACS_peak_831
Peak_182	SL2.50ch01	MACS_peak_1103	MACS_peak_765	MACS_peak_858
Peak_183	SL2.50ch01	MACS_peak_1121	MACS_peak_785	MACS_peak_874
Peak_184	SL2.50ch01	MACS_peak_1254	MACS_peak_882	MACS_peak_978
Peak_185	SL2.50ch01	MACS_peak_1314	MACS_peak_934	MACS_peak_1035
Peak_186	SL2.50ch01	MACS_peak_1505	MACS_peak_1076	MACS_peak_1193
Peak_187	SL2.50ch01	MACS_peak_1579	MACS_peak_1135	MACS_peak_1256
Peak_188	SL2.50ch01	MACS_peak_1618	MACS_peak_1169	MACS_peak_1293
Peak_189	SL2.50ch01	MACS_peak_1654	MACS_peak_1192	MACS_peak_1319
Peak_190	SL2.50ch01	MACS_peak_1695	MACS_peak_1221	MACS_peak_1350
Peak_191	SL2.50ch01	MACS_peak_1696	MACS_peak_1221	MACS_peak_1350
Peak_192	SL2.50ch01	MACS_peak_1750	MACS_peak_1264	MACS_peak_1398
Peak_193	SL2.50ch01	MACS_peak_1834	MACS_peak_1322	MACS_peak_1473
Peak_194	SL2.50ch01	MACS_peak_1843	MACS_peak_1327	MACS_peak_1477
Peak_195	SL2.50ch01	MACS_peak_1843	MACS_peak_1327	MACS_peak_1478
Peak_196	SL2.50ch01	MACS_peak_1938	MACS_peak_1410	MACS_peak_1565
Peak_197	SL2.50ch01	MACS_peak_2027	MACS_peak_1478	MACS_peak_1637
Peak_198	SL2.50ch01	MACS_peak_2084	MACS_peak_1519	MACS_peak_1684
Peak_199	SL2.50ch01	MACS_peak_2163	MACS_peak_1572	MACS_peak_1739
Peak_200	SL2.50ch01	MACS_peak_2415	MACS_peak_1760	MACS_peak_1957
Peak_201	SL2.50ch01	MACS_peak_2427	MACS_peak_1770	MACS_peak_1967
Peak_202	SL2.50ch01	MACS_peak_2442	MACS_peak_1783	MACS_peak_1978
Peak_203	SL2.50ch01	MACS_peak_2467	MACS_peak_1796	MACS_peak_1991
Peak_204	SL2.50ch01	MACS_peak_264	MACS_peak_137	MACS_peak_185
Peak_205	SL2.50ch01	MACS_peak_274	MACS_peak_142	MACS_peak_189
Peak_206	SL2.50ch01	MACS_peak_284	MACS_peak_151	MACS_peak_195
Peak_207	SL2.50ch01	MACS_peak_290	MACS_peak_154	MACS_peak_197
Peak_208	SL2.50ch01	MACS_peak_293	MACS_peak_158	MACS_peak_202
Peak_209	SL2.50ch01	MACS_peak_295	MACS_peak_160	MACS_peak_204
Peak_210	SL2.50ch01	MACS_peak_296	MACS_peak_160	MACS_peak_204
Peak_211	SL2.50ch01	MACS_peak_296	MACS_peak_161	MACS_peak_204
Peak_212	SL2.50ch01	MACS_peak_300	MACS_peak_166	MACS_peak_206
Peak_213	SL2.50ch01	MACS_peak_305	MACS_peak_169	MACS_peak_214
Peak_214	SL2.50ch01	MACS_peak_314	MACS_peak_176	MACS_peak_219
Peak_215	SL2.50ch01	MACS_peak_315	MACS_peak_177	MACS_peak_220
Peak_216	SL2.50ch01	MACS_peak_337	MACS_peak_195	MACS_peak_239
Peak_217	SL2.50ch01	MACS_peak_340	MACS_peak_199	MACS_peak_241
Peak_218	SL2.50ch01	MACS_peak_344	MACS_peak_204	MACS_peak_245
Peak_219	SL2.50ch01	MACS_peak_346	MACS_peak_205	MACS_peak_246
Peak_220	SL2.50ch01	MACS_peak_395	MACS_peak_245	MACS_peak_282
Peak_221	SL2.50ch01	MACS_peak_397	MACS_peak_246	MACS_peak_284
Peak_222	SL2.50ch01	MACS_peak_400	MACS_peak_247	MACS_peak_287
Peak_223	SL2.50ch01	MACS_peak_401	MACS_peak_248	MACS_peak_288
Peak_224	SL2.50ch01	MACS_peak_433	MACS_peak_274	MACS_peak_323
Peak_225	SL2.50ch01	MACS_peak_445	MACS_peak_288	MACS_peak_339
Peak_226	SL2.50ch01	MACS_peak_461	MACS_peak_303	MACS_peak_353
Peak_227	SL2.50ch01	MACS_peak_462	MACS_peak_304	MACS_peak_354
Peak_228	SL2.50ch01	MACS_peak_463	MACS_peak_305	MACS_peak_355
Peak_229	SL2.50ch01	MACS_peak_466	MACS_peak_308	MACS_peak_357
Peak_230	SL2.50ch01	MACS_peak_476	MACS_peak_313	MACS_peak_362
Peak_231	SL2.50ch01	MACS_peak_481	MACS_peak_316	MACS_peak_367
Peak_232	SL2.50ch01	MACS_peak_486	MACS_peak_318	MACS_peak_371
Peak_233	SL2.50ch01	MACS_peak_498	MACS_peak_328	MACS_peak_383
Peak_234	SL2.50ch01	MACS_peak_502	MACS_peak_330	MACS_peak_386
Peak_235	SL2.50ch01	MACS_peak_506	MACS_peak_333	MACS_peak_389
Peak_236	SL2.50ch01	MACS_peak_507	MACS_peak_333	MACS_peak_389
Peak_237	SL2.50ch01	MACS_peak_538	MACS_peak_358	MACS_peak_413
Peak_238	SL2.50ch01	MACS_peak_552	MACS_peak_374	MACS_peak_428
Peak_239	SL2.50ch01	MACS_peak_553	MACS_peak_375	MACS_peak_431
Peak_240	SL2.50ch01	MACS_peak_567	MACS_peak_381	MACS_peak_440
Peak_241	SL2.50ch01	MACS_peak_595	MACS_peak_403	MACS_peak_459
Peak_242	SL2.50ch01	MACS_peak_598	MACS_peak_407	MACS_peak_463
Peak_243	SL2.50ch01	MACS_peak_606	MACS_peak_409	MACS_peak_468
Peak_244	SL2.50ch01	MACS_peak_621	MACS_peak_423	MACS_peak_482
Peak_245	SL2.50ch01	MACS_peak_622	MACS_peak_423	MACS_peak_483
Peak_246	SL2.50ch01	MACS_peak_627	MACS_peak_428	MACS_peak_489
Peak_247	SL2.50ch01	MACS_peak_629	MACS_peak_430	MACS_peak_491
Peak_248	SL2.50ch01	MACS_peak_633	MACS_peak_435	MACS_peak_496
Peak_249	SL2.50ch01	MACS_peak_640	MACS_peak_437	MACS_peak_499
Peak_250	SL2.50ch01	MACS_peak_665	MACS_peak_456	MACS_peak_514
Peak_251	SL2.50ch01	MACS_peak_672	MACS_peak_462	MACS_peak_522
Peak_252	SL2.50ch01	MACS_peak_675	MACS_peak_466	MACS_peak_525
Peak_253	SL2.50ch01	MACS_peak_679	MACS_peak_470	MACS_peak_529
Peak_254	SL2.50ch01	MACS_peak_706	MACS_peak_489	MACS_peak_550
Peak_255	SL2.50ch01	MACS_peak_772	MACS_peak_526	MACS_peak_598
Peak_256	SL2.50ch01	MACS_peak_802	MACS_peak_548	MACS_peak_617
Peak_257	SL2.50ch01	MACS_peak_854	MACS_peak_588	MACS_peak_660
Peak_258	SL2.50ch01	MACS_peak_858	MACS_peak_590	MACS_peak_663
Peak_259	SL2.50ch01	MACS_peak_861	MACS_peak_592	MACS_peak_665
Peak_260	SL2.50ch01	MACS_peak_869	MACS_peak_597	MACS_peak_671
Peak_261	SL2.50ch01	MACS_peak_871	MACS_peak_598	MACS_peak_672
Peak_262	SL2.50ch01	MACS_peak_873	MACS_peak_600	MACS_peak_674
Peak_263	SL2.50ch01	MACS_peak_881	MACS_peak_605	MACS_peak_676
Peak_264	SL2.50ch01	MACS_peak_886	MACS_peak_611	MACS_peak_683
Peak_265	SL2.50ch01	MACS_peak_888	MACS_peak_613	MACS_peak_685
Peak_266	SL2.50ch01	MACS_peak_889	MACS_peak_614	MACS_peak_686
Peak_267	SL2.50ch01	MACS_peak_900	MACS_peak_618	MACS_peak_692
Peak_268	SL2.50ch01	MACS_peak_902	MACS_peak_619	MACS_peak_694
Peak_269	SL2.50ch01	MACS_peak_905	MACS_peak_620	MACS_peak_697
Peak_270	SL2.50ch01	MACS_peak_918	MACS_peak_630	MACS_peak_709
Peak_271	SL2.50ch01	MACS_peak_919	MACS_peak_631	MACS_peak_710
Peak_272	SL2.50ch01	MACS_peak_923	MACS_peak_635	MACS_peak_716
Peak_273	SL2.50ch01	MACS_peak_924	MACS_peak_636	MACS_peak_717
Peak_274	SL2.50ch01	MACS_peak_936	MACS_peak_644	MACS_peak_727
Peak_275	SL2.50ch01	MACS_peak_938	MACS_peak_646	MACS_peak_729
Peak_276	SL2.50ch01	MACS_peak_961	MACS_peak_659	MACS_peak_740
Peak_277	SL2.50ch01	MACS_peak_1149	MACS_peak_805	MACS_peak_893
Peak_278	SL2.50ch01	MACS_peak_1154	MACS_peak_808	MACS_peak_898
Peak_279	SL2.50ch01	MACS_peak_1155	MACS_peak_809	MACS_peak_899
Peak_280	SL2.50ch01	MACS_peak_1158	MACS_peak_810	MACS_peak_901
Peak_281	SL2.50ch01	MACS_peak_1172	MACS_peak_819	MACS_peak_909
Peak_282	SL2.50ch01	MACS_peak_973	MACS_peak_672	MACS_peak_749
Peak_283	SL2.50ch01	MACS_peak_982	MACS_peak_680	MACS_peak_759
Peak_284	SL2.50ch01	MACS_peak_1005	MACS_peak_693	MACS_peak_779
Peak_285	SL2.50ch01	MACS_peak_1007	MACS_peak_695	MACS_peak_781
Peak_286	SL2.50ch01	MACS_peak_1017	MACS_peak_699	MACS_peak_785
Peak_287	SL2.50ch01	MACS_peak_1022	MACS_peak_705	MACS_peak_793
Peak_288	SL2.50ch01	MACS_peak_1023	MACS_peak_705	MACS_peak_793
[truncated: 9,368 more rows]
