# Supplementary material for: Genome-wide binding analysis of the tomato transcription factor SlDof1 reveals its regulatory impacts on fruit ripening
Source: Mol Hortic. 2021 Aug 28;1:9. doi: 10.1186/s43897-021-00011-y (PMC10514982; doi:10.1186/s43897-021-00011-y)
Supplement: Supplementary file 5 — Additional file 5: Data S3. SlDof1 binding peaks in promoter regions and the associated genes in a ChIP-seq assay. [file 43897_2021_11_MOESM5_ESM.xlsx]

## Sheet: SlDof1 targeted genes (1937)
Data S3. SlDof1-binding peaks in promoter regions and associated genes in ChIP-seq assay.
Gene No.	Gene Id	Total peak numbers	Overlap peak No.	Fold enrichment (Rep. 1)	FDR(%) (Rep. 1)	Fold enrichment (Rep. 2)	FDR(%) (Rep. 2)	Fold enrichment (Rep. 3)	FDR(%) (Rep. 3)	Annotation
1	Solyc00g006870	1	Peak_7	7.71	0.06	7.84	0.09	8.17	0.05	Unknown Protein (AHRD V1)
2	Solyc00g007220	2	Peak_8	8.04	0.04	6.29	1.5	5.37	0.09	Ring finger protein (AHRD V1 ***- O49869_HORVU)%3B contains Interpro domain(s) IPR018957 Zinc finger%2C C3HC4 RING-type ;Ontology_term=GO:0008270
			Peak_9	5.61	0.25	4.33	0.71	5.37	0.09
3	Solyc00g007300	1	Peak_10	7.26	0.23	6.08	0.37	5.72	0.31	Lrr%2C resistance protein fragment;Ontology_term=GO:0019903
4	Solyc00g009060	1	Peak_11	6.54	0	5.91	0.11	6.61	0	Hypoxanthine phosphoribosyltransferase (AHRD V1 ***- B4UWA8_ARAHY)%3B contains Interpro domain(s) IPR005904 Hypoxanthine phosphoribosyl transferase ;Ontology_term=GO:0005737,GO:0009116
5	Solyc00g023050	1	Peak_12	3.27	0.06	3.38	0.73	3.62	0.33	CER1-like protein (AHRD V1 **-- O80938_ARATH)%3B contains Interpro domain(s) IPR006694 Fatty acid hydroxylase ;Ontology_term=GO:0005783
6	Solyc00g110870	1	Peak_13	8.55	0.12	7.8	0.65	7.83	0.1	Receptor like kinase%2C RLK;Ontology_term=GO:0004675
7	Solyc00g136560	1	Peak_14	5.49	0.05	4.78	0.11	5.45	0.11	Undecaprenyl pyrophosphate synthase (AHRD V1 *-*- D8G636_9CYAN)%3B contains Interpro domain(s) IPR001441 Di-trans-poly-cis-decaprenylcistransferase-like ;Ontology_term=GO:0016765
8	Solyc00g179240	1	Peak_15	6.35	0	5.53	0.13	5.68	0.06	MADS-box transcription factor (AHRD V1 ***- Q1EMR8_PLAMJ)%3B contains Interpro domain(s) IPR002100 Transcription factor%2C MADS-box ;Ontology_term=GO:0005634
9	Solyc00g272810	1	Peak_16	6.41	0.04	4.42	0.09	5.08	0.08	N-acetyltransferase (AHRD V1 ***- B6SUK9_MAIZE)%3B contains Interpro domain(s) IPR000182 GCN5-related N-acetyltransferase ;Ontology_term=GO:0008152
10	Solyc01g005060	1	Peak_204	4.7	0.09	5.91	0.44	5.03	1.16	Zinc finger protein (AHRD V1 *-*- Q764N7_MALDO)%3B contains Interpro domain(s) IPR007087 Zinc finger%2C C2H2-type ;Ontology_term=GO:0003700;from_BOGAS=1;interpro2go_term=GO:0005622;length=2371;nb_exon=3;sifter_term=GO:0003700
11	Solyc01g005140	1	Peak_205	7.05	0	5.07	0	7.23	0	Cytochrome b561 (AHRD V1 ***- Q3LGX5_CITLA)%3B contains Interpro domain(s) IPR006593 Cytochrome b561/ferric reductase transmembrane ;Ontology_term=GO:0000293;from_BOGAS=1;interpro2go_term=GO:0016021;length=2091;nb_exon=4;sifter_term=GO:0000293
12	Solyc01g005220	1	Peak_206	6.18	0.09	4.7	0.25	5.5	0.09	Necrotic spotted lesions 1 (Fragment) (AHRD V1 *-*- B6ZA18_HELAN)%3B contains Interpro domain(s) IPR001862 Membrane attack complex component/perforin/complement C9 ;from_BOGAS=1;length=7078;nb_exon=8
13	Solyc01g005340	1	Peak_207	6.4	0.1	4.88	0.22	5.39	0.09	Ankyrin repeat family protein (AHRD V1 **-- Q9LVG7_ARATH)%3B contains Interpro domain(s) IPR002110 Ankyrin ;Ontology_term=GO:0005515;from_BOGAS=1;length=4362;nb_exon=3;sifter_term=GO:0005515
14	Solyc01g005390	1	Peak_208	7.11	0.05	5.42	0.14	5	0.09	Nudix hydrolase 4 (AHRD V1 ***- B6T5N7_MAIZE)%3B contains Interpro domain(s) IPR000086 NUDIX hydrolase domain ;Ontology_term=GO:0008486;from_BOGAS=1;interpro2go_term=GO:0016787;length=1827;nb_exon=5;sifter_term=GO:0008486
15	Solyc01g005410	3	Peak_211	10.82	0.06	7.61	0.15	8.76	0	Calcium binding protein Caleosin (AHRD V1 **-* A8N0P5_COPC7)%3B contains Interpro domain(s) IPR007736 Caleosin related ;Ontology_term=GO:0005509;from_BOGAS=1;length=3609;nb_exon=6;sifter_term=GO:0005509
			Peak_210	10.82	0.06	5.86	0.44	8.76	0
			Peak_209	6.37	0.25	5.86	0.44	8.76	0
16	Solyc01g005430	1	Peak_212	4.81	1.21	4.99	0.5	7.42	0.11	UBX domain protein 6 (AHRD V1 ***- Q7SXA8_DANRE)%3B contains Interpro domain(s) IPR018997 PUB domain ;Ontology_term=GO:0003676,GO:0008270;from_BOGAS=1;length=4454;nb_exon=3;sifter_term=GO:0003676,GO:0008270
17	Solyc01g005470	1	Peak_213	6.48	0.04	5.47	0.25	6.93	0.07	Cell number regulator 10 (AHRD V1 **-- D9HP26_MAIZE)%3B contains Interpro domain(s) IPR006461 Protein of unknown function Cys-rich ;from_BOGAS=1;length=2305;nb_exon=4
18	Solyc01g005600	1	Peak_214	6.47	0.05	5.91	0.39	7.66	0.07	Adenosine 5%26apos-phosphosulfate reductase 8 (AHRD V1 ***- Q5EUC2_MAIZE)%3B contains Interpro domain(s) IPR017936 Thioredoxin-like ;Ontology_term=GO:0045454;from_BOGAS=1;interpro2go_term=GO:0045454;length=6106;nb_exon=4
19	Solyc01g005620	1	Peak_215	6.5	0.12	5.64	0.45	5.94	0.1	Mitochondrial 2-oxoglutarate/malate carrier protein (AHRD V1 **** Q9FSF4_TOBAC)%3B contains Interpro domain(s) IPR001993 Mitochondrial substrate carrier ;Ontology_term=GO:0015367;from_BOGAS=1;interpro2go_term=GO:0016020;length=4580;nb_exon=6;sifter_term=GO:0015367
20	Solyc01g006200	1	Peak_216	4.75	0.47	4.67	0.24	5.71	0.11	Unknown Protein (AHRD V1);from_BOGAS=1;length=3014;nb_exon=2
21	Solyc01g006290	1	Peak_217	8.39	0.06	7.43	0.14	5.87	0.09	Peroxidase (AHRD V1 **** Q42964_TOBAC)%3B contains Interpro domain(s) IPR002016 Haem peroxidase%2C plant/fungal/bacterial ;Ontology_term=GO:0004601;from_BOGAS=1;interpro2go_term=GO:0055114;length=2843;nb_exon=4;sifter_term=GO:0004601
22	Solyc01g006330	1	Peak_218	5.98	1.23	7.91	0.48	5.89	0.11	PAP fibrillin family protein (AHRD V1 *-*- B7KDB3_CYAP7)%3B contains Interpro domain(s) IPR006843 PAP fibrillin ;Ontology_term=GO:0009507;from_BOGAS=1;interpro2go_term=GO:0009507;length=4359;nb_exon=11
23	Solyc01g006390	1	Peak_219	8.1	0.07	11	0.23	8.42	0.39	Cysteine-rich extensin-like protein-4 (AHRD V1 *-*- Q08197_TOBAC);from_BOGAS=1;length=1332;nb_exon=2
24	Solyc01g006950	1	Peak_220	9.46	0	8.06	0	11.72	0	Syntaxin (AHRD V1 ***- Q6X9V9_HORVD)%3B contains Interpro domain(s) IPR010989 t-SNARE ;Ontology_term=GO:0043495;from_BOGAS=1;interpro2go_term=GO:0016020;length=1811;nb_exon=2;sifter_term=GO:0043495
25	Solyc01g006960	1	Peak_221	6.03	0.06	5.07	1.05	7.59	0.05	Transport protein particle subunit trs85-2 (AHRD V1 *--- TR852_SCHPO);from_BOGAS=1;length=19378;nb_exon=28
26	Solyc01g007020	1	Peak_222	5.98	0.9	9.75	0.16	8.03	0.03	U-box domain-containing protein (AHRD V1 ***- D7LU64_ARALY)%3B contains Interpro domain(s) IPR003613 U box domain ;Ontology_term=GO:0004842;from_BOGAS=1;interpro2go_term=GO:0005488,GO:0000151;length=1511;nb_exon=1;sifter_term=GO:0004842
27	Solyc01g007030	1	Peak_223	8.41	0.04	8.15	0.13	5.75	0.08	U-box domain-containing protein (AHRD V1 ***- D7LU64_ARALY)%3B contains Interpro domain(s) IPR016024 Armadillo-type fold ;Ontology_term=GO:0005488;from_BOGAS=1;interpro2go_term=GO:0005488;length=1465;nb_exon=1
28	Solyc01g007460	1	Peak_224	1.54	1.12	1.6	0.31	1.76	0.05	30S ribosomal protein S18 chloroplastic (AHRD V1 ***- D3WEG6_HEUSA)%3B contains Interpro domain(s) IPR001648 Ribosomal protein S18 ;Ontology_term=GO:0005840;from_BOGAS=1;interpro2go_term=GO:0005840;length=308;nb_exon=1
29	Solyc01g007890	1	Peak_225	4.65	0.12	5.86	0.11	5.99	0.09	Unknown Protein (AHRD V1);eugene_evidence_code=10F0H0E0IEG;from_BOGAS=1;length=1570;nb_exon=2
30	Solyc01g008020	2	Peak_227	7.24	0.29	5.57	1.55	6.27	0.1	Equilibrative nucleoside transporter 1 (AHRD V1 **** Q4W6L4_ORYSJ)%3B contains Interpro domain(s) IPR002259 Delayed-early response protein/equilibrative nucleoside transporter ;Ontology_term=GO:0010174;from_BOGAS=1;interpro2go_term=GO:0016020;length=4198;nb_exon=3;sifter_term=GO:0010174
			Peak_226	6.41	0.69	6.37	0.37	5.87	1.01
31	Solyc01g008030	1	Peak_228	9.7	0.06	4.8	0.65	6.53	0.07	Unknown Protein (AHRD V1);from_BOGAS=1;length=1969;nb_exon=4
32	Solyc01g008090	1	Peak_229	6.83	0.06	4.98	0.1	5.34	0.08	Ribosomal protein S27 (AHRD V1 ***- Q3HVK9_SOLTU)%3B contains Interpro domain(s) IPR000592 Ribosomal protein S27e ;Ontology_term=GO:0003735;from_BOGAS=1;interpro2go_term=GO:0005840;length=2171;nb_exon=4;sifter_term=GO:0003735
33	Solyc01g008430	1	Peak_230	6.86	0.12	5.51	0.44	5.27	0.16	Unknown Protein (AHRD V1);eugene_evidence_code=10F0H0E0IEG;from_BOGAS=1;length=2413;nb_exon=8
34	Solyc01g008490	1	Peak_231	8.73	0.05	5.73	0.16	5.39	0.55	Nuclear transcription factor Y subunit A-1 (AHRD V1 *-** B6TAR1_MAIZE)%3B contains Interpro domain(s) IPR001289 CCAAT-binding transcription factor%2C subunit B ;Ontology_term=GO:0003700;from_BOGAS=1;interpro2go_term=GO:0005634,GO:0016602;length=5065;nb_exon=6;sifter_term=GO:0003700
35	Solyc01g008560	1	Peak_232	4.85	0.49	4.22	1.23	4.55	1.05	NAD kinase 1 (AHRD V1 **** B6SWV6_MAIZE)%3B contains Interpro domain(s) IPR002504 ATP-NAD/AcoX kinase ;Ontology_term=GO:0042736,GO:0005516,GO:0003951;from_BOGAS=1;interpro2go_term=GO:0008152;length=7815;nb_exon=11;sifter_term=GO:0042736,GO:0005516,GO:0003951
36	Solyc01g008770	1	Peak_233	5.37	1.16	6.25	0.44	4.95	0.26	Rho GTPase activating protein 12 (AHRD V1 *--* Q6P4P5_DANRE)%3B contains Interpro domain(s) IPR000198 RhoGAP ;Ontology_term=GO:0035091,GO:0005100;from_BOGAS=1;interpro2go_term=GO:0005622;length=18265;nb_exon=22;sifter_term=GO:0035091,GO:0005100
37	Solyc01g008820	1	Peak_234	5.3	0.17	7.12	0.28	3.78	1	Signal peptide peptidase family protein (AHRD V1 ***- D7LQE4_ARALY)%3B contains Interpro domain(s) IPR007369 Peptidase A22B%2C signal peptide peptidase ;Ontology_term=GO:0005515,GO:0042500;from_BOGAS=1;interpro2go_term=GO:0016021;length=6005;nb_exon=12;sifter_term=GO:0005515,GO:0042500
38	Solyc01g008850	2	Peak_236	6.49	0.05	8.92	0.2	7.74	0	CBL-interacting protein kinase 18 (AHRD V1 ***- C4P7W7_VITVI)%3B contains Interpro domain(s) IPR002290 Serine/threonine protein kinase ;Ontology_term=GO:0006468,GO:0007165;from_BOGAS=1;interpro2go_term=GO:0006468,GO:0007165;length=6110;nb_exon=15
			Peak_235	6.33	0.06	8.92	0.2	7.74	0
39	Solyc01g009390	1	Peak_237	5.72	0.55	8.36	0.25	5.37	0.83	MRNA decapping enzyme (AHRD V1 *-*- Q45NB8_XENLA)%3B contains Interpro domain(s) IPR010334 Dcp1-like decapping ;from_BOGAS=1;length=6406;nb_exon=8
40	Solyc01g009450	1	Peak_238	6.41	0.05	6	0.11	4.92	0.12	Mitochondrial inner membrane protease ATP23 (AHRD V1 ***- D0NY32_PHYIN)%3B contains Interpro domain(s) IPR019165 Peptidase M76%2C ATP23 ;Ontology_term=GO:0004677,GO:0004222;from_BOGAS=1;length=5301;nb_exon=6;sifter_term=GO:0004677,GO:0004222
41	Solyc01g009520	1	Peak_239	3.79	0.2	3.84	0.48	5.5	0.03	Ribosomal protein (AHRD V1 ***- Q6ER67_ORYSJ)%3B contains Interpro domain(s) IPR002143 Ribosomal protein L1 ;Ontology_term=GO:0032183,GO:0003735;from_BOGAS=1;interpro2go_term=GO:0006396,GO:0005840;length=3330;nb_exon=5;sifter_term=GO:0032183,GO:0003735
42	Solyc01g009780	1	Peak_240	4.99	0.04	5.54	0.13	7.54	0.07	LITAF-domain-containing protein (AHRD V1 ***- Q4U6G1_PEA)%3B contains Interpro domain(s) IPR006629 LPS-induced tumor necrosis factor alpha factor ;from_BOGAS=1;length=3661;nb_exon=3
43	Solyc01g010080	1	Peak_241	4.68	0.39	6.27	0.14	5.72	0.1	Potassium/sodium hyperpolarization-activated cyclic nucleotide-gated channel 4 (AHRD V1 **** HCN4_MOUSE)%3B contains Interpro domain(s) IPR000595 Cyclic nucleotide-binding ;Ontology_term=GO:0005242,GO:0030551;from_BOGAS=1;interpro2go_term=GO:0016020;length=10520;nb_exon=13;sifter_term=GO:0005242,GO:0030551
44	Solyc01g010150	1	Peak_242	6.6	0.33	6.86	0.47	5.96	0.43	Unknown protein DS12 from 2D-PAGE of leaf%2C chloroplastic (AHRD V1 *--- UP12_ORYSJ)%3B contains Interpro domain(s) IPR002912 Amino acid-binding ACT ;Ontology_term=GO:0008152;from_BOGAS=1;interpro2go_term=GO:0008152;length=3739;nb_exon=8
45	Solyc01g010200	1	Peak_243	6.96	0	8.24	0	6.46	0.03	LTRGag-pol-polymerase 3 (AHRD V1 ***- B2BXJ4_ARALY);from_BOGAS=1;length=1043;nb_exon=2
46	Solyc01g010420	2	Peak_245	7.28	0.18	7.24	0.16	5.73	0.11	NPH3 domain containing protein-like (AHRD V1 *-*- Q8GVF8_ORYSJ)%3B contains Interpro domain(s) IPR007679 Protein of unknown function DUF569 ;from_BOGAS=1;length=869;nb_exon=2
			Peak_244	6.3	0.06	7.24	0.16	5.54	0.1
47	Solyc01g010490	1	Peak_246	4.57	0.05	5.36	0.25	4.21	0.23	Cytochrome P450;Ontology_term=GO:0019825;from_BOGAS=1;interpro2go_term=GO:0020037,GO:0055114;length=1951;nb_exon=2;sifter_term=GO:0019825
48	Solyc01g010640	1	Peak_247	7.11	0.06	5.57	0.25	6.88	0.03	Uncharacterized membrane protein (AHRD V1 **-- Q46JN3_PROMT)%3B contains Interpro domain(s) IPR001395 Aldo/keto reductase ;Ontology_term=GO:0055114;from_BOGAS=1;interpro2go_term=GO:0055114;length=953;nb_exon=1
49	Solyc01g010760	1	Peak_248	6.41	0.05	5	0.18	5.38	0.1	Porin/voltage-dependent anion-selective channel protein (AHRD V1 **** A9P802_POPTR)%3B contains Interpro domain(s) IPR001925 Porin%2C eukaryotic type ;Ontology_term=GO:0005515,GO:0008308;from_BOGAS=1;interpro2go_term=GO:0005741;length=4097;nb_exon=6;sifter_term=GO:0005515,GO:0008308
50	Solyc01g010880	1	Peak_249	4.93	1.22	5.39	1.46	5.35	0.7	E3 ubiquitin-protein ligase MARCH3 (AHRD V1 *--- B5X3M1_SALSA)%3B contains Interpro domain(s) IPR011016 Zinc finger%2C RING-CH-type ;Ontology_term=GO:0005515;from_BOGAS=1;interpro2go_term=GO:0008270;length=5186;nb_exon=9;sifter_term=GO:0005515
51	Solyc01g011510	1	Peak_250	4.4	0.69	5.68	0.25	4.43	0.39	Aldehyde dehydrogenase (AHRD V1 ***- Q71LY7_ORYSI)%3B contains Interpro domain(s) IPR012394 Aldehyde dehydrogenase NAD(P)-dependent IPR015590 Aldehyde dehydrogenase ;Ontology_term=GO:0055114;from_BOGAS=1;interpro2go_term=GO:0055114;length=14133;nb_exon=10
52	Solyc01g014120	1	Peak_251	9.27	0.04	7.75	0.1	8.59	0.06	Unknown Protein (AHRD V1);from_BOGAS=1;length=2642;nb_exon=2
53	Solyc01g014250	1	Peak_252	8.13	0.06	10.26	0.24	11.23	0	Unknown Protein (AHRD V1);from_BOGAS=1;length=564;nb_exon=1
54	Solyc01g014560	1	Peak_253	7.85	0	5.08	0.16	6.45	0	D-mannose binding lectin family protein expressed (AHRD V1 **-- Q2RAY8_ORYSJ)%3B contains Interpro domain(s) IPR001480 Curculin-like (mannose-binding) lectin ;Ontology_term=GO:0005529;from_BOGAS=1;interpro2go_term=GO:0005529;length=1337;nb_exon=2
55	Solyc01g020190	1	Peak_254	9.37	0.04	7.98	0.09	6.57	0.04	Membrane-associated ring finger 6 (AHRD V1 *--- B3VKM1_PIG)%3B contains Interpro domain(s) IPR011016 Zinc finger%2C RING-CH-type ;Ontology_term=GO:0008270;from_BOGAS=1;interpro2go_term=GO:0008270;length=542;nb_exon=1
56	Solyc01g058250	1	Peak_255	3.72	1.08	5.41	0.49	5.29	0.11	Gibberellin 3-beta-hydroxylase (Fragment) (AHRD V1 **** D9ZZX2_9FABA)%3B contains Interpro domain(s) IPR005123 Oxoglutarate and iron-dependent oxygenase ;Ontology_term=GO:0016707;eugene_evidence_code=10F0H1E1IEG;from_BOGAS=1;interpro2go_term=GO:0016491;length=1213;nb_exon=2;sifter_term=GO:0016707
57	Solyc01g060240	1	Peak_256	5.99	0.04	4.67	0.32	4.73	0.48	Unknown Protein (AHRD V1)%3B contains Interpro domain(s) IPR012482 Lg106-like ;from_BOGAS=1;length=2480;nb_exon=7
58	Solyc01g067090	1	Peak_257	6.26	0.05	7.23	0.12	5.87	0.1	Homeodomain-like (AHRD V1 *-*- A2Q346_MEDTR);from_BOGAS=1;length=3421;nb_exon=4
59	Solyc01g067100	1	Peak_258	4.92	0.24	4.46	0.26	6.72	0.13	Cullin 1-like protein C (AHRD V1 ***- A0ELU7_PETIN)%3B contains Interpro domain(s) IPR001373 Cullin%2C N-terminal ;Ontology_term=GO:0030332;from_BOGAS=1;interpro2go_term=GO:0031461;length=9019;nb_exon=20;sifter_term=GO:0030332
60	Solyc01g067280	1	Peak_259	6.23	0.04	3.79	1.47	4.41	0.42	F-box domain containing protein (AHRD V1 ***- B6T548_MAIZE)%3B contains Interpro domain(s) IPR001810 Cyclin-like F-box ;from_BOGAS=1;length=2544;nb_exon=4
61	Solyc01g067330	1	Peak_260	5.84	0.09	4.39	0.16	5.04	0.12	UPF0497 membrane protein 4 (AHRD V1 ***- U4974_VITVI)%3B contains Interpro domain(s) IPR006459 Uncharacterised protein family UPF0497%2C trans-membrane plant subgroup ;Ontology_term=GO:0005515;from_BOGAS=1;length=2468;nb_exon=2;sifter_term=GO:0005515
62	Solyc01g067360	1	Peak_261	6.06	0.16	5.59	0.43	6.97	0.09	CHY zinc finger family protein expressed (AHRD V1 ***- Q2QP88_ORYSJ)%3B contains Interpro domain(s) IPR008913 Zinc finger%2C CHY-type ;Ontology_term=GO:0005102;from_BOGAS=1;interpro2go_term=GO:0008270;length=4438;nb_exon=12;sifter_term=GO:0005102
63	Solyc01g067400	1	Peak_262	6.02	0.06	6.9	0.15	5.73	0.03	Serine/threonine-protein kinase (AHRD V1 **** C6ZRV0_SOYBN)%3B contains Interpro domain(s) IPR002290 Serine/threonine protein kinase ;Ontology_term=GO:0005515,GO:0004674;from_BOGAS=1;interpro2go_term=GO:0006468;length=9562;nb_exon=5;sifter_term=GO:0005515,GO:0004674
64	Solyc01g067550	1	Peak_263	4.24	1.15	5.14	0.42	5.87	0.1	Zinc finger CCCH domain-containing protein 58 (AHRD V1 ***- C3H58_ARATH)%3B contains Interpro domain(s) IPR000571 Zinc finger%2C CCCH-type ;Ontology_term=GO:0008270;from_BOGAS=1;interpro2go_term=GO:0008270;length=6461;nb_exon=7
65	Solyc01g067660	1	Peak_264	6.73	0	6.19	0	5.96	0	Beta-amylase (AHRD V1 **** Q5F304_SOYBN)%3B contains Interpro domain(s) IPR013781 Glycoside hydrolase%2C subgroup%2C catalytic core ;Ontology_term=GO:0016161;from_BOGAS=1;interpro2go_term=GO:0005975,GO:0000272;length=3172;nb_exon=3;sifter_term=GO:0016161
66	Solyc01g067670	1	Peak_265	6.21	0.05	4.75	0.19	5.87	0.07	Unknown Protein (AHRD V1);from_BOGAS=1;length=1607;nb_exon=3
67	Solyc01g067680	1	Peak_266	5.41	0.07	4.96	0.59	4.38	1.23	Tubby-like F-box protein 6 (AHRD V1 ***- TLP6_ORYSJ)%3B contains Interpro domain(s) IPR000007 Tubby%2C C-terminal ;Ontology_term=GO:0003700,GO:0008081;from_BOGAS=1;length=3208;nb_exon=7;sifter_term=GO:0003700,GO:0008081
68	Solyc01g067740	1	Peak_267	4.49	0.65	4.18	0.5	5.21	0.83	Superoxide dismutase (AHRD V1 **** B1Q475_CAPCH)%3B contains Interpro domain(s) IPR001424 Superoxide dismutase%2C copper/zinc binding ;Ontology_term=GO:0004784;from_BOGAS=1;interpro2go_term=GO:0055114;length=4929;nb_exon=8;sifter_term=GO:0004784
69	Solyc01g067750	1	Peak_268	4.24	0.48	5.61	0.45	3.95	0.13	Shikimate dehydrogenase (AHRD V1 ***- B6TSW1_MAIZE)%3B contains Interpro domain(s) IPR001381 Dehydroquinase class I ;Ontology_term=GO:0008152,GO:0005737,GO:0003855,GO:0055114;from_BOGAS=1;interpro2go_term=GO:0008152,GO:0005737,GO:0003855,GO:0055114;length=14389;nb_exon=12
70	Solyc01g067800	1	Peak_269	5.22	0.6	5.4	0.78	8.59	0.18	E3 ubiquitin-protein ligase MARCH1 (AHRD V1 *--* MARH1_MOUSE)%3B contains Interpro domain(s) IPR011016 Zinc finger%2C RING-CH-type ;Ontology_term=GO:0004842;from_BOGAS=1;interpro2go_term=GO:0008270;length=7734;nb_exon=9;sifter_term=GO:0004842
71	Solyc01g067930	1	Peak_270	10.96	0	7.43	0	9.53	0	Alpha-1 6-xylosyltransferase (Fragment) (AHRD V1 **-- Q5TIN3_GOSRA)%3B contains Interpro domain(s) IPR008630 Galactosyl transferase ;Ontology_term=GO:0016021;from_BOGAS=1;interpro2go_term=GO:0016021;length=1400;nb_exon=2
72	Solyc01g068000	1	Peak_271	6.28	0.37	7.88	0.11	8.22	0.12	Serine/threonine phosphatase family protein (AHRD V1 **** C1E0J1_9CHLO)%3B contains Interpro domain(s) IPR015655 Protein phosphatase 2C ;Ontology_term=GO:0004722;from_BOGAS=1;interpro2go_term=GO:0031177,GO:0008287,GO:0003824;length=5009;nb_exon=4;sifter_term=GO:0004722
73	Solyc01g068100	2	Peak_273	6.8	0.04	5.81	0.09	5.61	0.08	Squamosa promoter binding protein-like 1 (AHRD V1 *-*- Q56YT3_ARATH)%3B contains Interpro domain(s) IPR004333 Transcription factor%2C SBP-box ;Ontology_term=GO:0003700;from_BOGAS=1;interpro2go_term=GO:0005634;length=7170;nb_exon=10;sifter_term=GO:0003700
			Peak_272	6.01	0.04	5.17	0.15	3.92	0.31
74	Solyc01g068130	1	Peak_274	5.24	0.28	4.46	0.37	5.38	0.03	Os05g0272200 protein (Fragment) (AHRD V1 *-*- Q0DJJ5_ORYSJ);from_BOGAS=1;length=3564;nb_exon=4
75	Solyc01g068170	1	Peak_275	4.89	1.06	4.89	0.52	5	0.25	Oxidoreductase/ transition metal ion binding protein (AHRD V1 *-*- D7LU03_ARALY);from_BOGAS=1;length=5293;nb_exon=2
76	Solyc01g068470	1	Peak_276	5.34	0.36	7.43	0.43	5.56	0.97	CM0216.540.nc protein (Fragment) (AHRD V1 ***- B0BL99_LOTJA);from_BOGAS=1;length=9738;nb_exon=7
77	Solyc01g073660	1	Peak_277	6.69	0.05	6.65	0.12	5.88	0.04	Uncharacterized MFS-type transporter C19orf28 (AHRD V1 **-- CS028_HUMAN)%3B contains Interpro domain(s) IPR016196 Major facilitator superfamily%2C general substrate transporter ;from_BOGAS=1;length=8364;nb_exon=13
78	Solyc01g073740	2	Peak_279	7.05	0.06	6.47	1.32	6.62	0.1	Citrate synthase (AHRD V1 ***- O24135_TOBAC)%3B contains Interpro domain(s) IPR010109 Citrate synthase%2C eukaryotic ;Ontology_term=GO:0006099,GO:0044262;from_BOGAS=1;interpro2go_term=GO:0006099,GO:0044262;length=8786;nb_exon=20
			Peak_278	5.7	0.06	5.41	0.65	6.3	0.12
79	Solyc01g073770	1	Peak_280	5.48	0.24	4.81	0.62	5.42	0.19	PRLI-interacting factor A (AHRD V1 *-*- B6TGN5_MAIZE);from_BOGAS=1;length=1084;nb_exon=1
80	Solyc01g073970	1	Peak_281	7.2	0.25	7.82	0.15	9.63	0.03	Histone H3 (AHRD V1 ***- D8L9K7_WHEAT)%3B contains Interpro domain(s) IPR000164 Histone H3 ;Ontology_term=GO:0042802;from_BOGAS=1;interpro2go_term=GO:0003677,GO:0000786;length=575;nb_exon=1;sifter_term=GO:0042802
81	Solyc01g079260	1	Peak_282	7.22	0.1	4.11	0.78	5.91	0.27	WRKY transcription factor 4 (AHRD V1 ***- A7UGD1_SOLTU)%3B contains Interpro domain(s) IPR003657 DNA-binding WRKY ;Ontology_term=GO:0045449;from_BOGAS=1;interpro2go_term=GO:0045449;length=2457;nb_exon=3
82	Solyc01g079530	1	Peak_283	5.16	0.25	3.98	0.3	6.58	0.12	E3 ubiquitin-protein ligase MARCH6 (AHRD V1 *--- C1HD92_PARBA)%3B contains Interpro domain(s) IPR011016 Zinc finger%2C RING-CH-type ;Ontology_term=GO:0005515;from_BOGAS=1;interpro2go_term=GO:0008270;length=2598;nb_exon=7;sifter_term=GO:0005515
83	Solyc01g079650	1	Peak_284	4.67	0.1	4.07	0.72	5.22	0.42	CTP synthase-like protein (AHRD V1 ***- Q8L6Z9_ARATH)%3B contains Interpro domain(s) IPR004468 CTP synthase ;Ontology_term=GO:0006221,GO:0003824;from_BOGAS=1;interpro2go_term=GO:0006221,GO:0003824;length=10859;nb_exon=23
84	Solyc01g079720	1	Peak_285	4.23	0.15	6.08	0.1	6.17	0.04	Kinase-associated protein phosphatase 1 (AHRD V1 **** A6N8J3_SOLPE)%3B contains Interpro domain(s) IPR015655 Protein phosphatase 2C ;Ontology_term=GO:0004721,GO:0019901;from_BOGAS=1;interpro2go_term=GO:0008287,GO:0003824;length=15105;nb_exon=13;sifter_term=GO:0004721,GO:0019901
85	Solyc01g079810	1	Peak_286	5.18	0.49	6.31	0.26	5.99	0.1	RING-H2 finger protein (Fragment) (AHRD V1 *-*- Q7X9M1_WHEAT)%3B contains Interpro domain(s) IPR018957 Zinc finger%2C C3HC4 RING-type ;from_BOGAS=1;length=5820;nb_exon=9
86	Solyc01g079880	2	Peak_288	3.99	0.78	4.92	0.14	6.42	0.05	Asparagine synthetase (AHRD V1 *--- Q9ZST6_ARATH);from_BOGAS=1;length=4145;nb_exon=5
			Peak_287	3.54	0.59	4.92	0.14	6.42	0.05
87	Solyc01g079930	1	Peak_289	7.28	0.19	5.33	0.43	4.89	0.03	Xylanase inhibitor (Fragment) (AHRD V1 **-- Q53IQ4_WHEAT)%3B contains Interpro domain(s) IPR001461 Peptidase A1 ;Ontology_term=GO:0006508;eugene_evidence_code=10F0H1E0IEG;from_BOGAS=1;interpro2go_term=GO:0006508;length=2053;nb_exon=2
88	Solyc01g080000	1	Peak_290	5.35	0.31	6.47	0.42	7.55	0.09	Xylanase inhibitor (Fragment) (AHRD V1 **-- Q53IQ3_WHEAT)%3B contains Interpro domain(s) IPR001461 Peptidase A1 ;Ontology_term=GO:0006508;eugene_evidence_code=10F0H1E0IEG;from_BOGAS=1;interpro2go_term=GO:0006508;length=1338;nb_exon=1
89	Solyc01g080020	3	Peak_292	9.3	0.34	8.11	0.09	8.08	0.05	Xylanase inhibitor (Fragment) (AHRD V1 **-- Q53IQ4_WHEAT)%3B contains Interpro domain(s) IPR001461 Peptidase A1 ;Ontology_term=GO:0006508;from_BOGAS=1;interpro2go_term=GO:0006508;length=1631;nb_exon=1
			Peak_293	7.16	0.22	8.11	0.09	8.08	0.05
			Peak_291	4.26	0.16	8.11	0.09	8.08	0.05
90	Solyc01g080070	2	Peak_295	5.61	0.39	6.86	0.24	5.14	0.48	Copper chaperone (AHRD V1 *--- B6TJ24_MAIZE)%3B contains Interpro domain(s) IPR006121 Heavy metal transport/detoxification protein ;Ontology_term=GO:0030001;from_BOGAS=1;interpro2go_term=GO:0030001;length=2676;nb_exon=4
			Peak_294	6.08	0.1	4.74	0.78	6.5	0.12
91	Solyc01g080130	1	Peak_296	4.37	0.2	5.53	0.26	5.52	0.58	Unknown Protein (AHRD V1);from_BOGAS=1;length=2550;nb_exon=1
92	Solyc01g080160	1	Peak_297	5.23	0.66	6.13	0.54	6.53	0.09	Cbs domain containing protein expressed (Fragment) (AHRD V1 *--- A6N095_ORYSI)%3B contains Interpro domain(s) IPR002550 Protein of unknown function DUF21 ;from_BOGAS=1;length=8256;nb_exon=13
93	Solyc01g080300	1	Peak_298	5.34	0.16	5.33	0.28	8.04	0	Cobalt transport protein (AHRD V1 ***- Q4C386_CROWT)%3B contains Interpro domain(s) IPR003339 Cobalt transport protein ;Ontology_term=GO:0009236;from_BOGAS=1;interpro2go_term=GO:0009236;length=4551;nb_exon=7
94	Solyc01g080340	1	Peak_299	4.88	0.2	6.42	0.14	7.66	0.07	BSD domain containing 1 (AHRD V1 *-*- A9JT15_DANRE)%3B contains Interpro domain(s) IPR005607 BSD ;from_BOGAS=1;length=1657;nb_exon=1
95	Solyc01g080450	1	Peak_300	6.48	0.16	7.37	0.26	4.92	0.18	Pentatricopeptide repeat-containing protein (AHRD V1 ***- D7KJV7_ARALY)%3B contains Interpro domain(s) IPR002885 Pentatricopeptide repeat ;from_BOGAS=1;length=1795;nb_exon=1
96	Solyc01g080900	1	Peak_301	8.97	0.04	6.37	0.19	7.6	0.03	Cytochrome P450;Ontology_term=GO:0051777;from_BOGAS=1;interpro2go_term=GO:0020037;length=4263;nb_exon=8;sifter_term=GO:0051777
97	Solyc01g081060	2	Peak_302	6.22	0	4.32	0.62	9.52	0	Xyloglucan endotransglucosylase/hydrolase 14 (AHRD V1 **** C0IRH3_ACTDE)%3B contains Interpro domain(s) IPR016455 Xyloglucan endotransglucosylase/hydrolase ;Ontology_term=GO:0016798,GO:0016762;from_BOGAS=1;interpro2go_term=GO:0005975,GO:0048046;length=3233;nb_exon=4;sifter_term=GO:0016798,GO:0016762
			Peak_303	5.08	0.05	3.65	0.71	9.52	0
98	Solyc01g081080	1	Peak_304	7.32	0	6.55	0.17	5.8	0	Replication factor C subunit (AHRD V1 *-*- B8BYF4_THAPS)%3B contains Interpro domain(s) IPR019483 DNA polymerase III%2C clamp-loader complex%2C subunit E%2C C-terminal ;Ontology_term=GO:0005634,GO:0006260;eugene_evidence_code=10F0H0E0IEG;from_BOGAS=1;interpro2go_term=GO:0005634,GO:0006260;length=3381;nb_exon=10
99	Solyc01g081300	1	Peak_305	6.8	0.06	6.88	0.37	6.71	0.11	Phosphoribosylaminoimidazole-succinocarboxamide synthase (AHRD V1 **** Q6T7F0_TOBAC)%3B contains Interpro domain(s) IPR001636 SAICAR synthetase ;Ontology_term=GO:0004639;from_BOGAS=1;interpro2go_term=GO:0006164,GO:0005524;length=6991;nb_exon=12;sifter_term=GO:0004639
100	Solyc01g081500	1	Peak_306	8.02	0.04	6.64	0.26	5.62	0.03	Histone-lysine N-methyltransferase SUV39H2 (AHRD V1 *--* SUV92_CHICK)%3B contains Interpro domain(s) IPR000953 Chromo domain ;Ontology_term=GO:0003677,GO:0035064;from_BOGAS=1;interpro2go_term=GO:0005634;length=6019;nb_exon=6;sifter_term=GO:0003677,GO:0035064
101	Solyc01g081540	1	Peak_307	4.41	0.38	3.59	0.48	5.58	0.03	Myosin XI-F (AHRD V1 ***- B0CN60_NICBE)%3B contains Interpro domain(s) IPR001609 Myosin head%2C motor region ;Ontology_term=GO:0060001;from_BOGAS=1;interpro2go_term=GO:0016459;length=12068;nb_exon=40;sifter_term=GO:0060001
102	Solyc01g086640	1	Peak_308	5.3	0.31	6.88	0.12	4.89	0.42	Os03g0169000 protein (Fragment) (AHRD V1 ***- Q0DUS7_ORYSJ)%3B contains Interpro domain(s) IPR004348 Protein of unknown function DUF246%2C plant ;from_BOGAS=1;length=3827;nb_exon=6
103	Solyc01g086810	1	Peak_309	4.01	0.16	3.46	0.7	4.08	0.83	Cc-nbs-lrr%2C resistance protein;Ontology_term=GO:0005515,GO:0000166;from_BOGAS=1;interpro2go_term=GO:0006952,GO:0005515,GO:0006468,GO:0006915;length=3183;nb_exon=1;sifter_term=GO:0005515,GO:0000166
104	Solyc01g086820	1	Peak_310	5.14	0.3	4.57	1.64	6.36	0.09	Histone H3 (AHRD V1 ***- D8L9K7_WHEAT)%3B contains Interpro domain(s) IPR000164 Histone H3 ;Ontology_term=GO:0042802;from_BOGAS=1;interpro2go_term=GO:0003677,GO:0000786;length=730;nb_exon=1;sifter_term=GO:0042802
105	Solyc01g086870	2	Peak_312	8.82	0	8.83	0	7.3	0	BHLH transcription factor (AHRD V1 *-** B6TXR4_MAIZE)%3B contains Interpro domain(s) IPR011598 Helix-loop-helix DNA-binding ;Ontology_term=GO:0003700;from_BOGAS=1;interpro2go_term=GO:0005634,GO:0045449;length=2327;nb_exon=6;sifter_term=GO:0003700
			Peak_311	4.03	0.12	8.83	0	7.3	0
106	Solyc01g087020	1	Peak_313	6.57	0.06	5.44	0.12	5.7	0.03	Unknown Protein (AHRD V1);from_BOGAS=1;length=622;nb_exon=1
107	Solyc01g087090	1	Peak_314	7.11	0	5.91	0.1	6.78	0	cDNA clone J023009A03 full insert sequence (AHRD V1 ***- B7EG04_ORYSJ);from_BOGAS=1;length=639;nb_exon=1
108	Solyc01g087170	1	Peak_315	14.11	0	14.02	0	13.8	0	Zinc finger CCCH domain-containing protein 30 (AHRD V1 ***- C3H30_ARATH)%3B contains Interpro domain(s) IPR002110 Ankyrin ;Ontology_term=GO:0003700;from_BOGAS=1;interpro2go_term=GO:0008270;length=1422;nb_exon=2;sifter_term=GO:0003700
109	Solyc01g087410	1	Peak_316	6.4	0.12	5.4	0.34	5.98	0.09	Zinc finger protein (AHRD V1 *--- Q4H2K2_CIOIN)%3B contains Interpro domain(s) IPR011011 Zinc finger%2C FYVE/PHD-type ;Ontology_term=GO:0008152,GO:0008270;from_BOGAS=1;interpro2go_term=GO:0008152,GO:0008270;length=11158;nb_exon=14
110	Solyc01g087970	1	Peak_317	7.61	0.16	5.2	0.9	5.87	0.24	Serine carboxypeptidase 1 (AHRD V1 **** B6SW38_MAIZE)%3B contains Interpro domain(s) IPR001563 Peptidase S10%2C serine carboxypeptidase ;Ontology_term=GO:0042802,GO:0004185;from_BOGAS=1;interpro2go_term=GO:0006508;length=6137;nb_exon=8;sifter_term=GO:0042802,GO:0004185
111	Solyc01g087980	1	Peak_318	7.14	0.05	7.6	0.32	5.34	0.55	Unknown Protein (AHRD V1);from_BOGAS=1;length=1250;nb_exon=2
112	Solyc01g087990	1	Peak_319	4.07	0.36	6.69	0.16	7.23	0.1	MADS-box transcription factor 3 (AHRD V1 ***- D3U2H2_ORYSA)%3B contains Interpro domain(s) IPR002100 Transcription factor%2C MADS-box ;Ontology_term=GO:0005515;from_BOGAS=1;interpro2go_term=GO:0005634;length=6207;nb_exon=8;sifter_term=GO:0005515
113	Solyc01g088550	1	Peak_320	6.65	0.09	3.81	0.4	4.41	0.11	Purine permease family protein (AHRD V1 **-* D7MCV2_ARALY)%3B contains Interpro domain(s) IPR004853 Protein of unknown function DUF250 ;Ontology_term=GO:0005345;from_BOGAS=1;length=3138;nb_exon=2;sifter_term=GO:0005345
114	Solyc01g088660	2	Peak_321	6.01	0.1	4.08	0.1	5.89	0.1	Os04g0585900 protein (Fragment) (AHRD V1 *-*- Q0JAP2_ORYSJ)%3B contains Interpro domain(s) IPR007650 Protein of unknown function DUF581 ;from_BOGAS=1;length=1169;nb_exon=2
			Peak_322	5.02	0	4.08	0.1	4.7	0.04
115	Solyc01g088690	2	Peak_324	9.46	0.06	7.93	0	6.49	0	ATP binding / serine-threonine kinase (AHRD V1 **** C5DB71_VITVI)%3B contains Interpro domain(s) IPR002290 Serine/threonine protein kinase ;Ontology_term=GO:0005515,GO:0004674;from_BOGAS=1;interpro2go_term=GO:0006468;length=3072;nb_exon=4;sifter_term=GO:0005515,GO:0004674
			Peak_323	5.1	0.12	7.93	0	6.49	0
116	Solyc01g088740	1	Peak_325	6.41	0.06	6.37	0.09	6.96	0.11	Casein kinase II subunit beta-4 (AHRD V1 **** B6TGH2_MAIZE)%3B contains Interpro domain(s) IPR000704 Casein kinase II%2C regulatory subunit ;Ontology_term=GO:0004674,GO:0019887;from_BOGAS=1;interpro2go_term=GO:0005956;length=4998;nb_exon=6;sifter_term=GO:0004674,GO:0019887
117	Solyc01g090160	1	Peak_326	4.09	0.79	5.51	0.4	6.85	0.04	Unknown Protein (AHRD V1);from_BOGAS=1;length=2268;nb_exon=2
118	Solyc01g090270	1	Peak_327	6.36	0.04	6.91	0.1	6.02	0	Bzip-like transcription factor-like (AHRD V1 *-*- Q7X997_ORYSJ)%3B contains Interpro domain(s) IPR006867 Protein of unknown function DUF632 ;Ontology_term=GO:0003677;from_BOGAS=1;length=5796;nb_exon=6;sifter_term=GO:0003677
119	Solyc01g090460	1	Peak_328	5.49	0.05	5.57	0.22	7.19	0.05	Homeobox-leucine zipper protein (AHRD V1 *-*- Q39862_SOYBN)%3B contains Interpro domain(s) IPR001356 Homeobox IPR017970 Homeobox%2C conserved site ;Ontology_term=GO:0043565;from_BOGAS=1;interpro2go_term=GO:0005634,GO:0006355,GO:0045449;length=1977;nb_exon=4;sifter_term=GO:0043565
120	Solyc01g090700	1	Peak_329	6.6	0	6.1	0	5.69	0	Enoyl-CoA-hydratase (AHRD V1 ***- Q9SE41_AVIMR)%3B contains Interpro domain(s) IPR001753 Crotonase%2C core ;Ontology_term=GO:0008152;from_BOGAS=1;interpro2go_term=GO:0008152;length=8516;nb_exon=14
121	Solyc01g090740	1	Peak_330	8.46	0.05	8.29	0.13	6.9	0.03	Zinc ion binding protein (AHRD V1 ***- D7LRR6_ARALY);from_BOGAS=1;length=1394;nb_exon=2
122	Solyc01g090910	1	Peak_331	3.72	1.16	6.64	0.31	4.5	0.1	Vesicle-associated membrane protein-associated protein A (AHRD V1 ***- B6UGD8_MAIZE)%3B contains Interpro domain(s) IPR016763 Vesicle-associated membrane protein ;Ontology_term=GO:0046982;from_BOGAS=1;interpro2go_term=GO:0005198;length=5109;nb_exon=8;sifter_term=GO:0046982
123	Solyc01g090950	1	Peak_332	3.48	1.07	3.93	0.37	4.49	0.35	GRAS family transcription factor (AHRD V1 **-- B9GPD0_POPTR)%3B contains Interpro domain(s) IPR005202 GRAS transcription factor ;from_BOGAS=1;length=2895;nb_exon=1
124	Solyc01g091200	1	Peak_333	4.15	0.59	3.55	0.78	4.89	0.43	NAD dependent epimerase/dehydratase family protein expressed (AHRD V1 ***- Q2MJA7_ORYSJ)%3B contains Interpro domain(s) IPR016040 NAD(P)-binding domain ;Ontology_term=GO:0044237,GO:0008152,GO:0005975;from_BOGAS=1;interpro2go_term=GO:0044237,GO:0008152,GO:0005975;length=1876;nb_exon=1
125	Solyc01g091370	1	Peak_334	6.67	0.06	4.61	0.37	4.7	0.09	AT-hook motif nuclear localized protein 1 (AHRD V1 ***- Q8VYJ2_ARATH)%3B contains Interpro domain(s) IPR005175 Protein of unknown function DUF296 ;Ontology_term=GO:0003677;from_BOGAS=1;interpro2go_term=GO:0003677;length=4402;nb_exon=5
126	Solyc01g091590	1	Peak_335	4.42	0.19	4.93	0.32	5.21	0.71	SRC2 protein (AHRD V1 ***- A7XAJ8_9CONI)%3B contains Interpro domain(s) IPR000008 C2 calcium-dependent membrane targeting ;Ontology_term=GO:0005515,GO:0005543;from_BOGAS=1;length=785;nb_exon=1;sifter_term=GO:0005515,GO:0005543
127	Solyc01g091600	1	Peak_336	4.38	0.52	4.28	1.45	5.12	1.22	RING finger family protein (AHRD V1 *-*- D6RU92_SILLA)%3B contains Interpro domain(s) IPR018957 Zinc finger%2C C3HC4 RING-type ;Ontology_term=GO:0004842;from_BOGAS=1;interpro2go_term=GO:0008270;length=4399;nb_exon=5;sifter_term=GO:0004842
128	Solyc01g091890	1	Peak_337	6.17	0.17	4.35	0.48	5.87	0.08	Ubiquitin-related modifier 1 homolog (AHRD V1 ***- C1BWZ5_ESOLU)%3B contains Interpro domain(s) IPR015221 Ubiquitin related modifier 1 ;Ontology_term=GO:0042803;from_BOGAS=1;interpro2go_term=GO:0005737;length=2784;nb_exon=4;sifter_term=GO:0042803
129	Solyc01g094040	1	Peak_338	3.74	0.29	5.47	0.43	4.43	0.7	Plastocyanin-like domain containing protein expressed (AHRD V1 **-- Q2QRP3_ORYSJ)%3B contains Interpro domain(s) IPR003245 Plastocyanin-like ;Ontology_term=GO:0009055;from_BOGAS=1;interpro2go_term=GO:0009055;length=2414;nb_exon=2
130	Solyc01g094200	1	Peak_339	3.06	1.05	4.55	1.09	4.53	0.48	NAD-dependent malic enzyme 2 (AHRD V1 ***- C2WKU6_BACCE)%3B contains Interpro domain(s) IPR012302 Malic enzyme%2C NAD-binding ;Ontology_term=GO:0006108,GO:0008152,GO:0051287,GO:0016616,GO:0055114;from_BOGAS=1;interpro2go_term=GO:0006108,GO:0008152,GO:0051287,GO:0016616,GO:0055114;length=10762;nb_exon=20
131	Solyc01g094250	3	Peak_342	5.27	0.04	6.51	0.1	6.94	0.99	Short-chain dehydrogenase/reductase (AHRD V1 ***- B0KZQ5_CAPAN)%3B contains Interpro domain(s) IPR002347 Glucose/ribitol dehydrogenase ;Ontology_term=GO:0008152,GO:0055114;from_BOGAS=1;interpro2go_term=GO:0008152,GO:0055114;length=1805;nb_exon=5
			Peak_341	5.27	0.04	6.51	0.1	4.89	0.59
			Peak_340	5.48	0.22	5.22	0.4	5.42	0.78
132	Solyc01g094410	1	Peak_343	5.09	0.17	6.15	0.25	5.49	0.08	Phosphoribosylanthranilate transferase (Fragment) (AHRD V1 *--- Q43085_PEA)%3B contains Interpro domain(s) IPR013583 Phosphoribosyltransferase C-terminal%2C plant ;from_BOGAS=1;length=3463;nb_exon=1
133	Solyc01g094500	1	Peak_344	7.39	0.05	5.88	0.22	8.47	0.06	Riboflavin biosynthesis protein ribD (AHRD V1 ***- B6TRH4_MAIZE)%3B contains Interpro domain(s) IPR004794 Riboflavin biosynthesis protein RibD ;Ontology_term=GO:0016787,GO:0003824,GO:0055114;from_BOGAS=1;interpro2go_term=GO:0016787,GO:0003824,GO:0055114;length=2894;nb_exon=3
134	Solyc01g094550	1	Peak_345	4.36	0.19	4.05	0.38	5.22	0.68	Acyl-CoA thioesterase family protein (AHRD V1 ***- D7KP80_ARALY)%3B contains Interpro domain(s) IPR003703 Acyl-CoA thioesterase ;Ontology_term=GO:0006637;from_BOGAS=1;interpro2go_term=GO:0006637;length=11276;nb_exon=17
135	Solyc01g094640	1	Peak_346	4.66	0.24	4.51	0.49	3.48	0.38	( related) (AHRD V1 ***- Q2HTJ8_MEDTR);from_BOGAS=1;length=5716;nb_exon=7
136	Solyc01g094680	1	Peak_347	7.07	0.12	5.18	0.25	5.95	0.03	Signal peptide peptidase (AHRD V1 **** Q9MA44_ARATH)%3B contains Interpro domain(s) IPR007369 Peptidase A22B%2C signal peptide peptidase ;Ontology_term=GO:0008233;from_BOGAS=1;interpro2go_term=GO:0016021;length=11969;nb_exon=14;sifter_term=GO:0008233
137	Solyc01g094790	2	Peak_349	8.03	0	7.53	0	5.67	0	Cysteine synthase (AHRD V1 ***- Q9FS29_SOLTU)%3B contains Interpro domain(s) IPR005859 Cysteine synthase A ;Ontology_term=GO:0008152,GO:0006535,GO:0005976;from_BOGAS=1;interpro2go_term=GO:0008152,GO:0006535,GO:0005976;length=2717;nb_exon=9
			Peak_348	5.1	0.3	7.53	0	5.67	0
138	Solyc01g094800	1	Peak_350	5.28	0.07	5.35	0.11	5.08	0.1	Chromodomain-helicase-DNA-binding protein 1 (AHRD V1 *--* CHD1_DROME)%3B contains Interpro domain(s) IPR000330 SNF2-related ;Ontology_term=GO:0030528,GO:0003677;from_BOGAS=1;interpro2go_term=GO:0005634,GO:0005524;length=11997;nb_exon=15;sifter_term=GO:0030528,GO:0003677
139	Solyc01g094830	2	Peak_352	5.93	0	6.43	0	6.86	0.12	Receptor-like protein kinase (AHRD V1 **** Q39203_ARATH)%3B contains Interpro domain(s) IPR002528 Multi antimicrobial extrusion protein MatE ;Ontology_term=GO:0019199,GO:0004674;from_BOGAS=1;interpro2go_term=GO:0048544,GO:0016020,GO:0005529,GO:0006468;length=6909;nb_exon=7;sifter_term=GO:0019199,GO:0004674
			Peak_351	5.93	0	6.43	0	5.87	0.04
140	Solyc01g094850	1	Peak_353	5.92	0.06	5.33	0.4	5.76	0.42	Pentatricopeptide repeat-containing protein (AHRD V1 ***- D7LDV7_ARALY)%3B contains Interpro domain(s) IPR002885 Pentatricopeptide repeat ;Ontology_term=GO:0004519;eugene_evidence_code=10F0H1E0IEG;from_BOGAS=1;length=1809;nb_exon=1;sifter_term=GO:0004519
141	Solyc01g095010	1	Peak_354	6.21	0.05	5.57	0.44	6.32	0.07	Diacylglycerol kinase catalytic region (AHRD V1 **** D0LGX1_HALO1)%3B contains Interpro domain(s) IPR001206 Diacylglycerol kinase%2C catalytic region ;Ontology_term=GO:0017050;from_BOGAS=1;interpro2go_term=GO:0007205;length=5233;nb_exon=12;sifter_term=GO:0017050
142	Solyc01g095080	1	Peak_355	4.4	0.9	4.72	0.48	3.69	0.58	1-aminocyclopropane-1-carboxylate synthase (AHRD V1 **** O65209_NICGU)%3B contains Interpro domain(s) IPR004839 Aminotransferase%2C class I and II IPR004838 Aminotransferases%2C class-I%2C pyridoxal-phosphate-binding site ;Ontology_term=GO:0042803,GO:0016847;from_BOGAS=1;interpro2go_term=GO:0009058,GO:0030170;length=2930;nb_exon=4;sifter_term=GO:0042803,GO:0016847
143	Solyc01g095400	1	Peak_356	6.9	0.05	7.03	0.09	6.6	0.04	Kelch-like protein 6 (AHRD V1 *-*- B5X1S7_SALSA)%3B contains Interpro domain(s) IPR013089 Kelch related ;Ontology_term=GO:0005515;from_BOGAS=1;interpro2go_term=GO:0005515;length=4928;nb_exon=7
144	Solyc01g095430	1	Peak_357	4.66	0.2	4.1	1	5.88	0.15	Threonine endopeptidase (AHRD V1 **-- B6TCN7_MAIZE);from_BOGAS=1;length=3293;nb_exon=5
145	Solyc01g095460	1	Peak_358	4.21	0.16	6.12	0.13	4.24	0.1	G-box binding factor 3 (AHRD V1 **** D7LDY1_ARALY)%3B contains Interpro domain(s) IPR012900 G-box binding%2C MFMR ;Ontology_term=GO:0043565;from_BOGAS=1;interpro2go_term=GO:0005634,GO:0006355;length=6478;nb_exon=13;sifter_term=GO:0043565
146	Solyc01g095470	1	Peak_359	5.62	0.05	4.8	0.22	7.07	0.04	Aldose 1-epimerase family protein (AHRD V1 ***- D7LSC1_ARALY)%3B contains Interpro domain(s) IPR008183 Aldose 1-epimerase ;Ontology_term=GO:0005975;from_BOGAS=1;interpro2go_term=GO:0005975;length=5853;nb_exon=9
147	Solyc01g095510	1	Peak_360	6.06	0.06	6.8	0.11	7	0.04	Mitochondrial carrier family (AHRD V1 ***- C1E2Y0_9CHLO)%3B contains Interpro domain(s) IPR002113 Adenine nucleotide translocator 1 ;Ontology_term=GO:0005384,GO:0016530;from_BOGAS=1;interpro2go_term=GO:0016020,GO:0005743;length=7506;nb_exon=10;sifter_term=GO:0005384,GO:0016530
148	Solyc01g095590	1	Peak_361	4.58	0.24	4.43	1.47	5.57	0.03	Extra-large G-protein-like (AHRD V1 ***- Q6K2T0_ORYSJ);from_BOGAS=1;length=5333;nb_exon=6
149	Solyc01g095620	1	Peak_362	5.65	0.38	4.05	1.08	7.04	0.1	UDP-glucosyltransferase (AHRD V1 **-* B8QI32_9MAGN)%3B contains Interpro domain(s) IPR002213 UDP-glucuronosyl/UDP-glucosyltransferase ;Ontology_term=GO:0080043,GO:0080044;from_BOGAS=1;interpro2go_term=GO:0008152;length=1796;nb_exon=1;sifter_term=GO:0080043,GO:0080044
150	Solyc01g095710	1	Peak_363	4.4	0.55	4.75	0.56	6.91	0.12	ATP-dependent RNA helicase (AHRD V1 *-** Q173G5_AEDAE)%3B contains Interpro domain(s) IPR014001 DEAD-like helicase%2C N-terminal ;Ontology_term=GO:0004004,GO:0005515;from_BOGAS=1;interpro2go_term=GO:0004386,GO:0008026,GO:0005524;length=8326;nb_exon=11;sifter_term=GO:0004004,GO:0005515
151	Solyc01g095890	1	Peak_364	4.39	0.25	4.44	1.45	6.93	0.03	Histone-lysine N-methyltransferase (AHRD V1 *-*- B3LSN4_YEAS1)%3B contains Interpro domain(s) IPR001214 SET ;Ontology_term=GO:0003677;from_BOGAS=1;interpro2go_term=GO:0008270;length=12179;nb_exon=23;sifter_term=GO:0003677
152	Solyc01g095900	1	Peak_365	4.57	0.25	3.51	0.65	5.42	0.03	Protein TIF31 homolog (AHRD V1 *--- TIF31_ASPCL)%3B contains Interpro domain(s) IPR011990 Tetratricopeptide-like helical ;Ontology_term=GO:0005488;from_BOGAS=1;interpro2go_term=GO:0005488;length=13668;nb_exon=23
153	Solyc01g096040	1	Peak_366	5.38	0.05	6.77	0.22	5.1	0.11	Aspartic proteinase nepenthesin I (AHRD V1 **-- A9ZMF9_NEPAL)%3B contains Interpro domain(s) IPR001461 Peptidase A1 ;Ontology_term=GO:0006508;from_BOGAS=1;interpro2go_term=GO:0006508;length=1808;nb_exon=1
154	Solyc01g096050	1	Peak_367	5.32	0.06	4.91	0.15	4.46	0.1	Transcription factor (AHRD V1 *--* Q9M4A8_MAIZE)%3B contains Interpro domain(s) IPR011598 Helix-loop-helix DNA-binding ;Ontology_term=GO:0003700;from_BOGAS=1;interpro2go_term=GO:0005634,GO:0045449;length=2277;nb_exon=1;sifter_term=GO:0003700
155	Solyc01g096350	1	Peak_368	6.04	0.06	5.35	0.49	5.53	0.11	Calcium dependent protein kinase-like protein (AHRD V1 **** Q9FIM9_ARATH)%3B contains Interpro domain(s) IPR002290 Serine/threonine protein kinase ;Ontology_term=GO:0004683;from_BOGAS=1;interpro2go_term=GO:0006468,GO:0005509;length=10561;nb_exon=11;sifter_term=GO:0004683
156	Solyc01g096570	1	Peak_369	9.62	0	5.84	0.1	7.9	0.07	Exonuclease family protein expressed (AHRD V1 **-- Q2R3D7_ORYSJ)%3B contains Interpro domain(s) IPR006055 Exonuclease ;Ontology_term=GO:0003676,GO:0005622;from_BOGAS=1;interpro2go_term=GO:0003676,GO:0005622;length=6935;nb_exon=5
157	Solyc01g096620	1	Peak_370	4	0.33	3.94	0.28	3.61	0.62	Unknown Protein (AHRD V1);from_BOGAS=1;length=2863;nb_exon=6
158	Solyc01g096720	1	Peak_371	7.54	0.05	5.16	0.15	9.24	0.03	Major facilitator superfamily transporter (AHRD V1 **-- A8NUY3_COPC7)%3B contains Interpro domain(s) IPR016196 Major facilitator superfamily%2C general substrate transporter ;Ontology_term=GO:0005351;from_BOGAS=1;interpro2go_term=GO:0055085;length=3641;nb_exon=17;sifter_term=GO:0005351
159	Solyc01g096730	1	Peak_372	8.2	0.16	7.43	0.09	4.11	0.63	Major facilitator superfamily transporter (AHRD V1 **-- A8NUY3_COPC7)%3B contains Interpro domain(s) IPR016196 Major facilitator superfamily%2C general substrate transporter ;Ontology_term=GO:0005351;from_BOGAS=1;interpro2go_term=GO:0055085;length=6591;nb_exon=17;sifter_term=GO:0005351
160	Solyc01g096740	1	Peak_373	5.01	0.12	5.58	0.16	4.68	0.4	Transporter major facilitator family (AHRD V1 **-- C4M254_ENTHI)%3B contains Interpro domain(s) IPR016196 Major facilitator superfamily%2C general substrate transporter ;Ontology_term=GO:0005351;from_BOGAS=1;interpro2go_term=GO:0055085;length=6366;nb_exon=17;sifter_term=GO:0005351
161	Solyc01g096830	1	Peak_374	8.15	0.04	6.25	0.09	9.54	0.06	Calcium-transporting ATPase 1 (AHRD V1 *-** ATC1_YEAST)%3B contains Interpro domain(s) IPR006544 ATPase%2C P-type%2C unknown pump specificity (type V) ;Ontology_term=GO:0005388;from_BOGAS=1;interpro2go_term=GO:0016020,GO:0008152,GO:0016021;length=16294;nb_exon=21;sifter_term=GO:0005388
162	Solyc01g096890	1	Peak_375	5.74	0.2	5.7	0.36	6.3	0.12	Genomic DNA chromosome 5 P1 clone MXI22 (AHRD V1 *-*- Q9FK37_ARATH);from_BOGAS=1;length=7445;nb_exon=8
163	Solyc01g097350	1	Peak_376	3.74	0.56	5.57	0.37	6.82	0.11	Calcium-binding EF hand family protein (AHRD V1 ***- D7M6Y9_ARALY);from_BOGAS=1;length=4453;nb_exon=4
164	Solyc01g097500	1	Peak_377	5.79	0	5.12	0.13	6.06	0.07	Serine/threonine kinase (AHRD V1 *-** C4QNN2_SCHMA)%3B contains Interpro domain(s) IPR002290 Serine/threonine protein kinase ;Ontology_term=GO:0005515,GO:0004674;from_BOGAS=1;interpro2go_term=GO:0006468;length=11434;nb_exon=15;sifter_term=GO:0005515,GO:0004674
165	Solyc01g097770	1	Peak_378	5.87	0.2	4.41	0.15	4.09	0.25	Serine/threonine protein kinase (AHRD V1 *-** D2V878_NAEGR)%3B contains Interpro domain(s) IPR002290 Serine/threonine protein kinase ;Ontology_term=GO:0010181,GO:0004674;from_BOGAS=1;interpro2go_term=GO:0000160,GO:0006468,GO:0007165,GO:0006355;length=12744;nb_exon=25;sifter_term=GO:0010181,GO:0004674
166	Solyc01g097880	1	Peak_379	7.71	0	8.19	0	7.19	0	Deaminase (AHRD V1 *-*- D6B5U0_9ACTO)%3B contains Interpro domain(s) IPR016193 Cytidine deaminase-like ;Ontology_term=GO:0016787,GO:0003824;from_BOGAS=1;interpro2go_term=GO:0016787,GO:0003824;length=5421;nb_exon=6
167	Solyc01g098090	1	Peak_380	4.02	0.42	5.14	0.09	4	0.53	WD repeat-containing protein (AHRD V1 ***- B6JWM7_SCHJY)%3B contains Interpro domain(s) IPR020472 G-protein beta WD-40 repeat%2C region ;Ontology_term=GO:0005515,GO:0000166;from_BOGAS=1;length=13569;nb_exon=19;sifter_term=GO:0005515,GO:0000166
168	Solyc01g098160	1	Peak_381	6.61	0.09	6.37	0.68	6.53	0.15	Cell division protein kinase 12 (AHRD V1 ***- CDK12_HUMAN)%3B contains Interpro domain(s) IPR002290 Serine/threonine protein kinase ;Ontology_term=GO:0005515;from_BOGAS=1;interpro2go_term=GO:0006468;length=9128;nb_exon=8;sifter_term=GO:0005515
169	Solyc01g098190	1	Peak_382	11.52	0.07	8.05	0.21	8.6	0.07	Sodium/hydrogen exchanger (AHRD V1 **** Q1JRA2_SOLLC)%3B contains Interpro domain(s) IPR018407 Na+/H+ exchanger%2C isoforms 1-4%2C conserved region ;Ontology_term=GO:0015385;from_BOGAS=1;interpro2go_term=GO:0016021;length=5707;nb_exon=16;sifter_term=GO:0015385
170	Solyc01g098490	1	Peak_383	5.15	0.25	4.23	0.4	5.03	0.09	Solute carrier family 2 facilitated glucose transporter member 8 (AHRD V1 ***- B6SSR3_MAIZE)%3B contains Interpro domain(s) IPR003663 Sugar/inositol transporter ;Ontology_term=GO:0016020,GO:0016021;from_BOGAS=1;interpro2go_term=GO:0016020,GO:0016021;length=4145;nb_exon=18
171	Solyc01g098580	1	Peak_384	7.09	0.18	5.87	0.43	7.14	0.03	Phosphoglycerate mutase family protein (AHRD V1 ***- C1DZH2_9CHLO)%3B contains Interpro domain(s) IPR013078 Phosphoglycerate mutase ;Ontology_term=GO:0003993;from_BOGAS=1;interpro2go_term=GO:0008152;length=3283;nb_exon=2;sifter_term=GO:0003993
172	Solyc01g098700	2	Peak_386	5.35	0.17	4.46	0.47	5.74	0.17	Branched-chain amino acid aminotransferase-like protein (AHRD V1 ***- Q84L60_CICAR)%3B contains Interpro domain(s) IPR001544 Aminotransferase%2C class IV ;Ontology_term=GO:0008152;from_BOGAS=1;interpro2go_term=GO:0008152;length=11306;nb_exon=20
			Peak_385	4.99	0.2	4.46	0.47	5.74	0.17
173	Solyc01g098730	1	Peak_387	4.78	0.05	4.6	0.4	4.93	0.05	Unknown Protein (AHRD V1);from_BOGAS=1;length=950;nb_exon=1
174	Solyc01g098910	1	Peak_388	7.1	0.06	6.18	0.09	6.3	0.05	Mitochondrial carrier protein (AHRD V1 ***- C5P0Z3_COCP7)%3B contains Interpro domain(s) IPR001993 Mitochondrial substrate carrier ;Ontology_term=GO:0015217,GO:0005347;from_BOGAS=1;interpro2go_term=GO:0016020;length=4207;nb_exon=5;sifter_term=GO:0015217,GO:0005347
175	Solyc01g099040	1	Peak_389	6.45	0	5.97	0	5.27	0	GDSL esterase/lipase At5g03980 (AHRD V1 **** GDL74_ARATH)%3B contains Interpro domain(s) IPR001087 Lipase%2C GDSL ;Ontology_term=GO:0016298,GO:0004091;from_BOGAS=1;interpro2go_term=GO:0006629;length=2063;nb_exon=5;sifter_term=GO:0016298,GO:0004091
176	Solyc01g099100	1	Peak_390	6.34	0	6.18	0.4	6.05	0.11	Long-chain-fatty-acid coa ligase (AHRD V1 ***- Q16WF9_AEDAE)%3B contains Interpro domain(s) IPR000873 AMP-dependent synthetase and ligase ;Ontology_term=GO:0008152;from_BOGAS=1;interpro2go_term=GO:0008152;length=15772;nb_exon=23
177	Solyc01g099200	1	Peak_391	6.17	0.12	5.02	0.25	5.8	0.25	Lipoxygenase (AHRD V1 **** Q43191_SOLTU)%3B contains Interpro domain(s) IPR001246 Lipoxygenase%2C plant ;Ontology_term=GO:0016165;from_BOGAS=1;interpro2go_term=GO:0046872,GO:0055114;length=3896;nb_exon=9;sifter_term=GO:0016165
178	Solyc01g099320	1	Peak_392	6.04	0.05	6.73	0.12	5.38	0.1	Nuclear transcription factor Y subunit B-3 (AHRD V1 **** B6SUG8_MAIZE)%3B contains Interpro domain(s) IPR003957 Transcription factor%2C CBFA/NFYB%2C DNA topoisomerase ;Ontology_term=GO:0003700;from_BOGAS=1;interpro2go_term=GO:0005634,GO:0003677,GO:0005622;length=537;nb_exon=1;sifter_term=GO:0003700
179	Solyc01g099370	1	Peak_393	6.84	0	4.05	0.16	5.29	0.03	SRC2 homolog (Fragment) (AHRD V1 ***- B3IYJ9_9SOLA)%3B contains Interpro domain(s) IPR018029 C2 membrane targeting protein ;Ontology_term=GO:0005515;from_BOGAS=1;length=1395;nb_exon=1;sifter_term=GO:0005515
180	Solyc01g099480	1	Peak_394	5.83	0.99	6.29	0.25	4.81	1.21	Unknown Protein (AHRD V1)%3B contains Interpro domain(s) IPR015940 Ubiquitin-associated/translation elongation factor EF1B%2C N-terminal%2C eukaryote ;from_BOGAS=1;length=1290;nb_exon=3
181	Solyc01g099520	1	Peak_395	6.44	0.04	4.78	0.1	6.85	0.04	Rapid alkalinization factor 2 (AHRD V1 **-- Q6TF28_SOLCH)%3B contains Interpro domain(s) IPR008801 Rapid ALkalinization Factor ;Ontology_term=GO:0004871;from_BOGAS=1;length=883;nb_exon=2;sifter_term=GO:0004871
182	Solyc01g099570	1	Peak_396	3.93	1.18	8.21	0.12	5.95	0.09	Desiccation-related protein PCC13-62 (AHRD V1 *-*- B6TNA6_MAIZE);from_BOGAS=1;length=664;nb_exon=1
183	Solyc01g099790	1	Peak_397	5.34	0.23	5.11	0.4	5.5	0.07	AT3G05545 protein (Fragment) (AHRD V1 ***- B9DHH4_ARATH)%3B contains Interpro domain(s) IPR018957 Zinc finger%2C C3HC4 RING-type ;Ontology_term=GO:0003677,GO:0004842;from_BOGAS=1;interpro2go_term=GO:0008270;length=7264;nb_exon=6;sifter_term=GO:0003677,GO:0004842
184	Solyc01g099910	1	Peak_398	5.04	0.49	4.61	1.08	5.87	0.03	Epoxide hydrolase (AHRD V1 ***- B3VMR4_NICBE)%3B contains Interpro domain(s) IPR000639 Epoxide hydrolase-like ;Ontology_term=GO:0003824;from_BOGAS=1;interpro2go_term=GO:0003824;length=2949;nb_exon=3
185	Solyc01g099930	1	Peak_399	7.67	0.1	5.73	0.26	6.88	0.12	Pectinesterase (Fragment) (AHRD V1 *-*- D7U9X3_VITVI);from_BOGAS=1;length=2741;nb_exon=6
186	Solyc01g100000	1	Peak_400	4.56	0.3	4.49	0.44	4.74	0.69	F-box protein PP2-B1 (AHRD V1 ***- PP2B1_ARATH)%3B contains Interpro domain(s) IPR001810 Cyclin-like F-box ;Ontology_term=GO:0030246;from_BOGAS=1;length=1370;nb_exon=3;sifter_term=GO:0030246
187	Solyc01g100050	1	Peak_401	4.43	0.04	5.49	0.15	6.93	0	WD-40 repeat protein (AHRD V1 *--- Q8Z020_ANASP)%3B contains Interpro domain(s) IPR017986 WD40 repeat%2C region ;from_BOGAS=1;length=10794;nb_exon=25
188	Solyc01g100110	1	Peak_402	5.14	0.2	5.24	0.25	5.79	0.11	Integrin-linked kinase-associated serine/threonine phosphatase 2C (AHRD V1 **** ILKAP_BOVIN)%3B contains Interpro domain(s) IPR015655 Protein phosphatase 2C ;Ontology_term=GO:0004722;from_BOGAS=1;interpro2go_term=GO:0003824;length=4105;nb_exon=8;sifter_term=GO:0004722
189	Solyc01g100130	1	Peak_403	4.57	0.12	3.72	0.37	4.43	0.15	PHD-finger family protein (AHRD V1 *-*- B6U0S2_MAIZE)%3B contains Interpro domain(s) IPR019787 Zinc finger%2C PHD-finger ;Ontology_term=GO:0008270;from_BOGAS=1;interpro2go_term=GO:0008270;length=3864;nb_exon=3
190	Solyc01g100240	1	Peak_404	3.96	0.22	3.83	0.54	5.66	0.47	Calmodulin-binding protein (AHRD V1 **** D7L2U6_ARALY)%3B contains Interpro domain(s) IPR012416 Calmodulin binding protein-like ;Ontology_term=GO:0005516;from_BOGAS=1;length=4433;nb_exon=9;sifter_term=GO:0005516
191	Solyc01g100290	1	Peak_405	5.73	0.1	5.69	0.61	6.27	0.1	Unknown Protein (AHRD V1);from_BOGAS=1;length=5024;nb_exon=5
192	Solyc01g100310	1	Peak_406	5.96	0.25	6.42	0.11	6.83	0.12	Calmodulin-binding protein (AHRD V1 *-*- D7L4F9_ARALY)%3B contains Interpro domain(s) IPR012442 Protein of unknown function DUF1645 ;from_BOGAS=1;length=1383;nb_exon=1
193	Solyc01g100320	1	Peak_407	4.66	0.26	4.57	0.09	7.37	0.03	Thioredoxin/protein disulfide isomerase (AHRD V1 **** Q2U681_ASPOR)%3B contains Interpro domain(s) IPR005788 Disulphide isomerase ;Ontology_term=GO:0003756;from_BOGAS=1;interpro2go_term=GO:0016853,GO:0045454,GO:0005783;length=6461;nb_exon=12;sifter_term=GO:0003756
194	Solyc01g100460	2	Peak_408	8.54	0	5.94	0	9.2	0	BZIP transcription factor (AHRD V1 **** C0LQL1_9CARY)%3B contains Interpro domain(s) IPR011616 bZIP transcription factor%2C bZIP-1 ;Ontology_term=GO:0043565,GO:0003700,GO:0046982;from_BOGAS=1;interpro2go_term=GO:0006355;length=1273;nb_exon=1;sifter_term=GO:0043565,GO:0003700,GO:0046982
			Peak_409	5.42	0.05	3.89	0.5	5.14	0.07
195	Solyc01g100590	1	Peak_410	4.36	0.18	4.61	0.11	4.92	0.07	Unknown Protein (AHRD V1)%3B contains Interpro domain(s) IPR019020 Cytochrome c-552/DMSO reductase-like%2C haem-binding domain ;Ontology_term=GO:0055114;from_BOGAS=1;interpro2go_term=GO:0055114;length=6228;nb_exon=8
196	Solyc01g100660	1	Peak_411	5.21	0.06	4.61	0.14	4.62	0.03	Transcription factor (AHRD V1 ***- D7L4N5_ARALY);from_BOGAS=1;length=1094;nb_exon=2
197	Solyc01g100720	1	Peak_412	5.37	0.28	4.85	0.52	5.5	0.12	Importin alpha-1b subunit (AHRD V1 ***- B6T451_MAIZE)%3B contains Interpro domain(s) IPR011989 Armadillo-like helical ;Ontology_term=GO:0008320;from_BOGAS=1;interpro2go_term=GO:0005737,GO:0005488;length=8842;nb_exon=10;sifter_term=GO:0008320
198	Solyc01g100750	2	Peak_414	5.41	0.06	4.45	0.1	4.23	0.42	Susceptibility homeodomain transcription factor (Fragment) (AHRD V1 *-*- Q8SAA7_ORYSA)%3B contains Interpro domain(s) IPR007493 Protein of unknown function DUF538 ;Ontology_term=GO:0005515;from_BOGAS=1;length=746;nb_exon=1;sifter_term=GO:0005515
			Peak_413	3.63	1.21	4.45	0.1	4.23	0.42
199	Solyc01g101000	1	Peak_415	8.71	0	6.02	0.13	6.71	0	Kinase family protein (AHRD V1 ***- D7M6L5_ARALY)%3B contains Interpro domain(s) IPR002290 Serine/threonine protein kinase ;Ontology_term=GO:0006468;from_BOGAS=1;interpro2go_term=GO:0006468;length=6399;nb_exon=13
200	Solyc01g101140	1	Peak_416	5.66	0.06	5.12	0.09	6.15	0	LOC100005105 protein (Fragment) (AHRD V1 *-*- A4QNR9_DANRE)%3B contains Interpro domain(s) IPR007491 Protein of unknown function DUF537 ;from_BOGAS=1;length=4640;nb_exon=4
201	Solyc01g102280	1	Peak_417	4.36	0.1	4.66	0.13	5.42	0.06	Unknown Protein (AHRD V1);from_BOGAS=1;length=1007;nb_exon=2
202	Solyc01g102350	1	Peak_418	11.66	0	9.59	0	9.61	0	Pectinacetylesterase like protein (Fragment) (AHRD V1 *--- Q56WP8_ARATH)%3B contains Interpro domain(s) IPR004963 Pectinacetylesterase ;Ontology_term=GO:0004091;from_BOGAS=1;length=5136;nb_exon=12;sifter_term=GO:0004091
203	Solyc01g102500	1	Peak_419	6.83	0	5.27	0.14	7.1	0	Genomic DNA chromosome 5 TAC clone K1F13 (AHRD V1 *-*- Q9FJZ1_ARATH);from_BOGAS=1;length=3970;nb_exon=3
204	Solyc01g102580	1	Peak_441	5.97	0.05	5.94	0.39	5.64	0.22	Endo-1 4-beta-glucanase (AHRD V1 ***- O04890_SOLLC)%3B contains Interpro domain(s) IPR008928 Six-hairpin glycosidase-like IPR018221 Glycoside hydrolase%2C family 9%2C active site IPR001701 Glycoside hydrolase%2C family 9 ;Ontology_term=GO:0008810;from_BOGAS=1;interpro2go_term=GO:0005975,GO:0003824;length=3951;nb_exon=6;sifter_term=GO:0008810
205	Solyc01g102750	1	Peak_421	4.49	0.21	5.47	0.28	4.95	0.25	PHD finger family protein (AHRD V1 **-- D7KBK9_ARALY)%3B contains Interpro domain(s) IPR019787 Zinc finger%2C PHD-finger ;Ontology_term=GO:0003677,GO:0035064;from_BOGAS=1;interpro2go_term=GO:0008270;length=5458;nb_exon=5;sifter_term=GO:0003677,GO:0035064
206	Solyc01g103050	1	Peak_422	4.89	0.69	5.08	0.3	6	0.08	Auxin response factor 1 (AHRD V1 **** D9I2J0_SOLLC)%3B contains Interpro domain(s) IPR010525 Auxin response factor ;Ontology_term=GO:0005515,GO:0003700;from_BOGAS=1;interpro2go_term=GO:0005634,GO:0046983,GO:0006355;length=5968;nb_exon=15;sifter_term=GO:0005515,GO:0003700
207	Solyc01g103140	2	Peak_424	9.78	0	7.23	0.22	7.64	0	Voltage-gated chloride channel (AHRD V1 **** Q96325_ARATH)%3B contains Interpro domain(s) IPR002251 Chloride channel plant CLC ;Ontology_term=GO:0005247;from_BOGAS=1;interpro2go_term=GO:0016020,GO:0055085;length=6942;nb_exon=7;sifter_term=GO:0005247
			Peak_423	6.49	0.05	6.09	0.26	7.64	0
208	Solyc01g103150	1	Peak_425	5.85	0.29	5.43	0.11	4.41	0.52	Os03g0731050 protein (Fragment) (AHRD V1 ***- C7IZG5_ORYSJ)%3B contains Interpro domain(s) IPR004949 Protein of unknown function DUF266%2C plant ;from_BOGAS=1;length=4686;nb_exon=2
209	Solyc01g103170	2	Peak_426	9.55	0	7.3	0.16	6.27	0	Lysine ketoglutarate reductase trans-splicing related 1-like (AHRD V1 ***- Q5JLN0_ORYSJ)%3B contains Interpro domain(s) IPR007877 Protein of unknown function DUF707 ;Ontology_term=GO:0006508;from_BOGAS=1;interpro2go_term=GO:0006508;length=7591;nb_exon=16
			Peak_427	7.32	0.16	6.56	0.08	6.16	0.1
210	Solyc01g103200	1	Peak_428	11.22	0	6.81	0.18	8.37	0.04	Unknown Protein (AHRD V1);from_BOGAS=1;length=1254;nb_exon=2
211	Solyc01g103220	1	Peak_429	8.47	0.05	5.17	0.12	7.06	0.07	Cytochrome c (AHRD V1 ***- B6SKR4_MAIZE)%3B contains Interpro domain(s) IPR002327 Cytochrome c%2C class IA/ IB ;Ontology_term=GO:0020037;from_BOGAS=1;interpro2go_term=GO:0020037;length=4459;nb_exon=3
212	Solyc01g103250	1	Peak_430	5.4	1.28	5.36	1.35	4.86	0.28	Histone-lysine N-methyltransferase NSD3 (AHRD V1 *--- NSD3_HUMAN)%3B contains Interpro domain(s) IPR018144 Plus-3 domain%2C subgroup ;Ontology_term=GO:0005634,GO:0008270;from_BOGAS=1;interpro2go_term=GO:0005634,GO:0008270;length=9230;nb_exon=10
213	Solyc01g103370	2	Peak_431	5.46	0.17	4.29	0.11	6.71	0.05	Ras-related protein Rab-1A (AHRD V1 ***- C0HBJ4_SALSA)%3B contains Interpro domain(s) IPR003579 Ras small GTPase%2C Rab type ;Ontology_term=GO:0007264,GO:0015031,GO:0005525;from_BOGAS=1;interpro2go_term=GO:0007264,GO:0015031,GO:0005525;length=4988;nb_exon=8
			Peak_432	5.04	0.05	4.29	0.11	6.71	0.05
214	Solyc01g103460	1	Peak_433	5.69	0.04	6.49	0.09	4.6	0.11	3%26apos-5%26apos exonuclease (AHRD V1 ***- B0WTA6_CULQU)%3B contains Interpro domain(s) IPR002562 3'-5' exonuclease ;Ontology_term=GO:0003676,GO:0005622;from_BOGAS=1;interpro2go_term=GO:0003676,GO:0005622;length=1074;nb_exon=1
215	Solyc01g103540	1	Peak_434	11.51	0	8.8	0	9.21	0	YTH domain family 2 (Predicted) (AHRD V1 *-*- B2GUU1_RAT)%3B contains Interpro domain(s) IPR007275 YT521-B-like protein ;from_BOGAS=1;length=6007;nb_exon=10
216	Solyc01g103930	1	Peak_435	5.47	0.05	5.4	0.38	8.13	0.03	Transmembrane 9 superfamily protein member 3 (AHRD V1 ***- B6SY54_MAIZE)%3B contains Interpro domain(s) IPR004240 Nonaspanin (TM9SF) ;Ontology_term=GO:0016021;from_BOGAS=1;interpro2go_term=GO:0016021;length=6774;nb_exon=12
217	Solyc01g104050	1	Peak_436	5.59	0.04	6.22	0.22	5.78	0.04	Receptor-like kinase (AHRD V1 ***- A7VM41_MARPO)%3B contains Interpro domain(s) IPR002290 Serine/threonine protein kinase ;Ontology_term=GO:0006468;from_BOGAS=1;interpro2go_term=GO:0006468;length=2415;nb_exon=1
218	Solyc01g104100	1	Peak_437	5.19	0.4	5.24	0.31	5.53	0.09	Legumin-like protein (AHRD V1 **-- Q6Y4Q3_MAIZE)%3B contains Interpro domain(s) IPR011051 Cupin%2C RmlC-type ;Ontology_term=GO:0008270,GO:0005507;from_BOGAS=1;interpro2go_term=GO:0045735;length=1932;nb_exon=3;sifter_term=GO:0008270,GO:0005507
219	Solyc01g104300	1	Peak_438	3.84	1.21	3.55	0.43	3.3	0.17	Unknown Protein (AHRD V1)%3B contains Interpro domain(s) IPR006927 Protein of unknown function DUF639 ;from_BOGAS=1;length=14391;nb_exon=11
220	Solyc01g104410	1	Peak_439	6.76	0.06	4.11	0.25	5.87	0.11	Sterol 3-beta-glucosyltransferase (AHRD V1 *-*- A4X1A3_SALTO);Ontology_term=GO:0005622;from_BOGAS=1;interpro2go_term=GO:0005622;length=7277;nb_exon=14
221	Solyc01g104700	1	Peak_440	4.01	0.61	3.78	0.43	5.38	0.12	GTP-binding nuclear protein Ran-A1 (AHRD V1 **-- B3TM31_ELAGV)%3B contains Interpro domain(s) IPR018210 GTP-binding nuclear protein%2C Ran%2C conserved site IPR002041 Ran GTPase ;Ontology_term=GO:0003924;from_BOGAS=1;interpro2go_term=GO:0005525,GO:0007165;length=3501;nb_exon=8;sifter_term=GO:0003924
222	Solyc01g104730	1	Peak_420	4.38	0.05	4.69	0.48	6.7	0.04	MAPK activating protein (AHRD V1 ***- B6TKI4_MAIZE)%3B contains Interpro domain(s) IPR005178 Protein of unknown function DUF300 ;from_BOGAS=1;length=745;nb_exon=1
223	Solyc01g104850	1	Peak_442	6.21	0.04	5.69	0.09	8.5	0.04	Serine carboxypeptidase F13S12.6 (AHRD V1 **** B6U5K7_MAIZE)%3B contains Interpro domain(s) IPR001563 Peptidase S10%2C serine carboxypeptidase ;Ontology_term=GO:0042802,GO:0004185;from_BOGAS=1;interpro2go_term=GO:0006508;length=4077;nb_exon=9;sifter_term=GO:0042802,GO:0004185
224	Solyc01g105350	1	Peak_443	6.41	0.05	4.21	0.15	5.84	0.32	UDP-glucuronosyltransferase (AHRD V1 **-* Q5UB81_ARATH)%3B contains Interpro domain(s) IPR002213 UDP-glucuronosyl/UDP-glucosyltransferase ;Ontology_term=GO:0015020;eugene_evidence_code=10F0H1E0IEG;from_BOGAS=1;interpro2go_term=GO:0008152;length=2079;nb_exon=3;sifter_term=GO:0015020
225	Solyc01g105780	1	Peak_444	3.74	0.28	4.44	0.25	3.63	0.53	DnaJ (Fragment) (AHRD V1 *-*- Q6V8R7_MALDO)%3B contains Interpro domain(s) IPR015609 Molecular chaperone%2C heat shock protein%2C Hsp40%2C DnaJ ;Ontology_term=GO:0031072;from_BOGAS=1;interpro2go_term=GO:0031072;length=2624;nb_exon=2
226	Solyc01g106040	1	Peak_445	11.13	0.06	6.54	0.12	7.23	0.03	GATA transcription factor 25 (AHRD V1 *--- B6TFI9_MAIZE)%3B contains Interpro domain(s) IPR010402 CCT domain ;Ontology_term=GO:0008431;from_BOGAS=1;interpro2go_term=GO:0006355;length=4994;nb_exon=11;sifter_term=GO:0008431
227	Solyc01g106170	1	Peak_446	7.6	0.04	6.78	0.14	5.11	0.49	MADS-box transcription factor-like protein (AHRD V1 *-*- Q9M2M4_ARATH)%3B contains Interpro domain(s) IPR002100 Transcription factor%2C MADS-box ;Ontology_term=GO:0005634;from_BOGAS=1;interpro2go_term=GO:0005634;length=2729;nb_exon=4
228	Solyc01g106280	3	Peak_447	7.27	0	6.05	0	5.71	0.05	DNA-binding bromodomain-containing protein (AHRD V1 *--* D7KG11_ARALY)%3B contains Interpro domain(s) IPR001487 Bromodomain ;Ontology_term=GO:0003677;from_BOGAS=1;length=2870;nb_exon=3;sifter_term=GO:0003677
			Peak_448	8.35	0.49	6.05	0	5.71	0.05
			Peak_449	8.35	0.49	6.05	0	4.31	0.24
229	Solyc01g106320	1	Peak_450	4.41	0.05	4.98	0.9	4.01	0.39	Octicosapeptide/Phox/Bem1p domain-containing protein (AHRD V1 *--- D7MPG4_ARALY)%3B contains Interpro domain(s) IPR000270 Octicosapeptide/Phox/Bem1p ;from_BOGAS=1;length=1867;nb_exon=1
230	Solyc01g106330	1	Peak_451	3.74	0.97	4.17	0.61	5.29	0.09	Glutamyl-tRNA(Gln) amidotransferase subunit A (AHRD V1 ***- Q5L059_GEOKA)%3B contains Interpro domain(s) IPR000120 Amidase signature enzyme ;Ontology_term=GO:0016884;from_BOGAS=1;interpro2go_term=GO:0016884;length=11776;nb_exon=20
231	Solyc01g106360	1	Peak_452	6.49	0.04	4.62	0.26	5.87	0.04	Glutamyl-tRNA(Gln) amidotransferase subunit A (AHRD V1 ***- C5FFK2_NANOT)%3B contains Interpro domain(s) IPR000120 Amidase signature enzyme ;Ontology_term=GO:0016884;from_BOGAS=1;interpro2go_term=GO:0016884;length=7880;nb_exon=21
232	Solyc01g106460	1	Peak_453	7.8	0	6.48	0.12	7.1	0.06	Transcription factor (AHRD V1 **** Q9M4A8_MAIZE)%3B contains Interpro domain(s) IPR011598 Helix-loop-helix DNA-binding ;Ontology_term=GO:0003700;from_BOGAS=1;interpro2go_term=GO:0005634,GO:0045449;length=1757;nb_exon=3;sifter_term=GO:0003700
233	Solyc01g106500	1	Peak_454	5.82	0	4.4	1.08	9.5	0	LRR receptor-like serine/threonine-protein kinase%2C RLP;Ontology_term=GO:0004675;from_BOGAS=1;interpro2go_term=GO:0005515,GO:0006468;length=2594;nb_exon=2;sifter_term=GO:0004675
234	Solyc01g106570	1	Peak_455	10.27	0	7	0.21	8.49	0	Magnesium and cobalt efflux protein corC (AHRD V1 *--- CORC_BUCAP)%3B contains Interpro domain(s) IPR002550 Protein of unknown function DUF21 ;Ontology_term=GO:0005515;from_BOGAS=1;length=5936;nb_exon=12;sifter_term=GO:0005515
235	Solyc01g106700	1	Peak_456	5.61	0.05	5.1	0.09	6.08	0.07	MADS-box transcription factor (AHRD V1 ***- Q75V01_9ASPA)%3B contains Interpro domain(s) IPR002100 Transcription factor%2C MADS-box ;Ontology_term=GO:0017075;from_BOGAS=1;interpro2go_term=GO:0005634;length=1011;nb_exon=1;sifter_term=GO:0017075
236	Solyc01g106890	1	Peak_457	3.74	0.93	4.74	1.5	4	0.22	Unknown Protein (AHRD V1);from_BOGAS=1;length=537;nb_exon=1
237	Solyc01g107170	1	Peak_458	4.73	0.04	5.12	0.26	4.41	0.1	Zinc finger protein (AHRD V1 ***- A0T3Q5_SOLTU)%3B contains Interpro domain(s) IPR007087 Zinc finger%2C C2H2-type ;Ontology_term=GO:0003700,GO:0016564;from_BOGAS=1;interpro2go_term=GO:0005622;length=1299;nb_exon=1;sifter_term=GO:0003700,GO:0016564
238	Solyc01g107330	1	Peak_459	4.32	1.21	3.71	0.27	3.62	1.27	SWIB/MDM2 domain protein (AHRD V1 ***- D6VG39_9BURK)%3B contains Interpro domain(s) IPR019835 SWIB domain ;from_BOGAS=1;length=2563;nb_exon=2
239	Solyc01g107360	1	Peak_460	6.67	0.05	4.7	0.61	8.01	0.04	Coatomer subunit beta%26apos%3B (AHRD V1 *--- COPB2_DICDI)%3B contains Interpro domain(s) IPR017986 WD40 repeat%2C region ;Ontology_term=GO:0000166;from_BOGAS=1;length=8091;nb_exon=10;sifter_term=GO:0000166
240	Solyc01g107740	1	Peak_461	4.21	0.09	5.12	0.47	3.41	0.58	Protein unc-13 homolog C (AHRD V1 *--- UN13C_MOUSE)%3B contains Interpro domain(s) IPR018029 C2 membrane targeting protein ;from_BOGAS=1;length=3131;nb_exon=7
241	Solyc01g107830	1	Peak_462	6.23	0	5.2	0.26	5.48	0.03	UDP-glucosyltransferase family 1 protein (AHRD V1 **** C6KI43_CITSI)%3B contains Interpro domain(s) IPR002213 UDP-glucuronosyl/UDP-glucosyltransferase ;Ontology_term=GO:0080044;from_BOGAS=1;interpro2go_term=GO:0008152;length=1921;nb_exon=2;sifter_term=GO:0080044
242	Solyc01g107870	1	Peak_463	4.84	0.59	5.8	0.11	5.17	0.1	Poly(A) RNA binding protein (AHRD V1 **** B2CJ74_9HYPO)%3B contains Interpro domain(s) IPR006515 Polyadenylate binding protein%2C human types 1%2C 2%2C 3%2C 4 ;Ontology_term=GO:0008143;from_BOGAS=1;interpro2go_term=GO:0003676,GO:0003723,GO:0000166;length=6769;nb_exon=9;sifter_term=GO:0008143
243	Solyc01g107880	1	Peak_464	7.5	0	5.22	0.18	12.05	0	Membrane-associated ring finger 6 (AHRD V1 *--- B3VKM1_PIG)%3B contains Interpro domain(s) IPR011016 Zinc finger%2C RING-CH-type ;Ontology_term=GO:0005515;from_BOGAS=1;interpro2go_term=GO:0008270;length=7097;nb_exon=9;sifter_term=GO:0005515
244	Solyc01g107920	1	Peak_465	6.71	0.05	7.94	0.11	6.68	0.03	Os07g0175100 protein (Fragment) (AHRD V1 ***- Q0D898_ORYSJ);from_BOGAS=1;length=1302;nb_exon=1
245	Solyc01g107950	1	Peak_466	6.01	0.61	8.09	0.24	6.13	0.19	Transcription factor bHLH95 (AHRD V1 *-** BH095_ARATH)%3B contains Interpro domain(s) IPR011598 Helix-loop-helix DNA-binding ;Ontology_term=GO:0030528;eugene_evidence_code=10F0H0E0IEG;from_BOGAS=1;interpro2go_term=GO:0005634,GO:0045449;length=2802;nb_exon=3;sifter_term=GO:0030528
246	Solyc01g108020	1	Peak_467	4.26	0.05	4.25	0.16	4.58	0.05	Thioredoxin m (AHRD V1 ***- B9HS17_POPTR)%3B contains Interpro domain(s) IPR015467 Thioredoxin%2C core ;Ontology_term=GO:0008047;from_BOGAS=1;interpro2go_term=GO:0045454;length=4693;nb_exon=2;sifter_term=GO:0008047
247	Solyc01g108080	1	Peak_468	6.34	0.05	5.81	0.16	5.82	0.03	BZIP transcription factor (AHRD V1 **-* Q0PN11_9FABA)%3B contains Interpro domain(s) IPR011616 bZIP transcription factor%2C bZIP-1 ;Ontology_term=GO:0016563;from_BOGAS=1;interpro2go_term=GO:0006355;length=2366;nb_exon=4;sifter_term=GO:0016563
248	Solyc01g108100	1	Peak_469	5.83	0.04	6.05	0.12	7.66	0	Unknown Protein (AHRD V1);from_BOGAS=1;length=5283;nb_exon=5
249	Solyc01g108150	1	Peak_470	7.85	0.1	4.56	0.95	6.46	0.22	Oxidoreductase zinc-binding dehydrogenase family protein (AHRD V1 *--- Q22RF9_TETTH)%3B contains Interpro domain(s) IPR002085 Alcohol dehydrogenase superfamily%2C zinc-containing ;Ontology_term=GO:0008152,GO:0016491,GO:0055114;from_BOGAS=1;interpro2go_term=GO:0008152,GO:0016491,GO:0055114;length=16322;nb_exon=18
250	Solyc01g108310	1	Peak_471	3.66	1.22	4.12	0.48	4.24	0.55	Os11g0248200 protein (Fragment) (AHRD V1 *--- Q0ITJ6_ORYSJ)%3B contains Interpro domain(s) IPR006630 RNA-binding protein Lupus La ;Ontology_term=GO:0003676,GO:0000166;from_BOGAS=1;interpro2go_term=GO:0003676,GO:0000166;length=2241;nb_exon=10
251	Solyc01g108500	1	Peak_472	4.7	0.23	4.73	0.26	5.95	0.07	Polyadenylate-binding protein (AHRD V1 **-* PABP_DROME)%3B contains Interpro domain(s) IPR012677 Nucleotide-binding%2C alpha-beta plait ;Ontology_term=GO:0005515;from_BOGAS=1;interpro2go_term=GO:0003676,GO:0000166;length=5955;nb_exon=6;sifter_term=GO:0005515
252	Solyc01g108610	1	Peak_473	5.95	0.2	4.58	0.4	5.63	0.09	Cyclin-dependent kinase inhibitor 12 (AHRD V1 ***- Q6T2Z2_SOYBN)%3B contains Interpro domain(s) IPR016701 Cyclin-dependent kinase inhibitor%2C plant ;Ontology_term=GO:0005634;from_BOGAS=1;interpro2go_term=GO:0005634;length=1510;nb_exon=4
253	Solyc01g108920	1	Peak_474	4.14	0.45	5.97	0.08	5.83	0.03	Serine/threonine-protein kinase Sgk3 (AHRD V1 *--- SGK3_RAT)%3B contains Interpro domain(s) IPR001683 Phox-like ;Ontology_term=GO:0007154;from_BOGAS=1;interpro2go_term=GO:0007154;length=13955;nb_exon=15
254	Solyc01g109100	2	Peak_475	4.54	0.05	3.6	1.13	4.45	0.1	Unknown Protein (AHRD V1);from_BOGAS=1;length=498;nb_exon=1
			Peak_476	4.54	0.05	3.47	0.48	4.45	0.1
255	Solyc01g109110	1	Peak_477	5.14	0.19	4.12	1.09	3.69	0.44	Guanine nucleotide-binding protein alpha-1 subunit (AHRD V1 *-*- B6TWS6_MAIZE)%3B contains Interpro domain(s) IPR001019 Guanine nucleotide binding protein (G-protein)%2C alpha subunit ;Ontology_term=GO:0007186,GO:0007165;from_BOGAS=1;interpro2go_term=GO:0007186,GO:0007165;length=4664;nb_exon=9
256	Solyc01g109290	1	Peak_478	5.34	0.04	4.05	0.43	5.62	0.1	Methyltransferase (AHRD V1 **** D0N411_PHYIN)%3B contains Interpro domain(s) IPR013216 Methyltransferase type 11 ;Ontology_term=GO:0016279;from_BOGAS=1;interpro2go_term=GO:0008152;length=3139;nb_exon=7;sifter_term=GO:0016279
257	Solyc01g109440	1	Peak_479	6.41	0.2	5.31	0.59	5.03	0.47	Unknown Protein (AHRD V1);from_BOGAS=1;length=1522;nb_exon=4
258	Solyc01g109450	1	Peak_480	5.61	0.04	5.65	0.16	5.07	0.03	Kinase PfkB family (AHRD V1 *-*- D7N8Y3_9FIRM)%3B contains Interpro domain(s) IPR011611 Carbohydrate/purine kinase ;Ontology_term=GO:0006014;from_BOGAS=1;interpro2go_term=GO:0006014;length=5719;nb_exon=10
259	Solyc01g109460	2	Peak_482	6.48	0.12	5.07	0.22	4.18	0.15	Solute carrier family 2%2C facilitated glucose transporter member 3 (AHRD V1 ***- GTR3_RAT)%3B contains Interpro domain(s) IPR003663 Sugar/inositol transporter ;Ontology_term=GO:0015519;from_BOGAS=1;interpro2go_term=GO:0016020,GO:0016021;length=3173;nb_exon=3;sifter_term=GO:0015519
			Peak_481	4.2	1.16	5.07	0.22	5.57	1.26
260	Solyc01g109590	1	Peak_483	8.27	0.04	6.81	0.15	7.64	0.04	Receptor-like protein kinase (AHRD V1 ***- Q9LYS5_ARATH)%3B contains Interpro domain(s) IPR002290 Serine/threonine protein kinase ;Ontology_term=GO:0006468;from_BOGAS=1;interpro2go_term=GO:0006468;length=4208;nb_exon=7
261	Solyc01g109630	2	Peak_485	7.11	0.04	10.19	0	9.32	0.04	mTERF domain-containing protein 3%2C mitochondrial (AHRD V1 *--- MTER3_HUMAN)%3B contains Interpro domain(s) IPR003690 Mitochodrial transcription termination factor-related ;from_BOGAS=1;length=3476;nb_exon=6
			Peak_484	7.11	0.04	10.19	0	5.34	0.43
262	Solyc01g109660	1	Peak_486	5.3	0.05	5.86	0.15	4.65	0.12	Glycine-rich RNA-binding protein (AHRD V1 *-** B2YKT9_TOBAC)%3B contains Interpro domain(s) IPR015465 RNA recognition motif%2C glycine rich protein ;Ontology_term=GO:0008266;from_BOGAS=1;interpro2go_term=GO:0003676,GO:0000166;length=1283;nb_exon=2;sifter_term=GO:0008266
263	Solyc01g109750	1	Peak_487	5.72	0.05	4.22	0.08	5.26	0.07	Syntaxin (AHRD V1 ***- Q6X9V9_HORVD)%3B contains Interpro domain(s) IPR010989 t-SNARE ;Ontology_term=GO:0043495;from_BOGAS=1;interpro2go_term=GO:0016020;length=1051;nb_exon=1;sifter_term=GO:0043495
264	Solyc01g110000	1	Peak_488	4.63	0.6	5.55	0.29	5.85	0.1	Beta-galactosidase (AHRD V1 ***- B9H0V1_POPTR)%3B contains Interpro domain(s) IPR001944 Glycoside hydrolase%2C family 35 ;Ontology_term=GO:0005515;from_BOGAS=1;interpro2go_term=GO:0005975;length=6098;nb_exon=18;sifter_term=GO:0005515
265	Solyc01g110010	1	Peak_489	5.47	0.06	6.02	0.1	6.99	0.12	Pentatricopeptide repeat protein (AHRD V1 ***- Q6PRD0_ORYSJ)%3B contains Interpro domain(s) IPR002885 Pentatricopeptide repeat ;Ontology_term=GO:0004519;from_BOGAS=1;length=2865;nb_exon=1;sifter_term=GO:0004519
266	Solyc01g110440	1	Peak_490	4.49	0.97	4.14	0.44	4.76	0.42	Arginine decarboxylase (AHRD V1 **** Q9SCF0_DATST)%3B contains Interpro domain(s) IPR002985 Arginine decarboxylase ;Ontology_term=GO:0008792;from_BOGAS=1;interpro2go_term=GO:0008295,GO:0003824;length=3558;nb_exon=1;sifter_term=GO:0008792
267	Solyc01g110480	1	Peak_491	6.46	0	4.91	0.12	5.55	0.03	BZIP transcription factor family protein expressed (AHRD V1 *-*- Q8LN44_ORYSJ)%3B contains Interpro domain(s) IPR011616 bZIP transcription factor%2C bZIP-1 ;Ontology_term=GO:0003677;from_BOGAS=1;interpro2go_term=GO:0006355;length=3026;nb_exon=5;sifter_term=GO:0003677
268	Solyc01g110520	2	Peak_492	7.48	0.06	5.87	0.1	7.83	0	Glucosamine--fructose-6-phosphate aminotransferase (AHRD V1 *-*- GLMS_METKA)%3B contains Interpro domain(s) IPR005854 Amidophosphoribosyl transferase ;Ontology_term=GO:0004044;from_BOGAS=1;interpro2go_term=GO:0009113,GO:0008152,GO:0009116;length=2049;nb_exon=1;sifter_term=GO:0004044
			Peak_493	5.81	0.04	6.22	0.16	5.73	0.09
269	Solyc01g111350	1	Peak_494	9.69	0	4.13	0.31	5.45	0.34	Nodulin family protein (AHRD V1 ***- D7MDH3_ARALY)%3B contains Interpro domain(s) IPR010658 Nodulin-like ;from_BOGAS=1;length=4471;nb_exon=2
270	Solyc01g111400	1	Peak_495	4.49	0.03	3.97	0.15	4.03	0.11	Subtilisin-like protease (AHRD V1 **-- A9XG40_TOBAC)%3B contains Interpro domain(s) IPR015500 Peptidase S8%2C subtilisin-related ;Ontology_term=GO:0004252;from_BOGAS=1;interpro2go_term=GO:0006508,GO:0043086;length=2705;nb_exon=1;sifter_term=GO:0004252
271	Solyc01g111490	1	Peak_496	5.84	0.97	6.27	0.43	5.7	0.32	Unknown Protein (AHRD V1)%3B contains Interpro domain(s) IPR010666 Zinc finger%2C GRF-type ;Ontology_term=GO:0008270;eugene_evidence_code=10F0H0E0IEG;from_BOGAS=1;interpro2go_term=GO:0008270;length=420;nb_exon=2
272	Solyc01g111600	1	Peak_497	5.46	0.26	4.23	0.71	7.33	0.03	Metal ion binding protein (AHRD V1 **-* D7MN12_ARALY)%3B contains Interpro domain(s) IPR006121 Heavy metal transport/detoxification protein ;Ontology_term=GO:0005515;from_BOGAS=1;interpro2go_term=GO:0030001;length=2943;nb_exon=2;sifter_term=GO:0005515
273	Solyc01g111620	1	Peak_498	5.1	0.1	4.69	0.56	4.42	0.1	AT4G35080-like protein (Fragment) (AHRD V1 *--- D6PRD4_9BRAS)%3B contains Interpro domain(s) IPR011541 Nickel/cobalt transporter%2C high-affinity ;Ontology_term=GO:0016021;from_BOGAS=1;interpro2go_term=GO:0016021;length=3754;nb_exon=2
274	Solyc01g111680	1	Peak_499	4.41	0.8	5.57	0.47	4.7	0.25	Ubiquitin-conjugating enzyme 22 (AHRD V1 ***- D7L888_ARALY)%3B contains Interpro domain(s) IPR000608 Ubiquitin-conjugating enzyme%2C E2 ;Ontology_term=GO:0043687;from_BOGAS=1;interpro2go_term=GO:0043687;length=6894;nb_exon=8
275	Solyc01g111730	1	Peak_500	4.75	0.1	4.72	0.24	4.52	0.53	Phosphatase 2C family protein (AHRD V1 ***- D7MEZ6_ARALY)%3B contains Interpro domain(s) IPR015655 Protein phosphatase 2C ;Ontology_term=GO:0016020,GO:0008287,GO:0003824;from_BOGAS=1;interpro2go_term=GO:0016020,GO:0008287,GO:0003824;length=5725;nb_exon=5
276	Solyc01g111760	1	Peak_501	6.98	0.06	5.46	0.25	6.63	0.32	V-type ATP synthase beta chain (AHRD V1 ***- VATB_PYRHO)%3B contains Interpro domain(s) IPR005723 ATPase%2C V1 complex%2C subunit B ;Ontology_term=GO:0046961;from_BOGAS=1;interpro2go_term=GO:0033180,GO:0005524,GO:0033178,GO:0016469;length=5750;nb_exon=15;sifter_term=GO:0046961
277	Solyc01g111830	1	Peak_502	8.63	0.04	4.46	0.4	6.02	0.11	24-sterol C-methyltransferase (AHRD V1 **** B0FDL7_GOSHI)%3B contains Interpro domain(s) IPR013705 Sterol methyltransferase C-terminal ;Ontology_term=GO:0003838;from_BOGAS=1;interpro2go_term=GO:0008152,GO:0006694;length=1396;nb_exon=1;sifter_term=GO:0003838
278	Solyc01g112070	1	Peak_503	6.33	0.19	5.11	0.56	5.85	0.24	Os03g0169000 protein (Fragment) (AHRD V1 ***- Q0DUS7_ORYSJ)%3B contains Interpro domain(s) IPR004348 Protein of unknown function DUF246%2C plant ;from_BOGAS=1;length=4023;nb_exon=10
279	Solyc02g011800	1	Peak_1359	6.12	1.08	6.51	0.75	7.68	0.12	NAD(P)H-quinone oxidoreductase subunit 1 (AHRD V1 ***- D3WEI6_LIQST)%3B contains Interpro domain(s) IPR001694 NADH:ubiquinone oxidoreductase%2C subunit 1 ;Ontology_term=GO:0016020;eugene_evidence_code=10F0H1E0IEG;from_BOGAS=1;interpro2go_term=GO:0016020;length=473;nb_exon=2
280	Solyc02g014090	1	Peak_1360	5.75	0.05	5.31	0.24	5.87	0.23	LysM domain containing protein expressed (AHRD V1 ***- Q7XD97_ORYSJ)%3B contains Interpro domain(s) IPR002482 Peptidoglycan-binding Lysin subgroup ;Ontology_term=GO:0016998;from_BOGAS=1;interpro2go_term=GO:0016998;length=2987;nb_exon=3
281	Solyc02g014430	1	Peak_1361	5.88	0.06	5.52	0.73	8.99	0	Equilibrative nucleoside transporter (AHRD V1 **** B9H200_POPTR)%3B contains Interpro domain(s) IPR002259 Delayed-early response protein/equilibrative nucleoside transporter ;Ontology_term=GO:0005337;from_BOGAS=1;interpro2go_term=GO:0016020;length=2268;nb_exon=9;sifter_term=GO:0005337
282	Solyc02g021240	1	Peak_1362	4.04	0.65	4.59	0.22	4.64	0.26	Peptide transporter (AHRD V1 **-* A6YJX4_9MAGN)%3B contains Interpro domain(s) IPR000109 TGF-beta receptor%2C type I/II extracellular region ;Ontology_term=GO:0042936;from_BOGAS=1;interpro2go_term=GO:0016020;length=14256;nb_exon=5;sifter_term=GO:0042936
283	Solyc02g021340	2	Peak_1363	6.8	1.13	5.57	1	7.07	0.1	Ser/Thr-rich protein T10 in DGCR region (AHRD V1 **-- B6TDB2_MAIZE)%3B contains Interpro domain(s) IPR008551 Protein of unknown function DUF833 ;Ontology_term=GO:0005515;from_BOGAS=1;length=6610;nb_exon=5;sifter_term=GO:0005515
			Peak_1364	5.43	1.21	5.57	1	7.07	0.1
284	Solyc02g021440	1	Peak_1365	5.42	0.05	5.54	0.25	4.55	0.12	CBL-interacting protein kinase 04 (AHRD V1 **** A5BQ82_VITVI)%3B contains Interpro domain(s) IPR002290 Serine/threonine protein kinase ;Ontology_term=GO:0004691;from_BOGAS=1;interpro2go_term=GO:0006468,GO:0007165;length=6950;nb_exon=15;sifter_term=GO:0004691
285	Solyc02g021680	1	Peak_1366	9.62	0	5.84	0.12	6.95	0	WRKY transcription factor 37 (AHRD V1 *-*- Q6IEP4_ORYSJ)%3B contains Interpro domain(s) IPR003657 DNA-binding WRKY ;Ontology_term=GO:0045449;from_BOGAS=1;interpro2go_term=GO:0045449;length=3001;nb_exon=3
286	Solyc02g031680	1	Peak_1367	3.98	0.73	4.86	0.32	6.11	0.07	Unknown Protein (AHRD V1);eugene_evidence_code=10F0H0E0IEG;from_BOGAS=1;length=153;nb_exon=1
287	Solyc02g031710	1	Peak_1368	6.05	0.04	5.42	0.12	6.02	0.11	Protein binding protein (AHRD V1 **-- D7L0L7_ARALY)%3B contains Interpro domain(s) IPR001841 Zinc finger%2C RING-type ;Ontology_term=GO:0008270;from_BOGAS=1;interpro2go_term=GO:0008270;length=1492;nb_exon=3
288	Solyc02g031720	1	Peak_1369	6.6	0.04	7.06	0	7.05	0	cDNA clone J013074B07 full insert sequence (AHRD V1 *--- B7ECA1_ORYSJ)%3B contains Interpro domain(s) IPR004332 Transposase%2C MuDR%2C plant ;eugene_evidence_code=10F0H0E0IEG;from_BOGAS=1;length=1259;nb_exon=2
289	Solyc02g032250	1	Peak_1370	9.19	0	8.67	0.21	6.8	0.07	Tir%2C resistance protein fragment;Ontology_term=GO:0031224;eugene_evidence_code=10F0H1E0IEG;from_BOGAS=1;interpro2go_term=GO:0031224;length=216;nb_exon=1
290	Solyc02g036370	1	Peak_1371	3.78	0.68	3.34	0.39	4.43	0.32	MYB transcription factor (Fragment) (AHRD V1 **-* A1DR85_CATRO)%3B contains Interpro domain(s) IPR006447 Myb-like DNA-binding region%2C SHAQKYF class ;Ontology_term=GO:0003700;from_BOGAS=1;interpro2go_term=GO:0003677;length=2670;nb_exon=6;sifter_term=GO:0003700
291	Solyc02g037500	1	Peak_1372	4.59	0.12	4.38	0.39	5.24	0.03	Unknown Protein (AHRD V1);eugene_evidence_code=10F1H0E1IEG;from_BOGAS=1;length=183;nb_exon=1
292	Solyc02g038690	1	Peak_1373	8.68	0.21	6.47	1.42	8.34	0.03	Histone H2B (AHRD V1 ***- A2IBL2_NICBE)%3B contains Interpro domain(s) IPR000558 Histone H2B ;Ontology_term=GO:0005515,GO:0003677;eugene_evidence_code=10F1H1E1IEG;from_BOGAS=1;interpro2go_term=GO:0005634,GO:0003677;length=405;nb_exon=1;sifter_term=GO:0005515,GO:0003677
293	Solyc02g062110	1	Peak_1374	5.54	0.26	9.07	0.11	6.84	0.99	UPF0550 protein C7orf28 homolog (AHRD V1 *-*- CG028_BOVIN)%3B contains Interpro domain(s) IPR019158 Protein of unknown function DUF2049 ;from_BOGAS=1;length=13392;nb_exon=10
294	Solyc02g062140	1	Peak_1375	5.44	0.06	5.69	0.14	5.46	0.09	Armadillo/beta-catenin repeat family protein (AHRD V1 ***- D7MDH4_ARALY)%3B contains Interpro domain(s) IPR011989 Armadillo-like helical ;Ontology_term=GO:0005488;from_BOGAS=1;interpro2go_term=GO:0005488;length=2517;nb_exon=3
295	Solyc02g062460	1	Peak_1376	7.97	0.06	7.12	0	7.07	0.06	2-oxoglutarate-dependent dioxygenase (AHRD V1 **** B9GL08_POPTR)%3B contains Interpro domain(s) IPR005123 Oxoglutarate and iron-dependent oxygenase ;Ontology_term=GO:0010302;from_BOGAS=1;interpro2go_term=GO:0016491;length=2552;nb_exon=3;sifter_term=GO:0010302
296	Solyc02g062670	1	Peak_1377	4.66	0.05	6.01	0.11	5.18	0.08	Tubby-like F-box protein 5 (AHRD V1 ***- TLP5_ORYSJ)%3B contains Interpro domain(s) IPR000007 Tubby%2C C-terminal ;Ontology_term=GO:0003700,GO:0008081;from_BOGAS=1;length=2435;nb_exon=4;sifter_term=GO:0003700,GO:0008081
297	Solyc02g062920	1	Peak_1378	3.87	1.07	5.04	0.27	4.86	0.1	Splicing factor U2AF large subunit (AHRD V1 ***- D8U7V9_VOLCA)%3B contains Interpro domain(s) IPR006529 U2 snRNP auxilliary factor%2C large subunit%2C splicing factor ;Ontology_term=GO:0070742;from_BOGAS=1;interpro2go_term=GO:0003676,GO:0005634,GO:0000166;length=9402;nb_exon=13;sifter_term=GO:0070742
298	Solyc02g062970	1	Peak_1379	12.9	0.2	15.05	0.25	11.16	0.09	Xaa-Pro aminopeptidase 2 (AHRD V1 ***- Q93X45_SOLLC)%3B contains Interpro domain(s) IPR001131 Peptidase M24B%2C X-Pro dipeptidase/aminopeptidase P%2C conserved site IPR000994 Peptidase M24%2C structural domain ;Ontology_term=GO:0070006;from_BOGAS=1;interpro2go_term=GO:0006508,GO:0016787,GO:0009987;length=9882;nb_exon=16;sifter_term=GO:0070006
299	Solyc02g063220	1	Peak_1380	5.61	0.18	5.49	0.11	7.23	0.11	Mannose-6-phosphate isomerase 2;Ontology_term=GO:0004476;from_BOGAS=1;interpro2go_term=GO:0004476,GO:0005975;length=5119;nb_exon=5;sifter_term=GO:0004476
300	Solyc02g063250	1	Peak_1381	8.24	0.06	5.8	0.16	3.7	0.42	Peptide methionine sulfoxide reductase msrA (AHRD V1 *-** D7E9W5_METEZ)%3B contains Interpro domain(s) IPR002569 Methionine sulphoxide reductase A ;Ontology_term=GO:0008113;from_BOGAS=1;interpro2go_term=GO:0055114;length=2494;nb_exon=4;sifter_term=GO:0008113
301	Solyc02g063360	1	Peak_1382	4.36	0.11	4.05	0.15	5.71	0.06	C2 domain-containing protein (AHRD V1 **-- D7MIH2_ARALY)%3B contains Interpro domain(s) IPR018029 C2 membrane targeting protein ;from_BOGAS=1;length=3676;nb_exon=3
302	Solyc02g063430	1	Peak_1383	7.29	0.04	6.3	0.13	5.3	0.04	BHLH transcription factor (AHRD V1 **** A9YWR2_MEDTR)%3B contains Interpro domain(s) IPR011598 Helix-loop-helix DNA-binding ;Ontology_term=GO:0003700;from_BOGAS=1;interpro2go_term=GO:0005634,GO:0045449;length=2395;nb_exon=4;sifter_term=GO:0003700
303	Solyc02g064730	1	Peak_1384	8.63	0	9.39	0	9.64	0	Expressed protein having alternate splicing products (AHRD V1 *--- Q75KB8_ORYSJ)%3B contains Interpro domain(s) IPR015023 Protein of unknown function DUF1909 ;from_BOGAS=1;length=6044;nb_exon=3
304	Solyc02g065170	1	Peak_1385	5.09	0.06	3.81	0.43	4.72	0.42	Laccase-22 (AHRD V1 **-- LAC22_ORYSJ)%3B contains Interpro domain(s) IPR001117 Multicopper oxidase%2C type 1 ;Ontology_term=GO:0055114;from_BOGAS=1;interpro2go_term=GO:0055114;length=3931;nb_exon=9
305	Solyc02g065470	1	Peak_1386	5.14	0.12	4.69	0.47	5.7	0.18	Pathogenesis-related protein (AHRD V1 ***- B3TLW3_ELAGV)%3B contains Interpro domain(s) IPR001283 Allergen V5/Tpx-1 related ;Ontology_term=GO:0005576;eugene_evidence_code=10F1H1E1IEG;from_BOGAS=1;interpro2go_term=GO:0005576;length=543;nb_exon=1
306	Solyc02g066930	1	Peak_1387	6.38	0.04	6.55	0.09	7.38	0.03	RNA-binding protein (AHRD V1 *--* Q941H9_TOBAC)%3B contains Interpro domain(s) IPR015465 RNA recognition motif%2C glycine rich protein ;Ontology_term=GO:0008266;from_BOGAS=1;interpro2go_term=GO:0003676,GO:0000166;length=1786;nb_exon=4;sifter_term=GO:0008266
307	Solyc02g067030	1	Peak_1388	6.1	0.16	5.25	0.37	5.16	1.06	5%26apos-AMP-activated protein kinase catalytic subunit alpha-2 (AHRD V1 **** D1LWW2_SACKO)%3B contains Interpro domain(s) IPR002290 Serine/threonine protein kinase ;Ontology_term=GO:0004679;from_BOGAS=1;interpro2go_term=GO:0006468;length=11770;nb_exon=11;sifter_term=GO:0004679
308	Solyc02g067250	1	Peak_1389	5.98	0.05	5.07	0.11	7.34	0.05	Structural constituent of ribosome (AHRD V1 **-- D7LAI5_ARALY)%3B contains Interpro domain(s) IPR008195 Ribosomal protein L34e ;Ontology_term=GO:0005840;eugene_evidence_code=10F0H1E1IEG;from_BOGAS=1;interpro2go_term=GO:0005840;length=654;nb_exon=1
309	Solyc02g067490	1	Peak_1390	3.17	0.66	3.44	1.07	3.81	0.56	At1g59710-like protein (Fragment) (AHRD V1 *-*- C7FCK4_ARALP)%3B contains Interpro domain(s) IPR007679 Protein of unknown function DUF569 ;from_BOGAS=1;length=1557;nb_exon=3
310	Solyc02g067530	1	Peak_1391	5.26	0	5.5	0.15	5.65	0	Prolyl 4-hydroxylase alpha subunit-like protein (AHRD V1 ***- Q9LSI6_ARATH)%3B contains Interpro domain(s) IPR006620 Prolyl 4-hydroxylase%2C alpha subunit ;Ontology_term=GO:0004656;from_BOGAS=1;interpro2go_term=GO:0016491,GO:0055114;length=4589;nb_exon=8;sifter_term=GO:0004656
311	Solyc02g067690	1	Peak_1392	6.63	0.06	6.22	0.18	6	0.04	Glucosyltransferase-like protein (AHRD V1 **** Q9LEQ4_ARATH)%3B contains Interpro domain(s) IPR002213 UDP-glucuronosyl/UDP-glucosyltransferase ;Ontology_term=GO:0080044;from_BOGAS=1;interpro2go_term=GO:0008152;length=1708;nb_exon=2;sifter_term=GO:0080044
312	Solyc02g067860	1	Peak_1393	5.22	0.79	4.25	0.74	6.01	0.12	Aldose 1-epimerase family protein (AHRD V1 **** D7M6K2_ARALY)%3B contains Interpro domain(s) IPR014718 Glycoside hydrolase-type carbohydrate-binding%2C subgroup ;Ontology_term=GO:0047938;from_BOGAS=1;interpro2go_term=GO:0005975;length=4011;nb_exon=9;sifter_term=GO:0047938
313	Solyc02g067890	1	Peak_1394	4.55	0.24	4.69	0.4	4.33	0.09	Dehydration-responsive protein-like (AHRD V1 **-- Q653G1_ORYSJ)%3B contains Interpro domain(s) IPR004159 Protein of unknown function DUF248%2C methyltransferase putative ;from_BOGAS=1;length=4227;nb_exon=7
314	Solyc02g067980	1	Peak_1395	5.21	0.43	4.16	0.6	4.38	0.99	Serine/threonine-protein phosphatase 2A regulatory subunit delta 1 isoform (AHRD V1 ***- Q0CAR1_ASPTN)%3B contains Interpro domain(s) IPR002554 Protein phosphatase 2A%2C regulatory B subunit%2C B56 ;Ontology_term=GO:0019901;from_BOGAS=1;interpro2go_term=GO:0000159;length=7595;nb_exon=3;sifter_term=GO:0019901
315	Solyc02g068000	1	Peak_1396	4.71	0.52	6.77	0.39	6.04	1.2	F-box family protein (AHRD V1 *-*- D7LQX6_ARALY);Ontology_term=GO:0005515;from_BOGAS=1;length=3242;nb_exon=4;sifter_term=GO:0005515
316	Solyc02g068010	1	Peak_1397	5.1	0.99	3.55	0.84	5.27	0.1	DNA-binding protein (Fragment) (AHRD V1 *-*- Q5IRD2_9ROSI)%3B contains Interpro domain(s) IPR006634 TRAM%2C LAG1 and CLN8 homology ;Ontology_term=GO:0016021;from_BOGAS=1;interpro2go_term=GO:0016021;length=1616;nb_exon=2
317	Solyc02g068120	1	Peak_1398	7.85	0	5.34	0.27	8.81	0.06	Gda-1 (AHRD V1 **-- B6TDG4_MAIZE)%3B contains Interpro domain(s) IPR013089 Kelch related ;from_BOGAS=1;length=4714;nb_exon=6
318	Solyc02g068200	1	Peak_1399	5.78	0.24	5.74	0.16	6.04	0.48	TCP family transcription factor (AHRD V1 *-** A6MCZ2_9ORYZ)%3B contains Interpro domain(s) IPR005333 Transcription factor%2C TCP ;Ontology_term=GO:0003700;eugene_evidence_code=10F0H1E1IEG;from_BOGAS=1;length=819;nb_exon=1;sifter_term=GO:0003700
319	Solyc02g068380	1	Peak_1400	7.06	0	5.57	0.14	6.09	0	N-carbamoyl-L-amino-acid amidohydrolase (AHRD V1 **-- Q1LHR1_RALME)%3B contains Interpro domain(s) IPR010158 Amidase%2C hydantoinase/carbamoylase ;Ontology_term=GO:0008233,GO:0047652;from_BOGAS=1;interpro2go_term=GO:0006508,GO:0016787,GO:0008152;length=5931;nb_exon=12;sifter_term=GO:0008233,GO:0047652
320	Solyc02g069100	1	Peak_1401	3.94	0.31	3.77	0.47	3.98	0.37	Cathepsin B (AHRD V1 ***- Q1HER6_NICBE)%3B contains Interpro domain(s) IPR015643 Peptidase C1A%2C cathepsin B ;Ontology_term=GO:0006508,GO:0050790,GO:0008234;from_BOGAS=1;interpro2go_term=GO:0006508,GO:0050790,GO:0008234;length=3887;nb_exon=11
321	Solyc02g069280	1	Peak_1402	5.34	0.2	4.32	0.54	4.98	0.07	ARGONAUTE 1 (AHRD V1 ***- D6RUV9_TOBAC)%3B contains Interpro domain(s) IPR003165 Stem cell self-renewal protein Piwi ;Ontology_term=GO:0035197,GO:0019899;from_BOGAS=1;interpro2go_term=GO:0003676;length=3695;nb_exon=3;sifter_term=GO:0035197,GO:0019899
322	Solyc02g069370	1	Peak_1403	5.14	0.05	5.13	0.1	5.07	0.11	Ras-related protein Rab-5C (AHRD V1 ***- C1C0G6_9MAXI)%3B contains Interpro domain(s) IPR015599 Rab5-related ;Ontology_term=GO:0003924;from_BOGAS=1;interpro2go_term=GO:0015031,GO:0007264,GO:0005525,GO:0007165,GO:0005622;length=8162;nb_exon=8;sifter_term=GO:0003924
323	Solyc02g069860	1	Peak_1404	5.61	0.05	5.11	0.25	5.87	0.04	Nuclear transcription factor Y subunit A-7 (AHRD V1 ***- B6TY54_MAIZE)%3B contains Interpro domain(s) IPR001289 CCAAT-binding transcription factor%2C subunit B ;Ontology_term=GO:0016566;from_BOGAS=1;interpro2go_term=GO:0005634,GO:0016602;length=6023;nb_exon=6;sifter_term=GO:0016566
324	Solyc02g070020	1	Peak_1405	9.31	0	6.99	0	7.98	0	UDP-glucosyltransferase (AHRD V1 **-* Q8LKG3_STERE)%3B contains Interpro domain(s) IPR002213 UDP-glucuronosyl/UDP-glucosyltransferase ;Ontology_term=GO:0080043;eugene_evidence_code=10F0H1E1IEG;from_BOGAS=1;interpro2go_term=GO:0008152;length=1440;nb_exon=1;sifter_term=GO:0080043
325	Solyc02g070090	1	Peak_1406	4.34	1.22	4.79	0.62	5.12	0.11	FAD-binding domain-containing protein (AHRD V1 **-- D7KFN2_ARALY)%3B contains Interpro domain(s) IPR006094 FAD linked oxidase%2C N-terminal ;Ontology_term=GO:0009055;eugene_evidence_code=10F0H1E1IEG;from_BOGAS=1;interpro2go_term=GO:0050660;length=1605;nb_exon=1;sifter_term=GO:0009055
326	Solyc02g070430	1	Peak_1407	5.64	0.22	5.99	0.39	7.13	0.12	Gibberellin 2-oxidase 1 (AHRD V1 **** A7LCJ5_SOLTU)%3B contains Interpro domain(s) IPR005123 Oxoglutarate and iron-dependent oxygenase ;Ontology_term=GO:0045544,GO:0004062;from_BOGAS=1;interpro2go_term=GO:0016491,GO:0055114;length=2040;nb_exon=3;sifter_term=GO:0045544,GO:0004062
327	Solyc02g070480	1	Peak_1408	4.83	0.69	4.53	0.48	3.61	0.32	F-box family protein (AHRD V1 ***- B9H2A8_POPTR)%3B contains Interpro domain(s) IPR001810 Cyclin-like F-box ;from_BOGAS=1;length=1559;nb_exon=2
328	Solyc02g070810	1	Peak_1409	6.34	0.05	6.59	0.3	6.41	0.07	Nuclear pore membrane glycoprotein 210 (AHRD V1 ***- PO210_HUMAN)%3B contains Interpro domain(s) IPR008964 Invasin/intimin cell-adhesion ;Ontology_term=GO:0032259,GO:0006810;from_BOGAS=1;interpro2go_term=GO:0032259,GO:0006810;length=8054;nb_exon=3
329	Solyc02g071090	1	Peak_1410	7.14	0	8.11	0	7.31	0	Purine permease family protein (AHRD V1 **-* D7MCV2_ARALY)%3B contains Interpro domain(s) IPR004853 Protein of unknown function DUF250 ;Ontology_term=GO:0005345;from_BOGAS=1;length=2423;nb_exon=3;sifter_term=GO:0005345
330	Solyc02g071180	1	Peak_1411	5.42	0.24	4.53	0.11	4.93	0.03	TA9 protein (Fragment) (AHRD V1 *--- Q70KT1_ORYSJ)%3B contains Interpro domain(s) IPR009719 Protein of unknown function DUF1296 ;from_BOGAS=1;length=8368;nb_exon=10
331	Solyc02g071220	1	Peak_1412	5.58	0.05	4.41	0.25	4.51	0.1	Response regulator 5 (AHRD V1 ***- Q9FRZ0_MAIZE)%3B contains Interpro domain(s) IPR001789 Signal transduction response regulator%2C receiver region ;Ontology_term=GO:0003700;from_BOGAS=1;interpro2go_term=GO:0006355;length=976;nb_exon=2;sifter_term=GO:0003700
332	Solyc02g071320	1	Peak_1413	5.61	0.23	4.94	0.56	4.64	1.19	Unknown Protein (AHRD V1);from_BOGAS=1;length=4997;nb_exon=5
333	Solyc02g071430	1	Peak_1414	6.71	0.06	6.25	0.09	5.91	0.05	1-aminocyclopropane-1-carboxylate oxidase (AHRD V1 **-- ACCO_ACTDE)%3B contains Interpro domain(s) IPR005123 Oxoglutarate and iron-dependent oxygenase ;Ontology_term=GO:0016491;from_BOGAS=1;interpro2go_term=GO:0016491;length=1894;nb_exon=4
334	Solyc02g071520	1	Peak_1415	11.49	0	8.49	0	11.41	0	RAG1-activating protein 1 homolog (AHRD V1 **-- R1AP1_DICDI)%3B contains Interpro domain(s) IPR018179 RAG1-activating protein 1 homologue ;Ontology_term=GO:0016021;from_BOGAS=1;interpro2go_term=GO:0016021;length=3228;nb_exon=6
335	Solyc02g071990	1	Peak_1416	4.7	0.55	6.22	0.11	4.89	0.09	Brassinosteroid signaling positive regulator-related protein (Fragment) (AHRD V1 *--* B3VVE5_POPTN)%3B contains Interpro domain(s) IPR008540 BZR1%2C transcriptional repressor ;Ontology_term=GO:0030528;from_BOGAS=1;length=4779;nb_exon=3;sifter_term=GO:0030528
336	Solyc02g072080	2	Peak_1418	8.61	0	6.35	0.14	7.23	0	U-box domain-containing protein 17 (AHRD V1 **-- PUB17_ARATH)%3B contains Interpro domain(s) IPR011989 Armadillo-like helical ;Ontology_term=GO:0005515,GO:0004842;eugene_evidence_code=10F0H1E1IEG;from_BOGAS=1;interpro2go_term=GO:0005488,GO:0000151;length=2175;nb_exon=1;sifter_term=GO:0005515,GO:0004842
			Peak_1417	5.98	0.06	4.95	0.26	7.23	0
337	Solyc02g072120	1	Peak_1419	5.69	0.1	3.97	0.96	4.39	0.22	ER lumen protein retaining receptor (AHRD V1 ***- D7PF43_NICBE)%3B contains Interpro domain(s) IPR000133 ER lumen protein retaining receptor ;Ontology_term=GO:0005046;from_BOGAS=1;interpro2go_term=GO:0016021;length=7088;nb_exon=6;sifter_term=GO:0005046
338	Solyc02g072190	1	Peak_1420	5.93	0.06	4.77	0.14	5.26	0.05	WRKY transcription factor 5 (AHRD V1 ***- A7UGD2_SOLTU)%3B contains Interpro domain(s) IPR003657 DNA-binding WRKY ;Ontology_term=GO:0045449;from_BOGAS=1;interpro2go_term=GO:0045449;length=1767;nb_exon=3
339	Solyc02g076680	1	Peak_1421	4.28	0.1	3.95	0.25	6.44	0.07	Unknown Protein (AHRD V1)%3B contains Interpro domain(s) IPR007789 Protein of unknown function DUF688 ;from_BOGAS=1;length=2755;nb_exon=3
340	Solyc02g076820	2	Peak_1422	6.44	0.04	5.7	0.25	5.51	0.18	Light-dependent short hypocotyls 1 (AHRD V1 ***- D7M6V0_ARALY)%3B contains Interpro domain(s) IPR006936 Protein of unknown function DUF640 ;from_BOGAS=1;length=5817;nb_exon=2
			Peak_1423	5.71	0.16	5.05	0.37	4.88	0.5
341	Solyc02g076850	1	Peak_1424	5.33	0.04	4.98	0.53	6.76	0.1	Dof zinc finger protein (AHRD V1 *-*- C4B6D7_IPOBA)%3B contains Interpro domain(s) IPR003851 Zinc finger%2C Dof-type ;Ontology_term=GO:0003700;eugene_evidence_code=10F0H1E1IEG;from_BOGAS=1;interpro2go_term=GO:0045449;length=492;nb_exon=1;sifter_term=GO:0003700
342	Solyc02g077070	1	Peak_1425	6.71	0.05	5.42	0.11	7.92	0	Unknown Protein (AHRD V1);from_BOGAS=1;length=1422;nb_exon=2
343	Solyc02g077100	1	Peak_1426	5.98	0.05	5.14	0.14	7.27	0.07	Lipase-like protein (AHRD V1 ***- Q8LF19_ARATH)%3B contains Interpro domain(s) IPR002921 Lipase%2C class 3 ;Ontology_term=GO:0006629;from_BOGAS=1;interpro2go_term=GO:0006629;length=1877;nb_exon=2
344	Solyc02g077240	1	Peak_1427	6.41	0.05	4.46	0.44	5.87	0.12	Pyruvate decarboxylase (AHRD V1 **** Q1I1D9_CITSI)%3B contains Interpro domain(s) IPR012110 Pyruvate decarboxylase/indolepyruvate decarboxylase ;Ontology_term=GO:0005515,GO:0004737;from_BOGAS=1;interpro2go_term=GO:0030976;length=3095;nb_exon=7;sifter_term=GO:0005515,GO:0004737
345	Solyc02g077370	1	Peak_1428	4.77	1.24	5.45	0.25	6.27	0.03	Ethylene-responsive transcription factor 2 (AHRD V1 ***- B6SSU7_MAIZE)%3B contains Interpro domain(s) IPR001471 Pathogenesis-related transcriptional factor and ERF%2C DNA-binding ;Ontology_term=GO:0003677,GO:0006355;eugene_evidence_code=10F1H1E1IEG;from_BOGAS=1;interpro2go_term=GO:0003677,GO:0006355;length=486;nb_exon=1
346	Solyc02g077440	1	Peak_1429	7.29	0.18	5.57	0.16	7.45	0.1	Transcription elongation factor 1 homolog (AHRD V1 **** C1C367_9MAXI)%3B contains Interpro domain(s) IPR007808 Protein of unknown function DUF701%2C zinc-binding putative ;Ontology_term=GO:0005515,GO:0016944;from_BOGAS=1;length=1989;nb_exon=5;sifter_term=GO:0005515,GO:0016944
347	Solyc02g077470	1	Peak_1430	6.64	0.06	7.25	0	8.18	0	Optic atrophy 3 protein homolog (AHRD V1 **-- OPA3_DANRE)%3B contains Interpro domain(s) IPR010754 Optic atrophy 3-like ;from_BOGAS=1;length=7145;nb_exon=4
348	Solyc02g077660	1	Peak_1431	4.87	0.65	5.44	0.4	7.1	0.82	Homeobox protein EgHBX4 (Fragment) (AHRD V1 *--- HBX4_ECHGR)%3B contains Interpro domain(s) IPR018500 DDT subgroup ;Ontology_term=GO:0006355,GO:0045449;from_BOGAS=1;interpro2go_term=GO:0006355,GO:0045449;length=12571;nb_exon=20
349	Solyc02g077740	1	Peak_1432	4.81	0.3	3.86	0.78	4.79	1.14	OB-fold nucleic acid binding domain containing protein (AHRD V1 ***- B6SHT0_MAIZE)%3B contains Interpro domain(s) IPR012340 Nucleic acid-binding%2C OB-fold ;from_BOGAS=1;length=2433;nb_exon=2
350	Solyc02g077870	1	Peak_1433	4.57	0.29	3.71	0.76	7.83	0.11	Unknown Protein (AHRD V1);eugene_evidence_code=10F0H0E0IEG;from_BOGAS=1;length=426;nb_exon=1
351	Solyc02g077930	1	Peak_1434	5.15	0.48	6.21	0.37	5.4	0.83	Unknown Protein (AHRD V1);eugene_evidence_code=10F0H0E1IEG;from_BOGAS=1;length=153;nb_exon=1
352	Solyc02g077940	1	Peak_1435	19.24	0	12.11	0	12.01	0.06	Unknown Protein (AHRD V1);eugene_evidence_code=10F1H0E1IEG;from_BOGAS=1;length=165;nb_exon=1
353	Solyc02g078030	1	Peak_1436	6.01	0.28	5.08	0.38	3.95	0.78	DNA-binding WRKY VQ (AHRD V1 ***- Q2HTS9_MEDTR)%3B contains Interpro domain(s) IPR008889 VQ ;eugene_evidence_code=10F0H1E1IEG;from_BOGAS=1;length=792;nb_exon=1
354	Solyc02g078140	1	Peak_1437	7.48	0.19	5.6	0.11	4.5	0.14	Protein kinase (AHRD V1 ***- Q39886_SOYBN)%3B contains Interpro domain(s) IPR002290 Serine/threonine protein kinase ;Ontology_term=GO:0006468;from_BOGAS=1;interpro2go_term=GO:0006468;length=2676;nb_exon=3
355	Solyc02g078300	1	Peak_1438	5.47	0.3	6.29	0.45	3.92	1.34	Transcription initiation factor TFIID subunit (AHRD V1 ***- D3BV86_POLPA)%3B contains Interpro domain(s) IPR003195 Transcription initiation factor IID%2C 18 kDa subunit ;Ontology_term=GO:0008022;from_BOGAS=1;interpro2go_term=GO:0003677,GO:0006366;length=3251;nb_exon=6;sifter_term=GO:0008022
356	Solyc02g078400	2	Peak_1440	5.52	0	5.2	0.13	6.6	0	Allantoinase (AHRD V1 **** Q6S4R9_ROBPS)%3B contains Interpro domain(s) IPR017593 Allantoinase ;Ontology_term=GO:0004038,GO:0004151;from_BOGAS=1;interpro2go_term=GO:0000256,GO:0016787,GO:0016810;length=7366;nb_exon=17;sifter_term=GO:0004038,GO:0004151
			Peak_1439	5.61	0.06	4.97	0.62	6.6	0
357	Solyc02g078430	1	Peak_1441	4.53	1.08	4.86	1.13	4.27	0.42	Unknown Protein (AHRD V1);from_BOGAS=1;length=1265;nb_exon=4
358	Solyc02g078460	3	Peak_1444	6.56	0	5.83	0	8.55	0	Ring finger protein 141 (AHRD V1 *-*- Q28I63_XENTR)%3B contains Interpro domain(s) IPR018957 Zinc finger%2C C3HC4 RING-type ;Ontology_term=GO:0008270;from_BOGAS=1;interpro2go_term=GO:0008270;length=4603;nb_exon=5
			Peak_1443	6.23	0.06	5.83	0	8.55	0
			Peak_1442	6.23	0.06	5.83	0	6.11	0.08
359	Solyc02g078490	1	Peak_1445	5.91	0.05	6.47	0.09	5.87	0.05	Unknown Protein (AHRD V1);from_BOGAS=1;length=4673;nb_exon=5
360	Solyc02g078550	1	Peak_1446	5.38	0.29	4.56	0.39	4.55	0.23	RNA polymerase II C-terminal domain phosphatase-like 1 (AHRD V1 **** CPL1_ARATH)%3B contains Interpro domain(s) IPR004274 NLI interacting factor ;Ontology_term=GO:0004647,GO:0019204;from_BOGAS=1;interpro2go_term=GO:0005622;length=10096;nb_exon=17;sifter_term=GO:0004647,GO:0019204
361	Solyc02g078620	1	Peak_1447	4.45	0.12	5.21	0.25	5.62	0.12	Dof zinc finger protein 6 (AHRD V1 *-*- A5HWF5_HORVD)%3B contains Interpro domain(s) IPR003851 Zinc finger%2C Dof-type ;Ontology_term=GO:0045449;eugene_evidence_code=10F0H1E1IEG;from_BOGAS=1;interpro2go_term=GO:0045449;length=855;nb_exon=1
362	Solyc02g078640	1	Peak_1448	6.44	0.04	7.15	0	4.78	0.08	Microtubule associated protein (AHRD V1 *--* A8J2Q6_CHLRE)%3B contains Interpro domain(s) IPR011989 Armadillo-like helical ;Ontology_term=GO:0008017;from_BOGAS=1;interpro2go_term=GO:0005488;length=23789;nb_exon=54;sifter_term=GO:0008017
363	Solyc02g078870	1	Peak_1449	7.48	0	4.25	1.08	8.17	0	Unknown Protein (AHRD V1);eugene_evidence_code=10F1H0E1IEG;from_BOGAS=1;length=153;nb_exon=1
364	Solyc02g078880	1	Peak_1450	3.52	0.49	5.14	0.9	5.46	0.09	ATP-dependent RNA helicase (AHRD V1 ***- C4QVZ6_PICPG)%3B contains Interpro domain(s) IPR011545 DNA/RNA helicase%2C DEAD/DEAH box type%2C N-terminal ;Ontology_term=GO:0008026,GO:0005524;from_BOGAS=1;interpro2go_term=GO:0008026,GO:0005524;length=5878;nb_exon=11
365	Solyc02g079010	1	Peak_1451	6.06	0.04	4.39	0.66	4.88	0.23	Cotton fiber expressed protein 1 (AHRD V1 ***- O81373_GOSHI)%3B contains Interpro domain(s) IPR008480 Protein of unknown function DUF761%2C plant ;from_BOGAS=1;length=1357;nb_exon=3
366	Solyc02g079020	1	Peak_1452	5.69	0.18	4.46	0.28	6.13	0.58	AP2 domain-containing transcription factor (AHRD V1 *--* B9HWL7_POPTR)%3B contains Interpro domain(s) IPR003340 Transcriptional factor B3 ;Ontology_term=GO:0005515,GO:0003700,GO:0016564;from_BOGAS=1;interpro2go_term=GO:0008270,GO:0006355;length=11258;nb_exon=15;sifter_term=GO:0005515,GO:0003700,GO:0016564
367	Solyc02g079230	1	Peak_1453	7.25	0.16	5.73	0.25	5.49	0.09	Vesicle-associated membrane family protein (AHRD V1 ***- D7MET3_ARALY)%3B contains Interpro domain(s) IPR000535 Major sperm protein ;Ontology_term=GO:0005198;from_BOGAS=1;interpro2go_term=GO:0005198;length=4131;nb_exon=7
368	Solyc02g079390	1	Peak_1454	6.31	0.1	4.68	1.36	8.81	0.08	Uncharacterized Cys-rich domain (AHRD V1 **-- Q2HTU7_MEDTR)%3B contains Interpro domain(s) IPR006461 Protein of unknown function Cys-rich ;from_BOGAS=1;length=2566;nb_exon=5
369	Solyc02g079430	1	Peak_1455	4.54	0.24	4.65	0.44	4.62	0.13	CONSTANS-like zinc finger protein (AHRD V1 *--- D0EP04_SOYBN)%3B contains Interpro domain(s) IPR000315 Zinc finger%2C B-box ;Ontology_term=GO:0005622;from_BOGAS=1;interpro2go_term=GO:0005622;length=1085;nb_exon=2
370	Solyc02g079750	1	Peak_1456	5.31	0.06	5.26	0.25	5.5	0.11	Flavoprotein wrbA (AHRD V1 ***- B6U724_MAIZE)%3B contains Interpro domain(s) IPR010089 Flavoprotein WrbA ;Ontology_term=GO:0042802;from_BOGAS=1;interpro2go_term=GO:0016481,GO:0016491;length=2608;nb_exon=4;sifter_term=GO:0042802
371	Solyc02g080040	1	Peak_1457	4.35	0.1	3.75	0.38	3.24	0.44	Receptor-like protein kinase (AHRD V1 **** C6ZRS0_SOYBN)%3B contains Interpro domain(s) IPR002290 Serine/threonine protein kinase ;Ontology_term=GO:0004672;from_BOGAS=1;interpro2go_term=GO:0006468;length=2630;nb_exon=7;sifter_term=GO:0004672
372	Solyc02g080520	1	Peak_1458	3.94	1.01	4.18	0.51	4.55	0.53	Os04g0625000 protein (Fragment) (AHRD V1 *-*- Q0J9Y7_ORYSJ);from_BOGAS=1;length=2656;nb_exon=2
373	Solyc02g080570	1	Peak_1459	5.61	0.05	7.43	0.17	5.51	0.25	Glycogen synthase (AHRD V1 *-** D4ZXV2_SPIPL)%3B contains Interpro domain(s) IPR011835 Glycogen/starch synthases%2C ADP-glucose type ;Ontology_term=GO:0009011;from_BOGAS=1;interpro2go_term=GO:0009250;length=17318;nb_exon=16;sifter_term=GO:0009011
374	Solyc02g080880	1	Peak_1460	7.06	0.04	4.09	0.4	4.88	0.03	Aspartic proteinase (AHRD V1 **-* Q8L6A8_THECC)%3B contains Interpro domain(s) IPR001461 Peptidase A1 ;Ontology_term=GO:0004190;from_BOGAS=1;interpro2go_term=GO:0006629,GO:0006508;length=5711;nb_exon=15;sifter_term=GO:0004190
375	Solyc02g080890	1	Peak_1461	5.53	0.12	4.56	0.43	5.59	0.09	Transcription factor WRKY (AHRD V1 ***- C7E5X8_CAPAN)%3B contains Interpro domain(s) IPR003657 DNA-binding WRKY ;Ontology_term=GO:0005515,GO:0010843;from_BOGAS=1;interpro2go_term=GO:0045449;length=2556;nb_exon=6;sifter_term=GO:0005515,GO:0010843
376	Solyc02g081030	1	Peak_1462	3.6	0.73	3.54	0.73	4.98	0.17	Uncharacterized membrane protein C2G11.09 (AHRD V1 **-- YAB9_SCHPO)%3B contains Interpro domain(s) IPR003864 Protein of unknown function DUF221 ;Ontology_term=GO:0016020;from_BOGAS=1;interpro2go_term=GO:0016020;length=12043;nb_exon=12
377	Solyc02g081400	1	Peak_1463	5.29	0.2	5.8	0.25	4.34	0.42	Intracellular protease PfpI family protein expressed (AHRD V1 ***- Q2R1V5_ORYSJ)%3B contains Interpro domain(s) IPR006286 Peptidase C56%2C PfpI ;Ontology_term=GO:0016798;from_BOGAS=1;interpro2go_term=GO:0016798;length=4506;nb_exon=6
378	Solyc02g081450	1	Peak_1464	5.01	0.06	4.17	0.25	4.14	0.31	NHL1 (Fragment) (AHRD V1 *--- B0LZI0_ARATH)%3B contains Interpro domain(s) IPR010847 Harpin-induced 1 ;from_BOGAS=1;length=1286;nb_exon=2
379	Solyc02g081840	1	Peak_1465	4.19	0.2	4.78	0.44	5.49	0.22	MMP37-like protein mitochondrial (AHRD V1 ***- C1C198_9MAXI)%3B contains Interpro domain(s) IPR015222 Mitochondrial matrix Mmp37 ;Ontology_term=GO:0005515;from_BOGAS=1;length=4372;nb_exon=11;sifter_term=GO:0005515
380	Solyc02g082270	1	Peak_1466	5.13	0.24	4.19	1.5	6.38	0.28	RNA-binding protein 68390-68829 (AHRD V1 *--* Q9C805_ARATH)%3B contains Interpro domain(s) IPR000504 RNA recognition motif%2C RNP-1 ;Ontology_term=GO:0008266;from_BOGAS=1;interpro2go_term=GO:0003676,GO:0000166;length=4467;nb_exon=6;sifter_term=GO:0008266
381	Solyc02g082430	1	Peak_1467	5.72	0.28	4.99	0.47	6.51	0.11	MLO-like protein 3 (AHRD V1 ***- C6EWE6_VITVI)%3B contains Interpro domain(s) IPR004326 Mlo-related protein ;Ontology_term=GO:0016021;from_BOGAS=1;interpro2go_term=GO:0016021;length=6388;nb_exon=15
382	Solyc02g082460	2	Peak_1469	6.57	0.73	5.24	0.43	6.15	0.03	Exoribonuclease 2 (AHRD V1 *--* RNB_VIBSL)%3B contains Interpro domain(s) IPR001900 Ribonuclease II and R ;Ontology_term=GO:0000175;from_BOGAS=1;interpro2go_term=GO:0004540;length=18583;nb_exon=24;sifter_term=GO:0000175
			Peak_1468	5.51	0.24	5.24	0.43	6.15	0.03
383	Solyc02g082480	1	Peak_1470	9.54	0	8.21	0	8.39	0	Glutamate-gated kainate-type ion channel receptor subunit GluR5 (AHRD V1 **** B9H686_POPTR)%3B contains Interpro domain(s) IPR017103 Ionotropic glutamate-like receptor%2C plant ;Ontology_term=GO:0005217;from_BOGAS=1;interpro2go_term=GO:0016020,GO:0016021;length=4766;nb_exon=7;sifter_term=GO:0005217
384	Solyc02g082510	2	Peak_1471	4.19	0.38	4.33	0.24	5.01	0.12	Amino acid transporter family protein (AHRD V1 **** D7LI10_ARALY)%3B contains Interpro domain(s) IPR013057 Amino acid transporter%2C transmembrane ;Ontology_term=GO:0015171;eugene_evidence_code=10F0H1E1IEG;from_BOGAS=1;length=1278;nb_exon=1;sifter_term=GO:0015171
			Peak_1472	4.84	1.08	4.04	0.44	3.84	0.15
385	Solyc02g082650	1	Peak_1473	7.71	1	7.22	0.37	9.57	0.07	Unknown Protein (AHRD V1);from_BOGAS=1;length=1592;nb_exon=4
386	Solyc02g083280	1	Peak_1474	3.96	0.3	3.69	1.06	5.89	0.25	Thiosulfate sulfurtransferase/rhodanese-like domain-containing protein 1 (AHRD V1 *--* TSTD1_HUMAN)%3B contains Interpro domain(s) IPR001763 Rhodanese-like ;Ontology_term=GO:0004792;from_BOGAS=1;length=2719;nb_exon=8;sifter_term=GO:0004792
387	Solyc02g083590	1	Peak_1475	4.16	0.8	6.02	0.61	4.5	0.82	Dehydroquinate synthase (AHRD V1 ***- Q8RU74_SOLLC)%3B contains Interpro domain(s) IPR016037 3-dehydroquinate synthase AroB%2C subgroup ;Ontology_term=GO:0008797;from_BOGAS=1;interpro2go_term=GO:0009073,GO:0005737;length=5123;nb_exon=8;sifter_term=GO:0008797
388	Solyc02g083600	2	Peak_1476	9.14	0.04	6.78	0.39	7.17	0.26	Replication factor C large subunit (AHRD V1 *--- D4GSN1_HALVD)%3B contains Interpro domain(s) IPR004582 Checkpoint protein Rad24 ;Ontology_term=GO:0005634,GO:0017111;from_BOGAS=1;interpro2go_term=GO:0005634,GO:0017111;length=6719;nb_exon=12
			Peak_1477	9.14	0.04	6.05	0.28	5.87	0.47
389	Solyc02g083760	1	Peak_1478	5.43	0.05	4.63	0.42	5.47	0.08	Thaumatin-like protein (AHRD V1 ***- Q9STX6_ARATH)%3B contains Interpro domain(s) IPR001938 Thaumatin%2C pathogenesis-related ;Ontology_term=GO:0005515;from_BOGAS=1;length=1848;nb_exon=3;sifter_term=GO:0005515
390	Solyc02g083840	2	Peak_1479	5.48	0.06	6.74	0.2	8.68	0	Unknown Protein (AHRD V1);eugene_evidence_code=10F0H0E0IEG;from_BOGAS=1;length=156;nb_exon=1
			Peak_1480	5.48	0.06	6.74	0.2	6.27	0.07
391	Solyc02g083880	1	Peak_1481	6.9	0.06	6.31	0.16	6.71	0.03	Gibberellin-regulated protein 2 (AHRD V1 *--- B6SKV6_MAIZE)%3B contains Interpro domain(s) IPR003854 Gibberellin regulated protein ;Ontology_term=GO:0005515;from_BOGAS=1;length=879;nb_exon=4;sifter_term=GO:0005515
392	Solyc02g084390	2	Peak_1483	5.47	0.24	5.84	0.31	5.64	0.09	Kinesin like protein (AHRD V1 *-*- Q0WLK7_ARATH)%3B contains Interpro domain(s) IPR001752 Kinesin%2C motor region ;Ontology_term=GO:0007018;from_BOGAS=1;interpro2go_term=GO:0007018;length=5293;nb_exon=13
			Peak_1482	4.64	0.4	5.7	0.39	5.64	0.09
393	Solyc02g084510	1	Peak_1484	5.38	0.05	4.44	0.39	4.05	1	Novel protein containing a PHD-finger domain (Fragment) (AHRD V1 *--- Q07G27_XENTR)%3B contains Interpro domain(s) IPR018144 Plus-3 domain%2C subgroup ;Ontology_term=GO:0005634,GO:0008270;from_BOGAS=1;interpro2go_term=GO:0005634,GO:0008270;length=6368;nb_exon=7
394	Solyc02g084570	1	Peak_1485	4.59	0.12	5.57	0.42	5.18	0.47	Cytochrome P450;Ontology_term=GO:0019825;from_BOGAS=1;interpro2go_term=GO:0020037,GO:0055114;length=3852;nb_exon=3;sifter_term=GO:0019825
395	Solyc02g084740	1	Peak_1486	8.01	0	8.42	0.2	9.19	0.06	Cytochrome P450;Ontology_term=GO:0016709;from_BOGAS=1;interpro2go_term=GO:0020037;length=5939;nb_exon=9;sifter_term=GO:0016709
396	Solyc02g084870	1	Peak_1487	5.02	0.15	4.65	0.31	4.35	0.53	Mitogen-activated protein kinase 7 (AHRD V1 ***- D9IV43_SOLLC)%3B contains Interpro domain(s) IPR002290 Serine/threonine protein kinase ;Ontology_term=GO:0006468;from_BOGAS=1;interpro2go_term=GO:0006468;length=3240;nb_exon=3
397	Solyc02g084890	1	Peak_1488	5.49	0.06	4.83	0.39	5.45	0.03	Cc-nbs-lrr%2C resistance protein;Ontology_term=GO:0005515;eugene_evidence_code=10F0H1E1IEG;from_BOGAS=1;interpro2go_term=GO:0006952,GO:0005515,GO:0006915;length=2553;nb_exon=1;sifter_term=GO:0005515
398	Solyc02g084980	1	Peak_1489	4.28	0.23	3.71	0.42	5.55	0.07	Galactinol synthase (AHRD V1 ***- C7G304_SOLLC)%3B contains Interpro domain(s) IPR002495 Glycosyl transferase%2C family 8 ;Ontology_term=GO:0016758;from_BOGAS=1;interpro2go_term=GO:0016757;length=1601;nb_exon=3;sifter_term=GO:0016758
399	Solyc02g085030	1	Peak_1490	3.99	0.99	4.23	0.56	3.74	0.93	UBA/TS-N domain protein (AHRD V1 *--- B8NTJ3_ASPFN)%3B contains Interpro domain(s) IPR001623 Heat shock protein DnaJ%2C N-terminal ;Ontology_term=GO:0031072;from_BOGAS=1;interpro2go_term=GO:0031072;length=7345;nb_exon=9
400	Solyc02g085350	1	Peak_1491	3.79	0.99	3.61	0.64	4.33	0.24	Succinate dehydrogenase flavoprotein subunit (AHRD V1 **** B8CCT7_THAPS)%3B contains Interpro domain(s) IPR011281 Succinate dehydrogenase%2C flavoprotein subunit ;Ontology_term=GO:0000104;from_BOGAS=1;interpro2go_term=GO:0016491,GO:0055114;length=7231;nb_exon=17;sifter_term=GO:0000104
401	Solyc02g085420	1	Peak_1492	4.52	0.35	5	1.67	3.57	0.51	U1 small nuclear ribonucleoprotein (AHRD V1 *-*- A8J8G5_CHLRE)%3B contains Interpro domain(s) IPR012677 Nucleotide-binding%2C alpha-beta plait ;Ontology_term=GO:0003676,GO:0000166;from_BOGAS=1;interpro2go_term=GO:0003676,GO:0000166;length=5985;nb_exon=12
402	Solyc02g085620	1	Peak_1493	5.73	0.2	5.57	1.08	5.07	0.42	Serine/threonine protein kinase (AHRD V1 **** B6T8S1_MAIZE)%3B contains Interpro domain(s) IPR015784 Tyrosine-protein kinase%2C ATN1-like ;Ontology_term=GO:0004712;from_BOGAS=1;interpro2go_term=GO:0006468,GO:0016021;length=6578;nb_exon=6;sifter_term=GO:0004712
403	Solyc02g085820	1	Peak_1494	6.12	0.12	4.36	0.5	5.73	0.12	NADPH-cytochrome P450 reductase (AHRD V1 **** A9PL55_ANOFN)%3B contains Interpro domain(s) IPR003097 FAD-binding%2C type 1 ;Ontology_term=GO:0050661,GO:0050660;from_BOGAS=1;interpro2go_term=GO:0016491,GO:0055114;length=9272;nb_exon=12;sifter_term=GO:0050661,GO:0050660
404	Solyc02g085840	1	Peak_1495	5.29	0.48	5.21	1.2	6.22	1.16	UV excision repair protein RAD23 (AHRD V1 ***- B6JX15_SCHJY)%3B contains Interpro domain(s) IPR000626 Ubiquitin ;Ontology_term=GO:0031593,GO:0070628;from_BOGAS=1;interpro2go_term=GO:0005634,GO:0043161;length=5609;nb_exon=12;sifter_term=GO:0031593,GO:0070628
405	Solyc02g086130	1	Peak_1496	5.53	0.18	5.18	0.95	4.46	0.48	Unknown Protein (AHRD V1);from_BOGAS=1;length=4711;nb_exon=5
406	Solyc02g086390	1	Peak_1497	11.22	0.2	6.86	0.32	8.7	0.03	Unknown Protein (AHRD V1);eugene_evidence_code=10F0H0E0IEG;from_BOGAS=1;length=925;nb_exon=2
407	Solyc02g086460	1	Peak_1498	6.58	0	6.5	0	7.98	0	Unknown Protein (AHRD V1);from_BOGAS=1;length=17513;nb_exon=29
408	Solyc02g086670	1	Peak_1499	6.69	0	8.76	0	8.96	0	Glycogen synthase kinase (AHRD V1 **** C7AE95_SOYBN)%3B contains Interpro domain(s) IPR002290 Serine/threonine protein kinase ;Ontology_term=GO:0004696;from_BOGAS=1;interpro2go_term=GO:0006468;length=7158;nb_exon=13;sifter_term=GO:0004696
409	Solyc02g086710	1	Peak_1500	5.83	0.49	4.95	0.26	4.93	0.1	Monodehydroascorbate reductase (NADH)-like protein (AHRD V1 **** Q0WUJ1_ARATH)%3B contains Interpro domain(s) IPR013027 FAD-dependent pyridine nucleotide-disulphide oxidoreductase ;Ontology_term=GO:0005524,GO:0016656;from_BOGAS=1;interpro2go_term=GO:0055114;length=5495;nb_exon=7;sifter_term=GO:0005524,GO:0016656
410	Solyc02g087040	1	Peak_1501	4.74	0.28	4.96	0.43	4.95	0.1	RING finger protein (AHRD V1 ***- C6EUD3_SOYBN)%3B contains Interpro domain(s) IPR018957 Zinc finger%2C C3HC4 RING-type ;Ontology_term=GO:0008270;eugene_evidence_code=10F0H1E1IEG;from_BOGAS=1;interpro2go_term=GO:0008270;length=1173;nb_exon=1
411	Solyc02g087200	1	Peak_1502	4.28	0.62	4.92	0.31	5.66	0.25	U-box domain-containing protein 40 (AHRD V1 **-- PUB40_ARATH)%3B contains Interpro domain(s) IPR011989 Armadillo-like helical ;Ontology_term=GO:0005488,GO:0000151;eugene_evidence_code=10F0H1E1IEG;from_BOGAS=1;interpro2go_term=GO:0005488,GO:0000151;length=1446;nb_exon=1
412	Solyc02g087550	1	Peak_1503	8.58	0	7.78	0.13	5.11	0.87	Beta-1%2C3-galactosyl-O-glycosyl-glycoprotein beta-1%2C6-N-acetylglucosaminyltransferase 4 (AHRD V1 *--* GCNT4_DANRE)%3B contains Interpro domain(s) IPR003406 Glycosyl transferase%2C family 14 ;Ontology_term=GO:0016757;from_BOGAS=1;interpro2go_term=GO:0016020;length=4077;nb_exon=4;sifter_term=GO:0016757
413	Solyc02g087620	2	Peak_1504	6.06	0.42	7.64	0.4	7.12	0.31	Inositol hexakisphosphate and diphosphoinositol-pentakisphosphate kinase 2 (AHRD V1 **-* VIP2_MOUSE)%3B contains Interpro domain(s) IPR000560 Histidine acid phosphatase ;Ontology_term=GO:0033187;from_BOGAS=1;interpro2go_term=GO:0003993,GO:0055114;length=19641;nb_exon=31;sifter_term=GO:0033187
			Peak_1505	5.85	0.2	5.22	0.26	5.11	0.32
414	Solyc02g087780	1	Peak_1506	3.98	1.21	4.07	1.36	4.68	0.61	Aldose-1-epimerase-like protein (AHRD V1 **** O48971_TOBAC)%3B contains Interpro domain(s) IPR015443 Aldose-1-epimerase ;Ontology_term=GO:0005515,GO:0004034;from_BOGAS=1;interpro2go_term=GO:0005975,GO:0019318;length=2501;nb_exon=5;sifter_term=GO:0005515,GO:0004034
415	Solyc02g087870	1	Peak_1507	8.95	0.04	5.09	0.43	6.59	0.1	Uncharacterized ABC transporter ATP-binding protein/permease C9B6.09c (AHRD V1 *--* YNT9_SCHPO)%3B contains Interpro domain(s) IPR001140 ABC transporter%2C transmembrane region ;Ontology_term=GO:0010329,GO:0008559;from_BOGAS=1;interpro2go_term=GO:0017111,GO:0016887,GO:0016021;length=7706;nb_exon=10;sifter_term=GO:0010329,GO:0008559
416	Solyc02g087890	1	Peak_1508	4.15	0.65	3.91	0.32	6.27	0	Unknown Protein (AHRD V1);from_BOGAS=1;length=874;nb_exon=2
417	Solyc02g087950	1	Peak_1509	5.09	0.39	3.84	0.83	4.34	1.14	cDNA clone J023065D24 full insert sequence (AHRD V1 *-*- B7EKP5_ORYSJ)%3B contains Interpro domain(s) IPR012870 Protein of unknown function DUF1666 ;Ontology_term=GO:0005840;from_BOGAS=1;interpro2go_term=GO:0005840;length=3945;nb_exon=5
418	Solyc02g087970	1	Peak_1510	6.17	0.05	5.14	0.26	5.4	0.12	Zinc finger-homeodomain protein 1 (Fragment) (AHRD V1 **-- B0LK17_YUCFI)%3B contains Interpro domain(s) IPR006456 ZF-HD homeobox protein Cys/His-rich dimerisation region ;Ontology_term=GO:0003700;eugene_evidence_code=10F1H1E1IEG;from_BOGAS=1;length=273;nb_exon=1;sifter_term=GO:0003700
419	Solyc02g088230	1	Peak_1511	8.12	0.05	6.57	0.1	8.35	0.03	Xenotropic and polytropic retrovirus receptor (AHRD V1 **-* B2GU54_XENTR)%3B contains Interpro domain(s) IPR004342 EXS%2C C-terminal ;Ontology_term=GO:0005515,GO:0004930;from_BOGAS=1;interpro2go_term=GO:0016021;length=4025;nb_exon=13;sifter_term=GO:0005515,GO:0004930
420	Solyc02g088380	1	Peak_1512	4.03	0.66	4.32	0.86	4.06	0.5	Blue copper protein (AHRD V1 ***- B6TEY9_MAIZE)%3B contains Interpro domain(s) IPR008972 Cupredoxin ;Ontology_term=GO:0009055;from_BOGAS=1;interpro2go_term=GO:0009055;length=1144;nb_exon=3
421	Solyc02g088460	1	Peak_1513	5.57	0.38	4.15	1.05	7.32	0.1	Chorismate mutase 1 (AHRD V1 **** D2CSU4_PETHY)%3B contains Interpro domain(s) IPR008238 Chorismate mutase of the AroQ class%2C eukaryotic type ;Ontology_term=GO:0004106,GO:0042803;from_BOGAS=1;interpro2go_term=GO:0009073,GO:0046417;length=4217;nb_exon=6;sifter_term=GO:0004106,GO:0042803
422	Solyc02g088480	1	Peak_1514	4.64	0.96	4.59	0.66	5.64	0.1	T7.1 protein (AHRD V1 *-*- Q9FZE6_ARATH)%3B contains Interpro domain(s) IPR008581 Protein of unknown function DUF863%2C plant ;from_BOGAS=1;length=3827;nb_exon=3
423	Solyc02g088490	1	Peak_1515	5.69	0.06	4.02	0.26	4.21	0.63	Saccharopine dehydrogenase (AHRD V1 ***- B6T3D2_MAIZE)%3B contains Interpro domain(s) IPR005097 Saccharopine dehydrogenase ;Ontology_term=GO:0008152;from_BOGAS=1;interpro2go_term=GO:0008152;length=3274;nb_exon=2
424	Solyc02g088910	1	Peak_1516	3.74	0.55	5.47	0.16	4.68	0.16	Ninja-family protein 3 (AHRD V1 ***- NNJA3_WHEAT)%3B contains Interpro domain(s) IPR012463 Protein of unknown function DUF1675 ;Ontology_term=GO:0005515;from_BOGAS=1;length=2895;nb_exon=2;sifter_term=GO:0005515
425	Solyc02g089060	1	Peak_1517	6.7	0	6.75	0.25	6.49	0	Hydrolase alpha/beta fold family protein (AHRD V1 **-- D7LP51_ARALY)%3B contains Interpro domain(s) IPR000073 Alpha/beta hydrolase fold-1 ;Ontology_term=GO:0080031,GO:0080030;from_BOGAS=1;length=5404;nb_exon=5;sifter_term=GO:0080031,GO:0080030
426	Solyc02g089240	1	Peak_1518	5.49	0.06	5.96	0.12	7.31	0.03	Zinc finger family protein (AHRD V1 ***- D7KZF4_ARALY)%3B contains Interpro domain(s) IPR018957 Zinc finger%2C C3HC4 RING-type ;Ontology_term=GO:0008270;from_BOGAS=1;interpro2go_term=GO:0008270;length=5357;nb_exon=5
427	Solyc02g089470	1	Peak_1519	5.9	0.05	6.45	0.16	7.6	0.05	Unknown Protein (AHRD V1);eugene_evidence_code=10F0H0E0IEG;from_BOGAS=1;length=306;nb_exon=1
428	Solyc02g089490	1	Peak_1520	5.29	0.2	4.67	0.26	5.17	0.51	Unknown Protein (AHRD V1);from_BOGAS=1;length=2013;nb_exon=3
429	Solyc02g089560	1	Peak_1521	5.38	0.06	4.75	0.14	3.15	0.93	Pentatricopeptide repeat-containing protein At5g15980%2C mitochondrial (AHRD V1 ***- PP387_ARATH);from_BOGAS=1;length=3187;nb_exon=2
430	Solyc02g089620	1	Peak_1522	5.99	0.21	4.45	0.15	4.2	0.1	Proline dehydrogenase (AHRD V1 **** A1E289_ACTDE)%3B contains Interpro domain(s) IPR015659 Proline oxidase ;Ontology_term=GO:0005515,GO:0004657;from_BOGAS=1;interpro2go_term=GO:0055114;length=2123;nb_exon=4;sifter_term=GO:0005515,GO:0004657
431	Solyc02g089630	1	Peak_1523	5.05	0.05	4.24	0.2	5.2	0.04	Proline dehydrogenase (AHRD V1 **** A1E289_ACTDE)%3B contains Interpro domain(s) IPR015659 Proline oxidase ;Ontology_term=GO:0005515,GO:0004657;from_BOGAS=1;interpro2go_term=GO:0055114;length=2699;nb_exon=4;sifter_term=GO:0005515,GO:0004657
432	Solyc02g089640	1	Peak_1524	3.12	1.21	3.54	1.05	4	0.1	Cellulose synthase-like C1-2 glycosyltransferase family 2 protein (AHRD V1 **** D8T077_SELML);Ontology_term=GO:0016759;from_BOGAS=1;length=3266;nb_exon=4;sifter_term=GO:0016759
433	Solyc02g089660	1	Peak_1525	6.17	0.69	7.08	0.13	5.16	0.66	Unknown Protein (AHRD V1);eugene_evidence_code=10F1H0E1IEG;from_BOGAS=1;length=195;nb_exon=1
434	Solyc02g089840	1	Peak_1526	4.96	0.1	4.46	0.48	5.15	0.38	Transcription factor (AHRD V1 **-- D7MBD5_ARALY)%3B contains Interpro domain(s) IPR006769 Protein of unknown function DUF607 ;from_BOGAS=1;length=1517;nb_exon=2
435	Solyc02g089890	1	Peak_1527	5.38	0.06	6.01	0.14	5.13	0.03	NAD-dependent epimerase/dehydratase (AHRD V1 *-*- D3NY83_AZOS1)%3B contains Interpro domain(s) IPR016040 NAD(P)-binding domain ;Ontology_term=GO:0006508,GO:0044237,GO:0008152;from_BOGAS=1;interpro2go_term=GO:0006508,GO:0044237,GO:0008152;length=8451;nb_exon=20
436	Solyc02g090190	1	Peak_1528	5.98	0	4.12	0.71	5.98	0.08	Molybdenum cofactor sulfurase (AHRD V1 *-*- C9SRE5_VERA1)%3B contains Interpro domain(s) IPR015424 Pyridoxal phosphate-dependent transferase%2C major region ;Ontology_term=GO:0030170;eugene_evidence_code=10F0H1E1IEG;from_BOGAS=1;interpro2go_term=GO:0030170;length=2790;nb_exon=1
437	Solyc02g090400	1	Peak_1529	5.53	0.06	4.21	0.23	4.19	0.23	Myb family transcription factor (AHRD V1 **-* D7LQI3_ARALY)%3B contains Interpro domain(s) IPR006447 Myb-like DNA-binding region%2C SHAQKYF class ;Ontology_term=GO:0003700;from_BOGAS=1;interpro2go_term=GO:0045449;length=2297;nb_exon=5;sifter_term=GO:0003700
438	Solyc02g090750	1	Peak_1530	4.1	0.2	4.65	0.47	6.33	0.1	ATP-dependent RNA helicase fal1 (AHRD V1 ***- B2WHT2_PYRTR);from_BOGAS=1;length=4674;nb_exon=6
439	Solyc02g090850	1	Peak_1531	8.91	0.28	7.71	0.52	11.45	0.09	Splicing factor arginine/serine-rich 16 (AHRD V1 *-*- C0HB74_SALSA)%3B contains Interpro domain(s) IPR019147 Splicing factor%2C suppressor of white apricot ;from_BOGAS=1;length=8090;nb_exon=13
440	Solyc02g090870	1	Peak_1532	5.43	0.22	7.65	0.15	4.6	0.42	Unknown Protein (AHRD V1);eugene_evidence_code=10F0H1E1IEG;from_BOGAS=1;length=1209;nb_exon=1
441	Solyc02g090890	1	Peak_1533	4.72	0.04	4.38	0.16	5.19	0.04	Zeaxanthin epoxidase%2C chloroplastic;Ontology_term=GO:0009540;from_BOGAS=1;interpro2go_term=GO:0005515,GO:0016020,GO:0008152,GO:0055114;length=5601;nb_exon=16;sifter_term=GO:0009540
442	Solyc02g090930	1	Peak_1534	3.9	0.25	3.63	0.74	4.14	0.72	Lipase (AHRD V1 ***- Q5S8F1_RICCO)%3B contains Interpro domain(s) IPR002921 Lipase%2C class 3 ;Ontology_term=GO:0006629;from_BOGAS=1;interpro2go_term=GO:0006629;length=4412;nb_exon=5
443	Solyc02g090990	1	Peak_1535	6.03	0.22	4.9	0.39	6.94	0.03	Serine/threonine-protein kinase 36 (AHRD V1 ***- STK36_PONAB)%3B contains Interpro domain(s) IPR002290 Serine/threonine protein kinase ;Ontology_term=GO:0006468;eugene_evidence_code=10F0H1E1IEG;from_BOGAS=1;interpro2go_term=GO:0006468;length=1071;nb_exon=1
444	Solyc02g091070	1	Peak_1536	4.79	0.29	4.81	0.44	5.42	0.82	Multidrug resistance protein mdtK (AHRD V1 *-*- MDTK_EDWI9)%3B contains Interpro domain(s) IPR015521 MATE family transporter related protein ;Ontology_term=GO:0005215;from_BOGAS=1;interpro2go_term=GO:0016020;length=2025;nb_exon=7;sifter_term=GO:0005215
445	Solyc02g091180	1	Peak_1537	6.41	0.1	4.1	0.25	5.35	0.03	cDNA clone J100026I16 full insert sequence (AHRD V1 **-- B7FA06_ORYSJ);eugene_evidence_code=10F1H1E1IEG;from_BOGAS=1;length=501;nb_exon=1
446	Solyc02g091500	1	Peak_1538	2.84	1.02	4.74	0.25	4.51	0.42	Calmodulin (AHRD V1 ***- B6TGU5_MAIZE)%3B contains Interpro domain(s) IPR011992 EF-Hand type ;Ontology_term=GO:0005509;eugene_evidence_code=10F1H1E1IEG;from_BOGAS=1;interpro2go_term=GO:0005509;length=471;nb_exon=1;sifter_term=GO:0005509
447	Solyc02g091840	1	Peak_1539	3.99	0.28	4.64	0.25	4.86	0.11	Receptor like kinase%2C RLK;Ontology_term=GO:0004675;from_BOGAS=1;interpro2go_term=GO:0005515,GO:0006468;length=4091;nb_exon=2;sifter_term=GO:0004675
448	Solyc02g091860	1	Peak_1540	6.29	0.16	6.98	0.16	7.41	0.1	Receptor like kinase%2C RLK;Ontology_term=GO:0004675;from_BOGAS=1;interpro2go_term=GO:0005515,GO:0006468;length=4852;nb_exon=2;sifter_term=GO:0004675
449	Solyc02g091930	1	Peak_1541	7.58	0.05	6.82	0.23	6.23	0	Homeobox-leucine zipper protein 22 (AHRD V1 ***- D7MA03_ARALY)%3B contains Interpro domain(s) IPR003106 Leucine zipper%2C homeobox-associated ;Ontology_term=GO:0030296;from_BOGAS=1;interpro2go_term=GO:0005634,GO:0006355,GO:0045449;length=1472;nb_exon=3;sifter_term=GO:0030296
450	Solyc02g092140	1	Peak_1542	5.1	1.02	4.36	0.25	3.84	0.38	Phloem protein (Fragment) (AHRD V1 *--- C6FDA1_PSEMZ);eugene_evidence_code=10F0H1E1IEG;from_BOGAS=1;length=1254;nb_exon=1
451	Solyc02g092190	1	Peak_1543	6.65	0.04	5.42	0.16	8.66	0.04	Unknown Protein (AHRD V1)%3B contains Interpro domain(s) IPR016972 Uncharacterised conserved protein UCP031279 ;eugene_evidence_code=10F0H0E0IEG;from_BOGAS=1;length=462;nb_exon=1
452	Solyc02g092330	1	Peak_1544	6.72	0	3.95	0.44	4.41	0.07	ADP-RIBOSYLATION FACTOR-like protein (AHRD V1 ***- Q8VY57_ARATH)%3B contains Interpro domain(s) IPR006688 ADP-ribosylation factor ;Ontology_term=GO:0015031,GO:0005525,GO:0005622;from_BOGAS=1;interpro2go_term=GO:0015031,GO:0005525,GO:0005622;length=4180;nb_exon=6
453	Solyc02g092410	1	Peak_1545	6.17	0.12	4.41	0.64	4.82	0.64	Adenylyl-sulfate kinase (AHRD V1 **** C6TL96_SOYBN)%3B contains Interpro domain(s) IPR002891 Adenylylsulphate kinase%2C C-terminal ;Ontology_term=GO:0004020;from_BOGAS=1;interpro2go_term=GO:0000103;length=3933;nb_exon=7;sifter_term=GO:0004020
454	Solyc02g092550	1	Peak_1546	4.62	0.06	3.96	0.43	6.71	0.04	LOB domain protein 38 (AHRD V1 ***- D7LT02_ARALY)%3B contains Interpro domain(s) IPR004883 Lateral organ boundaries%2C LOB ;from_BOGAS=1;length=1087;nb_exon=2
455	Solyc02g092780	1	Peak_1547	6.77	0.05	5.05	0.12	5.03	0.1	TPR repeat protein (AHRD V1 **-- C4M0N5_ENTHI)%3B contains Interpro domain(s) IPR011990 Tetratricopeptide-like helical ;Ontology_term=GO:0032947;eugene_evidence_code=10F0H1E1IEG;from_BOGAS=1;interpro2go_term=GO:0005488;length=16345;nb_exon=23;sifter_term=GO:0032947
456	Solyc02g092790	1	Peak_1548	6.13	0	5.22	0.1	5.51	0.04	Arabinogalactan (AHRD V1 *-*- Q43719_SOLLC);from_BOGAS=1;length=2241;nb_exon=2
457	Solyc02g092810	1	Peak_1549	5.25	0.05	6.26	0.26	6.05	0.31	RNA-binding protein MEX3C (AHRD V1 *-*- MEX3C_MOUSE)%3B contains Interpro domain(s) IPR001841 Zinc finger%2C RING-type ;Ontology_term=GO:0008270;from_BOGAS=1;interpro2go_term=GO:0008270;length=1231;nb_exon=4
458	Solyc02g092930	1	Peak_1550	6.43	0.04	6.43	0.08	5.32	0.03	MYB transcription factor (AHRD V1 **** A3F8D7_CAPAN)%3B contains Interpro domain(s) IPR015495 Myb transcription factor ;Ontology_term=GO:0003700;eugene_evidence_code=10F0H1E1IEG;from_BOGAS=1;interpro2go_term=GO:0003677,GO:0005524,GO:0045449;length=1086;nb_exon=1;sifter_term=GO:0003700
459	Solyc02g093110	1	Peak_1551	9.14	0	7.1	0	9.4	0	Ubiquitin-conjugating enzyme E2 I (AHRD V1 ***- B6U359_MAIZE)%3B contains Interpro domain(s) IPR000608 Ubiquitin-conjugating enzyme%2C E2 ;Ontology_term=GO:0019789;from_BOGAS=1;interpro2go_term=GO:0043687;length=3983;nb_exon=5;sifter_term=GO:0019789
460	Solyc02g093150	1	Peak_1552	7.26	0.06	4.8	0.26	5.87	0.04	AP2-like ethylene-responsive transcription factor At1g16060 (AHRD V1 *-*- AP2L1_ARATH)%3B contains Interpro domain(s) IPR001471 Pathogenesis-related transcriptional factor and ERF%2C DNA-binding ;Ontology_term=GO:0003677,GO:0006355;from_BOGAS=1;interpro2go_term=GO:0003677,GO:0006355;length=2958;nb_exon=10
461	Solyc02g093170	1	Peak_1553	8.51	0	9.66	0	8.28	0	Cyclin delta-3 (AHRD V1 **-- Q94JY0_ARATH);from_BOGAS=1;length=3081;nb_exon=11
462	Solyc02g093290	1	Peak_1554	5.08	0.05	4.81	0.42	5.53	0.03	Nicotinate phosphoribosyltransferase-like protein (AHRD V1 **** Q6XQM5_MEDTR)%3B contains Interpro domain(s) IPR006405 Nicotinate phosphoribosyltransferase putative ;Ontology_term=GO:0004516;from_BOGAS=1;interpro2go_term=GO:0005737,GO:0019363,GO:0019358;length=8150;nb_exon=15;sifter_term=GO:0004516
463	Solyc02g093420	1	Peak_1555	8.19	0	8.16	0.11	7.61	0	NAC domain class transcription factor (AHRD V1 *-** D9ZJ99_MALDO)%3B contains Interpro domain(s) IPR003441 No apical meristem (NAM) protein ;Ontology_term=GO:0003700;from_BOGAS=1;interpro2go_term=GO:0045449;length=3157;nb_exon=6;sifter_term=GO:0003700
464	Solyc02g093870	1	Peak_1556	9.13	0.1	6.02	0.25	7.14	0.57	Histidine amino acid transporter (AHRD V1 *-** Q85V22_ORYSI)%3B contains Interpro domain(s) IPR013057 Amino acid transporter%2C transmembrane ;Ontology_term=GO:0015175,GO:0015172;from_BOGAS=1;length=5720;nb_exon=14;sifter_term=GO:0015175,GO:0015172
465	Solyc02g094030	1	Peak_1557	5.34	0.17	5.42	0.22	4.79	0.03	Unknown Protein (AHRD V1);from_BOGAS=1;length=2971;nb_exon=3
466	Solyc02g094170	1	Peak_1558	4.23	0.2	3.71	0.5	4.3	0.1	Zinc finger protein 511 (AHRD V1 ***- B6T3C9_MAIZE)%3B contains Interpro domain(s) IPR015880 Zinc finger%2C C2H2-like ;Ontology_term=GO:0003676;from_BOGAS=1;interpro2go_term=GO:0005622;length=3682;nb_exon=4;sifter_term=GO:0003676
467	Solyc02g094320	1	Peak_1559	8.51	0.06	6.86	0.26	12.18	0	Actin (AHRD V1 ***- Q16P63_AEDAE)%3B contains Interpro domain(s) IPR004000 Actin/actin-like ;Ontology_term=GO:0005200;from_BOGAS=1;interpro2go_term=GO:0005515;length=8408;nb_exon=15;sifter_term=GO:0005200
468	Solyc02g094340	1	Peak_1560	4.04	0.69	4.36	1.19	4.89	0.9	GAI-like protein 1 (Fragment) (AHRD V1 *--- A1YWW2_9ROSI)%3B contains Interpro domain(s) IPR005202 GRAS transcription factor ;eugene_evidence_code=10F0H1E0IEG;from_BOGAS=1;length=2497;nb_exon=2
469	Solyc02g094400	1	Peak_1561	6	0.06	4.63	0.31	5.5	0.04	Glycerophosphodiester phosphodiesterase gde1 (AHRD V1 ***- B6JW52_SCHJY)%3B contains Interpro domain(s) IPR004129 Glycerophosphoryl diester phosphodiesterase ;Ontology_term=GO:0006629,GO:0006071;from_BOGAS=1;interpro2go_term=GO:0006629,GO:0006071;length=2019;nb_exon=6
470	Solyc03g005030	1	Peak_2153	5.33	0.06	4.34	0.38	6.65	0.12	Unknown Protein (AHRD V1);from_BOGAS=1;length=2960;nb_exon=4
471	Solyc03g005470	2	Peak_2154	7.85	0	6.12	0.14	7.6	0.04	Nicotiana lesion-inducing like (AHRD V1 ***- B6T757_MAIZE)%3B contains Interpro domain(s) IPR008637 HR-like lesion-inducer ;from_BOGAS=1;length=3824;nb_exon=5
			Peak_2155	5.72	0.06	6.04	0.14	6.4	0.07
472	Solyc03g005700	1	Peak_2156	6.96	0.25	6.15	0.65	7.83	0.1	Mitochondrial import receptor subunit TOM22 (AHRD V1 ***- B6U2X6_MAIZE);Ontology_term=GO:0015450;eugene_evidence_code=10F1H1E1IEG;from_BOGAS=1;length=303;nb_exon=1;sifter_term=GO:0015450
473	Solyc03g005820	1	Peak_2157	5.48	0.24	5.09	0.25	4.37	0.17	Purine permease family protein (AHRD V1 **-* D7MCV2_ARALY)%3B contains Interpro domain(s) IPR004853 Protein of unknown function DUF250 ;Ontology_term=GO:0005345;from_BOGAS=1;length=4630;nb_exon=2;sifter_term=GO:0005345
474	Solyc03g006120	1	Peak_2158	5.72	0.03	4.72	0.14	8.71	0	DOG1 alpha splice variant (Fragment) (AHRD V1 **-- A0SVJ8_ARATH);from_BOGAS=1;length=2344;nb_exon=3
475	Solyc03g006130	1	Peak_2159	5.4	0	3.98	0.62	3.78	1	Receptor like kinase%2C RLK;Ontology_term=GO:0004675;from_BOGAS=1;interpro2go_term=GO:0005515,GO:0006468;length=7343;nb_exon=15;sifter_term=GO:0004675
476	Solyc03g006250	1	Peak_2160	6.02	0.28	5.84	0.3	6.27	0.11	GDSL esterase/lipase At1g28590 (AHRD V1 **** GDL8_ARATH)%3B contains Interpro domain(s) IPR001087 Lipase%2C GDSL ;Ontology_term=GO:0016298,GO:0004091;from_BOGAS=1;interpro2go_term=GO:0006629;length=4728;nb_exon=5;sifter_term=GO:0016298,GO:0004091
477	Solyc03g006360	2	Peak_2161	7.88	0.05	7.43	0.19	7.42	0.06	Auxin-repressed protein (AHRD V1 ***- Q6PXE1_9SOLN)%3B contains Interpro domain(s) IPR008406 Dormancyauxin associated ;from_BOGAS=1;length=2423;nb_exon=3
			Peak_2162	5.74	0.39	7.43	0.19	7.42	0.06
478	Solyc03g006430	1	Peak_2163	5.45	0.06	4.9	0.26	4.76	0.18	Os11g0198100 protein (Fragment) (AHRD V1 *-*- Q0IU20_ORYSJ)%3B contains Interpro domain(s) IPR006852 Protein of unknown function DUF616 ;from_BOGAS=1;length=5930;nb_exon=9
479	Solyc03g006490	2	Peak_2164	5.36	0.24	5.81	0.11	6.7	0.06	Aluminum-induced protein-like (AHRD V1 ***- Q9FG81_ARATH);from_BOGAS=1;length=2754;nb_exon=4
			Peak_2165	5.23	0.16	5.81	0.11	6.7	0.06
480	Solyc03g006550	1	Peak_2166	10.82	0	7.83	0.19	10.28	0.04	(-)-ent-kaurene synthase (AHRD V1 ***- D2X8G1_PICGL)%3B contains Interpro domain(s) IPR005630 Terpene synthase%2C metal-binding domain ;Ontology_term=GO:0016829,GO:0008152;from_BOGAS=1;interpro2go_term=GO:0016829,GO:0008152;length=7127;nb_exon=11
481	Solyc03g006570	1	Peak_2167	7.48	0	7.63	0.08	9.85	0	DNA repair protein RAD5 (AHRD V1 *--- A8N3A4_COPC7)%3B contains Interpro domain(s) IPR000330 SNF2-related ;Ontology_term=GO:0005524,GO:0008270;from_BOGAS=1;interpro2go_term=GO:0005524,GO:0008270;length=12040;nb_exon=12
482	Solyc03g006610	2	Peak_2169	6.48	0.07	5.87	0.15	6.41	0.04	Arf-GAP with GTPase%2C ANK repeat and PH domain-containing protein 1 (AHRD V1 *--- AGAP1_XENLA)%3B contains Interpro domain(s) IPR001164 Arf GTPase activating protein ;Ontology_term=GO:0032312;from_BOGAS=1;interpro2go_term=GO:0032312;length=5366;nb_exon=12
			Peak_2168	5.9	1.37	4.48	1.02	5.16	0.68
483	Solyc03g006920	1	Peak_2170	6.34	0.07	8.52	0	6.88	0.06	Receptor kinase-like protein (AHRD V1 ***- Q9STJ8_ARATH)%3B contains Interpro domain(s) IPR002290 Serine/threonine protein kinase ;Ontology_term=GO:0006468;from_BOGAS=1;interpro2go_term=GO:0006468;length=3219;nb_exon=2
484	Solyc03g007030	1	Peak_2171	5.93	0.12	5.08	0.38	5.27	0.1	CDGSH iron sulfur domain-containing protein 1 (AHRD V1 ***- B5X1R9_SALSA)%3B contains Interpro domain(s) IPR006622 Iron sulphur domain-containing%2C CDGSH-type%2C subfamily ;Ontology_term=GO:0042803;from_BOGAS=1;interpro2go_term=GO:0043231;length=2596;nb_exon=2;sifter_term=GO:0042803
485	Solyc03g007050	1	Peak_2172	5.61	0.86	4.99	0.44	4.14	1.22	Receptor like kinase%2C RLK;Ontology_term=GO:0004675;from_BOGAS=1;interpro2go_term=GO:0005515,GO:0006468;length=6010;nb_exon=27;sifter_term=GO:0004675
486	Solyc03g007090	1	Peak_2173	5.98	0.24	5.13	0.16	5.73	0.1	At5g51670-like protein (Fragment) (AHRD V1 *-*- C0JEX1_9BRAS)%3B contains Interpro domain(s) IPR007700 Protein of unknown function DUF668 ;eugene_evidence_code=10F0H1E1IEG;from_BOGAS=1;length=1437;nb_exon=1
487	Solyc03g007190	1	Peak_2174	6.13	0.76	5.22	0.66	5.72	0.1	SPFH domain / Band 7 family protein (AHRD V1 *--- Q6L4B0_SOLDE)%3B contains Interpro domain(s) IPR001107 Band 7 protein ;Ontology_term=GO:0005515;from_BOGAS=1;length=5185;nb_exon=6;sifter_term=GO:0005515
488	Solyc03g007230	1	Peak_2175	5.21	0.59	5.07	0.24	4.08	0.62	Protein phosphatase 2C (AHRD V1 ***- B1B5N6_PHYPA)%3B contains Interpro domain(s) IPR015655 Protein phosphatase 2C ;Ontology_term=GO:0005975,GO:0008287,GO:0003824;from_BOGAS=1;interpro2go_term=GO:0005975,GO:0008287,GO:0003824;length=2590;nb_exon=3
489	Solyc03g007270	1	Peak_2176	4.49	0.15	5.12	0.25	4.46	0.7	Protein phosphatase 2C (AHRD V1 ***- B5A9S6_HEVBR)%3B contains Interpro domain(s) IPR015655 Protein phosphatase 2C ;Ontology_term=GO:0008287,GO:0003824;from_BOGAS=1;interpro2go_term=GO:0008287,GO:0003824;length=7216;nb_exon=8
490	Solyc03g007290	1	Peak_2177	6.65	0.05	5.14	0.08	5.42	0.03	Trehalose 6-phosphate phosphatase (AHRD V1 **** D4QAK5_TOBAC)%3B contains Interpro domain(s) IPR003337 Trehalose-phosphatase ;Ontology_term=GO:0004805;from_BOGAS=1;interpro2go_term=GO:0006508,GO:0008152,GO:0005992;length=2183;nb_exon=8;sifter_term=GO:0004805
491	Solyc03g007310	2	Peak_2179	6.53	0.05	4.76	0.16	4.34	0.48	Abscisic acid receptor PYL8 (AHRD V1 **-* PYL8_ARATH)%3B contains Interpro domain(s) IPR019587 Polyketide cyclase/dehydrase ;Ontology_term=GO:0004872,GO:0042803;from_BOGAS=1;length=3168;nb_exon=3;sifter_term=GO:0004872,GO:0042803
			Peak_2178	6.53	0.05	4.76	0.16	4.23	0.69
492	Solyc03g007460	1	Peak_2180	4.2	0.24	3.88	1.65	3.87	0.68	Ethylene-responsive transcription factor 4 (AHRD V1 *-*- ERF4_TOBAC)%3B contains Interpro domain(s) IPR001471 Pathogenesis-related transcriptional factor and ERF%2C DNA-binding ;Ontology_term=GO:0003677;eugene_evidence_code=10F0H1E1IEG;from_BOGAS=1;interpro2go_term=GO:0003677,GO:0006355;length=1191;nb_exon=1;sifter_term=GO:0003677
493	Solyc03g007610	1	Peak_2181	5.31	0.49	4.67	0.43	4.82	0.38	Chaperone protein dnaJ (AHRD V1 *-*- DNAJ_DICT6)%3B contains Interpro domain(s) IPR003095 Heat shock protein DnaJ ;Ontology_term=GO:0006457,GO:0031072;from_BOGAS=1;interpro2go_term=GO:0006457,GO:0031072;length=7971;nb_exon=12
494	Solyc03g007670	1	Peak_2182	5.52	0.16	6.34	0.35	4.3	0.19	SGT1 (AHRD V1 **-- Q2HPC2_SOLTU)%3B contains Interpro domain(s) IPR007699 SGS ;Ontology_term=GO:0005515;from_BOGAS=1;interpro2go_term=GO:0005488;length=4618;nb_exon=10;sifter_term=GO:0005515
495	Solyc03g007770	1	Peak_2183	4.96	0.25	4.54	0.44	5.1	0.89	C4-dicarboxylate transporter/malic acid transport family protein (AHRD V1 **** D7M2F7_ARALY)%3B contains Interpro domain(s) IPR004695 C4-dicarboxylate transporter/malic acid transport protein ;Ontology_term=GO:0005215;from_BOGAS=1;interpro2go_term=GO:0016021;length=2833;nb_exon=4;sifter_term=GO:0005215
496	Solyc03g007960	2	Peak_2184	8.01	0	6.65	0	9.23	0	Beta-carotene hydroxylase 2;Ontology_term=GO:0010291;from_BOGAS=1;interpro2go_term=GO:0055114;length=2418;nb_exon=7;sifter_term=GO:0010291
			Peak_2185	6.08	0.07	6.65	0	5.99	0.03
497	Solyc03g019650	1	Peak_2186	8.21	0	8.8	0	7.65	0	Nodulin-like protein (AHRD V1 *-*- B6U8U8_MAIZE)%3B contains Interpro domain(s) IPR010658 Nodulin-like ;from_BOGAS=1;length=3843;nb_exon=3
498	Solyc03g019670	1	Peak_2187	4.12	0.61	4.21	0.39	4.1	1.12	Phosphoesterase family protein (AHRD V1 ***- D7LEV5_ARALY)%3B contains Interpro domain(s) IPR007312 Phosphoesterase ;Ontology_term=GO:0016788;from_BOGAS=1;interpro2go_term=GO:0016788;length=3102;nb_exon=4
499	Solyc03g019690	1	Peak_2188	6.78	0.1	4.56	0.65	7.66	0.03	Kunitz-type protease inhibitor (AHRD V1 **** Q3S477_SOLTU)%3B contains Interpro domain(s) IPR002160 Proteinase inhibitor I3%2C Kunitz legume ;Ontology_term=GO:0004867,GO:0015066;eugene_evidence_code=10F1H1E1IEG;from_BOGAS=1;interpro2go_term=GO:0004866;length=654;nb_exon=1;sifter_term=GO:0004867,GO:0015066
500	Solyc03g019710	1	Peak_2189	3.98	0.19	5.2	0.1	5.16	0.11	MADS-box transcription factor (AHRD V1 ***- Q5KT55_9ASPA)%3B contains Interpro domain(s) IPR002100 Transcription factor%2C MADS-box ;Ontology_term=GO:0046982;from_BOGAS=1;interpro2go_term=GO:0005634;length=3550;nb_exon=7;sifter_term=GO:0046982
501	Solyc03g019830	1	Peak_2190	5.85	0.21	5.38	0.09	4.25	0.1	Receptor like kinase%2C RLK;Ontology_term=GO:0004674;from_BOGAS=1;interpro2go_term=GO:0005515,GO:0006468;length=2975;nb_exon=3;sifter_term=GO:0004674
502	Solyc03g019890	1	Peak_2191	4.85	0.48	4.77	0.25	5.73	0.03	Beta-galactosidase (AHRD V1 ***- A2JGX1_SOLLC)%3B contains Interpro domain(s) IPR001944 Glycoside hydrolase%2C family 35 ;Ontology_term=GO:0005515;from_BOGAS=1;interpro2go_term=GO:0005529,GO:0005975;length=9602;nb_exon=19;sifter_term=GO:0005515
503	Solyc03g019950	1	Peak_2192	6.46	0.06	8.12	0.11	7.87	0.07	Genomic DNA chromosome 5 P1 clone MAC12 (AHRD V1 **-- Q9FFX3_ARATH)%3B contains Interpro domain(s) IPR004328 BRO1 ;from_BOGAS=1;length=6591;nb_exon=13
504	Solyc03g020030	1	Peak_2193	5.96	0.19	6.63	0.08	5.27	0.48	Proteinase inhibitor II (AHRD V1 ***- B3F0C1_TOBAC)%3B contains Interpro domain(s) IPR003465 Proteinase inhibitor I20%2C Pin2 ;Ontology_term=GO:0004867;from_BOGAS=1;interpro2go_term=GO:0004867;length=908;nb_exon=2
505	Solyc03g020040	1	Peak_2194	4.49	0.3	4.64	0.26	6.7	0.09	Proteinase inhibitor II (AHRD V1 ***- B3F0C1_TOBAC)%3B contains Interpro domain(s) IPR003465 Proteinase inhibitor I20%2C Pin2 ;Ontology_term=GO:0004867;from_BOGAS=1;interpro2go_term=GO:0004867;length=909;nb_exon=2
506	Solyc03g025530	1	Peak_2195	8.26	0	6.62	0.12	8.86	0	S-layer domain protein (AHRD V1 *-*- B2J947_NOSP7)%3B contains Interpro domain(s) IPR001119 S-layer homology region ;from_BOGAS=1;length=7522;nb_exon=10
507	Solyc03g025710	1	Peak_2196	4.34	0.36	5.49	0.35	5.75	0.11	GCN5-related N-acetyltransferase (AHRD V1 ***- B2IU63_NOSP7)%3B contains Interpro domain(s) IPR000182 GCN5-related N-acetyltransferase ;Ontology_term=GO:0008152;from_BOGAS=1;interpro2go_term=GO:0008152;length=2200;nb_exon=4
508	Solyc03g025970	2	Peak_2197	8.85	0	6.04	0.19	5.03	0	Methyl binding domain protein (AHRD V1 *-*- B9I4C0_POPTR)%3B contains Interpro domain(s) IPR001739 Methyl-CpG DNA binding ;Ontology_term=GO:0005634,GO:0003677;from_BOGAS=1;interpro2go_term=GO:0005634,GO:0003677;length=5881;nb_exon=6
			Peak_2198	5.43	0.22	6.04	0.19	5.03	0
509	Solyc03g026080	1	Peak_2199	4.88	0.22	4.05	0.39	5.74	0.47	Rhomboid family protein (AHRD V1 **-- D7M0H4_ARALY)%3B contains Interpro domain(s) IPR002610 Peptidase S54%2C rhomboid ;Ontology_term=GO:0004252;from_BOGAS=1;interpro2go_term=GO:0016021;length=2549;nb_exon=5;sifter_term=GO:0004252
510	Solyc03g026170	1	Peak_2200	5.1	0.12	4.95	0.74	5.47	0.03	F-box family protein (AHRD V1 ***- B9IC68_POPTR)%3B contains Interpro domain(s) IPR001810 Cyclin-like F-box ;from_BOGAS=1;length=3262;nb_exon=5
511	Solyc03g026220	1	Peak_2201	10.41	0	5.37	0.1	8.05	0	BCL-2 binding anthanogene-1 (AHRD V1 **** B4FV61_MAIZE)%3B contains Interpro domain(s) IPR003103 Apoptosis regulator Bcl-2 protein%2C BAG ;Ontology_term=GO:0005515;from_BOGAS=1;interpro2go_term=GO:0006915;length=1962;nb_exon=4;sifter_term=GO:0005515
512	Solyc03g026270	1	Peak_2202	3.8	0.64	5.68	0.65	4.02	1.2	Ethylene-responsive transcription factor 4 (AHRD V1 *-** ERF78_ARATH)%3B contains Interpro domain(s) IPR001471 Pathogenesis-related transcriptional factor and ERF%2C DNA-binding ;Ontology_term=GO:0016563;eugene_evidence_code=10F0H1E1IEG;from_BOGAS=1;interpro2go_term=GO:0003677,GO:0006355;length=618;nb_exon=1;sifter_term=GO:0016563
513	Solyc03g026370	1	Peak_2203	5.04	0.07	4.82	0.25	4.96	0.15	Peptidoglycan-binding LysM domain-containing protein (AHRD V1 ***- D7MLA8_ARALY)%3B contains Interpro domain(s) IPR018392 Peptidoglycan-binding lysin domain ;Ontology_term=GO:0016998;eugene_evidence_code=10F0H1E0IEG;from_BOGAS=1;interpro2go_term=GO:0016998;length=336;nb_exon=1
514	Solyc03g031450	1	Peak_2204	4.88	0.19	4.72	0.25	5.87	0.04	BHLH transcription factor-like protein (AHRD V1 *-*- Q5ZAK6_ORYSJ)%3B contains Interpro domain(s) IPR011598 Helix-loop-helix DNA-binding ;Ontology_term=GO:0005634,GO:0045449;from_BOGAS=1;interpro2go_term=GO:0005634,GO:0045449;length=3146;nb_exon=7
515	Solyc03g031700	2	Peak_2206	4.27	0.26	5.22	0.27	5.87	1.03	ABC transporter FeS assembly protein SufB (AHRD V1 ***- C7JBP7_ACEP3)%3B contains Interpro domain(s) IPR010231 SUF system FeS cluster assembly%2C SufB ;Ontology_term=GO:0005515;from_BOGAS=1;interpro2go_term=GO:0016226;length=3342;nb_exon=2;sifter_term=GO:0005515
			Peak_2205	4.27	0.26	5.22	0.27	4.57	1.21
516	Solyc03g031860	2	Peak_2207	6.98	0.06	5.1	0.13	5.78	0.06	Phytoene synthase 1;Ontology_term=GO:0046905,GO:0016767;from_BOGAS=1;interpro2go_term=GO:0016765,GO:0009058;length=3994;nb_exon=6;sifter_term=GO:0046905,GO:0016767
			Peak_2208	4.89	0	5.1	0.13	5.78	0.06
517	Solyc03g031890	2	Peak_2210	5.8	0.06	4.8	0.26	5.49	0	Cold induced protein-like (AHRD V1 *--- Q94JH8_ORYSJ);from_BOGAS=1;length=2420;nb_exon=2
			Peak_2209	4.57	0.06	4.71	0.16	6.71	0
518	Solyc03g031920	2	Peak_2212	7.95	0.06	5.27	0	4.86	0	Yellow stripe-like protein 2.1 (Fragment) (AHRD V1 ***- B4ZYE4_BRAJU)%3B contains Interpro domain(s) IPR004813 Oligopeptide transporter OPT superfamily ;Ontology_term=GO:0015198;from_BOGAS=1;interpro2go_term=GO:0055085;length=6529;nb_exon=6;sifter_term=GO:0015198
			Peak_2211	5.33	0.05	5.27	0	4.86	0
519	Solyc03g032090	1	Peak_2213	11.78	0	6.44	0	10.76	0	Amino acid transporter family protein (AHRD V1 **** D7LI10_ARALY)%3B contains Interpro domain(s) IPR013057 Amino acid transporter%2C transmembrane ;Ontology_term=GO:0015187;eugene_evidence_code=10F0H1E1IEG;from_BOGAS=1;length=1284;nb_exon=1;sifter_term=GO:0015187
520	Solyc03g032130	1	Peak_2214	4.77	0	5.64	0.1	6.84	0	High mobility group protein (AHRD V1 *--- O49948_SOLTU)%3B contains Interpro domain(s) IPR000910 High mobility group%2C HMG1/HMG2 ;Ontology_term=GO:0005634;from_BOGAS=1;interpro2go_term=GO:0005634;length=2364;nb_exon=9
521	Solyc03g032150	1	Peak_2215	5.51	0.19	4.93	0.54	6.91	0.09	Serine/threonine kinase-like protein ABC1063 (AHRD V1 **** Q1KMP8_HORVD)%3B contains Interpro domain(s) IPR002290 Serine/threonine protein kinase ;Ontology_term=GO:0005515,GO:0004674;from_BOGAS=1;interpro2go_term=GO:0006468;length=5170;nb_exon=6;sifter_term=GO:0005515,GO:0004674
522	Solyc03g032220	1	Peak_2216	7.48	0.06	6.75	0.53	6.71	0.07	Caffeoyl-CoA O-methyltransferase (AHRD V1 **** A2PZD5_IPONI)%3B contains Interpro domain(s) IPR002935 O-methyltransferase%2C family 3 ;Ontology_term=GO:0042409;from_BOGAS=1;interpro2go_term=GO:0008171;length=2931;nb_exon=5;sifter_term=GO:0042409
523	Solyc03g033300	1	Peak_2217	6.82	0.1	6.53	0.56	8.65	0.03	Ammonium transporter (AHRD V1 **** B9I5F0_POPTR)%3B contains Interpro domain(s) IPR001905 Ammonium transporter ;Ontology_term=GO:0015398;eugene_evidence_code=10F0H1E0IEG;from_BOGAS=1;interpro2go_term=GO:0016020;length=2542;nb_exon=3;sifter_term=GO:0015398
524	Solyc03g033340	1	Peak_2218	6.41	0.04	5.77	0.32	5.92	0.15	Protein phosphatase 2C (AHRD V1 ***- B6SYG9_MAIZE)%3B contains Interpro domain(s) IPR015655 Protein phosphatase 2C ;Ontology_term=GO:0008287,GO:0003824;from_BOGAS=1;interpro2go_term=GO:0008287,GO:0003824;length=4562;nb_exon=4
525	Solyc03g033410	1	Peak_2219	5.09	0.15	7.55	0.1	5.02	0.17	Ubiquitin-conjugating enzyme E2 10 (AHRD V1 ***- UBC10_ARATH)%3B contains Interpro domain(s) IPR000608 Ubiquitin-conjugating enzyme%2C E2 ;Ontology_term=GO:0043687;from_BOGAS=1;interpro2go_term=GO:0043687;length=2032;nb_exon=4
526	Solyc03g033640	1	Peak_2220	14.79	0	9.91	0.22	8.04	0.06	DUF726 domain-containing protein (AHRD V1 *-*- C5GEI0_AJEDR)%3B contains Interpro domain(s) IPR007941 Protein of unknown function DUF726 ;from_BOGAS=1;length=6908;nb_exon=15
527	Solyc03g033950	1	Peak_2221	8.23	0.06	6.41	0.14	8.51	0	Pre-mRNA-splicing factor CWC26 (AHRD V1 *--- A8P4C7_COPC7)%3B contains Interpro domain(s) IPR018609 Protein of unknown function DUF2050%2C pre-mRNA-splicing factor ;Ontology_term=GO:0005515;from_BOGAS=1;length=5269;nb_exon=8;sifter_term=GO:0005515
528	Solyc03g034120	1	Peak_2222	4.81	1.08	4.15	0.66	4.62	0.82	Homeobox-leucine zipper protein ATHB-40 (AHRD V1 ***- D7MBE6_ARALY)%3B contains Interpro domain(s) IPR001356 Homeobox ;Ontology_term=GO:0003677,GO:0004999;from_BOGAS=1;interpro2go_term=GO:0005634,GO:0006355,GO:0045449;length=2114;nb_exon=3;sifter_term=GO:0003677,GO:0004999
529	Solyc03g044830	1	Peak_2223	5.37	0.12	4.28	0.32	3.55	0.59	Guanine nucleotide-binding protein G(I)/G(S)/G(T) subunit beta-2 (AHRD V1 *--* GBB2_RAT)%3B contains Interpro domain(s) IPR020472 G-protein beta WD-40 repeat%2C region ;Ontology_term=GO:0000166;from_BOGAS=1;length=1802;nb_exon=2;sifter_term=GO:0000166
530	Solyc03g044860	1	Peak_2224	4.3	1.41	6.29	0.15	4.7	1.3	Os01g0686000 protein (Fragment) (AHRD V1 **-- Q0JKB2_ORYSJ);eugene_evidence_code=10F0H1E0IEG;from_BOGAS=1;length=441;nb_exon=1
531	Solyc03g059190	1	Peak_2225	7.72	0	7.89	0.22	8.72	0	(+)-neomenthol dehydrogenase (AHRD V1 **** SDR1_ARATH)%3B contains Interpro domain(s) IPR002347 Glucose/ribitol dehydrogenase ;Ontology_term=GO:0047501,GO:0047504;from_BOGAS=1;interpro2go_term=GO:0008152,GO:0055114;length=3518;nb_exon=4;sifter_term=GO:0047501,GO:0047504
532	Solyc03g059250	1	Peak_2226	7.11	0.06	5.84	0.12	5.87	0.1	Serine/threonine kinase (AHRD V1 *-** C4QNN2_SCHMA)%3B contains Interpro domain(s) IPR002290 Serine/threonine protein kinase ;Ontology_term=GO:0004711;from_BOGAS=1;interpro2go_term=GO:0006468;length=6151;nb_exon=13;sifter_term=GO:0004711
533	Solyc03g063600	1	Peak_2227	5.18	0.06	5.89	0.16	4.84	0.03	Guanylate kinase (AHRD V1 **** Q9FVC6_TOBAC)%3B contains Interpro domain(s) IPR017665 Guanylate kinase%2C sub-group ;Ontology_term=GO:0004385;from_BOGAS=1;interpro2go_term=GO:0006163;length=3605;nb_exon=10;sifter_term=GO:0004385
534	Solyc03g065250	1	Peak_2228	5.8	0.48	5.17	0.24	4.88	0.35	CER1 (AHRD V1 **-- B6TFH3_MAIZE)%3B contains Interpro domain(s) IPR006694 Fatty acid hydroxylase ;Ontology_term=GO:0009924;from_BOGAS=1;interpro2go_term=GO:0005783;length=6025;nb_exon=10;sifter_term=GO:0009924
535	Solyc03g078380	1	Peak_2229	5.92	0.19	4.42	0.66	5.16	0.48	Glutaredoxin family protein (AHRD V1 **-- D7M5W6_ARALY)%3B contains Interpro domain(s) IPR012335 Thioredoxin fold ;Ontology_term=GO:0045454;eugene_evidence_code=10F0H1E1IEG;from_BOGAS=1;interpro2go_term=GO:0045454;length=786;nb_exon=1
536	Solyc03g078520	1	Peak_2230	5.47	0.04	5.87	0.22	5.66	0.08	Receptor like kinase%2C RLK;Ontology_term=GO:0001653,GO:0004675;from_BOGAS=1;interpro2go_term=GO:0005515,GO:0006468;length=6174;nb_exon=11;sifter_term=GO:0001653,GO:0004675
537	Solyc03g080070	2	Peak_2231	7.14	0.16	4.01	0.66	5.22	0.12	Nodulin-like protein (AHRD V1 ***- Q8H8G2_ORYSJ)%3B contains Interpro domain(s) IPR000620 Protein of unknown function DUF6%2C transmembrane ;Ontology_term=GO:0016020;from_BOGAS=1;interpro2go_term=GO:0016020;length=3241;nb_exon=7
			Peak_2232	5.51	0.26	5.57	0.14	4.99	1.22
538	Solyc03g081240	1	Peak_2233	5.47	0	4.58	0.1	4.07	0.11	Pseudo response regulator (AHRD V1 ***- B9IDF0_POPTR)%3B contains Interpro domain(s) IPR001789 Signal transduction response regulator%2C receiver region ;Ontology_term=GO:0006355;from_BOGAS=1;interpro2go_term=GO:0006355;length=5553;nb_exon=8
539	Solyc03g082400	1	Peak_2234	5.28	0.04	3.71	0.43	6.87	0.07	Polyadenylate-binding protein (AHRD V1 *-** D3TN92_GLOMM)%3B contains Interpro domain(s) IPR000504 RNA recognition motif%2C RNP-1 ;Ontology_term=GO:0005515,GO:0003723;from_BOGAS=1;interpro2go_term=GO:0003676,GO:0000166;length=5909;nb_exon=12;sifter_term=GO:0005515,GO:0003723
540	Solyc03g082480	1	Peak_2235	7.69	0.06	6.75	0.1	5.87	0.11	SS18 protein (AHRD V1 *--- Q6FGL9_HUMAN)%3B contains Interpro domain(s) IPR007726 SSXT ;from_BOGAS=1;length=4487;nb_exon=4
541	Solyc03g082500	1	Peak_2236	4.62	0.39	3.61	0.47	3.51	0.63	Calcium dependent protein kinase-like protein (AHRD V1 **** Q9FIM9_ARATH)%3B contains Interpro domain(s) IPR002290 Serine/threonine protein kinase ;Ontology_term=GO:0004683;from_BOGAS=1;interpro2go_term=GO:0006468,GO:0005509;length=8583;nb_exon=11;sifter_term=GO:0004683
542	Solyc03g082540	1	Peak_2237	5.41	0.04	4.96	0.11	4.61	0.43	Unknown Protein (AHRD V1);from_BOGAS=1;length=1600;nb_exon=2
543	Solyc03g082550	2	Peak_2238	4.14	0.59	4.27	1.02	4.1	0.11	Homeobox leucine zipper protein (AHRD V1 ***- B8YIB0_MIRJA)%3B contains Interpro domain(s) IPR001356 Homeobox ;Ontology_term=GO:0005634,GO:0006355,GO:0045449;from_BOGAS=1;interpro2go_term=GO:0005634,GO:0006355,GO:0045449;length=1232;nb_exon=2
			Peak_2239	4.14	0.59	3.98	0.32	4.1	0.11
544	Solyc03g082620	2	Peak_2241	4.3	0.4	5.6	1.48	5.23	0.09	Oligopeptide transporter (Fragment) (AHRD V1 **** B0DAK3_LACBS)%3B contains Interpro domain(s) IPR004813 Oligopeptide transporter OPT superfamily ;Ontology_term=GO:0015198;from_BOGAS=1;interpro2go_term=GO:0055085;length=4251;nb_exon=8;sifter_term=GO:0015198
			Peak_2240	5.14	0.1	4.65	0.52	5.05	0.08
545	Solyc03g082720	1	Peak_2242	3.95	0.05	4.39	0.15	4.46	0.09	Yippee zinc-binding-like protein (AHRD V1 **** C1FDK9_9CHLO)%3B contains Interpro domain(s) IPR004910 Yippee-like protein ;Ontology_term=GO:0005515,GO:0008270;from_BOGAS=1;length=987;nb_exon=2;sifter_term=GO:0005515,GO:0008270
546	Solyc03g082870	1	Peak_2243	6.44	0.06	4.67	0.25	7.61	0.05	WD-40 repeat family protein (AHRD V1 ***- D7MSZ0_ARALY)%3B contains Interpro domain(s) IPR020472 G-protein beta WD-40 repeat%2C region ;Ontology_term=GO:0004871;from_BOGAS=1;length=3864;nb_exon=8;sifter_term=GO:0004871
547	Solyc03g083030	1	Peak_2244	4.65	1.12	4.09	1.24	4.87	0.5	Protein ABIL1 (AHRD V1 **-- B6TQN2_MAIZE);from_BOGAS=1;length=4479;nb_exon=10
548	Solyc03g083070	1	Peak_2245	6.28	0.06	6.24	0.1	6.13	0.03	Vesicle-associated membrane protein 7B (AHRD V1 *--- D7KE74_ARALY)%3B contains Interpro domain(s) IPR011012 Longin-like ;Ontology_term=GO:0006810;eugene_evidence_code=10F0H1E1IEG;from_BOGAS=1;interpro2go_term=GO:0006810;length=792;nb_exon=1
549	Solyc03g083260	1	Peak_2246	4.86	0.1	5.32	0.17	5.12	0.52	Unknown Protein (AHRD V1);eugene_evidence_code=10F0H0E0IEG;from_BOGAS=1;length=234;nb_exon=1
550	Solyc03g083340	1	Peak_2247	8.67	0	9.12	0	8.22	0	Response regulator 8 (AHRD V1 *-*- Q9AV93_MAIZE)%3B contains Interpro domain(s) IPR001789 Signal transduction response regulator%2C receiver region ;Ontology_term=GO:0006355,GO:0045449;eugene_evidence_code=10F0H0E0IEG;from_BOGAS=1;interpro2go_term=GO:0006355,GO:0045449;length=4462;nb_exon=8
551	Solyc03g083560	1	Peak_2248	4.21	0.69	5.94	1.37	4.81	0.66	Expressed protein (Fragment) (AHRD V1 ***- B3VJP0_POPTN)%3B contains Interpro domain(s) IPR006766 Phosphate-induced protein 1 conserved region ;eugene_evidence_code=10F0H1E1IEG;from_BOGAS=1;length=1050;nb_exon=1
552	Solyc03g083910	2	Peak_2249	10.25	0	13.75	0	11.26	0	Acid beta-fructofuranosidase (AHRD V1 **-- Q575T1_WHEAT)%3B contains Interpro domain(s) IPR001362 Glycoside hydrolase%2C family 32 ;Ontology_term=GO:0004553;from_BOGAS=1;interpro2go_term=GO:0005975;length=4277;nb_exon=7;sifter_term=GO:0004553
			Peak_2250	7.55	0	8.26	0.12	6.03	0
553	Solyc03g083950	1	Peak_2251	6.16	0.07	4.32	0.71	6.23	0.17	Unknown Protein (AHRD V1);eugene_evidence_code=10F0H0E0IEG;from_BOGAS=1;length=381;nb_exon=1
554	Solyc03g093510	1	Peak_2252	7.48	0.04	7.43	0.17	6.18	0.03	Serine esterase family protein (AHRD V1 **-- B6U861_MAIZE)%3B contains Interpro domain(s) IPR007751 Protein of unknown function DUF676%2C hydrolase-like ;from_BOGAS=1;length=7390;nb_exon=11
555	Solyc03g093560	1	Peak_2253	6.49	0.04	7.97	0.16	5.62	0.26	Ethylene-responsive transcription factor 2 (AHRD V1 ***- B6U860_MAIZE)%3B contains Interpro domain(s) IPR001471 Pathogenesis-related transcriptional factor and ERF%2C DNA-binding ;Ontology_term=GO:0005515,GO:0003677;eugene_evidence_code=10F0H1E1IEG;from_BOGAS=1;interpro2go_term=GO:0003677,GO:0006355;length=735;nb_exon=1;sifter_term=GO:0005515,GO:0003677
556	Solyc03g093590	1	Peak_2254	9.35	0.06	5.33	0.37	6.63	0.09	Unknown Protein (AHRD V1);eugene_evidence_code=10F1H0E1IEG;from_BOGAS=1;length=213;nb_exon=1
557	Solyc03g093980	1	Peak_2255	3.99	0.28	5.26	0.4	5.24	0.09	Unknown Protein (AHRD V1);eugene_evidence_code=10F0H0E0IEG;from_BOGAS=1;length=1301;nb_exon=3
558	Solyc03g095310	1	Peak_2256	7.28	0	5.9	0.12	6.18	0.1	Cytochrome P450;Ontology_term=GO:0008395,GO:0019825;from_BOGAS=1;interpro2go_term=GO:0020037,GO:0055114;length=6095;nb_exon=5;sifter_term=GO:0008395,GO:0019825
559	Solyc03g095980	1	Peak_2257	5.21	0.15	5.55	0.87	3.84	0.43	Transcription factor bHLH51 (AHRD V1 **-* BH051_ARATH)%3B contains Interpro domain(s) IPR001092 Basic helix-loop-helix dimerisation region bHLH ;Ontology_term=GO:0003700;from_BOGAS=1;interpro2go_term=GO:0005634,GO:0045449;length=764;nb_exon=2;sifter_term=GO:0003700
560	Solyc03g096080	1	Peak_2258	4.4	0.1	4.78	0.25	4.61	0.13	Yippee zinc-binding-like protein (AHRD V1 **** C1FDK9_9CHLO)%3B contains Interpro domain(s) IPR004910 Yippee-like protein ;Ontology_term=GO:0008270;from_BOGAS=1;length=5656;nb_exon=5;sifter_term=GO:0008270
561	Solyc03g096220	1	Peak_2259	11.15	0.04	7.4	0.09	11.44	0.07	tRNA-splicing endonuclease subunit Sen54 (AHRD V1 ***- SEN54_MOUSE);from_BOGAS=1;length=890;nb_exon=2
562	Solyc03g096670	1	Peak_2260	8.82	0	5.7	0.09	9.24	0	Integrin-linked kinase-associated serine/threonine phosphatase 2C (AHRD V1 *-** ILKAP_RAT)%3B contains Interpro domain(s) IPR015655 Protein phosphatase 2C ;Ontology_term=GO:0004722,GO:0008022;from_BOGAS=1;interpro2go_term=GO:0008287,GO:0003824;length=1954;nb_exon=4;sifter_term=GO:0004722,GO:0008022
563	Solyc03g096820	1	Peak_2261	5.43	1.3	6.42	1.08	5.77	0.89	Aluminum-activated malate transporter-like (AHRD V1 *--- Q5Z6M4_ORYSJ)%3B contains Interpro domain(s) IPR006214 Uncharacterised protein family UPF0005 ;Ontology_term=GO:0005253;from_BOGAS=1;length=6069;nb_exon=6;sifter_term=GO:0005253
564	Solyc03g096840	1	Peak_2262	4.27	0.66	3.71	0.26	5.22	0.07	Seed specific protein Bn15D1B (AHRD V1 ***- B6TIB8_MAIZE);from_BOGAS=1;length=2828;nb_exon=3
565	Solyc03g097110	1	Peak_2263	6.65	0.05	5.08	0.12	4.79	0.1	RNA recognition motif-containing protein (AHRD V1 **-- D7M9G3_ARALY)%3B contains Interpro domain(s) IPR001395 Aldo/keto reductase ;Ontology_term=GO:0003676,GO:0000166,GO:0055114;from_BOGAS=1;interpro2go_term=GO:0003676,GO:0000166,GO:0055114;length=5642;nb_exon=5
566	Solyc03g097290	1	Peak_2264	3.74	0.69	4.05	0.43	5.74	1.34	Alanyl-tRNA synthetase (AHRD V1 **** C1EDP7_9CHLO)%3B contains Interpro domain(s) IPR018164 Alanyl-tRNA synthetase%2C class IIc%2C N-terminal ;Ontology_term=GO:0000049;from_BOGAS=1;interpro2go_term=GO:0003676,GO:0005737,GO:0000166;length=14262;nb_exon=23;sifter_term=GO:0000049
567	Solyc03g097350	1	Peak_2265	5.46	0.16	6.63	0.09	7.18	0.39	Kinase family protein (AHRD V1 **** D7MHY5_ARALY)%3B contains Interpro domain(s) IPR002290 Serine/threonine protein kinase ;Ontology_term=GO:0016301;from_BOGAS=1;interpro2go_term=GO:0006468;length=19426;nb_exon=19;sifter_term=GO:0016301
568	Solyc03g097440	1	Peak_2266	6.48	0.05	7.09	0.2	7.52	0.08	11-beta-hydroxysteroid dehydrogenase-like (AHRD V1 **** Q9LUF1_ARATH)%3B contains Interpro domain(s) IPR002347 Glucose/ribitol dehydrogenase ;Ontology_term=GO:0003845;from_BOGAS=1;interpro2go_term=GO:0008152,GO:0055114;length=3151;nb_exon=6;sifter_term=GO:0003845
569	Solyc03g097680	1	Peak_2267	5.82	0.05	5.82	0.14	5.64	0.07	Pyruvate dehydrogenase E1 component subunit beta (AHRD V1 **-* B6T6H3_MAIZE)%3B contains Interpro domain(s) IPR005475 Transketolase%2C central region ;Ontology_term=GO:0004739;from_BOGAS=1;interpro2go_term=GO:0008152;length=6882;nb_exon=14;sifter_term=GO:0004739
570	Solyc03g097690	1	Peak_2268	6.02	0.04	6.86	0.12	4.67	0.09	Cell division protein kinase 12 (AHRD V1 *-** CDK12_MOUSE)%3B contains Interpro domain(s) IPR002290 Serine/threonine protein kinase ;Ontology_term=GO:0004693;from_BOGAS=1;interpro2go_term=GO:0006468;length=5901;nb_exon=7;sifter_term=GO:0004693
571	Solyc03g097700	1	Peak_2269	5.32	0	3.76	1.23	4.29	0.1	O-methyltransferase (AHRD V1 ***- A5HJZ9_VITVI)%3B contains Interpro domain(s) IPR016461 O-methyltransferase%2C COMT%2C eukaryota ;Ontology_term=GO:0008171,GO:0046983;from_BOGAS=1;interpro2go_term=GO:0008171,GO:0046983;length=1786;nb_exon=2
572	Solyc03g097740	2	Peak_2271	5.21	0.1	4.4	0.53	4.59	0.11	Armadillo/beta-catenin repeat family protein (AHRD V1 **-- D7MQC3_ARALY)%3B contains Interpro domain(s) IPR011989 Armadillo-like helical ;Ontology_term=GO:0005488;eugene_evidence_code=10F0H1E1IEG;from_BOGAS=1;interpro2go_term=GO:0005488;length=1665;nb_exon=1
			Peak_2270	4.39	1.08	4.4	0.53	4.59	0.11
573	Solyc03g097920	1	Peak_2272	6.37	0.07	5.25	0.16	6.09	0.09	Mitogen-activated protein kinase kinase (AHRD V1 **** D7NPU9_CAPAN)%3B contains Interpro domain(s) IPR002290 Serine/threonine protein kinase ;Ontology_term=GO:0008545;eugene_evidence_code=10F0H1E1IEG;from_BOGAS=1;interpro2go_term=GO:0006468;length=1008;nb_exon=1;sifter_term=GO:0008545
574	Solyc03g097930	1	Peak_2273	4.54	1.01	6.17	0.09	6.07	0.09	Unknown Protein (AHRD V1);from_BOGAS=1;length=391;nb_exon=2
575	Solyc03g097940	1	Peak_2274	4.55	0.17	3.32	1.05	4.49	0.55	Potassium channel (AHRD V1 **** O04242_MAIZE)%3B contains Interpro domain(s) IPR002110 Ankyrin ;Ontology_term=GO:0005242;from_BOGAS=1;interpro2go_term=GO:0016020;length=10664;nb_exon=15;sifter_term=GO:0005242
576	Solyc03g098140	1	Peak_2275	8.22	0.49	5.05	1.64	4.67	0.38	Arabinose-5-phosphate isomerase (AHRD V1 ***- B0TYU5_FRAP2)%3B contains Interpro domain(s) IPR004800 KpsF/GutQ ;Ontology_term=GO:0005975;from_BOGAS=1;interpro2go_term=GO:0005975;length=3901;nb_exon=3
577	Solyc03g098750	1	Peak_2276	7.94	0.06	7.91	0.14	7.01	0.03	Unknown Protein (AHRD V1);from_BOGAS=1;length=2149;nb_exon=4
578	Solyc03g110940	1	Peak_2277	8.16	0.06	6.37	0.11	9.32	0.06	Uncharacterized aarF domain-containing protein kinase 1 (AHRD V1 **-- ADCK1_HUMAN)%3B contains Interpro domain(s) IPR004147 ABC-1 ;Ontology_term=GO:0016709;from_BOGAS=1;interpro2go_term=GO:0006468,GO:0020037;length=8478;nb_exon=12;sifter_term=GO:0016709
579	Solyc03g111090	1	Peak_2278	6.88	0	6.49	0	7.3	0	Bromodomain factor (AHRD V1 *--- A7A1S4_YEAS7)%3B contains Interpro domain(s) IPR001487 Bromodomain ;Ontology_term=GO:0016564;from_BOGAS=1;length=6383;nb_exon=10;sifter_term=GO:0016564
580	Solyc03g111170	1	Peak_2279	4.32	0.16	4.05	0.67	4.96	0.75	4-coumarate-coa ligase (AHRD V1 **** B9I3N1_POPTR)%3B contains Interpro domain(s) IPR000873 AMP-dependent synthetase and ligase ;Ontology_term=GO:0016207;from_BOGAS=1;interpro2go_term=GO:0008152;length=5989;nb_exon=6;sifter_term=GO:0016207
581	Solyc03g111290	1	Peak_2280	7.71	0.22	4.9	0.14	6.68	0.05	Cytochrome P450;Ontology_term=GO:0019825;eugene_evidence_code=10F0H1E0IEG;from_BOGAS=1;interpro2go_term=GO:0020037;length=1485;nb_exon=1;sifter_term=GO:0019825
582	Solyc03g111310	1	Peak_2281	4.7	0.07	6.43	0.24	4.89	0.11	AKIN gamma (AHRD V1 **-- Q7XYY0_MEDTR)%3B contains Interpro domain(s) IPR000644 Cystathionine beta-synthase%2C core ;from_BOGAS=1;length=4615;nb_exon=6
583	Solyc03g111670	1	Peak_2282	5.05	0.04	5.75	1.08	4.45	0.49	Receptor like kinase%2C RLK;Ontology_term=GO:0005515,GO:0004674;from_BOGAS=1;interpro2go_term=GO:0005515,GO:0006468,GO:0016021;length=3842;nb_exon=2;sifter_term=GO:0005515,GO:0004674
584	Solyc03g112090	1	Peak_2283	6.03	0	5.27	0.1	4.88	0.04	Component of high affinity nitrate transporter (AHRD V1 *--- D2KTV0_LOTJA);from_BOGAS=1;length=1645;nb_exon=2
585	Solyc03g112340	1	Peak_2284	6.88	0	6.31	0	6.55	0	Ring H2 finger protein (AHRD V1 *-*- D9ZHD8_HYPPE)%3B contains Interpro domain(s) IPR018957 Zinc finger%2C C3HC4 RING-type ;Ontology_term=GO:0004842;eugene_evidence_code=10F0H1E1IEG;from_BOGAS=1;interpro2go_term=GO:0008270;length=1197;nb_exon=1;sifter_term=GO:0004842
586	Solyc03g112390	1	Peak_2285	5.65	0.05	6.13	0.09	4.01	0.1	Myb transcription factor (AHRD V1 *--- D6BV29_ORYSJ)%3B contains Interpro domain(s) IPR015495 Myb transcription factor ;Ontology_term=GO:0003677,GO:0045449;from_BOGAS=1;interpro2go_term=GO:0003677,GO:0045449;length=1710;nb_exon=3
587	Solyc03g112940	1	Peak_2286	6.21	0.06	7.21	0.43	5.29	1	Serine/threonine-protein kinase ATM (AHRD V1 ***- ATM_ARATH);from_BOGAS=1;length=20788;nb_exon=36
588	Solyc03g113030	3	Peak_2288	5.14	0.16	5.48	0.39	5.78	0.04	Aldose 1-epimerase-like protein (AHRD V1 ***- Q8LFH1_ARATH)%3B contains Interpro domain(s) IPR015443 Aldose-1-epimerase ;Ontology_term=GO:0005975,GO:0019318;from_BOGAS=1;interpro2go_term=GO:0005975,GO:0019318;length=2235;nb_exon=5
			Peak_2289	5.14	0.16	4.56	0.37	5.78	0.04
			Peak_2287	3.86	0.33	5.48	0.39	5.78	0.04
589	Solyc03g113100	1	Peak_2290	3.53	0.48	4.02	0.25	3.8	0.85	Ubiquitin-conjugating enzyme E2 2 (AHRD V1 ***- UBC2_MEDSA)%3B contains Interpro domain(s) IPR000608 Ubiquitin-conjugating enzyme%2C E2 ;Ontology_term=GO:0043687;from_BOGAS=1;interpro2go_term=GO:0043687;length=5707;nb_exon=6
590	Solyc03g113130	1	Peak_2291	5.55	0.07	6.52	0.08	6.56	0.07	Cupin RmlC-type (AHRD V1 **-- Q2HVC5_MEDTR)%3B contains Interpro domain(s) IPR012864 Protein of unknown function DUF1637 ;Ontology_term=GO:0055114;from_BOGAS=1;interpro2go_term=GO:0055114;length=3376;nb_exon=5
591	Solyc03g113390	1	Peak_2292	7.11	0	7.99	0	5.9	0.07	Calcium-dependent protein kinase 1 (AHRD V1 **** A9Z0P8_DATME)%3B contains Interpro domain(s) IPR002290 Serine/threonine protein kinase ;Ontology_term=GO:0004689;from_BOGAS=1;interpro2go_term=GO:0006468,GO:0005509;length=5488;nb_exon=7;sifter_term=GO:0004689
592	Solyc03g113680	1	Peak_2293	3.9	0.76	4.74	0.25	4.18	0.42	Microtubule-associated protein TORTIFOLIA1 (AHRD V1 **-- B6SS76_MAIZE)%3B contains Interpro domain(s) IPR011989 Armadillo-like helical ;Ontology_term=GO:0005488;from_BOGAS=1;interpro2go_term=GO:0005488;length=4020;nb_exon=5
593	Solyc03g113710	1	Peak_2294	5.93	0.06	7.01	0.12	5.98	0.07	Formin 3 (AHRD V1 *-*- D0QAN4_ARATH)%3B contains Interpro domain(s) IPR015425 Actin-binding FH2 ;Ontology_term=GO:0030036;from_BOGAS=1;interpro2go_term=GO:0030036;length=2626;nb_exon=2
594	Solyc03g113920	1	Peak_2295	5.83	0.05	4.46	0.42	5.5	0.06	Calmodulin-binding protein (AHRD V1 **** D7MMC2_ARALY)%3B contains Interpro domain(s) IPR012416 Calmodulin binding protein-like ;Ontology_term=GO:0005516;from_BOGAS=1;length=6009;nb_exon=7;sifter_term=GO:0005516
595	Solyc03g114020	1	Peak_2296	4.99	0.15	5.84	0.16	3.67	0.93	Genomic DNA chromosome 5 P1 clone MQB2 (AHRD V1 **-- Q9FM06_ARATH);from_BOGAS=1;length=1227;nb_exon=3
596	Solyc03g114030	2	Peak_2298	5.21	0.05	5.7	0.16	6.41	0.07	Nucleobase ascorbate transporter (AHRD V1 **-* B9I369_POPTR)%3B contains Interpro domain(s) IPR006043 Xanthine/uracil/vitamin C permease ;Ontology_term=GO:0015229;from_BOGAS=1;interpro2go_term=GO:0016020;length=6776;nb_exon=15;sifter_term=GO:0015229
			Peak_2297	3.75	0.18	4.87	0.43	4.19	0.16
597	Solyc03g114060	1	Peak_2299	4.4	0.19	5	0.44	5.17	0.09	Os02g0742100 protein (Fragment) (AHRD V1 *-*- Q0DXN7_ORYSJ)%3B contains Interpro domain(s) IPR001025 Bromo adjacent region ;Ontology_term=GO:0005634,GO:0003677;from_BOGAS=1;interpro2go_term=GO:0005634,GO:0003677;length=6816;nb_exon=3
598	Solyc03g114360	1	Peak_2300	3.55	0.61	5.53	0.25	4.2	0.18	Poly polymerase catalytic domain containing protein expressed (AHRD V1 **-- Q84T80_ORYSJ)%3B contains Interpro domain(s) IPR012317 Poly(ADP-ribose) polymerase%2C catalytic region ;Ontology_term=GO:0016042,GO:0003950;from_BOGAS=1;interpro2go_term=GO:0016042,GO:0003950;length=2207;nb_exon=5
599	Solyc03g114540	1	Peak_2301	5.49	0.36	4.12	0.64	4.68	0.62	Strictosidine synthase family protein (AHRD V1 ***- D7LVM7_ARALY)%3B contains Interpro domain(s) IPR004141 Strictosidine synthase ;Ontology_term=GO:0005515,GO:0004064;eugene_evidence_code=10F0H1E0IEG;from_BOGAS=1;interpro2go_term=GO:0009058;length=1238;nb_exon=3;sifter_term=GO:0005515,GO:0004064
600	Solyc03g114710	1	Peak_2302	6.72	0.1	3.99	1.47	5.14	0.09	Glucosyltransferase (AHRD V1 **** B5MGN9_PHYAM)%3B contains Interpro domain(s) IPR002213 UDP-glucuronosyl/UDP-glucosyltransferase ;Ontology_term=GO:0080044;from_BOGAS=1;interpro2go_term=GO:0008152;length=1736;nb_exon=2;sifter_term=GO:0080044
601	Solyc03g114840	1	Peak_2303	4.81	0.05	5.8	0.43	5.64	0.08	MADS box transcription factor 11 (AHRD V1 **** D9IFM5_ONCHC)%3B contains Interpro domain(s) IPR002100 Transcription factor%2C MADS-box IPR002487 Transcription factor%2C K-box ;Ontology_term=GO:0005515,GO:0003700;from_BOGAS=1;interpro2go_term=GO:0005634;length=6307;nb_exon=8;sifter_term=GO:0005515,GO:0003700
602	Solyc03g115020	1	Peak_2304	6.34	0.04	6.19	0.28	4.61	1.19	Unknown Protein (AHRD V1)%3B contains Interpro domain(s) IPR009500 Protein of unknown function DUF1118 ;from_BOGAS=1;length=1869;nb_exon=3
603	Solyc03g115230	2	Peak_2305	5.18	0.06	5	0.22	5.42	0.08	ClpB chaperone (AHRD V1 ***- D6QXI5_TRYCR)%3B contains Interpro domain(s) IPR013093 ATPase associated with various cellular activities%2C AAA-2 ;Ontology_term=GO:0019538,GO:0005524,GO:0017111;from_BOGAS=1;interpro2go_term=GO:0019538,GO:0005524,GO:0017111;length=4156;nb_exon=7
			Peak_2306	5.18	0.06	5	0.4	5.42	0.08
604	Solyc03g115450	1	Peak_2307	5.33	0.48	4.55	0.84	4.89	0.62	Cys2/His2 zinc-finger transcription factor (AHRD V1 *-** Q4U316_SILLA)%3B contains Interpro domain(s) IPR007087 Zinc finger%2C C2H2-type ;Ontology_term=GO:0003700;eugene_evidence_code=10F0H1E0IEG;from_BOGAS=1;interpro2go_term=GO:0005622;length=1338;nb_exon=1;sifter_term=GO:0003700
605	Solyc03g115470	1	Peak_2308	6.97	0	3.91	1.37	6.49	0.04	Synaptosomal-associated protein 33 (AHRD V1 ***- D7MUI6_ARALY)%3B contains Interpro domain(s) IPR000727 Target SNARE coiled-coil region ;Ontology_term=GO:0005484;from_BOGAS=1;length=3766;nb_exon=5;sifter_term=GO:0005484
606	Solyc03g115500	1	Peak_2309	6.9	0.03	5.27	0.29	8.29	0.03	Heparanase (AHRD V1 **** C9E7B7_ORYSI)%3B contains Interpro domain(s) IPR005199 Glycoside hydrolase family 79%2C N-terminal ;Ontology_term=GO:0030305,GO:0004566;from_BOGAS=1;interpro2go_term=GO:0006508,GO:0016020;length=4956;nb_exon=10;sifter_term=GO:0030305,GO:0004566
607	Solyc03g115720	1	Peak_2310	4.6	0.69	4.67	0.43	4.58	0.52	ATP-dependent protease La (LON) domain (AHRD V1 *--- A3YXA7_9SYNE)%3B contains Interpro domain(s) IPR003111 Peptidase S16%2C lon N-terminal ;Ontology_term=GO:0006508,GO:0005488,GO:0008270;from_BOGAS=1;interpro2go_term=GO:0006508,GO:0005488,GO:0008270;length=9006;nb_exon=19
608	Solyc03g115770	1	Peak_2311	3.87	0.49	3.39	0.77	4.46	0.1	Timing of CAB expression-like;Ontology_term=GO:0030528,GO:0010843;from_BOGAS=1;interpro2go_term=GO:0005515,GO:0006355;length=5842;nb_exon=6;sifter_term=GO:0030528,GO:0010843
609	Solyc03g116480	1	Peak_2312	5.4	0.04	4.42	0.25	4.93	0.04	F-box family protein (AHRD V1 **-- B9GZP5_POPTR)%3B contains Interpro domain(s) IPR015915 Kelch-type beta propeller ;eugene_evidence_code=10F0H0E1IEG;from_BOGAS=1;length=1107;nb_exon=1
610	Solyc03g116530	1	Peak_2313	5.71	0.06	6.78	0.12	6.41	0.12	Glyoxalase/bleomycin resistance protein/dioxygenase (AHRD V1 ***- Q2HVV5_MEDTR)%3B contains Interpro domain(s) IPR004360 Glyoxalase/bleomycin resistance protein/dioxygenase ;Ontology_term=GO:0004462;from_BOGAS=1;length=1306;nb_exon=3;sifter_term=GO:0004462
611	Solyc03g116540	1	Peak_2314	4.03	0.69	5.35	0.44	5.12	0.62	Pentatricopeptide repeat-containing protein (AHRD V1 ***- D7KJJ1_ARALY)%3B contains Interpro domain(s) IPR002885 Pentatricopeptide repeat ;eugene_evidence_code=10F0H1E0IEG;from_BOGAS=1;length=1494;nb_exon=1
612	Solyc03g116890	1	Peak_2315	7.93	0.21	5.12	0.25	5.46	0.12	WRKY transcription factor 2 (AHRD V1 **** C0L2R9_SOLLC)%3B contains Interpro domain(s) IPR003657 DNA-binding WRKY ;Ontology_term=GO:0005515,GO:0003700;from_BOGAS=1;interpro2go_term=GO:0045449;length=2430;nb_exon=5;sifter_term=GO:0005515,GO:0003700
613	Solyc03g117030	1	Peak_2316	5.61	0.06	6.37	0.28	5.27	0.04	CCR4-NOT transcription complex subunit 7 (AHRD V1 ***- B4FG48_MAIZE)%3B contains Interpro domain(s) IPR006941 Ribonuclease CAF1 ;Ontology_term=GO:0000175;eugene_evidence_code=10F0H1E1IEG;from_BOGAS=1;interpro2go_term=GO:0003676,GO:0005634;length=825;nb_exon=1;sifter_term=GO:0000175
614	Solyc03g117180	1	Peak_2317	7.44	0.75	6.24	0.42	5.18	0.32	Serine/threonine-protein kinase (AHRD V1 **** C6ZRV0_SOYBN)%3B contains Interpro domain(s) IPR002290 Serine/threonine protein kinase ;Ontology_term=GO:0005515,GO:0004674;from_BOGAS=1;interpro2go_term=GO:0006468;length=3643;nb_exon=10;sifter_term=GO:0005515,GO:0004674
615	Solyc03g117420	1	Peak_2318	7.04	0	5.36	0.2	7.04	0	Leucine-rich repeat family protein (AHRD V1 ***- D7KDI8_ARALY)%3B contains Interpro domain(s) IPR006553 Leucine-rich repeat%2C cysteine-containing subtype ;Ontology_term=GO:0005515;from_BOGAS=1;length=14549;nb_exon=19;sifter_term=GO:0005515
616	Solyc03g117480	1	Peak_2319	4.92	1.22	5.32	0.43	6.42	0.22	Pyrophosphate-energized proton pump (Pyrophosphate-energized inorganic pyrophosphatase) (H(+)-PPase) (AHRD V1 **** C7HW54_9FIRM)%3B contains Interpro domain(s) IPR004131 Inorganic H+ pyrophosphatase ;Ontology_term=GO:0009678;from_BOGAS=1;interpro2go_term=GO:0016020;length=4860;nb_exon=8;sifter_term=GO:0009678
617	Solyc03g117500	1	Peak_2320	4.29	0.81	4.39	0.39	3.98	0.72	VQ motif-containing protein (AHRD V1 ***- D7KX58_ARALY)%3B contains Interpro domain(s) IPR008889 VQ ;eugene_evidence_code=10F0H0E0IEG;from_BOGAS=1;length=507;nb_exon=1
618	Solyc03g117600	3	Peak_2322	8.63	0.4	7.25	0.39	8.17	0.03	Hydroxycinnamoyl-CoA shikimate/quinate hydroxycinnamoyltransferase (AHRD V1 **-* A4ZKI0_COFAR)%3B contains Interpro domain(s) IPR003480 Transferase ;Ontology_term=GO:0047205,GO:0047172;from_BOGAS=1;interpro2go_term=GO:0016747;length=5398;nb_exon=3;sifter_term=GO:0047205,GO:0047172
			Peak_2323	7.13	0.12	5.83	0.44	8.17	0.03
			Peak_2321	5.63	0.68	4.96	0.37	7.02	0.11
619	Solyc03g117680	1	Peak_2324	5.56	0	7.48	0	6.24	0	Transcription regulatory protein SNF5 (AHRD V1 *-*- D3B6R9_POLPA);from_BOGAS=1;length=3692;nb_exon=6
620	Solyc03g117760	1	Peak_2325	4.23	0.8	3.93	0.45	5.01	1.22	Unknown Protein (AHRD V1);from_BOGAS=1;length=862;nb_exon=3
621	Solyc03g117870	1	Peak_2326	5.32	0.1	3.98	0.14	5.88	0.03	4-coumarate CoA ligase (AHRD V1 **** Q0GZS1_9BORA)%3B contains Interpro domain(s) IPR000873 AMP-dependent synthetase and ligase ;Ontology_term=GO:0016207;from_BOGAS=1;interpro2go_term=GO:0008152;length=3608;nb_exon=5;sifter_term=GO:0016207
622	Solyc03g117890	1	Peak_2327	5.75	0.38	4.14	1.54	6.39	0.03	Unknown protein DS12 from 2D-PAGE of leaf%2C chloroplastic (AHRD V1 **-- UP12_ORYSJ);from_BOGAS=1;length=3246;nb_exon=10
623	Solyc03g117950	2	Peak_2328	6.59	0.1	4.9	0.09	5.99	0.07	Chaperone protein ClpB 1 (AHRD V1 **-- D0CK17_9SYNE)%3B contains Interpro domain(s) IPR013093 ATPase associated with various cellular activities%2C AAA-2 ;Ontology_term=GO:0019538,GO:0005524,GO:0017111,GO:0016021;from_BOGAS=1;interpro2go_term=GO:0019538,GO:0005524,GO:0017111,GO:0016021;length=6642;nb_exon=12
			Peak_2329	6.12	0.69	4.9	0.09	5.99	0.07
624	Solyc03g118040	1	Peak_2330	5.35	0.06	7.43	0.17	5.35	0.03	Calcium-binding protein Calnexin (AHRD V1 **-* Q9BLH3_HALRO)%3B contains Interpro domain(s) IPR018124 Calreticulin/calnexin%2C conserved site IPR001580 Calreticulin/calnexin ;Ontology_term=GO:0005509;from_BOGAS=1;interpro2go_term=GO:0005783,GO:0005509;length=3484;nb_exon=6;sifter_term=GO:0005509
625	Solyc03g118060	1	Peak_2331	5.79	0.22	6.68	0.14	5.28	0.12	Unknown Protein (AHRD V1);from_BOGAS=1;length=788;nb_exon=4
626	Solyc03g118090	1	Peak_2332	8.1	0	8.04	0	8.48	0	Calcium-binding mitochondrial carrier protein SCaMC-1 (AHRD V1 **** B5X2X8_SALSA)%3B contains Interpro domain(s) IPR002113 Adenine nucleotide translocator 1 ;Ontology_term=GO:0005509;from_BOGAS=1;interpro2go_term=GO:0016020,GO:0005743,GO:0005509;length=3888;nb_exon=4;sifter_term=GO:0005509
627	Solyc03g118130	1	Peak_2333	4.6	0.24	5.08	0.74	5.34	0.48	Rubredoxin-like protein (AHRD V1 *--- A8JGB1_CHLRE)%3B contains Interpro domain(s) IPR004039 Rubredoxin-type Fe(Cys)4 protein ;Ontology_term=GO:0046872;from_BOGAS=1;interpro2go_term=GO:0046872;length=1767;nb_exon=4
628	Solyc03g118290	1	Peak_2334	6.98	0	5.56	0.13	4.58	0.07	Auxin response factor 2 (AHRD V1 **** Q2LAJ3_SOLLC)%3B contains Interpro domain(s) IPR011525 Aux/IAA-ARF-dimerisation IPR003340 Transcriptional factor B3 ;Ontology_term=GO:0005515,GO:0003700;from_BOGAS=1;interpro2go_term=GO:0005634,GO:0046983,GO:0006355;length=7472;nb_exon=15;sifter_term=GO:0005515,GO:0003700
629	Solyc03g118620	1	Peak_2335	6.3	0	5.22	0.31	5.41	0.23	Leucine-rich repeat family protein (AHRD V1 *--- D7KD26_ARALY);Ontology_term=GO:0005515;from_BOGAS=1;length=7937;nb_exon=11;sifter_term=GO:0005515
630	Solyc03g118640	1	Peak_2336	5.61	0.04	5.72	0.1	5.22	0.1	D-tagatose-1%2C6-bisphosphate aldolase subunit gatY (AHRD V1 *-*- GATY_ECOLX)%3B contains Interpro domain(s) IPR015815 3-hydroxyacid dehydrogenase/reductase ;Ontology_term=GO:0050662,GO:0008152,GO:0006096,GO:0016491,GO:0055114;from_BOGAS=1;interpro2go_term=GO:0050662,GO:0008152,GO:0006096,GO:0016491,GO:0055114;length=19656;nb_exon=42
631	Solyc03g118720	1	Peak_2337	5.83	0.1	5.45	0.24	5.75	0.03	C2 domain-containing protein (AHRD V1 **-- D7L7Y3_ARALY)%3B contains Interpro domain(s) IPR018029 C2 membrane targeting protein ;from_BOGAS=1;length=2659;nb_exon=3
632	Solyc03g118810	1	Peak_2338	3.43	0.4	3.82	0.25	4.09	0.1	Calmodulin (AHRD V1 ***- D8TKN5_VOLCA)%3B contains Interpro domain(s) IPR003299 Flagellar calcium-binding protein (calflagin) ;Ontology_term=GO:0005509;eugene_evidence_code=10F1H1E1IEG;from_BOGAS=1;interpro2go_term=GO:0005509;length=495;nb_exon=1;sifter_term=GO:0005509
633	Solyc03g119010	1	Peak_2339	5.46	0.39	5.57	1.2	5.41	0.59	Pre-mRNA-splicing factor SPF27 (AHRD V1 **-- D3PJ34_9MAXI)%3B contains Interpro domain(s) IPR008409 Breast carcinoma amplified sequence 2 ;Ontology_term=GO:0005515;from_BOGAS=1;length=2298;nb_exon=6;sifter_term=GO:0005515
634	Solyc03g119190	1	Peak_2340	6.06	0.5	5.14	0.4	5.72	0.1	Reticulon family protein (AHRD V1 ***- D7LDX0_ARALY)%3B contains Interpro domain(s) IPR003388 Reticulon ;Ontology_term=GO:0005783;from_BOGAS=1;interpro2go_term=GO:0005783;length=1448;nb_exon=5
635	Solyc03g119250	1	Peak_2341	3.84	0.27	5.94	0.14	6.32	0.05	Calmodulin-binding protein (AHRD V1 **** Q9FKL6_ARATH)%3B contains Interpro domain(s) IPR012416 Calmodulin binding protein-like ;Ontology_term=GO:0005516;from_BOGAS=1;length=2849;nb_exon=7;sifter_term=GO:0005516
636	Solyc03g119310	1	Peak_2342	10.83	0.05	7.44	0.23	8.05	0.12	Unknown Protein (AHRD V1);from_BOGAS=1;length=1668;nb_exon=4
637	Solyc03g119370	1	Peak_2343	6.9	0	6	0.23	7.98	0	MYB transcription factor (AHRD V1 *-*- Q9C9G7_ARATH)%3B contains Interpro domain(s) IPR015495 Myb transcription factor ;Ontology_term=GO:0003677,GO:0045449;eugene_evidence_code=10F0H1E1IEG;from_BOGAS=1;interpro2go_term=GO:0003677,GO:0045449;length=1114;nb_exon=3
638	Solyc03g119530	1	Peak_2344	4.05	0.97	4.55	0.66	4.69	1.07	LOB domain protein 42 (AHRD V1 ***- D7KWD0_ARALY)%3B contains Interpro domain(s) IPR004883 Lateral organ boundaries%2C LOB ;from_BOGAS=1;length=1125;nb_exon=2
639	Solyc03g119540	1	Peak_2345	5.94	1.09	4.18	1.04	4.03	0.48	CONSTANS-like zinc finger protein (AHRD V1 **-- D0EP06_SOYBN)%3B contains Interpro domain(s) IPR010402 CCT domain ;Ontology_term=GO:0003700;from_BOGAS=1;interpro2go_term=GO:0005622;length=1753;nb_exon=2;sifter_term=GO:0003700
640	Solyc03g119570	1	Peak_2346	5.74	0.35	6.02	0.43	4.3	1.21	Glucose-repressible alcohol dehydrogenase transcriptional effector (AHRD V1 **-- D6RLR7_COPC7)%3B contains Interpro domain(s) IPR005135 Endonuclease/exonuclease/phosphatase ;eugene_evidence_code=10F0H1E0IEG;from_BOGAS=1;length=5301;nb_exon=15
641	Solyc03g119640	1	Peak_2347	5.74	0.23	4.74	0.24	6.63	0.03	Aluminum-activated malate transporter-like (AHRD V1 *--- Q5Z6M4_ORYSJ)%3B contains Interpro domain(s) IPR006214 Uncharacterised protein family UPF0005 ;Ontology_term=GO:0005253;from_BOGAS=1;interpro2go_term=GO:0006508;length=4174;nb_exon=6;sifter_term=GO:0005253
642	Solyc03g119740	1	Peak_2348	4.08	0.2	4.78	0.25	4.95	0.03	MYB transcription factor (AHRD V1 **** Q9FNN6_ARATH)%3B contains Interpro domain(s) IPR006447 Myb-like DNA-binding region%2C SHAQKYF class ;Ontology_term=GO:0003700;from_BOGAS=1;interpro2go_term=GO:0003677;length=1374;nb_exon=2;sifter_term=GO:0003700
643	Solyc03g119760	1	Peak_2349	5.57	0.23	4.61	0.44	5.82	0.03	Baculoviral IAP repeat-containing 4 (Predicted) (AHRD V1 *--- B0KWH9_CALJA)%3B contains Interpro domain(s) IPR019396 Transmembrane Fragile-X-F-associated protein ;Ontology_term=GO:0008270;from_BOGAS=1;interpro2go_term=GO:0008270;length=14591;nb_exon=14
644	Solyc03g119970	1	Peak_2350	9.11	0.05	7.91	0.39	6.91	0.11	ADP ATP carrier protein (AHRD V1 ***- Q3KMV6_CHLTA)%3B contains Interpro domain(s) IPR004667 ADP/ATP carrier protein ;Ontology_term=GO:0005515;from_BOGAS=1;interpro2go_term=GO:0016021;length=3695;nb_exon=5;sifter_term=GO:0005515
645	Solyc03g120120	1	Peak_2351	7.54	0.05	5.69	0.1	6.12	0.11	IST1 homolog (AHRD V1 *--- D3PJN2_9MAXI)%3B contains Interpro domain(s) IPR005061 Protein of unknown function DUF292%2C eukaryotic ;from_BOGAS=1;length=3061;nb_exon=6
646	Solyc03g120240	1	Peak_2352	4.33	0.29	4.13	0.39	4.79	0.43	SYS1 homolog (AHRD V1 ***- C1BHJ4_ONCMY)%3B contains Interpro domain(s) IPR019185 Integral membrane protein SYS1-related ;Ontology_term=GO:0005515;from_BOGAS=1;length=4496;nb_exon=5;sifter_term=GO:0005515
647	Solyc03g120390	1	Peak_2353	4.3	0.25	5.94	0.16	4.63	0.11	Auxin responsive protein (AHRD V1 ***- D9IQE6_CATRO)%3B contains Interpro domain(s) IPR003311 AUX/IAA protein ;Ontology_term=GO:0005515,GO:0003700;from_BOGAS=1;interpro2go_term=GO:0005634,GO:0046983;length=1550;nb_exon=5;sifter_term=GO:0005515,GO:0003700
648	Solyc03g120450	1	Peak_2354	5.17	0.2	5.69	0.1	8.14	0	Aminotransferase (AHRD V1 ***- Q39Q29_GEOMG)%3B contains Interpro domain(s) IPR004839 Aminotransferase%2C class I and II ;Ontology_term=GO:0009058,GO:0030170;from_BOGAS=1;interpro2go_term=GO:0009058,GO:0030170;length=6384;nb_exon=9
649	Solyc03g120500	1	Peak_2355	5.68	0.06	6.95	0.38	8.43	0.06	Auxin responsive protein (AHRD V1 ***- D9IQE6_CATRO)%3B contains Interpro domain(s) IPR003311 AUX/IAA protein ;Ontology_term=GO:0005515,GO:0003700;from_BOGAS=1;interpro2go_term=GO:0005634,GO:0046983;length=2116;nb_exon=5;sifter_term=GO:0005515,GO:0003700
650	Solyc03g120550	2	Peak_2356	11.27	0	7.27	0	9.45	0	Peptide transporter 1 (AHRD V1 **-* Q7XAC3_VICFA)%3B contains Interpro domain(s) IPR000109 TGF-beta receptor%2C type I/II extracellular region ;Ontology_term=GO:0080054,GO:0042936;from_BOGAS=1;interpro2go_term=GO:0016020;length=4839;nb_exon=4;sifter_term=GO:0080054,GO:0042936
			Peak_2357	7.8	0	4.53	0.1	5.53	0.04
651	Solyc03g120560	1	Peak_2358	5.55	0.18	6.67	0.26	5.84	0.82	Proton-dependent oligopeptide transport family protein (AHRD V1 **-- D7KIP6_ARALY)%3B contains Interpro domain(s) IPR000109 TGF-beta receptor%2C type I/II extracellular region ;Ontology_term=GO:0016020;from_BOGAS=1;interpro2go_term=GO:0016020;length=2587;nb_exon=3
652	Solyc03g120590	1	Peak_4013	5.49	0.65	4.57	0.25	4.79	0.39	Peptide transporter 1 (AHRD V1 **-- Q7XAC3_VICFA)%3B contains Interpro domain(s) IPR000109 TGF-beta receptor%2C type I/II extracellular region
653	Solyc03g120690	1	Peak_2360	6.39	0.06	5.68	0.18	5.18	0.03	Dynein light chain 1 cytoplasmic (AHRD V1 ***- C1C420_RANCA)%3B contains Interpro domain(s) IPR001372 Dynein light chain%2C type 1 and 2 ;Ontology_term=GO:0042803;from_BOGAS=1;interpro2go_term=GO:0005875;length=1161;nb_exon=2;sifter_term=GO:0042803
654	Solyc03g120710	1	Peak_2361	5.59	0.05	5.35	0.16	6.45	0.03	Harpin-induced protein (AHRD V1 **-- B6TDG9_MAIZE)%3B contains Interpro domain(s) IPR010847 Harpin-induced 1 ;from_BOGAS=1;length=3011;nb_exon=3
655	Solyc03g120810	1	Peak_2362	4.34	0.25	6.06	0.25	3.71	0.51	BY-inesin-like protein 10 (AHRD V1 ***- Q9AVP4_TOBAC)%3B contains Interpro domain(s) IPR001752 Kinesin%2C motor region ;Ontology_term=GO:0007018;from_BOGAS=1;interpro2go_term=GO:0007018;length=5761;nb_exon=12
656	Solyc03g120840	1	Peak_2363	5.13	0.04	4.21	0.33	5.55	0.08	Ethylene-responsive transcription factor 4 (AHRD V1 *-*- ERF78_ARATH)%3B contains Interpro domain(s) IPR001471 Pathogenesis-related transcriptional factor and ERF%2C DNA-binding ;Ontology_term=GO:0003677;eugene_evidence_code=10F0H1E1IEG;from_BOGAS=1;interpro2go_term=GO:0003677,GO:0006355;length=750;nb_exon=1;sifter_term=GO:0003677
657	Solyc03g121090	1	Peak_2364	5.5	0	4.34	0.1	4.62	0.04	Cold induced protein-like (AHRD V1 **-- Q94JH8_ORYSJ);from_BOGAS=1;length=1045;nb_exon=3
658	Solyc03g121210	1	Peak_2365	5.36	0.06	4.89	0.43	5.28	0.03	Mediator of RNA polymerase II transcription subunit 6 (AHRD V1 **** B4K995_DROMO)%3B contains Interpro domain(s) IPR007018 Mediator complex%2C subunit Med6 ;Ontology_term=GO:0003713;from_BOGAS=1;interpro2go_term=GO:0016592;length=3844;nb_exon=6;sifter_term=GO:0003713
659	Solyc03g121410	1	Peak_2366	4.69	0.38	4.64	1.05	5.78	0.12	Serine/threonine protein phosphatase 2A 55 kDa regulatory subunit B beta isoform (AHRD V1 ***- 2ABB_ARATH)%3B contains Interpro domain(s) IPR000009 Protein phosphatase 2A%2C regulatory subunit PR55 ;Ontology_term=GO:0000159;from_BOGAS=1;interpro2go_term=GO:0000159;length=8052;nb_exon=14
660	Solyc03g121540	1	Peak_2367	5.02	0.12	5.22	0.29	3.69	0.17	Beta-galactosidase (AHRD V1 ***- Q9ZP11_SOLLC)%3B contains Interpro domain(s) IPR019801 Glycoside hydrolase%2C family 35%2C conserved site IPR001944 Glycoside hydrolase%2C family 35 IPR000922 D-galactoside/L-rhamnose binding SUEL lectin ;Ontology_term=GO:0005515;from_BOGAS=1;interpro2go_term=GO:0005529,GO:0005975;length=5899;nb_exon=19;sifter_term=GO:0005515
661	Solyc03g121590	1	Peak_2368	5.89	0.25	5.72	0.97	4.75	0.15	Protein SEY1 (AHRD V1 ***- B6U4D9_MAIZE)%3B contains Interpro domain(s) IPR008803 Root hair defective 3 GTP-binding ;Ontology_term=GO:0031177;from_BOGAS=1;interpro2go_term=GO:0031177;length=10037;nb_exon=23
662	Solyc03g121640	1	Peak_2369	6.21	0.1	6.17	0.25	5.5	0.42	chaperonin (AHRD V1 ***- D3NRF5_AZOS1)%3B contains Interpro domain(s) IPR001844 Chaperonin Cpn60 ;Ontology_term=GO:0005524,GO:0005507;from_BOGAS=1;interpro2go_term=GO:0044267,GO:0005737;length=7412;nb_exon=18;sifter_term=GO:0005524,GO:0005507
663	Solyc03g121890	1	Peak_2370	4.79	0.06	3.6	1.46	3.71	0.08	Os01g0584100 protein (Fragment) (AHRD V1 *-*- Q0JLP7_ORYSJ);eugene_evidence_code=10F0H0E1IEG;from_BOGAS=1;length=1752;nb_exon=1
664	Solyc03g121960	1	Peak_2371	7.37	0.04	4.91	0.12	5.96	0.05	Phospholipid diacylglycerol acyltransferase (AHRD V1 **** C5ME98_CANTT)%3B contains Interpro domain(s) IPR003386 Lecithin:cholesterol acyltransferase ;Ontology_term=GO:0046027;from_BOGAS=1;interpro2go_term=GO:0006629;length=6996;nb_exon=6;sifter_term=GO:0046027
665	Solyc03g121990	1	Peak_2372	9.1	0	8.17	0.16	10.01	0	MYB transcription factor-like (AHRD V1 **-* Q6YZ61_ORYSJ)%3B contains Interpro domain(s) IPR001005 SANT%2C DNA-binding ;Ontology_term=GO:0003700;from_BOGAS=1;interpro2go_term=GO:0003677,GO:0045449;length=6586;nb_exon=8;sifter_term=GO:0003700
666	Solyc03g122190	1	Peak_2373	4.6	0.16	5.95	0.14	4.22	0.9	Jasmonate ZIM domain 2 (AHRD V1 **-- C7SCY2_CATRO)%3B contains Interpro domain(s) IPR010399 Tify ;Ontology_term=GO:0005515;from_BOGAS=1;length=2387;nb_exon=5;sifter_term=GO:0005515
667	Solyc03g122220	1	Peak_2374	6.06	0.1	7.83	0.13	8.41	0.06	GRF zinc finger containing protein (AHRD V1 *-*- Q2A9I2_BRAOL)%3B contains Interpro domain(s) IPR010666 Zinc finger%2C GRF-type ;Ontology_term=GO:0008270;eugene_evidence_code=10F0H0E0IEG;from_BOGAS=1;interpro2go_term=GO:0008270;length=344;nb_exon=2
668	Solyc03g122340	1	Peak_2375	4.42	0.23	4.36	0.43	4.15	0.26	Lipoxygenase (AHRD V1 **** Q96574_SOLLC)%3B contains Interpro domain(s) IPR001246 Lipoxygenase%2C plant ;Ontology_term=GO:0016165;from_BOGAS=1;interpro2go_term=GO:0046872,GO:0055114;length=4454;nb_exon=8;sifter_term=GO:0016165
669	Solyc03g123560	1	Peak_2376	3.94	0.48	4.76	0.66	3.97	0.17	Chaperone protein dnaJ (AHRD V1 *-*- B4FBY1_MAIZE)%3B contains Interpro domain(s) IPR015609 Molecular chaperone%2C heat shock protein%2C Hsp40%2C DnaJ ;Ontology_term=GO:0031072;from_BOGAS=1;interpro2go_term=GO:0031072;length=2608;nb_exon=6
670	Solyc04g005100	1	Peak_3000	5.71	0.35	3.62	1.45	4.81	0.11	Myb transcription factor (AHRD V1 *-** A7UMB2_ROSHC)%3B contains Interpro domain(s) IPR006447 Myb-like DNA-binding region%2C SHAQKYF class ;Ontology_term=GO:0003700;from_BOGAS=1;interpro2go_term=GO:0003677;length=1479;nb_exon=3;sifter_term=GO:0003700
671	Solyc04g005450	1	Peak_3001	6.09	0.19	4.27	0.44	4.89	0.32	Purple acid phosphatase (AHRD V1 *-** B0WRM8_CULQU)%3B contains Interpro domain(s) IPR015914 Purple acid phosphatase%2C N-terminal ;Ontology_term=GO:0004722,GO:0003993;from_BOGAS=1;interpro2go_term=GO:0016787,GO:0046872;length=3485;nb_exon=2;sifter_term=GO:0004722,GO:0003993
672	Solyc04g005800	1	Peak_3002	4.86	0.73	3.96	0.4	4.29	0.16	Homeobox-leucine zipper protein (AHRD V1 *-*- Q9FXN8_ZINEL)%3B contains Interpro domain(s) IPR001356 Homeobox ;Ontology_term=GO:0043565;from_BOGAS=1;interpro2go_term=GO:0005634,GO:0006355,GO:0045449;length=2187;nb_exon=3;sifter_term=GO:0043565
673	Solyc04g007260	1	Peak_3003	5.2	0.06	5.19	0.11	6.18	0.07	Thioesterase superfamily (AHRD V1 *-** Q0YNY9_9CHLB)%3B contains Interpro domain(s) IPR006683 Thioesterase superfamily ;Ontology_term=GO:0016291;from_BOGAS=1;length=5881;nb_exon=5;sifter_term=GO:0016291
674	Solyc04g007320	1	Peak_3004	4.71	0.25	4.74	0.32	6.54	0.07	Tir-nbs-lrr%2C resistance protein;Ontology_term=GO:0030275,GO:0000166;eugene_evidence_code=10F0H1E1IEG;from_BOGAS=1;interpro2go_term=GO:0006952,GO:0005515,GO:0031224,GO:0017111,GO:0006915;length=4871;nb_exon=5;sifter_term=GO:0030275,GO:0000166
675	Solyc04g007330	1	Peak_3005	10.16	0	7.43	0	7.45	0	HORMA domain containing protein expressed (AHRD V1 *--- Q2QMF2_ORYSJ)%3B contains Interpro domain(s) IPR003511 DNA-binding HORMA ;Ontology_term=GO:0003677;eugene_evidence_code=10F0H1E0IEG;from_BOGAS=1;interpro2go_term=GO:0007067;length=5473;nb_exon=22;sifter_term=GO:0003677
676	Solyc04g007530	1	Peak_3006	6.73	0.04	6.14	0.11	6.38	0	Multidrug resistance protein mdtK (AHRD V1 ***- MDTK_YERE8)%3B contains Interpro domain(s) IPR015521 MATE family transporter related protein ;Ontology_term=GO:0015559;from_BOGAS=1;interpro2go_term=GO:0016020;length=5234;nb_exon=7;sifter_term=GO:0015559
677	Solyc04g007610	1	Peak_3007	6.26	0.07	6.71	0.24	5.71	0.09	Protein disulfide-isomerase (AHRD V1 *--- P93358_TOBAC)%3B contains Interpro domain(s) IPR006863 Erv1/Alr ;Ontology_term=GO:0045454,GO:0055114;from_BOGAS=1;interpro2go_term=GO:0045454,GO:0055114;length=8857;nb_exon=12
678	Solyc04g007720	1	Peak_3008	4.4	0.86	4.72	0.28	5.53	0.31	Unknown Protein (AHRD V1)%3B contains Interpro domain(s) IPR005818 Histone H1/H5 ;Ontology_term=GO:0005634;from_BOGAS=1;interpro2go_term=GO:0005634;length=3162;nb_exon=2
679	Solyc04g007890	1	Peak_3009	5.5	0.06	6.89	0.12	6.21	0.09	High mobility group protein (AHRD V1 *--- Q42461_CANGL)%3B contains Interpro domain(s) IPR005818 Histone H1/H5 ;Ontology_term=GO:0005634,GO:0003677;from_BOGAS=1;interpro2go_term=GO:0005634,GO:0003677;length=865;nb_exon=2
680	Solyc04g008060	2	Peak_3010	10.56	0.06	8.11	0.15	11.06	0.07	Vacuolar iron transporter Ccc1 (AHRD V1 **-* C5GIS5_AJEDR)%3B contains Interpro domain(s) IPR008217 Protein of unknown function DUF125%2C transmembrane ;Ontology_term=GO:0015093;from_BOGAS=1;length=3329;nb_exon=4;sifter_term=GO:0015093
			Peak_3011	10.56	0.06	8.11	0.15	7.6	0.39
681	Solyc04g008100	1	Peak_3012	5.72	0.05	7.04	0.77	6.8	0.44	U-box domain-containing protein (AHRD V1 ***- D7MID4_ARALY)%3B contains Interpro domain(s) IPR003613 U box domain ;Ontology_term=GO:0005488,GO:0000151;eugene_evidence_code=10F0H1E1IEG;from_BOGAS=1;interpro2go_term=GO:0005488,GO:0000151;length=1329;nb_exon=1
682	Solyc04g008210	1	Peak_3013	5.38	0.06	4.5	1	6.6	0.06	Xyloglucan endotransglucosylase/hydrolase 13 (AHRD V1 **** C0IRH2_ACTDE)%3B contains Interpro domain(s) IPR016455 Xyloglucan endotransglucosylase/hydrolase ;Ontology_term=GO:0016798,GO:0016762;eugene_evidence_code=10F0H1E1IEG;from_BOGAS=1;interpro2go_term=GO:0005975,GO:0048046;length=2421;nb_exon=4;sifter_term=GO:0016798,GO:0016762
683	Solyc04g008250	2	Peak_3015	5.1	0.23	4.55	0.11	5.86	0.06	Acid phosphatase (AHRD V1 **** B9XQU4_9BACT)%3B contains Interpro domain(s) IPR004843 Metallophosphoesterase ;Ontology_term=GO:0004722;eugene_evidence_code=10F0H1E1IEG;from_BOGAS=1;interpro2go_term=GO:0016787;length=4356;nb_exon=5;sifter_term=GO:0004722
			Peak_3014	4.05	1.05	4.55	0.11	5.86	0.06
684	Solyc04g008260	1	Peak_3016	5.27	0.05	5.44	0.12	6.83	0.04	Acid phosphatase (AHRD V1 **** B9XQU4_9BACT)%3B contains Interpro domain(s) IPR004843 Metallophosphoesterase ;Ontology_term=GO:0004722;from_BOGAS=1;interpro2go_term=GO:0016787;length=5215;nb_exon=7;sifter_term=GO:0004722
685	Solyc04g008290	1	Peak_3017	4.7	0.47	4.89	0.43	4.86	1.12	Microtubule-associated protein MAP65-1a (AHRD V1 **** C0JA45_ORYPU)%3B contains Interpro domain(s) IPR007145 MAP65/ASE1 ;Ontology_term=GO:0008017;from_BOGAS=1;length=5866;nb_exon=12;sifter_term=GO:0008017
686	Solyc04g008380	1	Peak_3018	7.88	0.04	8.43	0.14	8.26	0.03	GAGA-binding transcriptional activator (AHRD V1 ***- D7KCI3_ARALY)%3B contains Interpro domain(s) IPR010409 GAGA binding-like ;Ontology_term=GO:0003700;from_BOGAS=1;length=3042;nb_exon=2;sifter_term=GO:0003700
687	Solyc04g008540	1	Peak_3019	4.79	1.06	6.19	0.3	5.99	0.26	Tobamovirus multiplication protein (Fragment) (AHRD V1 ***- B0ZZ80_ARAHY)%3B contains Interpro domain(s) IPR009457 Protein of unknown function DUF1084 ;Ontology_term=GO:0005515,GO:0046790;from_BOGAS=1;length=7042;nb_exon=11;sifter_term=GO:0005515,GO:0046790
688	Solyc04g008680	1	Peak_3020	4.83	0.59	4.74	0.53	5.87	0.23	Cell division cycle and apoptosis regulator protein 1 (AHRD V1 *--- B0XGS6_CULQU)%3B contains Interpro domain(s) IPR011992 EF-Hand type ;Ontology_term=GO:0005509;from_BOGAS=1;interpro2go_term=GO:0005509;length=14585;nb_exon=21
689	Solyc04g008740	1	Peak_3021	5.96	0.04	5.86	0.2	7.42	0	Pyruvate kinase (AHRD V1 **** Q3S1N4_SOLTU)%3B contains Interpro domain(s) IPR001697 Pyruvate kinase ;Ontology_term=GO:0004743;from_BOGAS=1;interpro2go_term=GO:0006096,GO:0003824;length=5223;nb_exon=4;sifter_term=GO:0004743
690	Solyc04g009370	1	Peak_3022	6.78	0	5.57	0.19	6.99	0	Homology to unknown gene (AHRD V1 *-*- Q013I8_OSTTA);from_BOGAS=1;length=5779;nb_exon=6
691	Solyc04g009440	1	Peak_3023	5.4	0.06	5.83	0.16	6.41	0.05	NAC domain protein (AHRD V1 ***- Q6RH27_SOLLC)%3B contains Interpro domain(s) IPR003441 No apical meristem (NAM) protein ;Ontology_term=GO:0003700,GO:0016563;from_BOGAS=1;interpro2go_term=GO:0045449;length=2171;nb_exon=4;sifter_term=GO:0003700,GO:0016563
692	Solyc04g009520	1	Peak_3024	4.91	0.69	4.23	0.5	4.76	0.53	Nuclear transcription factor Y subunit B-3 (AHRD V1 **** B6SUG8_MAIZE)%3B contains Interpro domain(s) IPR003957 Transcription factor%2C CBFA/NFYB%2C DNA topoisomerase ;Ontology_term=GO:0005515,GO:0003700;from_BOGAS=1;interpro2go_term=GO:0005634,GO:0003677,GO:0005622;length=2638;nb_exon=3;sifter_term=GO:0005515,GO:0003700
693	Solyc04g009530	1	Peak_3025	6.48	0.06	5.7	0.11	4.92	0.1	Glutathione S-transferase (AHRD V1 **** B3TLW0_ELAGV)%3B contains Interpro domain(s) IPR004045 Glutathione S-transferase%2C N-terminal ;Ontology_term=GO:0004364;from_BOGAS=1;length=5207;nb_exon=10;sifter_term=GO:0004364
694	Solyc04g009800	1	Peak_3026	5.65	0.05	5.44	0.37	6.71	0	Calcium-dependent protein kinase 2 (AHRD V1 **** Q93YF4_TOBAC)%3B contains Interpro domain(s) IPR002290 Serine/threonine protein kinase ;Ontology_term=GO:0004683;from_BOGAS=1;interpro2go_term=GO:0006468,GO:0005509;length=5797;nb_exon=7;sifter_term=GO:0004683
695	Solyc04g009810	1	Peak_3027	4.88	0.25	4.25	0.48	5.87	0.11	Pelota homolog (AHRD V1 ***- C3KIY5_ANOFI)%3B contains Interpro domain(s) IPR004405 Probable translation factor pelota ;Ontology_term=GO:0005515;from_BOGAS=1;interpro2go_term=GO:0006412;length=8178;nb_exon=16;sifter_term=GO:0005515
696	Solyc04g009900	1	Peak_3028	6.62	0.1	7.25	0.27	9.41	0.06	Calcium-dependent protein kinase 2 (AHRD V1 ***- B4FZS4_MAIZE)%3B contains Interpro domain(s) IPR002290 Serine/threonine protein kinase ;Ontology_term=GO:0006468;from_BOGAS=1;interpro2go_term=GO:0006468;length=1390;nb_exon=2
697	Solyc04g009910	2	Peak_3029	6.2	0.1	7.39	0.09	7.62	0.24	Calcium-dependent protein kinase 2 (AHRD V1 **** B4FZS4_MAIZE)%3B contains Interpro domain(s) IPR002290 Serine/threonine protein kinase ;Ontology_term=GO:0004689;from_BOGAS=1;interpro2go_term=GO:0006468;length=1550;nb_exon=2;sifter_term=GO:0004689
			Peak_3030	6.2	0.1	7.39	0.09	6.35	0.73
698	Solyc04g010090	1	Peak_3031	6.34	0.2	6.32	1.52	6.91	0.12	Transcription initiation factor TFIID subunit 9B (AHRD V1 **** B6T3B6_MAIZE)%3B contains Interpro domain(s) IPR003162 Transcription factor TAFII-31 ;Ontology_term=GO:0016251;from_BOGAS=1;interpro2go_term=GO:0003677,GO:0006352;length=5273;nb_exon=2;sifter_term=GO:0016251
699	Solyc04g010250	1	Peak_3032	9.07	0.04	7.4	0.14	11.31	0.06	Lipase-like protein (AHRD V1 **-- Q9M3D1_ARATH)%3B contains Interpro domain(s) IPR000073 Alpha/beta hydrolase fold-1 ;Ontology_term=GO:0008289,GO:0004622;from_BOGAS=1;length=5845;nb_exon=8;sifter_term=GO:0008289,GO:0004622
700	Solyc04g011360	1	Peak_3033	6.26	0.12	5.7	0.15	6.19	0.2	Ras-related protein Rab-8A (AHRD V1 ***- C1C362_9MAXI)%3B contains Interpro domain(s) IPR003579 Ras small GTPase%2C Rab type ;Ontology_term=GO:0015031,GO:0007264,GO:0005525,GO:0007165,GO:0005622;from_BOGAS=1;interpro2go_term=GO:0015031,GO:0007264,GO:0005525,GO:0007165,GO:0005622;length=4844;nb_exon=9
701	Solyc04g011390	1	Peak_3034	7.72	0.04	6.76	0.15	7.77	0.08	Histone H4 (AHRD V1 ***- B6T0P4_MAIZE)%3B contains Interpro domain(s) IPR001951 Histone H4 ;Ontology_term=GO:0005634,GO:0003677;eugene_evidence_code=10F1H1E1IEG;from_BOGAS=1;interpro2go_term=GO:0005634,GO:0003677;length=312;nb_exon=1
702	Solyc04g011460	1	Peak_3035	7.88	0.04	6.82	0.28	5.72	0.44	SLT1 protein (AHRD V1 **-- Q9FQY3_TOBAC);eugene_evidence_code=10F1H1E1IEG;from_BOGAS=1;length=1527;nb_exon=1
703	Solyc04g011580	1	Peak_3036	4.39	0.39	4.33	0.44	4.15	0.17	mRNA binding protein Pumilio 2 (AHRD V1 *-** C1GCQ9_PARBD)%3B contains Interpro domain(s) IPR011989 Armadillo-like helical ;Ontology_term=GO:0003729;from_BOGAS=1;interpro2go_term=GO:0005488,GO:0003723;length=7124;nb_exon=9;sifter_term=GO:0003729
704	Solyc04g011650	2	Peak_3037	6.63	0.55	4.06	0.47	5.76	0.12	Telomere repeat-binding protein 4 (AHRD V1 **** TRP4_ARATH)%3B contains Interpro domain(s) IPR014778 Myb%2C DNA-binding ;Ontology_term=GO:0003691;from_BOGAS=1;interpro2go_term=GO:0003677,GO:0045449;length=3400;nb_exon=8;sifter_term=GO:0003691
			Peak_3038	6.23	0.3	4.06	0.47	5.76	0.12
705	Solyc04g011770	1	Peak_3039	7.46	0.04	7.36	0.25	7.71	0.31	Unknown Protein (AHRD V1);from_BOGAS=1;length=1655;nb_exon=2
706	Solyc04g012140	1	Peak_3040	5.61	0.19	5.14	0.25	4.52	0.12	Unknown Protein (AHRD V1);eugene_evidence_code=10F0H0E0IEG;from_BOGAS=1;length=249;nb_exon=1
707	Solyc04g014500	1	Peak_3041	5.51	0.03	5.78	0.09	5.77	0.03	Diphosphoinositol polyphosphate phosphohydrolase (AHRD V1 *--* B0WVR6_CULQU)%3B contains Interpro domain(s) IPR000086 NUDIX hydrolase domain ;Ontology_term=GO:0008486,GO:0034432;from_BOGAS=1;interpro2go_term=GO:0016787;length=3818;nb_exon=5;sifter_term=GO:0008486,GO:0034432
708	Solyc04g014570	1	Peak_3042	5.71	0.52	3.25	1.05	5.42	0.24	Transmembrane 9 superfamily protein member 1 (AHRD V1 **** B6TZ24_MAIZE)%3B contains Interpro domain(s) IPR004240 Nonaspanin (TM9SF) ;Ontology_term=GO:0005515,GO:0004888;from_BOGAS=1;interpro2go_term=GO:0008152,GO:0016021;length=5170;nb_exon=7;sifter_term=GO:0005515,GO:0004888
709	Solyc04g014600	1	Peak_3043	7.48	0.06	8.58	0.25	8.01	0.11	Universal stress protein family protein (AHRD V1 ***- D7L0F0_ARALY)%3B contains Interpro domain(s) IPR006016 UspA ;Ontology_term=GO:0006950;from_BOGAS=1;interpro2go_term=GO:0006950;length=1967;nb_exon=4
710	Solyc04g014680	1	Peak_3044	4.67	0.19	6.3	0.4	4.01	0.5	Cysteine-type endopeptidase/ ubiquitin thiolesterase (AHRD V1 **-* B6TDL6_MAIZE);Ontology_term=GO:0004221;from_BOGAS=1;length=5427;nb_exon=4;sifter_term=GO:0004221
711	Solyc04g014810	2	Peak_3045	6.66	0.06	7.79	0.09	7.12	0.03	U-box domain-containing protein 4 (AHRD V1 **-- PUB4_ARATH)%3B contains Interpro domain(s) IPR011989 Armadillo-like helical ;Ontology_term=GO:0005488;from_BOGAS=1;interpro2go_term=GO:0005488;length=2801;nb_exon=2
			Peak_3046	5.5	0.1	7.79	0.09	4.71	0.12
712	Solyc04g015070	1	Peak_3047	5.85	0.1	4.46	0.4	4.69	0.62	C2 domain containing protein (AHRD V1 **-- Q2A9R2_BRAOL)%3B contains Interpro domain(s) IPR018029 C2 membrane targeting protein ;from_BOGAS=1;length=1932;nb_exon=3
713	Solyc04g015280	1	Peak_3048	4.08	0.29	4.95	0.29	7.83	0.12	Zinc finger RING-type (AHRD V1 **-- A2Q5E8_MEDTR)%3B contains Interpro domain(s) IPR018957 Zinc finger%2C C3HC4 RING-type ;Ontology_term=GO:0008270;from_BOGAS=1;interpro2go_term=GO:0008270;length=4080;nb_exon=3
714	Solyc04g015340	1	Peak_3049	4.64	0.06	4.78	0.13	4.85	0.03	Serine carboxypeptidase K10B2.2 (AHRD V1 **** B6TM29_MAIZE)%3B contains Interpro domain(s) IPR001563 Peptidase S10%2C serine carboxypeptidase ;Ontology_term=GO:0042802,GO:0004185;from_BOGAS=1;interpro2go_term=GO:0006508;length=5296;nb_exon=9;sifter_term=GO:0042802,GO:0004185
715	Solyc04g015530	1	Peak_3050	8.33	0	5.94	0.09	5.46	0.03	Polygalacturonase A (AHRD V1 **** Q9M6S2_ACTCH)%3B contains Interpro domain(s) IPR000408 Regulator of chromosome condensation%2C RCC1 IPR000743 Glycoside hydrolase%2C family 28 ;Ontology_term=GO:0004650;eugene_evidence_code=10F0H1E0IEG;from_BOGAS=1;interpro2go_term=GO:0005975;length=7589;nb_exon=9;sifter_term=GO:0004650
716	Solyc04g016060	1	Peak_3051	8.08	0.1	5.72	0.16	6.63	0.07	Plant-specific domain TIGR01570 family protein (AHRD V1 ***- B6TX93_MAIZE)%3B contains Interpro domain(s) IPR006460 Protein of unknown function DUF617%2C plant ;eugene_evidence_code=10F0H1E1IEG;from_BOGAS=1;length=846;nb_exon=1
717	Solyc04g016210	1	Peak_3052	6.74	0.05	7.67	0.11	6.79	0.12	UDP-glucosyltransferase (AHRD V1 **** B8QI32_9MAGN)%3B contains Interpro domain(s) IPR002213 UDP-glucuronosyl/UDP-glucosyltransferase ;Ontology_term=GO:0080043;from_BOGAS=1;interpro2go_term=GO:0008152;length=1514;nb_exon=2;sifter_term=GO:0080043
718	Solyc04g016460	1	Peak_3053	5	0.55	5.3	0.32	5.28	0.09	Unknown Protein (AHRD V1);from_BOGAS=1;length=2518;nb_exon=2
719	Solyc04g017690	2	Peak_3055	6.19	0.06	5.3	0.23	5.17	0	Early response to dehydration 15-like protein (Fragment) (AHRD V1 *--- Q5MEE1_PSEMZ)%3B contains Interpro domain(s) IPR009818 Ataxin-2%2C C-terminal ;Ontology_term=GO:0005515;from_BOGAS=1;length=1054;nb_exon=3;sifter_term=GO:0005515
			Peak_3054	5.34	0.04	5.3	0.23	5.17	0
720	Solyc04g017700	1	Peak_3056	5.09	0.36	4.85	1.45	4.89	0.47	N-acetylglucosaminyl transferase component Gpi1 (AHRD V1 *--- C5FLP9_NANOT)%3B contains Interpro domain(s) IPR007720 N-acetylglucosaminyl transferase component ;Ontology_term=GO:0016021;from_BOGAS=1;interpro2go_term=GO:0016021;length=6583;nb_exon=9
721	Solyc04g025990	1	Peak_3057	5.79	0.47	4.82	1.48	6.35	0.14	Potassium transporter family protein (AHRD V1 **** D7KXB7_ARALY)%3B contains Interpro domain(s) IPR003855 K+ potassium transporter ;Ontology_term=GO:0009674;from_BOGAS=1;interpro2go_term=GO:0016020;length=6986;nb_exon=9;sifter_term=GO:0009674
722	Solyc04g049120	1	Peak_3058	10.56	0.05	10.24	0.14	10.37	0.05	Nuclear receptor corepressor 2 (AHRD V1 *-*- Q19LF0_PIG)%3B contains Interpro domain(s) IPR014778 Myb%2C DNA-binding ;Ontology_term=GO:0003677;from_BOGAS=1;interpro2go_term=GO:0003677;length=9568;nb_exon=5
723	Solyc04g049450	1	Peak_3059	8.03	0	7.34	0	6.71	0	Protein disulfide isomerase L-2 (AHRD V1 **** B1Q2X5_SOYBN)%3B contains Interpro domain(s) IPR005792 Protein disulphide isomerase ;Ontology_term=GO:0003756;from_BOGAS=1;interpro2go_term=GO:0016853,GO:0045454,GO:0005783;length=5516;nb_exon=12;sifter_term=GO:0003756
724	Solyc04g051420	1	Peak_3060	4.58	0.61	4.09	1.09	4.92	1.34	Unknown Protein (AHRD V1);from_BOGAS=1;length=652;nb_exon=2
725	Solyc04g051820	2	Peak_3061	4.58	0.54	4.46	0.26	3.52	1.03	Os03g0169900 protein (Fragment) (AHRD V1 ***- Q0DUS0_ORYSJ);from_BOGAS=1;length=3372;nb_exon=3
			Peak_3062	3.89	0.24	3.61	1.23	3.18	1.2
726	Solyc04g053130	2	Peak_3064	8.11	0.05	7.39	0.12	7.81	0.04	LHC-related protein (AHRD V1 **-- D8SUY7_SELML);Ontology_term=GO:0016168;from_BOGAS=1;length=1914;nb_exon=2;sifter_term=GO:0016168
			Peak_3063	7.33	0.24	5.11	0.3	6.09	0.04
727	Solyc04g054340	3	Peak_3066	8.25	0.17	6.92	0.12	7.05	0.07	Unknown Protein (AHRD V1);eugene_evidence_code=10F1H0E1IEG;from_BOGAS=1;length=252;nb_exon=1
			Peak_3065	4.64	0.99	6.92	0.12	9.01	0.26
			Peak_3067	5.61	0.24	4.53	0.24	5.91	0.04
728	Solyc04g054380	1	Peak_3068	6.01	0	5.97	0.11	7.98	0	Alpha-humulene/(-)-(E)-beta-caryophyllene synthase (AHRD V1 **** HUMS_ARATH)%3B contains Interpro domain(s) IPR005630 Terpene synthase%2C metal-binding domain ;Ontology_term=GO:0080017,GO:0080016;eugene_evidence_code=10F0H1E0IEG;from_BOGAS=1;interpro2go_term=GO:0016829,GO:0008152;length=3109;nb_exon=7;sifter_term=GO:0080017,GO:0080016
729	Solyc04g054410	1	Peak_3069	7.48	0.16	4.33	0.45	6.15	0.11	Regulation of nuclear pre-mRNA domain containing 1B (AHRD V1 *-*- B5DEK0_RAT)%3B contains Interpro domain(s) IPR006903 Protein of unknown function DUF618 ;from_BOGAS=1;length=6028;nb_exon=7
730	Solyc04g054890	1	Peak_3070	4.56	0.06	4.2	0.25	4.24	0.48	Acyl-CoA oxidase (AHRD V1 **** D7MT79_ARALY)%3B contains Interpro domain(s) IPR012258 Acyl-CoA oxidase ;Ontology_term=GO:0016402;from_BOGAS=1;interpro2go_term=GO:0005777,GO:0055114;length=4577;nb_exon=7;sifter_term=GO:0016402
731	Solyc04g054910	1	Peak_3071	6.6	0	5.39	0.18	6.34	0	Ethylene-responsive transcription factor 13 (AHRD V1 *-*- ERF99_ARATH)%3B contains Interpro domain(s) IPR001471 Pathogenesis-related transcriptional factor and ERF%2C DNA-binding ;Ontology_term=GO:0003677;from_BOGAS=1;interpro2go_term=GO:0003677,GO:0006355;length=1743;nb_exon=3;sifter_term=GO:0003677
732	Solyc04g055080	1	Peak_3072	5.83	0.06	4.06	0.9	5.17	0.07	Transporter major facilitator family (AHRD V1 ***- B5IUM5_9EURY)%3B contains Interpro domain(s) IPR016196 Major facilitator superfamily%2C general substrate transporter ;Ontology_term=GO:0005351;from_BOGAS=1;interpro2go_term=GO:0055085;length=2089;nb_exon=3;sifter_term=GO:0005351
733	Solyc04g055210	1	Peak_3073	6.27	0.18	6.22	0.7	6.46	0.03	Asparagine synthetase (AHRD V1 ***- Q9ZST7_ARATH)%3B contains Interpro domain(s) IPR000583 Glutamine amidotransferase%2C class-II ;Ontology_term=GO:0008152;from_BOGAS=1;interpro2go_term=GO:0008152;length=9437;nb_exon=5
734	Solyc04g056320	1	Peak_3074	5.95	0.04	5.11	0.26	5.66	0.11	Zinc finger family protein (AHRD V1 *-** D7KK61_ARALY)%3B contains Interpro domain(s) IPR007087 Zinc finger%2C C2H2-type ;Ontology_term=GO:0003700,GO:0008270;eugene_evidence_code=10F0H1E1IEG;from_BOGAS=1;interpro2go_term=GO:0005622;length=1122;nb_exon=1;sifter_term=GO:0003700,GO:0008270
735	Solyc04g057830	1	Peak_3075	6.53	0.49	5.69	0.44	5.98	0.43	Unknown Protein (AHRD V1);eugene_evidence_code=10F0H1E1IEG;from_BOGAS=1;length=621;nb_exon=1
736	Solyc04g057890	1	Peak_3076	5.24	0.09	5.2	0.18	6.52	0.03	Ganglioside-induced differentiation-associated protein 1 (AHRD V1 **-- Q78AN2_DANRE)%3B contains Interpro domain(s) IPR004045 Glutathione S-transferase%2C N-terminal ;from_BOGAS=1;length=2855;nb_exon=3
737	Solyc04g057960	1	Peak_3077	6.8	0.28	5.54	0.37	6.49	0.1	Cell division protease ftsH homolog 1 (AHRD V1 *--- FTSH1_SYNY3)%3B contains Interpro domain(s) IPR003959 ATPase%2C AAA-type%2C core ;Ontology_term=GO:0016887;from_BOGAS=1;interpro2go_term=GO:0005777,GO:0005524,GO:0017111,GO:0005488;length=19984;nb_exon=17;sifter_term=GO:0016887
738	Solyc04g058150	1	Peak_3078	5.77	0.04	5.35	0.14	4.76	0.03	Type 2 metallothionein (AHRD V1 ***- B3VKV5_SOLNI)%3B contains Interpro domain(s) IPR000347 Plant metallothionein%2C family 15 ;Ontology_term=GO:0046872;from_BOGAS=1;interpro2go_term=GO:0046872;length=881;nb_exon=3
739	Solyc04g058170	1	Peak_3079	4.69	0.78	4.57	0.7	3.77	1.07	Calmodulin-like protein (AHRD V1 ***- Q9ATP2_CENCI)%3B contains Interpro domain(s) IPR011992 EF-Hand type ;Ontology_term=GO:0005509;eugene_evidence_code=10F0H0E1IEG;from_BOGAS=1;interpro2go_term=GO:0005509;length=471;nb_exon=1;sifter_term=GO:0005509
740	Solyc04g063210	1	Peak_3080	9.11	0.04	6.11	0.87	5.35	0.54	Caffeoyl-CoA O-methyltransferase (AHRD V1 **** A0SDG2_9CONI)%3B contains Interpro domain(s) IPR002935 O-methyltransferase%2C family 3 ;Ontology_term=GO:0042409;from_BOGAS=1;interpro2go_term=GO:0008171;length=2020;nb_exon=4;sifter_term=GO:0042409
741	Solyc04g063270	1	Peak_3081	4.85	0.97	3.96	1.43	5.59	1.07	Pentatricopeptide repeat-containing protein (AHRD V1 ***- D7LJ72_ARALY)%3B contains Interpro domain(s) IPR002885 Pentatricopeptide repeat ;Ontology_term=GO:0004519,GO:0008116;eugene_evidence_code=10F0H1E0IEG;from_BOGAS=1;length=1386;nb_exon=1;sifter_term=GO:0004519,GO:0008116
742	Solyc04g064530	1	Peak_3082	4.66	0.59	4.13	0.31	6.08	0.18	Unknown Protein (AHRD V1);eugene_evidence_code=10F0H1E1IEG;from_BOGAS=1;length=1023;nb_exon=1
743	Solyc04g070990	1	Peak_3083	5.9	0.15	5.76	0.25	6.41	0.26	PHD-finger family protein expressed (AHRD V1 *--- Q53MN0_ORYSJ)%3B contains Interpro domain(s) IPR003656 Zinc finger%2C BED-type predicted ;Ontology_term=GO:0003677;from_BOGAS=1;interpro2go_term=GO:0003677;length=9084;nb_exon=8
744	Solyc04g071030	1	Peak_3084	6.71	0.05	6.7	0.09	7.66	0	U-box domain-containing protein (AHRD V1 ***- D7MRW3_ARALY)%3B contains Interpro domain(s) IPR003613 U box domain ;Ontology_term=GO:0004842;eugene_evidence_code=10F0H1E1IEG;from_BOGAS=1;interpro2go_term=GO:0005488,GO:0000151;length=1284;nb_exon=1;sifter_term=GO:0004842
745	Solyc04g071360	1	Peak_3085	8.27	0	8.03	0.1	7.06	0.09	Transcription factor (Fragment) (AHRD V1 *--* D6MK04_9ASPA)%3B contains Interpro domain(s) IPR017877 MYB-like ;Ontology_term=GO:0003700;from_BOGAS=1;interpro2go_term=GO:0003677;length=3049;nb_exon=2;sifter_term=GO:0003700
746	Solyc04g071480	1	Peak_3086	6.51	0	8.57	0	6.55	0.06	Exocyst subunit Exo70-interacting protein Roh1 (Fragment) (AHRD V1 *-*- C1IJU1_TOBAC)%3B contains Interpro domain(s) IPR008511 Protein of unknown function DUF793 ;eugene_evidence_code=10F0H1E1IEG;from_BOGAS=1;length=1167;nb_exon=1
747	Solyc04g071610	1	Peak_3087	6.01	0	4.18	0.11	4.86	0	Water-stress inducible protein 3 (Fragment) (AHRD V1 ---- Q5G112_PINTA)%3B contains Interpro domain(s) IPR003496 ABA/WDS induced protein ;Ontology_term=GO:0006950;from_BOGAS=1;interpro2go_term=GO:0006950;length=1867;nb_exon=4
748	Solyc04g071630	2	Peak_3089	9.47	0	8.47	0	7.23	0.06	Protein-methionine-s-oxide reductase (AHRD V1 **-- D7L9H5_ARALY);from_BOGAS=1;length=5778;nb_exon=2
			Peak_3088	8.1	0.04	8.47	0	6.71	0.07
749	Solyc04g071770	2	Peak_3091	8.41	0.05	6.01	0.12	9.4	0.07	Ethylene responsive transcription factor 2a (AHRD V1 *-*- C0J9I7_9ROSA)%3B contains Interpro domain(s) IPR001471 Pathogenesis-related transcriptional factor and ERF%2C DNA-binding ;Ontology_term=GO:0003677,GO:0006355;from_BOGAS=1;interpro2go_term=GO:0003677,GO:0006355;length=1717;nb_exon=2
			Peak_3090	7.01	0.04	6.55	0.24	6.51	0.03
750	Solyc04g072000	1	Peak_3092	6.92	0.06	5.39	0.15	4.13	0.47	Chitinase (AHRD V1 ***- D0QU15_LACSA)%3B contains Interpro domain(s) IPR016283 Glycoside hydrolase%2C family 19 ;Ontology_term=GO:0008843;from_BOGAS=1;interpro2go_term=GO:0005975,GO:0008061,GO:0016998;length=1889;nb_exon=2;sifter_term=GO:0008843
751	Solyc04g072700	1	Peak_3093	3.47	1.23	4.67	0.37	4.43	0.34	Metal ion binding protein (AHRD V1 **-* B6U811_MAIZE)%3B contains Interpro domain(s) IPR006121 Heavy metal transport/detoxification protein ;Ontology_term=GO:0005515;from_BOGAS=1;interpro2go_term=GO:0030001;length=1069;nb_exon=2;sifter_term=GO:0005515
752	Solyc04g072780	2	Peak_3094	4.21	0.69	5.46	0.42	6.85	0.08	Genomic DNA chromosome 5 TAC clone K14A3 (AHRD V1 *--- Q9FGQ9_ARATH)%3B contains Interpro domain(s) IPR007650 Protein of unknown function DUF581 ;from_BOGAS=1;length=1086;nb_exon=2
			Peak_3095	4.39	0.2	5.67	0.16	6.15	0.03
753	Solyc04g072840	1	Peak_3096	6.41	0	4.5	0.14	6.84	0	tRNA-splicing endonuclease positive effector-related protein (AHRD V1 *-*- B2Y4N3_ARAHA);from_BOGAS=1;length=2039;nb_exon=2
754	Solyc04g072890	1	Peak_3097	8.08	0	7.13	0	7.05	0	WD-40 repeat family protein (AHRD V1 **-- D7KN06_ARALY)%3B contains Interpro domain(s) IPR017986 WD40 repeat%2C region ;from_BOGAS=1;length=5429;nb_exon=9
755	Solyc04g073950	1	Peak_3098	7.04	0	5.68	0.2	6.71	0	VQ motif family protein expressed (AHRD V1 *-*- Q10KE8_ORYSJ)%3B contains Interpro domain(s) IPR008889 VQ ;eugene_evidence_code=10F0H0E1IEG;from_BOGAS=1;length=1395;nb_exon=1
756	Solyc04g073990	1	Peak_3099	4.23	0.06	6.81	0.1	4.73	0.1	Annexin (AHRD V1 ***- Q42657_CAPAN)%3B contains Interpro domain(s) IPR009118 Annexin%2C type plant ;Ontology_term=GO:0005544;from_BOGAS=1;interpro2go_term=GO:0005544;length=2424;nb_exon=5;sifter_term=GO:0005544
757	Solyc04g074140	1	Peak_3100	4.54	0.06	4.48	0.32	4.6	0.25	Os03g0190900 protein (Fragment) (AHRD V1 *--- Q0DUE5_ORYSJ);from_BOGAS=1;length=5673;nb_exon=8
758	Solyc04g074230	1	Peak_3101	8.37	0	7.44	0	6.15	0.08	14-3-3 protein sigma gamma zeta beta/alpha (AHRD V1 **-- Q16QZ7_AEDAE)%3B contains Interpro domain(s) IPR000308 14-3-3 protein ;Ontology_term=GO:0050815;from_BOGAS=1;interpro2go_term=GO:0019904;length=3828;nb_exon=7;sifter_term=GO:0050815
759	Solyc04g074350	1	Peak_3102	5.05	0.35	4.57	1.37	6.63	0.12	UDP-glucuronosyltransferase (AHRD V1 **-* Q5UB81_ARATH)%3B contains Interpro domain(s) IPR002213 UDP-glucuronosyl/UDP-glucosyltransferase ;Ontology_term=GO:0015020;from_BOGAS=1;interpro2go_term=GO:0008152;length=1780;nb_exon=2;sifter_term=GO:0015020
760	Solyc04g074530	1	Peak_3103	7.48	0.06	6.39	0.11	5.87	0.1	Alcohol dehydrogenase 1 (AHRD V1 **** B6TD57_MAIZE)%3B contains Interpro domain(s) IPR002085 Alcohol dehydrogenase superfamily%2C zinc-containing ;Ontology_term=GO:0004024;from_BOGAS=1;interpro2go_term=GO:0008152,GO:0016491,GO:0055114;length=4544;nb_exon=10;sifter_term=GO:0004024
761	Solyc04g074580	1	Peak_3104	4.45	1.16	4.77	0.26	3.97	0.5	Histone H3 (AHRD V1 ***- A8MRL0_ARATH)%3B contains Interpro domain(s) IPR000164 Histone H3 ;Ontology_term=GO:0042802;eugene_evidence_code=10F1H1E1IEG;from_BOGAS=1;interpro2go_term=GO:0003677,GO:0000786;length=411;nb_exon=1;sifter_term=GO:0042802
762	Solyc04g074850	1	Peak_3105	7.46	0.06	5.14	0.25	5.75	0.03	Multidrug resistance protein mdtK (AHRD V1 **-- MDTK_YERP3)%3B contains Interpro domain(s) IPR002528 Multi antimicrobial extrusion protein MatE ;Ontology_term=GO:0015559;from_BOGAS=1;interpro2go_term=GO:0016020;length=10097;nb_exon=8;sifter_term=GO:0015559
763	Solyc04g076010	1	Peak_3106	5.01	0.12	5.48	0.08	5.39	0.08	Zinc ion binding protein (AHRD V1 *-*- D7LRR6_ARALY);from_BOGAS=1;length=1125;nb_exon=2
764	Solyc04g076380	1	Peak_3107	4.66	1.07	4.22	1.45	7	0.88	Cytochrome P450 NADPH-reductase (AHRD V1 **** B3RFK2_PETHY)%3B contains Interpro domain(s) IPR015702 NADPH Cytochrome P450 Reductase ;Ontology_term=GO:0003958;from_BOGAS=1;interpro2go_term=GO:0016491,GO:0055114;length=6759;nb_exon=18;sifter_term=GO:0003958
765	Solyc04g076480	1	Peak_3108	11.69	0.05	9.39	0.15	9.14	0.04	Serine/threonine-protein kinase B-raf (AHRD V1 *-** BRAF_COTJA)%3B contains Interpro domain(s) IPR002290 Serine/threonine protein kinase ;Ontology_term=GO:0004712;from_BOGAS=1;interpro2go_term=GO:0006468;length=7935;nb_exon=15;sifter_term=GO:0004712
766	Solyc04g076710	1	Peak_3109	7.38	0.05	4.85	0.1	8.64	0.07	Unknown Protein (AHRD V1);from_BOGAS=1;length=14304;nb_exon=5
767	Solyc04g076790	1	Peak_3110	6.06	0.05	6.3	0.24	7.23	0.03	Serine hydroxymethyltransferase (AHRD V1 **** B9SMX7_RICCO)%3B contains Interpro domain(s) IPR001085 Serine hydroxymethyltransferase ;Ontology_term=GO:0004372;from_BOGAS=1;interpro2go_term=GO:0006563,GO:0030170;length=5788;nb_exon=16;sifter_term=GO:0004372
768	Solyc04g076830	2	Peak_3111	7.8	0.05	7.62	0.12	9.97	0.11	Phosphoglycerate mutase-like protein (AHRD V1 ***- Q8LGT8_SOYBN)%3B contains Interpro domain(s) IPR013078 Phosphoglycerate mutase ;from_BOGAS=1;length=8866;nb_exon=14
			Peak_3112	7.8	0.05	7.62	0.12	5.03	0.23
769	Solyc04g076870	1	Peak_3113	9.79	0.19	7.66	0.43	7.42	0.11	Glutamyl-tRNA reductase (AHRD V1 **** A5BZY3_VITVI)%3B contains Interpro domain(s) IPR000343 Tetrapyrrole biosynthesis%2C glutamyl-tRNA reductase ;Ontology_term=GO:0004781,GO:0008883;from_BOGAS=1;interpro2go_term=GO:0008152,GO:0005737,GO:0055114;length=3549;nb_exon=4;sifter_term=GO:0004781,GO:0008883
770	Solyc04g077050	1	Peak_3114	5.49	0.16	5.94	0.24	5.11	0.1	Amino acid permease 6 (AHRD V1 **** Q7Y076_BRANA)%3B contains Interpro domain(s) IPR013057 Amino acid transporter%2C transmembrane ;Ontology_term=GO:0015175,GO:0015172;from_BOGAS=1;length=4670;nb_exon=7;sifter_term=GO:0015175,GO:0015172
771	Solyc04g077220	1	Peak_3115	5.8	0.06	5.55	0.1	5.87	0.06	Homeobox-leucine zipper protein 22 (AHRD V1 ***- D7MA03_ARALY)%3B contains Interpro domain(s) IPR003106 Leucine zipper%2C homeobox-associated ;Ontology_term=GO:0005634,GO:0006355,GO:0045449;from_BOGAS=1;interpro2go_term=GO:0005634,GO:0006355,GO:0045449;length=1829;nb_exon=3
772	Solyc04g077470	1	Peak_3116	5.52	0.05	5.29	0.1	4.7	0.09	Cellulose synthase-like C1-2 glycosyltransferase family 2 protein (AHRD V1 **** D8T077_SELML)%3B contains Interpro domain(s) IPR001173 Glycosyl transferase%2C family 2 ;Ontology_term=GO:0016759;from_BOGAS=1;length=3224;nb_exon=5;sifter_term=GO:0016759
773	Solyc04g077600	1	Peak_3117	5.92	0.1	6.81	0.13	5.42	0.1	BSD domain containing protein (AHRD V1 *-*- B6SVJ3_MAIZE)%3B contains Interpro domain(s) IPR005607 BSD ;from_BOGAS=1;length=5194;nb_exon=3
774	Solyc04g077610	2	Peak_3118	7.65	0.17	6.86	0.15	6.5	0.05	U-box domain-containing protein (AHRD V1 ***- D7LSY5_ARALY)%3B contains Interpro domain(s) IPR003613 U box domain ;Ontology_term=GO:0005488,GO:0000151;from_BOGAS=1;interpro2go_term=GO:0005488,GO:0000151;length=1844;nb_exon=2
			Peak_3119	5.47	0.1	6.86	0.15	6.5	0.05
775	Solyc04g077620	1	Peak_3120	5.77	0.1	4.68	0.31	7.63	0.1	Unknown Protein (AHRD V1);eugene_evidence_code=10F0H0E1IEG;from_BOGAS=1;length=375;nb_exon=1
776	Solyc04g077650	1	Peak_3121	7.21	0.05	6.42	0.12	7.98	0.06	Serine carboxypeptidase 1 (AHRD V1 ***- B6TC80_MAIZE)%3B contains Interpro domain(s) IPR001563 Peptidase S10%2C serine carboxypeptidase ;Ontology_term=GO:0016754;from_BOGAS=1;interpro2go_term=GO:0006508;length=4444;nb_exon=14;sifter_term=GO:0016754
777	Solyc04g077840	1	Peak_3122	7.74	0.06	4.81	0.12	5.62	0.03	F-box/kelch-repeat protein At5g43190 (AHRD V1 *-*- FK119_ARATH)%3B contains Interpro domain(s) IPR001810 Cyclin-like F-box ;from_BOGAS=1;length=1485;nb_exon=2
778	Solyc04g077850	1	Peak_3123	5.37	0.28	5.53	0.39	5.64	0.09	U-box domain-containing protein 4 (AHRD V1 **-- PUB4_ARATH)%3B contains Interpro domain(s) IPR011989 Armadillo-like helical ;Ontology_term=GO:0005488;from_BOGAS=1;interpro2go_term=GO:0005488;length=2410;nb_exon=2
779	Solyc04g077860	1	Peak_3124	4.56	0.05	4.52	0.12	4.34	0.03	Hydrolase alpha/beta fold family protein expressed (AHRD V1 **** Q10J20_ORYSJ)%3B contains Interpro domain(s) IPR000073 Alpha/beta hydrolase fold-1 ;Ontology_term=GO:0016787;from_BOGAS=1;length=2283;nb_exon=2;sifter_term=GO:0016787
780	Solyc04g077910	1	Peak_3125	5.82	0.05	5.78	0.1	5.07	0.31	Cyclin-D like protein (AHRD V1 *-*- P93103_CHERU)%3B contains Interpro domain(s) IPR011028 Cyclin-like ;eugene_evidence_code=10F0H0E0IEG;from_BOGAS=1;length=1259;nb_exon=5
781	Solyc04g077980	1	Peak_3126	5.61	0.49	4.38	0.24	3.85	0.85	Zinc-finger protein (AHRD V1 ***- Q40899_PETHY)%3B contains Interpro domain(s) IPR007087 Zinc finger%2C C2H2-type ;Ontology_term=GO:0003700,GO:0016564;eugene_evidence_code=10F1H1E1IEG;from_BOGAS=1;interpro2go_term=GO:0005622;length=783;nb_exon=1;sifter_term=GO:0003700,GO:0016564
782	Solyc04g078060	1	Peak_3127	3.58	0.69	3.23	0.68	4.4	0.49	Small hydrophobic protein (AHRD V1 *-*- Q9ZQY8_ARATH);eugene_evidence_code=10F0H1E0IEG;from_BOGAS=1;length=351;nb_exon=1
783	Solyc04g078090	1	Peak_3128	8.56	0	7.41	0.16	7.22	0.04	Acyl-CoA-binding domain-containing protein 6 (AHRD V1 *-*- B6SHQ7_MAIZE)%3B contains Interpro domain(s) IPR000582 Acyl-CoA-binding protein%2C ACBP ;Ontology_term=GO:0000062,GO:0005488;from_BOGAS=1;interpro2go_term=GO:0000062,GO:0005488;length=4658;nb_exon=6
784	Solyc04g078390	1	Peak_3129	3.86	0.25	4.18	0.43	3.47	0.58	F-box protein (AHRD V1 *-*- A3RJX0_GOSHI)%3B contains Interpro domain(s) IPR001810 Cyclin-like F-box ;eugene_evidence_code=10F1H0E1IEG;from_BOGAS=1;length=651;nb_exon=1
785	Solyc04g078420	1	Peak_3130	4.65	0.22	4.72	0.26	5.1	0.11	MYB transcription factor (AHRD V1 *-*- A3F8D7_CAPAN)%3B contains Interpro domain(s) IPR015495 Myb transcription factor ;Ontology_term=GO:0003677,GO:0045449;eugene_evidence_code=10F0H1E1IEG;from_BOGAS=1;interpro2go_term=GO:0003677,GO:0045449;length=987;nb_exon=1
786	Solyc04g078550	1	Peak_3131	5	0.1	3.95	1.66	4.12	0.1	WRKY transcription factor 2 (AHRD V1 ***- A7UGC9_SOLTU)%3B contains Interpro domain(s) IPR003657 DNA-binding WRKY ;Ontology_term=GO:0005516;from_BOGAS=1;interpro2go_term=GO:0045449;length=1826;nb_exon=4;sifter_term=GO:0005516
787	Solyc04g078630	1	Peak_3132	6.9	0.06	6.38	0.12	5.67	0.06	SPRY domain-containing protein (AHRD V1 *-*- B6JYC6_SCHJY);from_BOGAS=1;length=3011;nb_exon=2
788	Solyc04g078790	1	Peak_3133	4.63	0.28	4.97	0.43	5.87	0.47	BHLH transcription factor-like (AHRD V1 *--- Q8S0N2_ORYSJ)%3B contains Interpro domain(s) IPR001092 Basic helix-loop-helix dimerisation region bHLH ;Ontology_term=GO:0005634,GO:0045449;from_BOGAS=1;interpro2go_term=GO:0005634,GO:0045449;length=1313;nb_exon=2
789	Solyc04g078810	1	Peak_3134	5.71	0.05	5.29	0.26	5.67	0.1	Remorin (AHRD V1 ***- Q00M66_SOYBN)%3B contains Interpro domain(s) IPR005516 Remorin%2C C-terminal region ;from_BOGAS=1;length=4733;nb_exon=8
790	Solyc04g078900	1	Peak_3135	6.41	0.04	5.73	0.12	6.23	0	Cytochrome P450;Ontology_term=GO:0019825,GO:0010295;from_BOGAS=1;interpro2go_term=GO:0020037,GO:0055114;length=3388;nb_exon=9;sifter_term=GO:0019825,GO:0010295
791	Solyc04g079140	2	Peak_3137	7.01	0.06	6.15	0	6.65	0	Os11g0614900 protein (Fragment) (AHRD V1 *-*- Q0IRN0_ORYSJ)%3B contains Interpro domain(s) IPR008547 Protein of unknown function DUF829%2C transmembrane 53 ;from_BOGAS=1;length=4798;nb_exon=7
			Peak_3136	6.78	0.05	6.15	0	6.65	0
792	Solyc04g079180	1	Peak_3138	6.78	0	7.3	0	8.14	0	Unknown Protein (AHRD V1);from_BOGAS=1;length=2567;nb_exon=4
793	Solyc04g079340	1	Peak_3139	4.74	0.23	4.79	0.65	5.86	0.12	Os03g0859900 protein (Fragment) (AHRD V1 ***- Q0DLK3_ORYSJ)%3B contains Interpro domain(s) IPR006869 Protein of unknown function DUF547 ;from_BOGAS=1;length=3395;nb_exon=11
794	Solyc04g079420	1	Peak_3140	6.02	0.38	4.77	0.12	5.62	0.44	Nbs-lrr%2C resistance protein;Ontology_term=GO:0016301;from_BOGAS=1;interpro2go_term=GO:0006952,GO:0005515,GO:0006915;length=3536;nb_exon=6;sifter_term=GO:0016301
795	Solyc04g079600	1	Peak_3141	5.98	0.05	4.9	0.26	5.66	0.08	Myb family transcription factor-like (AHRD V1 *-** Q84NK2_ORYSJ)%3B contains Interpro domain(s) IPR006447 Myb-like DNA-binding region%2C SHAQKYF class ;Ontology_term=GO:0003700;from_BOGAS=1;interpro2go_term=GO:0005515,GO:0045449;length=3373;nb_exon=6;sifter_term=GO:0003700
796	Solyc04g079770	1	Peak_3142	5.37	0.19	5.4	0.77	7.76	0.12	Glycosyl transferase family 2 (AHRD V1 *--- D3EJR5_GEOS4)%3B contains Interpro domain(s) IPR006852 Protein of unknown function DUF616 ;Ontology_term=GO:0006810;from_BOGAS=1;interpro2go_term=GO:0006810;length=3971;nb_exon=6
797	Solyc04g079820	1	Peak_3143	7.29	0.05	5.12	0.43	5.48	0.15	Inositol 5-phosphatase 4 (AHRD V1 ***- Q8I7P3_DICDI)%3B contains Interpro domain(s) IPR000300 Inositol polyphosphate related phosphatase ;Ontology_term=GO:0004437;from_BOGAS=1;interpro2go_term=GO:0004437;length=4097;nb_exon=8
798	Solyc04g079840	1	Peak_3144	6.02	0.04	6.73	0.08	7.05	0.06	LIM domain-binding protein (AHRD V1 *--* B0WXP3_CULQU)%3B contains Interpro domain(s) IPR001781 Zinc finger%2C LIM-type ;Ontology_term=GO:0043130;from_BOGAS=1;interpro2go_term=GO:0008270;length=7422;nb_exon=11;sifter_term=GO:0043130
799	Solyc04g079880	1	Peak_3145	6.49	0.24	5.28	0.4	5.22	0.16	1-acyl-sn-glycerol-3-phosphate acyltransferase (AHRD V1 **** B2LWM4_RICCO)%3B contains Interpro domain(s) IPR002123 Phospholipid/glycerol acyltransferase ;Ontology_term=GO:0005515,GO:0003841;from_BOGAS=1;interpro2go_term=GO:0008152;length=2070;nb_exon=3;sifter_term=GO:0005515,GO:0003841
800	Solyc04g079940	1	Peak_3146	5.53	0.24	4.21	0.41	4.49	0.81	NAC domain protein IPR003441 (AHRD V1 ***- B9MVE5_POPTR)%3B contains Interpro domain(s) IPR003441 No apical meristem (NAM) protein ;Ontology_term=GO:0045449;from_BOGAS=1;interpro2go_term=GO:0045449;length=4654;nb_exon=6
801	Solyc04g079950	1	Peak_3147	8.19	0.05	4.86	0.09	7.41	0.03	MT-A70 family (AHRD V1 *-*- C9S7M7_VERA1)%3B contains Interpro domain(s) IPR007757 MT-A70 ;Ontology_term=GO:0032259,GO:0006139;from_BOGAS=1;interpro2go_term=GO:0032259,GO:0006139;length=3519;nb_exon=9
802	Solyc04g079970	1	Peak_3148	5.44	0.63	6.01	0.5	5.67	0.42	Ubiquitin-conjugating enzyme E2 11 (AHRD V1 ***- UBC11_ARATH)%3B contains Interpro domain(s) IPR000608 Ubiquitin-conjugating enzyme%2C E2 ;Ontology_term=GO:0019788;from_BOGAS=1;interpro2go_term=GO:0006464,GO:0043687;length=3830;nb_exon=5;sifter_term=GO:0019788
803	Solyc04g080010	1	Peak_3149	5.82	0.04	4.05	0.37	6.33	0.09	UDP-glucosyltransferase (AHRD V1 **** B8QI32_9MAGN)%3B contains Interpro domain(s) IPR002213 UDP-glucuronosyl/UDP-glucosyltransferase ;Ontology_term=GO:0080043;from_BOGAS=1;interpro2go_term=GO:0008152;length=2248;nb_exon=3;sifter_term=GO:0080043
804	Solyc04g080230	1	Peak_3150	6.55	0.04	7.62	0.13	7.53	0.06	BAC19.4 (AHRD V1 ***- Q9FYX2_SOLLC)%3B contains Interpro domain(s) IPR010608 Protein of unknown function DUF1195 ;from_BOGAS=1;length=2948;nb_exon=3
805	Solyc04g080240	1	Peak_3151	5.93	0.05	5.68	0.49	4.61	0.1	PERQ amino acid-rich with GYF domain-containing protein 2 (AHRD V1 *-*- PERQ2_MOUSE)%3B contains Interpro domain(s) IPR003169 GYF ;from_BOGAS=1;length=9878;nb_exon=10
806	Solyc04g080280	1	Peak_3152	4.5	0.05	4.31	0.24	3.99	0.1	Unknown Protein (AHRD V1);from_BOGAS=1;length=2455;nb_exon=4
807	Solyc04g080300	1	Peak_3153	7.64	0	3.64	0.85	7.74	0	2-hydroxyacid dehydrongenase (Fragment) (AHRD V1 *-*- C6F725_PSEMZ);from_BOGAS=1;length=3707;nb_exon=2
808	Solyc04g080450	1	Peak_3154	7.49	0.06	8.3	0.17	8.01	0	Fatty acid elongase 3-ketoacyl-CoA synthase (AHRD V1 **** Q6DUV5_BRANA)%3B contains Interpro domain(s) IPR012392 Very-long-chain 3-ketoacyl-CoA synthase ;Ontology_term=GO:0009922;eugene_evidence_code=10F0H1E1IEG;from_BOGAS=1;interpro2go_term=GO:0016020,GO:0008152,GO:0008415;length=1554;nb_exon=1;sifter_term=GO:0009922
809	Solyc04g080540	2	Peak_3156	6.44	0	8.92	0	6.62	0	ST225 (AHRD V1 ***- B4YYB7_THEHA);Ontology_term=GO:0005515;from_BOGAS=1;length=1544;nb_exon=4;sifter_term=GO:0005515
			Peak_3155	6.04	0	4.91	0.12	5.88	0.03
810	Solyc04g080700	1	Peak_3157	3.68	0.69	4.32	0.66	5.81	0.26	Wound responsive protein (Fragment) (AHRD V1 **-- A6N0L4_ORYSI)%3B contains Interpro domain(s) IPR003729 Protein of unknown function DUF151 ;from_BOGAS=1;length=3038;nb_exon=10
811	Solyc04g080740	2	Peak_3158	7.84	0	7.83	0	7.03	0.05	BZIP transcription factor family protein (AHRD V1 **-- D7KSN7_ARALY)%3B contains Interpro domain(s) IPR011700 Basic leucine zipper ;Ontology_term=GO:0046982;eugene_evidence_code=10F0H1E1IEG;from_BOGAS=1;interpro2go_term=GO:0005634,GO:0006355;length=444;nb_exon=1;sifter_term=GO:0046982
			Peak_3159	6.58	0.43	5.46	0.11	6.29	0.43
812	Solyc04g080790	2	Peak_3161	8.63	0	7.32	0.18	9.81	0.05	BEL1-like homeodomain protein 3 (AHRD V1 *--- BLH3_ARATH)%3B contains Interpro domain(s) IPR006563 POX ;Ontology_term=GO:0003677;from_BOGAS=1;interpro2go_term=GO:0005634,GO:0006355,GO:0045449;length=3366;nb_exon=4;sifter_term=GO:0003677
			Peak_3160	5.32	0.3	5.7	0.1	6.56	0.05
813	Solyc04g080850	1	Peak_3162	4	0.09	3.8	0.14	3.81	0.26	Thioredoxin (AHRD V1 ***- Q201Z4_9SOLN)%3B contains Interpro domain(s) IPR015467 Thioredoxin%2C core ;Ontology_term=GO:0045454;from_BOGAS=1;interpro2go_term=GO:0045454;length=2263;nb_exon=3
814	Solyc04g080960	1	Peak_3163	6.35	0.07	6.77	0.25	4.49	0.11	Cysteine proteinase cathepsin F (AHRD V1 **-* D3TN89_GLOMM)%3B contains Interpro domain(s) IPR013128 Peptidase C1A%2C papain ;Ontology_term=GO:0004197;from_BOGAS=1;interpro2go_term=GO:0006508,GO:0008234;length=2426;nb_exon=4;sifter_term=GO:0004197
815	Solyc04g081190	1	Peak_3164	7.24	0.05	6.26	0.29	7.11	0.11	BZIP transcription factor family protein expressed (AHRD V1 ***- Q8LN44_ORYSJ)%3B contains Interpro domain(s) IPR011616 bZIP transcription factor%2C bZIP-1 ;Ontology_term=GO:0003677;from_BOGAS=1;interpro2go_term=GO:0006355;length=3476;nb_exon=4;sifter_term=GO:0003677
816	Solyc04g081270	1	Peak_3165	4.16	0.2	4.81	0.71	5.35	0.12	Auxin-induced SAUR-like protein (AHRD V1 **-- Q8S349_CAPAN)%3B contains Interpro domain(s) IPR003676 Auxin responsive SAUR protein ;Ontology_term=GO:0005516;eugene_evidence_code=10F0H1E0IEG;from_BOGAS=1;length=327;nb_exon=1;sifter_term=GO:0005516
817	Solyc04g081290	2	Peak_3167	7.41	0.04	6.37	0.16	5.86	0.04	Lysine decarboxylase-like protein (AHRD V1 **-- B6T4M5_MAIZE)%3B contains Interpro domain(s) IPR005269 Conserved hypothetical protein CHP00730 ;Ontology_term=GO:0016831,GO:0042803;from_BOGAS=1;length=3309;nb_exon=7;sifter_term=GO:0016831,GO:0042803
			Peak_3166	4.44	0.89	5.37	0.36	5.69	0.05
818	Solyc04g081410	1	Peak_3168	5.31	0.25	5.35	0.25	5.77	0.31	AP-2 complex subunit sigma-1 (AHRD V1 ***- B5X5Q9_SALSA)%3B contains Interpro domain(s) IPR016635 Adaptor protein complex%2C sigma subunit ;Ontology_term=GO:0030276;from_BOGAS=1;interpro2go_term=GO:0030117,GO:0015031,GO:0006810;length=3066;nb_exon=6;sifter_term=GO:0030276
819	Solyc04g081420	1	Peak_3169	5.66	0.09	5.23	0.14	4.29	0.07	Unknown Protein (AHRD V1);from_BOGAS=1;length=4849;nb_exon=12
820	Solyc04g081440	1	Peak_3170	4.14	0.18	5.68	0.11	5.72	0.11	Neutral invertase like protein (AHRD V1 ***- Q67XD9_ARATH)%3B contains Interpro domain(s) IPR006937 Plant neutral invertase ;Ontology_term=GO:0005515,GO:0004564;from_BOGAS=1;interpro2go_term=GO:0003824;length=4665;nb_exon=5;sifter_term=GO:0005515,GO:0004564
821	Solyc04g081570	1	Peak_3171	5.01	0.04	4.7	0.32	3.73	0.31	Chaperone protein htpG (AHRD V1 **-- HTPG_MYCA1)%3B contains Interpro domain(s) IPR015566 Molecular chaperone%2C heat shock protein%2C endoplasmin ;Ontology_term=GO:0042623,GO:0050750;from_BOGAS=1;interpro2go_term=GO:0005524,GO:0006950;length=5536;nb_exon=16;sifter_term=GO:0042623,GO:0050750
822	Solyc04g081590	1	Peak_3172	4.99	0.99	5.75	0.39	6.22	0.93	Receptor like kinase%2C RLK;Ontology_term=GO:0004675;from_BOGAS=1;interpro2go_term=GO:0005515,GO:0006468;length=4270;nb_exon=3;sifter_term=GO:0004675
823	Solyc04g081770	1	Peak_3173	5.03	0.24	6.24	0.25	3.66	1	GDSL esterase/lipase At5g42170 (AHRD V1 ***- GDL90_ARATH)%3B contains Interpro domain(s) IPR001087 Lipase%2C GDSL ;Ontology_term=GO:0008415,GO:0004091;from_BOGAS=1;interpro2go_term=GO:0006629;length=2224;nb_exon=5;sifter_term=GO:0008415,GO:0004091
824	Solyc04g081880	2	Peak_3174	7.03	0.05	5.07	0.45	6.48	0.06	Ribonuclease P protein subunit p25 (AHRD V1 *--- RPP25_RAT)%3B contains Interpro domain(s) IPR002775 Alba%2C DNA/RNA-binding protein ;Ontology_term=GO:0003676;from_BOGAS=1;interpro2go_term=GO:0003676;length=4392;nb_exon=9
			Peak_3175	7.03	0.05	4.79	0.4	6.48	0.06
825	Solyc04g081890	1	Peak_3176	3.48	0.49	3.91	0.43	4.1	0.18	Ring H2 finger protein (AHRD V1 *-*- D9ZHD8_HYPPE)%3B contains Interpro domain(s) IPR018957 Zinc finger%2C C3HC4 RING-type ;Ontology_term=GO:0004842;eugene_evidence_code=10F1H1E1IEG;from_BOGAS=1;interpro2go_term=GO:0008270;length=405;nb_exon=1;sifter_term=GO:0004842
826	Solyc04g081900	1	Peak_3177	8.19	0	5.49	0.18	6.71	0	Nucleoredoxin 1 (AHRD V1 **-- A8I9L1_CHLRE)%3B contains Interpro domain(s) IPR017936 Thioredoxin-like ;Ontology_term=GO:0045454;from_BOGAS=1;interpro2go_term=GO:0045454;length=2923;nb_exon=4
827	Solyc04g082050	1	Peak_3178	4.08	0.25	3.62	1.65	5.51	0.03	Cellular retinaldehyde-binding/triple function C-terminal (AHRD V1 **-- B6SN40_MAIZE)%3B contains Interpro domain(s) IPR001251 Cellular retinaldehyde-binding/triple function%2C C-terminal ;from_BOGAS=1;length=1892;nb_exon=4
828	Solyc04g082190	1	Peak_3179	3.93	0.05	3.12	1.08	3.63	0.24	Neutral ceramidase (AHRD V1 **** B5TWK7_HORVU)%3B contains Interpro domain(s) IPR006823 Neutral/alkaline nonlysosomal ceramidase ;Ontology_term=GO:0017040;eugene_evidence_code=10F0H1E0IEG;from_BOGAS=1;length=4003;nb_exon=10;sifter_term=GO:0017040
829	Solyc04g082200	1	Peak_3180	4.99	0.06	4.55	1.4	5.63	0.07	Dehydrin (AHRD V1 *-*- Q1A4H3_COFCA)%3B contains Interpro domain(s) IPR000167 Dehydrin ;Ontology_term=GO:0009415;from_BOGAS=1;interpro2go_term=GO:0009415;length=1373;nb_exon=2
830	Solyc04g082210	1	Peak_3181	5.63	0.04	6.06	0.11	4.91	0.1	Unknown Protein (AHRD V1);from_BOGAS=1;length=2160;nb_exon=2
831	Solyc04g082460	1	Peak_3182	5.87	0	4.85	0.18	5.03	0.06	Catalase (AHRD V1 **** Q8L7J7_CAPAN)%3B contains Interpro domain(s) IPR018028 Catalase related subgroup ;Ontology_term=GO:0004096;from_BOGAS=1;interpro2go_term=GO:0055114;length=4475;nb_exon=8;sifter_term=GO:0004096
832	Solyc04g082510	1	Peak_3183	7.14	0	6.01	0.16	6.13	0	Serine/threonine-protein kinase (AHRD V1 **** C6ZRV0_SOYBN)%3B contains Interpro domain(s) IPR002290 Serine/threonine protein kinase ;Ontology_term=GO:0005515,GO:0004674;from_BOGAS=1;interpro2go_term=GO:0006468;length=3337;nb_exon=5;sifter_term=GO:0005515,GO:0004674
833	Solyc04g082580	1	Peak_3184	5.38	0.18	4.72	0.43	4.6	0.11	Kelch repeat-containing F-box family protein (AHRD V1 ***- D7MTF5_ARALY)%3B contains Interpro domain(s) IPR015915 Kelch-type beta propeller ;from_BOGAS=1;length=3229;nb_exon=2
834	Solyc05g005240	1	Peak_3882	5.85	0.06	5.34	0.11	4.27	0.04	YABBY-like transcription factor CRABS CLAW-like protein (AHRD V1 **-* Q6SRZ7_ANTMA)%3B contains Interpro domain(s) IPR006780 YABBY protein ;Ontology_term=GO:0005515,GO:0003700;eugene_evidence_code=10F0H1E0IEG;from_BOGAS=1;length=1787;nb_exon=7;sifter_term=GO:0005515,GO:0003700
835	Solyc05g005260	2	Peak_3884	5.96	0.59	5.69	0.14	5.51	0.47	Unknown Protein (AHRD V1)%3B contains Interpro domain(s) IPR012442 Protein of unknown function DUF1645 ;eugene_evidence_code=10F0H0E0IEG;from_BOGAS=1;length=852;nb_exon=1
			Peak_3883	6.94	0.1	4.46	0.15	4.09	0.18
836	Solyc05g005280	1	Peak_3885	6.91	0	4.75	0.12	6.43	0.06	Poly polymerase catalytic domain containing protein expressed (AHRD V1 **-- Q84T80_ORYSJ)%3B contains Interpro domain(s) IPR012317 Poly(ADP-ribose) polymerase%2C catalytic region ;Ontology_term=GO:0003950;from_BOGAS=1;interpro2go_term=GO:0003950;length=2749;nb_exon=5
837	Solyc05g005500	1	Peak_3886	3.41	0.47	4.59	0.25	4.77	0.03	Unknown Protein (AHRD V1);eugene_evidence_code=10F0H0E0IEG;from_BOGAS=1;length=168;nb_exon=1
838	Solyc05g005700	1	Peak_3887	6.98	0.06	6.78	0.23	4.63	0.11	Aldehyde dehydrogenase 1 (AHRD V1 **** Q84V96_LOTCO)%3B contains Interpro domain(s) IPR015590 Aldehyde dehydrogenase ;Ontology_term=GO:0004029;from_BOGAS=1;interpro2go_term=GO:0055114;length=4389;nb_exon=11;sifter_term=GO:0004029
839	Solyc05g005810	1	Peak_3888	5.9	0.34	6.92	0.23	4.95	0.94	Uncharacterized basic helix-loop-helix protein At1g06150 (AHRD V1 *-*- Y1615_ARATH);from_BOGAS=1;length=2361;nb_exon=7
840	Solyc05g005950	2	Peak_3890	6.72	0.06	5.24	0.43	5.47	0.07	Solute carrier family 15 member 4 (AHRD V1 **-- S15A4_XENLA)%3B contains Interpro domain(s) IPR000109 TGF-beta receptor%2C type I/II extracellular region ;Ontology_term=GO:0080054,GO:0042936;from_BOGAS=1;interpro2go_term=GO:0016020;length=2359;nb_exon=4;sifter_term=GO:0080054,GO:0042936
			Peak_3889	6.78	0.04	5.22	0.14	4.6	0.23
841	Solyc05g005990	1	Peak_3891	4.7	0.05	5.84	0.39	4.27	0.55	Solute carrier family 15 member 2 (AHRD V1 *--- S15A2_HUMAN)%3B contains Interpro domain(s) IPR000109 TGF-beta receptor%2C type I/II extracellular region ;Ontology_term=GO:0080054,GO:0042936;from_BOGAS=1;interpro2go_term=GO:0016020;length=2683;nb_exon=5;sifter_term=GO:0080054,GO:0042936
842	Solyc05g006380	2	Peak_3893	6.41	0	4.9	0.25	6.41	0	Unknown Protein (AHRD V1)%3B contains Interpro domain(s) IPR001810 Cyclin-like F-box ;eugene_evidence_code=10F0H0E0IEG;from_BOGAS=1;length=2285;nb_exon=3
			Peak_3892	4.26	0.1	4.23	0.39	6.41	0
843	Solyc05g006420	1	Peak_3894	7.48	0.04	8.15	0.16	8.22	0	Two-component response regulator ARR3 (AHRD V1 *-** B6TSM4_MAIZE)%3B contains Interpro domain(s) IPR001789 Signal transduction response regulator%2C receiver region ;Ontology_term=GO:0005515,GO:0000156;from_BOGAS=1;interpro2go_term=GO:0006355;length=3390;nb_exon=5;sifter_term=GO:0005515,GO:0000156
844	Solyc05g006520	1	Peak_3895	7.05	0.1	5.42	0.26	6.04	0.31	Pyruvate dehydrogenase E1 component alpha subunit (AHRD V1 ***- B6TMS5_MAIZE)%3B contains Interpro domain(s) IPR017597 Pyruvate dehydrogenase (acetyl-transferring) E1 component%2C alpha subunit%2C subgroup y ;Ontology_term=GO:0050897,GO:0008270;from_BOGAS=1;interpro2go_term=GO:0008152,GO:0043231;length=6695;nb_exon=9;sifter_term=GO:0050897,GO:0008270
845	Solyc05g006570	1	Peak_3896	7.88	0.04	8.04	0.12	10.37	0	Receptor like kinase%2C RLK;Ontology_term=GO:0005515,GO:0004674;eugene_evidence_code=10F0H1E1IEG;from_BOGAS=1;interpro2go_term=GO:0005515,GO:0006468;length=1833;nb_exon=1;sifter_term=GO:0005515,GO:0004674
846	Solyc05g006640	2	Peak_3897	8.05	0	4.03	1.48	8.95	0	Phospholipid-transporting ATPase (AHRD V1 **** C1GDL1_PARBD)%3B contains Interpro domain(s) IPR006539 ATPase%2C P-type%2C phospholipid-translocating%2C flippase ;Ontology_term=GO:0004012;from_BOGAS=1;interpro2go_term=GO:0016020,GO:0016021;length=15620;nb_exon=27;sifter_term=GO:0004012
			Peak_3898	4	0.97	4.03	1.48	8.95	0
847	Solyc05g006650	1	Peak_3899	8.4	0.05	4.78	0.25	5.09	0.31	Transcription factor (AHRD V1 **** D6MKM4_9ASPA)%3B contains Interpro domain(s) IPR011598 Helix-loop-helix DNA-binding ;Ontology_term=GO:0003700;from_BOGAS=1;interpro2go_term=GO:0005634,GO:0045449;length=5121;nb_exon=6;sifter_term=GO:0003700
848	Solyc05g006660	1	Peak_3900	6.23	0	6.37	0	7.12	0	cDNA clone J075153F01 full insert sequence (AHRD V1 **-- B7F9A7_ORYSJ)%3B contains Interpro domain(s) IPR009769 Protein of unknown function DUF1336 ;from_BOGAS=1;length=7785;nb_exon=9
849	Solyc05g006780	1	Peak_3901	3.86	1.27	3.53	1.54	5.47	0.1	NPH3 domain containing protein-like (AHRD V1 *-*- Q8GVF8_ORYSJ)%3B contains Interpro domain(s) IPR007679 Protein of unknown function DUF569 ;from_BOGAS=1;length=6684;nb_exon=5
850	Solyc05g007000	1	Peak_3902	4.59	0.22	7.8	0.42	4.36	0.25	Nitrate transporter (AHRD V1 **** Q7XAK5_PRUPE)%3B contains Interpro domain(s) IPR000109 TGF-beta receptor%2C type I/II extracellular region ;Ontology_term=GO:0042936;from_BOGAS=1;interpro2go_term=GO:0016020;length=5700;nb_exon=5;sifter_term=GO:0042936
851	Solyc05g007020	2	Peak_3904	7.74	0.05	5.68	0	6.45	0	Potassium voltage-gated channel subfamily H member 1 (AHRD V1 *--- KCNH1_RAT)%3B contains Interpro domain(s) IPR013655 PAS fold-3 ;Ontology_term=GO:0005515;from_BOGAS=1;interpro2go_term=GO:0000160,GO:0006355,GO:0007165;length=4722;nb_exon=8;sifter_term=GO:0005515
			Peak_3903	7.06	0	5.68	0	6.45	0
852	Solyc05g007050	1	Peak_3905	5.77	0.19	5.77	0.24	5.72	0.11	ATP binding / serine-threonine kinase (AHRD V1 **** C5DB71_VITVI)%3B contains Interpro domain(s) IPR002290 Serine/threonine protein kinase ;Ontology_term=GO:0005515,GO:0004674;from_BOGAS=1;interpro2go_term=GO:0006468;length=6021;nb_exon=6;sifter_term=GO:0005515,GO:0004674
853	Solyc05g007060	1	Peak_3906	9.94	0	9.27	0.26	11.9	0	Bifunctional N-succinyldiaminopimelate-aminotransferase/acetylornithine transaminase protein (AHRD V1 **-- A8T8Q5_9VIBR);from_BOGAS=1;length=4659;nb_exon=7
854	Solyc05g007140	1	Peak_3907	5.39	0.06	8.3	0.11	7.64	0.03	Receptor-like protein kinase At3g21340 (AHRD V1 **** RLK6_ARATH)%3B contains Interpro domain(s) IPR002290 Serine/threonine protein kinase ;Ontology_term=GO:0005515,GO:0016301;from_BOGAS=1;interpro2go_term=GO:0006468;length=3686;nb_exon=6;sifter_term=GO:0005515,GO:0016301
855	Solyc05g007470	1	Peak_3908	7.33	0.04	6.11	0.28	7.83	0.11	AAA-ATPase (AHRD V1 **-* C3TX92_BRASY)%3B contains Interpro domain(s) IPR003959 ATPase%2C AAA-type%2C core ;Ontology_term=GO:0016887;from_BOGAS=1;interpro2go_term=GO:0005524,GO:0017111;length=1961;nb_exon=2;sifter_term=GO:0016887
856	Solyc05g007490	1	Peak_3909	5.35	0.05	5.38	0.47	5	0.13	Dehydration-responsive family protein (AHRD V1 ***- D7KPN7_ARALY)%3B contains Interpro domain(s) IPR004159 Protein of unknown function DUF248%2C methyltransferase putative ;from_BOGAS=1;length=5964;nb_exon=7
857	Solyc05g007560	1	Peak_3910	6.33	0	7.47	0.23	8.39	0	60S ribosomal protein L34 (AHRD V1 ***- B6UH15_MAIZE)%3B contains Interpro domain(s) IPR008195 Ribosomal protein L34e ;Ontology_term=GO:0003735,GO:0005515;from_BOGAS=1;interpro2go_term=GO:0005840;length=2687;nb_exon=4;sifter_term=GO:0003735,GO:0005515
858	Solyc05g007570	2	Peak_3911	6.26	0.03	3.96	0.82	7.48	0.04	cDNA clone J023065D24 full insert sequence (AHRD V1 *-*- B7EKP5_ORYSJ)%3B contains Interpro domain(s) IPR012870 Protein of unknown function DUF1666 ;Ontology_term=GO:0005840;from_BOGAS=1;interpro2go_term=GO:0005840;length=4353;nb_exon=6
			Peak_3912	6.19	0.55	4.48	0.25	5.9	0.1
859	Solyc05g007780	1	Peak_3913	4.51	0.09	5.17	0.23	4.79	0.11	Oxygen evolving enhancer protein 3 (AHRD V1 ***- B6SZC8_MAIZE)%3B contains Interpro domain(s) IPR008797 Photosystem II oxygen evolving complex protein PsbQ ;Ontology_term=GO:0019898;from_BOGAS=1;interpro2go_term=GO:0019898;length=958;nb_exon=2
860	Solyc05g007950	1	Peak_3914	9.2	0.05	7.51	0.09	8.77	0.04	Ribonuclease T2 (AHRD V1 ***- Q6A3R1_SOLLC)%3B contains Interpro domain(s) IPR001568 Ribonuclease T2 ;Ontology_term=GO:0004521;from_BOGAS=1;interpro2go_term=GO:0033897;length=1605;nb_exon=3;sifter_term=GO:0004521
861	Solyc05g008050	1	Peak_3915	5.44	0.1	7.21	0.31	8.29	0.03	Homeobox-leucine zipper protein 14 (AHRD V1 *-*- D7LZT3_ARALY)%3B contains Interpro domain(s) IPR003106 Leucine zipper%2C homeobox-associated ;Ontology_term=GO:0008134,GO:0004842;eugene_evidence_code=10F0H1E0IEG;from_BOGAS=1;interpro2go_term=GO:0005634,GO:0006355,GO:0045449;length=2756;nb_exon=4;sifter_term=GO:0008134,GO:0004842
862	Solyc05g008190	1	Peak_3916	5.61	0.18	4.9	0.4	6.44	0	WD repeat protein 46 (AHRD V1 **-- B0W308_CULQU)%3B contains Interpro domain(s) IPR012952 BING4%2C C-terminal ;Ontology_term=GO:0030515,GO:0005515;from_BOGAS=1;length=5653;nb_exon=8;sifter_term=GO:0030515,GO:0005515
863	Solyc05g008250	1	Peak_3917	3.87	0.18	4.51	0.15	4.6	0.09	Myb-like transcription factor 6 (AHRD V1 **** Q8H256_GOSHI)%3B contains Interpro domain(s) IPR015495 Myb transcription factor ;Ontology_term=GO:0003700;eugene_evidence_code=10F0H1E0IEG;from_BOGAS=1;interpro2go_term=GO:0003677,GO:0045449;length=1552;nb_exon=3;sifter_term=GO:0003700
864	Solyc05g008370	1	Peak_3918	6.44	0.05	5.93	0.39	6.77	0.03	Ribose-5-phosphate isomerase (AHRD V1 **** A8IRQ1_CHLRE)%3B contains Interpro domain(s) IPR004788 Ribose 5-phosphate isomerase ;Ontology_term=GO:0004751;eugene_evidence_code=10F0H1E1IEG;from_BOGAS=1;interpro2go_term=GO:0009052;length=807;nb_exon=1;sifter_term=GO:0004751
865	Solyc05g008390	1	Peak_3919	5.5	0.23	4.31	0.5	5.23	0.58	RING zinc finger-containing protein (AHRD V1 *--- Q54MR8_DICDI)%3B contains Interpro domain(s) IPR011016 Zinc finger%2C RING-CH-type ;Ontology_term=GO:0005515;from_BOGAS=1;interpro2go_term=GO:0008270;length=3514;nb_exon=8;sifter_term=GO:0005515
866	Solyc05g008400	1	Peak_3920	8.67	0.03	5.45	0.15	6.96	0.04	Repressor of RNA polymerase III transcription MAF1 (AHRD V1 **** B6TPC2_MAIZE)%3B contains Interpro domain(s) IPR017152 RNA polymerase III transcriptional repressor%2C MAF1 ;Ontology_term=GO:0016564;from_BOGAS=1;interpro2go_term=GO:0005634;length=3699;nb_exon=10;sifter_term=GO:0016564
867	Solyc05g008420	1	Peak_3921	5.79	0.12	5.14	0.5	4.37	1.14	Tetratricopeptide repeat protein 5 (AHRD V1 ***- TTC5_RAT)%3B contains Interpro domain(s) IPR011990 Tetratricopeptide-like helical ;Ontology_term=GO:0005488;from_BOGAS=1;interpro2go_term=GO:0005488;length=7196;nb_exon=13
868	Solyc05g008900	1	Peak_3922	4.53	0.24	4.53	0.66	4.16	0.66	COSII_At1g13380 (Fragment) (AHRD V1 *-*- C0KEY4_DATIN)%3B contains Interpro domain(s) IPR009606 Protein of unknown function DUF1218 ;Ontology_term=GO:0005515;from_BOGAS=1;length=4680;nb_exon=3;sifter_term=GO:0005515
869	Solyc05g008930	1	Peak_3923	8.12	0	6.64	0.08	7.34	0	Receptor-like kinase (AHRD V1 *-*- A7VM25_MARPO)%3B contains Interpro domain(s) IPR002290 Serine/threonine protein kinase ;Ontology_term=GO:0006468;from_BOGAS=1;interpro2go_term=GO:0006468;length=6694;nb_exon=6
870	Solyc05g009020	1	Peak_3924	5.83	0.05	6.09	0.16	5.69	0.05	Mitochondrial carrier like protein (AHRD V1 ***- Q4A3J5_ARATH)%3B contains Interpro domain(s) IPR002113 Adenine nucleotide translocator 1 ;Ontology_term=GO:0051724;from_BOGAS=1;interpro2go_term=GO:0016020,GO:0005743;length=6401;nb_exon=9;sifter_term=GO:0051724
871	Solyc05g009110	1	Peak_3925	4.73	0.04	4.31	0.14	5.11	0	Os03g0731050 protein (Fragment) (AHRD V1 ***- C7IZG5_ORYSJ)%3B contains Interpro domain(s) IPR004949 Protein of unknown function DUF266%2C plant ;Ontology_term=GO:0005515;eugene_evidence_code=10F0H1E0IEG;from_BOGAS=1;length=1219;nb_exon=2;sifter_term=GO:0005515
872	Solyc05g009120	2	Peak_3927	8.78	0	8.26	0	7.2	0	Os03g0731050 protein (Fragment) (AHRD V1 ***- C7IZG5_ORYSJ)%3B contains Interpro domain(s) IPR004949 Protein of unknown function DUF266%2C plant ;Ontology_term=GO:0005515;from_BOGAS=1;length=3429;nb_exon=2;sifter_term=GO:0005515
			Peak_3926	4.63	0.2	8.26	0	7.2	0
873	Solyc05g009150	1	Peak_3928	6.47	0.34	5.17	0.43	6.13	0.37	CHY zinc finger containing protein (AHRD V1 *-*- C5P643_COCP7)%3B contains Interpro domain(s) IPR008913 Zinc finger%2C CHY-type ;Ontology_term=GO:0008270;from_BOGAS=1;interpro2go_term=GO:0008270;length=10773;nb_exon=14
874	Solyc05g009160	1	Peak_3929	3.48	0.23	5.37	0.25	4.35	0.11	Chaperone protein dnaJ 15 (AHRD V1 ***- B4FR07_MAIZE)%3B contains Interpro domain(s) IPR003095 Heat shock protein DnaJ ;Ontology_term=GO:0008092;from_BOGAS=1;interpro2go_term=GO:0006457,GO:0031072;length=7413;nb_exon=11;sifter_term=GO:0008092
875	Solyc05g009170	1	Peak_3930	7.3	0	5.06	0.09	8.18	0.06	Zinc finger protein 6 (AHRD V1 ***- B6T066_MAIZE)%3B contains Interpro domain(s) IPR007087 Zinc finger%2C C2H2-type ;Ontology_term=GO:0005622;eugene_evidence_code=10F0H1E1IEG;from_BOGAS=1;interpro2go_term=GO:0005622;length=639;nb_exon=1
876	Solyc05g009300	1	Peak_3931	7.06	0.06	5.74	0.12	7.98	0.08	80C09_19 related (AHRD V1 *-*- Q2HS36_MEDTR);eugene_evidence_code=10F0H0E1IEG;from_BOGAS=1;length=483;nb_exon=1
877	Solyc05g009310	1	Peak_3932	5.45	0.25	5.02	0.3	4.64	0.13	Zinc finger protein CONSTANS-LIKE 16 (AHRD V1 **-- B6TEI1_MAIZE)%3B contains Interpro domain(s) IPR010402 CCT domain ;Ontology_term=GO:0003700;from_BOGAS=1;interpro2go_term=GO:0005622;length=2142;nb_exon=2;sifter_term=GO:0003700
878	Solyc05g009340	1	Peak_3933	3.46	0.65	3.91	0.43	4.95	0.1	Unknown Protein (AHRD V1);eugene_evidence_code=10F0H0E0IEG;from_BOGAS=1;length=357;nb_exon=1
879	Solyc05g009360	1	Peak_3934	8.7	0	5.81	0.12	8.71	0.06	Unknown Protein (AHRD V1);from_BOGAS=1;length=2516;nb_exon=5
880	Solyc05g009420	1	Peak_3935	4.46	0.25	4.64	1.25	5.28	0.26	Unknown Protein (AHRD V1);eugene_evidence_code=10F1H0E1IEG;from_BOGAS=1;length=942;nb_exon=1
881	Solyc05g009490	1	Peak_3936	6.8	0.2	6.45	0.14	7.08	0.1	Unknown Protein (AHRD V1);from_BOGAS=1;length=1543;nb_exon=2
882	Solyc05g009520	2	Peak_3938	9.62	0	10.32	0	9.42	0	Genomic DNA chromosome 3 P1 clone MPE11 (AHRD V1 ***- Q9LUA5_ARATH);eugene_evidence_code=10F0H0E1IEG;from_BOGAS=1;length=528;nb_exon=1
			Peak_3937	6.76	0.38	10.32	0	9.42	0
883	Solyc05g009550	1	Peak_3939	7.27	0	5.87	0	7.47	0	IST1 homolog (AHRD V1 *--- IST1_HUMAN)%3B contains Interpro domain(s) IPR005061 Protein of unknown function DUF292%2C eukaryotic ;from_BOGAS=1;length=2258;nb_exon=5
884	Solyc05g009610	1	Peak_3940	3.44	0.97	5.78	0.43	5.56	0.04	Acetyl esterase (AHRD V1 **-- AES_SHIF8)%3B contains Interpro domain(s) IPR013094 Alpha/beta hydrolase fold-3 ;Ontology_term=GO:0008152;eugene_evidence_code=10F0H1E1IEG;from_BOGAS=1;interpro2go_term=GO:0008152;length=1038;nb_exon=1
885	Solyc05g009650	2	Peak_3941	5.26	0	5.4	0.11	4.49	0.08	Unknown Protein (AHRD V1);from_BOGAS=1;length=946;nb_exon=2
			Peak_3942	5.26	0	5.4	0.11	4.44	0.25
886	Solyc05g009690	1	Peak_3943	6.03	0.28	8.22	0.14	5.64	0.43	Predicted membrane protein (Fragment) (AHRD V1 **-- B9HJ03_POPTR)%3B contains Interpro domain(s) IPR001727 Uncharacterised protein family UPF0016 ;Ontology_term=GO:0005515;from_BOGAS=1;interpro2go_term=GO:0016020;length=6057;nb_exon=13;sifter_term=GO:0005515
887	Solyc05g009790	2	Peak_3945	9.14	0	6.01	0	6.23	0	Transcription factor (AHRD V1 *-** D6MKM9_9ASPA)%3B contains Interpro domain(s) IPR003340 Transcriptional factor B3 ;Ontology_term=GO:0003677,GO:0016564;eugene_evidence_code=10F0H1E1IEG;from_BOGAS=1;interpro2go_term=GO:0003677,GO:0006355;length=1188;nb_exon=1;sifter_term=GO:0003677,GO:0016564
			Peak_3944	5.48	0.04	6.01	0	6.23	0
888	Solyc05g009820	1	Peak_3946	6.04	0.05	5.55	0.13	4.41	0.38	Glycosyltransferase family GT8 protein (AHRD V1 ***- D0ECQ6_POPDE)%3B contains Interpro domain(s) IPR002495 Glycosyl transferase%2C family 8 ;Ontology_term=GO:0016758;from_BOGAS=1;interpro2go_term=GO:0016757;length=1578;nb_exon=2;sifter_term=GO:0016758
889	Solyc05g009980	1	Peak_3947	5.38	0.07	5.65	0.14	5.53	0	Protein LSM14 homolog B (AHRD V1 *--- LS14B_MOUSE)%3B contains Interpro domain(s) IPR019053 FFD and TFG box motifs ;from_BOGAS=1;length=7280;nb_exon=8
890	Solyc05g010120	1	Peak_3948	5.05	1.18	6.02	0.31	6.39	0.09	Phospholipid-transporting ATPase (AHRD V1 **** C1HB29_PARBA)%3B contains Interpro domain(s) IPR006539 ATPase%2C P-type%2C phospholipid-translocating%2C flippase ;Ontology_term=GO:0004012;from_BOGAS=1;interpro2go_term=GO:0016020,GO:0008152,GO:0016021;length=6562;nb_exon=11;sifter_term=GO:0004012
891	Solyc05g010590	1	Peak_3949	5.78	0.43	4.95	0.4	4.36	0.12	WPP domain-interacting tail-anchored protein 2 (AHRD V1 ***- WIT2_ARATH);Ontology_term=GO:0042802;from_BOGAS=1;length=5486;nb_exon=5;sifter_term=GO:0042802
892	Solyc05g010670	1	Peak_3950	4.7	0.29	3.34	1.17	3.35	0.68	Chaperone protein htpG (AHRD V1 ***- HTPG_MYXXD)%3B contains Interpro domain(s) IPR001404 Heat shock protein Hsp90 ;Ontology_term=GO:0005524;from_BOGAS=1;interpro2go_term=GO:0005524,GO:0006950;length=8681;nb_exon=19;sifter_term=GO:0005524
893	Solyc05g010810	1	Peak_3951	6.6	0.05	7.49	0.14	7.5	0	Phosphatidylinositol kinase (AHRD V1 *-** D0MQD8_PHYIN)%3B contains Interpro domain(s) IPR000403 Phosphatidylinositol 3- and 4-kinase%2C catalytic ;Ontology_term=GO:0004428;eugene_evidence_code=10F0H1E1IEG;from_BOGAS=1;interpro2go_term=GO:0016773;length=1923;nb_exon=1;sifter_term=GO:0004428
894	Solyc05g011980	1	Peak_3952	7.85	0	5.87	0.12	5.33	0.58	Unknown Protein (AHRD V1);from_BOGAS=1;length=1243;nb_exon=2
895	Solyc05g012020	1	Peak_3953	5.59	0.05	5.11	0.15	7.44	0.11	Ripening Inhibitor (RIN) MADS-box transcription factor MADS-MC (AHRD V1 *-** Q8S4L5_SOLLC)%3B contains Interpro domain(s) IPR002487 Transcription factor%2C K-box ;Ontology_term=GO:0003700,GO:0046982;from_BOGAS=1;interpro2go_term=GO:0005634;length=5760;nb_exon=8;sifter_term=GO:0003700,GO:0046982
896	Solyc05g012040	1	Peak_3954	4.77	0.2	5.4	1.26	5.75	0.25	Squamosa promoter binding protein 3 (AHRD V1 *-*- Q1MU26_PHYPA)%3B contains Interpro domain(s) IPR004333 Transcription factor%2C SBP-box ;Ontology_term=GO:0005634;from_BOGAS=1;interpro2go_term=GO:0005634;length=4726;nb_exon=5
897	Solyc05g012180	2	Peak_3955	8.7	0.17	5.68	0.12	7.05	0.1	Hydrolase alpha/beta fold family protein (AHRD V1 **-* D7LP51_ARALY)%3B contains Interpro domain(s) IPR000073 Alpha/beta hydrolase fold-1 ;Ontology_term=GO:0016787;from_BOGAS=1;length=3298;nb_exon=5;sifter_term=GO:0016787
			Peak_3956	8.31	0.04	5.68	0.12	7.05	0.1
898	Solyc05g012270	1	Peak_3957	4.84	1.21	4.36	0.78	5.45	0.38	Argininosuccinate synthase (AHRD V1 **** B9S599_RICCO)%3B contains Interpro domain(s) IPR001518 Argininosuccinate synthase ;Ontology_term=GO:0004055;from_BOGAS=1;interpro2go_term=GO:0006526;length=6164;nb_exon=10;sifter_term=GO:0004055
899	Solyc05g012310	1	Peak_3958	4.22	0.75	3.68	0.47	5.38	0.42	Ureide permease 2 (AHRD V1 ***- B6U6B9_MAIZE)%3B contains Interpro domain(s) IPR009834 Fatty acid elongase 3-ketoacyl-CoA synthase 1 ;Ontology_term=GO:0005274,GO:0015505;from_BOGAS=1;length=4139;nb_exon=8;sifter_term=GO:0005274,GO:0015505
900	Solyc05g012450	1	Peak_3959	7.75	0.06	5.92	0.11	4.35	0.09	Dehydration-responsive family protein (AHRD V1 ***- D7LDR4_ARALY)%3B contains Interpro domain(s) IPR004159 Protein of unknown function DUF248%2C methyltransferase putative ;Ontology_term=GO:0016020;from_BOGAS=1;interpro2go_term=GO:0016020;length=5525;nb_exon=9
901	Solyc05g012500	1	Peak_3960	3.68	0.28	4.94	0.24	4.3	0.4	WRKY transcription factor 29 (AHRD V1 *-*- Q6IEQ2_ORYSJ)%3B contains Interpro domain(s) IPR003657 DNA-binding WRKY ;Ontology_term=GO:0045449;from_BOGAS=1;interpro2go_term=GO:0045449;length=3383;nb_exon=3
902	Solyc05g012790	1	Peak_3961	7.48	0.25	5.46	0.31	6.46	0.1	Palmitoyltransferase erf2 (AHRD V1 *-*- C5FZI1_NANOT)%3B contains Interpro domain(s) IPR001594 Zinc finger%2C DHHC-type ;Ontology_term=GO:0005515;from_BOGAS=1;interpro2go_term=GO:0008270;length=5923;nb_exon=9;sifter_term=GO:0005515
903	Solyc05g013130	1	Peak_3962	7.48	0	6.69	0.21	6.4	0.04	Transmembrane emp24 domain-containing protein 10 (AHRD V1 ***- B6U439_MAIZE)%3B contains Interpro domain(s) IPR000348 emp24/gp25L/p24 ;Ontology_term=GO:0016021;from_BOGAS=1;interpro2go_term=GO:0016021;length=3412;nb_exon=4
904	Solyc05g013260	1	Peak_3963	5.48	0.65	5.37	1.12	6.45	0.09	Cc-nbs%2C resistance protein fragment;Ontology_term=GO:0006952,GO:0006915;eugene_evidence_code=10F0H1E0IEG;from_BOGAS=1;interpro2go_term=GO:0006952,GO:0006915;length=3595;nb_exon=2
905	Solyc05g013400	1	Peak_3964	6.23	0.48	7.15	0.31	4.6	1.01	Pentatricopeptide repeat-containing protein (AHRD V1 ***- D7MDP3_ARALY)%3B contains Interpro domain(s) IPR002885 Pentatricopeptide repeat ;Ontology_term=GO:0008270,GO:0003723;from_BOGAS=1;length=3792;nb_exon=3;sifter_term=GO:0008270,GO:0003723
906	Solyc05g013440	1	Peak_3965	4.81	0.73	5.18	0.44	4.58	0.98	Primary amine oxidase (AHRD V1 **** B4WL51_9SYNE)%3B contains Interpro domain(s) IPR000269 Copper amine oxidase ;Ontology_term=GO:0005515,GO:0008131;from_BOGAS=1;interpro2go_term=GO:0005524,GO:0055114;length=9497;nb_exon=12;sifter_term=GO:0005515,GO:0008131
907	Solyc05g013530	1	Peak_3966	4.5	0.59	4.79	0.11	4.95	0.09	Octicosapeptide/Phox/Bem1p domain-containing protein (AHRD V1 *--- D7LRK8_ARALY)%3B contains Interpro domain(s) IPR000270 Octicosapeptide/Phox/Bem1p ;from_BOGAS=1;length=1646;nb_exon=3
908	Solyc05g013580	1	Peak_3967	6.98	0.05	6.73	0.16	6.24	0.06	Glycosyl transferase family 17 protein (AHRD V1 ***- D7KPE7_ARALY)%3B contains Interpro domain(s) IPR006813 Glycosyl transferase%2C family 17 ;Ontology_term=GO:0016020;from_BOGAS=1;interpro2go_term=GO:0016020;length=3088;nb_exon=3
909	Solyc05g014120	1	Peak_3968	6.9	0.06	5.65	0.76	6.99	0.25	Os08g0119500 protein (Fragment) (AHRD V1 *-*- Q0J8C9_ORYSJ)%3B contains Interpro domain(s) IPR013216 Methyltransferase type 11 ;Ontology_term=GO:0008152;eugene_evidence_code=10F0H1E1IEG;from_BOGAS=1;interpro2go_term=GO:0008152;length=744;nb_exon=1
910	Solyc05g014230	1	Peak_3969	12.38	0	10.09	0	15.65	0	Zinc finger family protein (AHRD V1 **-- D7KQC9_ARALY)%3B contains Interpro domain(s) IPR001841 Zinc finger%2C RING-type ;Ontology_term=GO:0008270;from_BOGAS=1;interpro2go_term=GO:0008270;length=2132;nb_exon=5
911	Solyc05g014280	1	Peak_3970	6.98	0	5.14	0.24	7.15	0	Heat shock protein (AHRD V1 ***- A9QVH3_9FABA)%3B contains Interpro domain(s) IPR002068 Heat shock protein Hsp20 ;from_BOGAS=1;length=2567;nb_exon=3
912	Solyc05g014640	1	Peak_3971	7.24	0.1	6.02	0.39	4.93	0.42	En/Spm-like transposon protein (AHRD V1 *--- O04210_ARATH);from_BOGAS=1;length=7973;nb_exon=6
913	Solyc05g015070	1	Peak_3972	6.02	0.2	5.9	0.11	7.12	0.04	U-box domain-containing protein (AHRD V1 ***- D7KBV1_ARALY)%3B contains Interpro domain(s) IPR011989 Armadillo-like helical ;Ontology_term=GO:0005515,GO:0004842;from_BOGAS=1;interpro2go_term=GO:0005488,GO:0000151;length=5659;nb_exon=6;sifter_term=GO:0005515,GO:0004842
914	Solyc05g015080	1	Peak_3973	6.53	0.05	5.48	0.09	5.44	0.07	Unknown Protein (AHRD V1);eugene_evidence_code=10F0H0E0IEG;from_BOGAS=1;length=1768;nb_exon=2
915	Solyc05g015300	1	Peak_3974	9.14	0.05	6.13	0.14	10.44	0.03	BURP domain-containing protein (AHRD V1 **-- B2ZPK5_SOLTU)%3B contains Interpro domain(s) IPR004873 BURP ;Ontology_term=GO:0045735;from_BOGAS=1;length=2641;nb_exon=3;sifter_term=GO:0045735
916	Solyc05g015470	1	Peak_3975	4.7	0.3	4.95	1.64	5.55	0.12	Drought-induced protein 1 (AHRD V1 ***- Q6XPS8_9FABA);eugene_evidence_code=10F1H0E1IEG;from_BOGAS=1;length=294;nb_exon=1
917	Solyc05g015480	1	Peak_3976	7.11	0.06	6.54	0.16	6.14	0.1	Cysteine desulfurase (AHRD V1 *-*- C1GS28_PARBA);from_BOGAS=1;length=1729;nb_exon=3
918	Solyc05g016310	2	Peak_3977	9.31	0	7.63	0	12.28	0	Aspartic proteinase nepenthesin I (AHRD V1 **-- A9ZMF9_NEPAL)%3B contains Interpro domain(s) IPR001461 Peptidase A1 ;Ontology_term=GO:0003677;eugene_evidence_code=10F0H1E1IEG;from_BOGAS=1;interpro2go_term=GO:0006508;length=1581;nb_exon=1;sifter_term=GO:0003677
			Peak_3978	6.8	0.54	7.63	0	12.28	0
919	Solyc05g018240	1	Peak_3979	10.04	0.06	9.64	0.11	7.6	0.05	CRS2-associated factor 1%2C chloroplastic (AHRD V1 ***- CAF1P_ORYSJ)%3B contains Interpro domain(s) IPR001890 RNA-binding%2C CRM domain ;Ontology_term=GO:0003723;from_BOGAS=1;interpro2go_term=GO:0003723;length=9732;nb_exon=5
920	Solyc05g023910	1	Peak_3980	15.35	0.1	14.08	0.15	12.44	0.03	Unknown Protein (AHRD V1);eugene_evidence_code=10F0H0E0IEG;from_BOGAS=1;length=369;nb_exon=1
921	Solyc05g024190	1	Peak_3981	5.61	0.56	4.1	1.04	5.07	0.42	Unknown Protein (AHRD V1);from_BOGAS=1;length=3167;nb_exon=5
922	Solyc05g024260	2	Peak_3983	7.17	0.03	5.44	0.43	9.99	0	RAG1-activating protein 1 homolog (AHRD V1 **-- R1AP1_DANRE)%3B contains Interpro domain(s) IPR018179 RAG1-activating protein 1 homologue ;Ontology_term=GO:0016021;from_BOGAS=1;interpro2go_term=GO:0016021;length=2464;nb_exon=6
			Peak_3982	7.17	0.03	4.94	0.27	9.99	0
923	Solyc05g026420	1	Peak_3984	7.36	0	6.58	0.1	5.93	0.12	Unknown Protein (AHRD V1);eugene_evidence_code=10F0H0E0IEG;from_BOGAS=1;length=219;nb_exon=1
924	Solyc05g050010	1	Peak_3985	6.36	0.1	6.32	0.16	6.67	0.43	1-aminocyclopropane-1-carboxylate synthase (AHRD V1 **** Q659H5_SOLLC)%3B contains Interpro domain(s) IPR004839 Aminotransferase%2C class I and II IPR004838 Aminotransferases%2C class-I%2C pyridoxal-phosphate-binding site ;Ontology_term=GO:0042803,GO:0016847;from_BOGAS=1;interpro2go_term=GO:0009058,GO:0030170;length=2915;nb_exon=3;sifter_term=GO:0042803,GO:0016847
925	Solyc05g050130	1	Peak_3986	6.83	0.06	6.69	0.15	5.44	0.11	Acidic chitinase (AHRD V1 **-- Q71HN4_FICAW)%3B contains Interpro domain(s) IPR001223 Glycoside hydrolase%2C family 18%2C catalytic domain ;Ontology_term=GO:0005975;from_BOGAS=1;interpro2go_term=GO:0005975;length=1843;nb_exon=2
926	Solyc05g050220	2	Peak_3987	9.75	0.25	11.01	0.27	5.94	0.04	G-box binding factor 3 (AHRD V1 **** D7LDY1_ARALY)%3B contains Interpro domain(s) IPR012900 G-box binding%2C MFMR ;Ontology_term=GO:0043565;from_BOGAS=1;interpro2go_term=GO:0005634,GO:0006355;length=4904;nb_exon=12;sifter_term=GO:0043565
			Peak_3988	6.7	0.04	7.69	0.12	5.94	0.04
927	Solyc05g050790	1	Peak_3989	8.41	0.06	8.4	0.1	6.9	0.1	Ethylene responsive transcription factor 1b (AHRD V1 *-*- C0J9I8_9ROSA)%3B contains Interpro domain(s) IPR001471 Pathogenesis-related transcriptional factor and ERF%2C DNA-binding ;Ontology_term=GO:0003677;eugene_evidence_code=10F0H1E0IEG;from_BOGAS=1;interpro2go_term=GO:0003677,GO:0006355;length=570;nb_exon=1;sifter_term=GO:0003677
928	Solyc05g050800	1	Peak_3990	4.14	0.96	4.95	1.53	4.47	0.89	Phosphoglycerate mutase family protein (AHRD V1 ***- C3SAD0_BRADI)%3B contains Interpro domain(s) IPR012398 PRIB5 ;from_BOGAS=1;length=4564;nb_exon=4
929	Solyc05g051190	1	Peak_3991	8.96	0	8.42	0	7.5	0	Salt tolerance protein 5-like protein (AHRD V1 *-*- Q38HV0_SOLTU)%3B contains Interpro domain(s) IPR017447 CS ;eugene_evidence_code=10F0H0E0IEG;from_BOGAS=1;length=593;nb_exon=2
930	Solyc05g051200	1	Peak_3992	6.48	0	6.89	0.12	8.44	0	Ethylene-responsive transcription factor 1A (AHRD V1 *-** A9P6A4_MEDTR)%3B contains Interpro domain(s) IPR001471 Pathogenesis-related transcriptional factor and ERF%2C DNA-binding ;Ontology_term=GO:0016563,GO:0003700;eugene_evidence_code=10F0H1E1IEG;from_BOGAS=1;interpro2go_term=GO:0003677,GO:0006355;length=675;nb_exon=1;sifter_term=GO:0016563,GO:0003700
931	Solyc05g051240	1	Peak_3993	5.5	0.06	5.7	0.62	4.43	0.26	Aspartic proteinase nepenthesin I (AHRD V1 ***- A9ZMF9_NEPAL)%3B contains Interpro domain(s) IPR001461 Peptidase A1 ;Ontology_term=GO:0008233;eugene_evidence_code=10F0H1E1IEG;from_BOGAS=1;interpro2go_term=GO:0006508;length=1344;nb_exon=1;sifter_term=GO:0008233
932	Solyc05g051280	1	Peak_3994	4.53	0.38	6.29	0.13	6.46	0.1	Calmodulin-binding heat-shock protein (AHRD V1 **-* Q41251_TOBAC)%3B contains Interpro domain(s) IPR002921 Lipase%2C class 3 ;Ontology_term=GO:0005516;from_BOGAS=1;interpro2go_term=GO:0006629,GO:0016042;length=6564;nb_exon=6;sifter_term=GO:0005516
933	Solyc05g051400	2	Peak_3995	6.15	0.21	4.57	0.43	6.97	0.03	Mitochondrial 2-oxoglutarate/malate carrier protein (AHRD V1 **** B6TRY7_MAIZE)%3B contains Interpro domain(s) IPR001993 Mitochondrial substrate carrier ;Ontology_term=GO:0015367;from_BOGAS=1;interpro2go_term=GO:0016020;length=1254;nb_exon=2;sifter_term=GO:0015367
			Peak_3996	5.34	0.2	4.57	0.43	6.97	0.03
934	Solyc05g051500	1	Peak_3997	5.51	0.04	5.34	0.15	6.29	0.07	Histone H3 (AHRD V1 ***- A8MRL0_ARATH)%3B contains Interpro domain(s) IPR000164 Histone H3 ;Ontology_term=GO:0042802;from_BOGAS=1;interpro2go_term=GO:0003677,GO:0000786;length=1133;nb_exon=4;sifter_term=GO:0042802
935	Solyc05g051570	1	Peak_3998	7.44	0.04	8.42	0	7.73	0.06	Ras-related protein Rab-6A (AHRD V1 ***- B6STE7_MAIZE)%3B contains Interpro domain(s) IPR015600 Rab6-related ;Ontology_term=GO:0015031,GO:0007264,GO:0005525,GO:0007165,GO:0005622;from_BOGAS=1;interpro2go_term=GO:0015031,GO:0007264,GO:0005525,GO:0007165,GO:0005622;length=4048;nb_exon=6
936	Solyc05g051660	1	Peak_3999	6.69	0.06	5.94	0.26	7.1	0.03	Gibberellin receptor GID1L2 (AHRD V1 **-- B6T2M3_MAIZE)%3B contains Interpro domain(s) IPR013094 Alpha/beta hydrolase fold-3 ;Ontology_term=GO:0004091;eugene_evidence_code=10F0H1E1IEG;from_BOGAS=1;interpro2go_term=GO:0008152;length=969;nb_exon=1;sifter_term=GO:0004091
937	Solyc05g051780	2	Peak_4000	5.75	0.48	7.43	1.23	5.87	0.07	Gamma-glutamyltransferase-like protein (AHRD V1 **** Q9M0G0_ARATH)%3B contains Interpro domain(s) IPR000101 Gamma-glutamyltranspeptidase ;Ontology_term=GO:0016756;from_BOGAS=1;interpro2go_term=GO:0003840,GO:0006810;length=3601;nb_exon=7;sifter_term=GO:0016756
			Peak_4001	4.52	0.82	5.21	0.31	5.62	0.23
938	Solyc05g052470	1	Peak_4002	3.71	0.59	5.29	0.62	6.51	0.11	Ferritin (AHRD V1 ***- A7UGG8_SOLTU)%3B contains Interpro domain(s) IPR001519 Ferritin%2C N-terminal ;Ontology_term=GO:0008198,GO:0042802;from_BOGAS=1;interpro2go_term=GO:0006879,GO:0055114;length=3362;nb_exon=8;sifter_term=GO:0008198,GO:0042802
			Peak_4004	4.74	0	3.83	0.15	3.99	0.11
939	Solyc05g052550	2	Peak_7868	3.83	1.17	4.07	1.25	5.79	0.53	Zinc finger CCCH domain-containing protein 29 (AHRD V1 ***- C3H29_ARATH);eugene_evidence_code=10F1H1E1IEG;from_BOGAS=1;length=360;nb_exon=1
			Peak_2359	3.87	0.23	4.34	0.66	3.92	0.28
940	Solyc05g052570	1	Peak_4006	4.15	0.24	5.28	0.4	5.51	0.03	Zinc finger CCCH domain-containing protein 66 (AHRD V1 ***- C3H66_ARATH)%3B contains Interpro domain(s) IPR002110 Ankyrin ;Ontology_term=GO:0008270;from_BOGAS=1;interpro2go_term=GO:0008270;length=1794;nb_exon=3
941	Solyc05g052590	1	Peak_4007	5.1	0.2	4.05	0.3	4.77	0.31	Pto-like%2C Serine/threonine kinase protein%2C resistance protein;Ontology_term=GO:0042803;eugene_evidence_code=10F0H1E0IEG;from_BOGAS=1;interpro2go_term=GO:0006468;length=2385;nb_exon=1;sifter_term=GO:0042803
942	Solyc05g052610	1	Peak_4008	7.38	0.06	8.11	0.1	7.42	0.03	MYB transcription factor (AHRD V1 **-* Q9FIL9_ARATH)%3B contains Interpro domain(s) IPR006447 Myb-like DNA-binding region%2C SHAQKYF class ;Ontology_term=GO:0003700;from_BOGAS=1;interpro2go_term=GO:0003677;length=1181;nb_exon=2;sifter_term=GO:0003700
943	Solyc05g052670	1	Peak_4009	5.24	0.16	6.56	0.46	5.22	0.44	N-hydroxycinnamoyl/benzoyltransferase 1 (AHRD V1 **-- Q00M72_SOYBN)%3B contains Interpro domain(s) IPR003480 Transferase ;Ontology_term=GO:0016747;eugene_evidence_code=10F0H1E1IEG;from_BOGAS=1;interpro2go_term=GO:0016747;length=1386;nb_exon=1
944	Solyc05g052700	1	Peak_4010	7.48	0.04	4.59	0.43	7.53	0.11	TPR domain protein (AHRD V1 *--- Q7MVN6_PORGI)%3B contains Interpro domain(s) IPR011990 Tetratricopeptide-like helical ;Ontology_term=GO:0005488;from_BOGAS=1;interpro2go_term=GO:0005488;length=3120;nb_exon=3
945	Solyc05g052740	1	Peak_4011	4.58	0.2	5.73	0.24	8.48	0.26	Gibberellin 3-beta-hydroxylase (Fragment) (AHRD V1 **** D9ZZX2_9FABA)%3B contains Interpro domain(s) IPR005123 Oxoglutarate and iron-dependent oxygenase ;Ontology_term=GO:0016707;eugene_evidence_code=10F0H1E0IEG;from_BOGAS=1;interpro2go_term=GO:0016491;length=1289;nb_exon=2;sifter_term=GO:0016707
946	Solyc05g052820	1	Peak_4012	6.65	0.16	7.16	0.84	6.71	1.3	Amino acid permease-like protein proline transporter-like protein (AHRD V1 **** Q9FJ34_ARATH)%3B contains Interpro domain(s) IPR013057 Amino acid transporter%2C transmembrane ;Ontology_term=GO:0015193;from_BOGAS=1;length=4260;nb_exon=7;sifter_term=GO:0015193
947	Solyc05g053070	1	Peak_4003	4.74	0	3.83	0.15	3.38	0.03	Unknown Protein (AHRD V1);from_BOGAS=1;length=1012;nb_exon=2
948	Solyc05g053210	1	Peak_4014	10.07	0	7.65	0	8.7	0	CBL-interacting protein kinase 1 (AHRD V1 **** A0MNI9_POPTR)%3B contains Interpro domain(s) IPR002290 Serine/threonine protein kinase ;Ontology_term=GO:0035175;from_BOGAS=1;interpro2go_term=GO:0006468,GO:0007165;length=4942;nb_exon=12;sifter_term=GO:0035175
949	Solyc05g053330	1	Peak_4015	6.78	0.05	6.7	0.16	5.78	0.42	MYB transcription factor (AHRD V1 ***- Q39550_CRAPL)%3B contains Interpro domain(s) IPR015495 Myb transcription factor ;Ontology_term=GO:0003677,GO:0045449;from_BOGAS=1;interpro2go_term=GO:0003677,GO:0045449;length=1835;nb_exon=3
950	Solyc05g053380	2	Peak_4016	6.61	0.1	6.56	0.11	7.5	0.07	WRKY transcription factor 31 (AHRD V1 *-*- C9DI20_9ROSI)%3B contains Interpro domain(s) IPR003657 DNA-binding WRKY ;Ontology_term=GO:0045449;from_BOGAS=1;interpro2go_term=GO:0045449;length=2622;nb_exon=3
			Peak_4017	4.93	0.55	5.44	1.26	6.02	0.03
951	Solyc05g053500	2	Peak_4018	4.49	0.91	4.86	0.12	5.87	0.06	GATA transcription factor 1 (AHRD V1 *-*- Q0WTQ5_ARATH)%3B contains Interpro domain(s) IPR000679 Zinc finger%2C GATA-type ;Ontology_term=GO:0006355;from_BOGAS=1;interpro2go_term=GO:0006355;length=2599;nb_exon=2
			Peak_4019	3.81	0.25	4.86	0.12	5.87	0.06
952	Solyc05g053630	1	Peak_4020	3.98	0.55	4.93	0.16	6.13	0.03	Unknown Protein (AHRD V1);eugene_evidence_code=10F1H0E1IEG;from_BOGAS=1;length=270;nb_exon=1
953	Solyc05g054180	1	Peak_4021	8.55	0	5.84	0.25	5.57	0.03	Potyvirus VPg interacting protein (AHRD V1 **-- B0ZZ79_ARAHY)%3B contains Interpro domain(s) IPR004082 Protein of unknown function DUF1423%2C plant ;Ontology_term=GO:0008270;from_BOGAS=1;interpro2go_term=GO:0008270;length=4448;nb_exon=2
954	Solyc05g054260	1	Peak_4022	9.2	0.05	4	0.5	8.22	0.1	Kinesin like protein (AHRD V1 ***- Q940B8_ARATH)%3B contains Interpro domain(s) IPR001752 Kinesin%2C motor region ;Ontology_term=GO:0007018;from_BOGAS=1;interpro2go_term=GO:0007018;length=9491;nb_exon=14
955	Solyc05g054390	1	Peak_4023	7.24	0.04	7.76	0	8.72	0	Response regulator 8 (AHRD V1 *-*- Q9AV93_MAIZE)%3B contains Interpro domain(s) IPR017053 Response regulator%2C plant B-type ;Ontology_term=GO:0005515,GO:0003700;from_BOGAS=1;interpro2go_term=GO:0006355,GO:0045449;length=5427;nb_exon=6;sifter_term=GO:0005515,GO:0003700
956	Solyc05g054410	2	Peak_4024	12.01	0	9.82	0	13.23	0	Telomere binding protein (AHRD V1 **** A0JBS3_SOLLC)%3B contains Interpro domain(s) IPR001005 SANT%2C DNA-binding ;Ontology_term=GO:0003691;from_BOGAS=1;interpro2go_term=GO:0003677,GO:0045449;length=5242;nb_exon=10;sifter_term=GO:0003691
			Peak_4025	8.78	0	9.78	0	9.18	0.06
957	Solyc05g054620	1	Peak_4026	3.37	1.21	4.95	0.25	4.57	0.25	Amino acid binding protein (AHRD V1 **-- B6TDN9_MAIZE)%3B contains Interpro domain(s) IPR002912 Amino acid-binding ACT ;Ontology_term=GO:0008152;from_BOGAS=1;interpro2go_term=GO:0008152;length=4303;nb_exon=6
958	Solyc05g054770	1	Peak_4027	5.61	1.22	6.27	0.66	6.82	0.23	Os03g0819700 protein (Fragment) (AHRD V1 *-*- Q0DMA9_ORYSJ);from_BOGAS=1;length=2400;nb_exon=2
959	Solyc05g054820	1	Peak_4028	4.75	1.05	4.55	1.43	4.58	0.23	Exocyst complex protein EXO70 (AHRD V1 *--- EXO70_CANGA)%3B contains Interpro domain(s) IPR004140 Exo70 exocyst complex subunit ;Ontology_term=GO:0005515;eugene_evidence_code=10F0H1E1IEG;from_BOGAS=1;interpro2go_term=GO:0000145;length=1938;nb_exon=1;sifter_term=GO:0005515
960	Solyc05g054830	2	Peak_4030	7.28	0.04	9.37	0.1	6.06	0	Ankyrin-repeat protein (AHRD V1 **-- A2CIR5_ORYSJ)%3B contains Interpro domain(s) IPR002110 Ankyrin ;Ontology_term=GO:0042803;from_BOGAS=1;length=4475;nb_exon=4;sifter_term=GO:0042803
			Peak_4029	7.07	0.05	5.8	1.25	6.06	0
961	Solyc05g054860	1	Peak_4031	4.61	0.25	6.09	0.1	7.46	0.06	Pto-like%2C Serine/threonine kinase protein%2C resistance protein;Ontology_term=GO:0004672;eugene_evidence_code=10F0H1E1IEG;from_BOGAS=1;interpro2go_term=GO:0006468;length=2436;nb_exon=1;sifter_term=GO:0004672
962	Solyc05g054890	1	Peak_4032	5.98	0.04	5.35	0.09	6.89	0.03	ABC transporter G family member 1 (AHRD V1 **** AB1G_ARATH)%3B contains Interpro domain(s) IPR013525 ABC-2 type transporter ;Ontology_term=GO:0017127;from_BOGAS=1;interpro2go_term=GO:0016020,GO:0017111,GO:0016887;length=2703;nb_exon=2;sifter_term=GO:0017127
963	Solyc05g055070	1	Peak_4033	5.25	0.55	4.25	1.57	4	0.42	Ethylene receptor (AHRD V1 **** C0ILN8_COFCA)%3B contains Interpro domain(s) IPR014525 Signal transduction histidine kinase%2C hybrid-type%2C ethylene sensor ;Ontology_term=GO:0004872,GO:0051740,GO:0004696;from_BOGAS=1;interpro2go_term=GO:0005789,GO:0005524,GO:0006355,GO:0018106;length=4024;nb_exon=3;sifter_term=GO:0004872,GO:0051740,GO:0004696
964	Solyc05g055090	1	Peak_4034	6.06	0.38	7.29	0.67	6.51	0.68	Ubiquitin carboxyl-terminal hydrolase family protein expressed (AHRD V1 **** Q2R2A3_ORYSJ)%3B contains Interpro domain(s) IPR001394 Peptidase C19%2C ubiquitin carboxyl-terminal hydrolase 2 ;Ontology_term=GO:0004843,GO:0042803;from_BOGAS=1;interpro2go_term=GO:0006265,GO:0006511;length=18204;nb_exon=32;sifter_term=GO:0004843,GO:0042803
965	Solyc05g055830	1	Peak_4035	6.21	0.15	5.18	0.12	6	0.11	R3H domain-containing protein 2 (AHRD V1 *--- R3HD2_BOVIN)%3B contains Interpro domain(s) IPR001374 Single-stranded nucleic acid binding R3H ;Ontology_term=GO:0003676;from_BOGAS=1;interpro2go_term=GO:0003676;length=7559;nb_exon=6
966	Solyc05g055870	1	Peak_4036	7.65	0	5.05	0.15	6.3	0.03	F-box protein PP2-B1 (AHRD V1 ***- PP2B1_ARATH);Ontology_term=GO:0030246;from_BOGAS=1;length=2332;nb_exon=3;sifter_term=GO:0030246
967	Solyc05g055930	1	Peak_4037	7.21	0.76	7.43	0.62	6.71	0.47	Cysteine-rich repeat secretory protein 39 (AHRD V1 ***- CRR39_ARATH)%3B contains Interpro domain(s) IPR002902 Protein of unknown function DUF26 ;eugene_evidence_code=10F0H1E0IEG;from_BOGAS=1;length=1745;nb_exon=4
968	Solyc05g056230	1	Peak_4038	8.14	0.04	6.14	0.25	6.71	0.03	Calreticulin 2 calcium-binding protein (AHRD V1 **** A8HMC0_CHLRE)%3B contains Interpro domain(s) IPR009169 Calreticulin ;Ontology_term=GO:0005509;from_BOGAS=1;interpro2go_term=GO:0005783,GO:0005509;length=6268;nb_exon=14;sifter_term=GO:0005509
969	Solyc05g056240	1	Peak_4039	7.28	0.4	8.05	0.16	8.38	0.06	Acyl carrier protein (AHRD V1 ***- Q3HRX1_SOLTU)%3B contains Interpro domain(s) IPR003231 Acyl carrier protein (ACP) ;Ontology_term=GO:0050897;from_BOGAS=1;interpro2go_term=GO:0006633,GO:0031177,GO:0048037,GO:0000036;length=3210;nb_exon=2;sifter_term=GO:0050897
970	Solyc05g056400	1	Peak_4040	5.27	0.73	5.43	0.25	5.16	0.23	Protein disulfide isomerase (AHRD V1 **** Q6IV17_IPOBA)%3B contains Interpro domain(s) IPR005792 Protein disulphide isomerase ;Ontology_term=GO:0003756,GO:0005515;from_BOGAS=1;interpro2go_term=GO:0016853,GO:0045454,GO:0005783;length=3039;nb_exon=10;sifter_term=GO:0003756,GO:0005515
971	Solyc05g056620	1	Peak_4041	5.8	0.06	4.09	0.86	4.17	0.93	Macrocalyx (mc) Myocyte-specific enhancer factor 2D (AHRD V1 *-*- MEF2D_HUMAN)%3B contains Interpro domain(s) IPR002100 Transcription factor%2C MADS-box IPR002487 Transcription factor%2C K-box ;Ontology_term=GO:0046982;from_BOGAS=1;interpro2go_term=GO:0005634;length=9629;nb_exon=9;sifter_term=GO:0046982
972	Solyc06g005300	1	Peak_4642	7.29	0	8.8	0	11.28	0	UPA23 (AHRD V1 ***- C8YZB5_CAPAN)%3B contains Interpro domain(s) IPR012862 Protein of unknown function DUF1635 ;from_BOGAS=1;length=1832;nb_exon=2
973	Solyc06g005430	1	Peak_4643	6.39	0.04	9.25	0.15	8.04	0.05	Histone H4 (AHRD V1 ***- B6T0P4_MAIZE)%3B contains Interpro domain(s) IPR001951 Histone H4 ;Ontology_term=GO:0005634,GO:0003677;eugene_evidence_code=10F1H1E1IEG;from_BOGAS=1;interpro2go_term=GO:0005634,GO:0003677;length=312;nb_exon=1
974	Solyc06g005940	1	Peak_4644	5.48	0.25	4.18	0.24	6.83	0.05	Protein disulfide isomerase (AHRD V1 **** Q6IV17_IPOBA)%3B contains Interpro domain(s) IPR005792 Protein disulphide isomerase ;Ontology_term=GO:0003756,GO:0005515;from_BOGAS=1;interpro2go_term=GO:0016853,GO:0045454,GO:0005783;length=4369;nb_exon=12;sifter_term=GO:0003756,GO:0005515
975	Solyc06g005950	1	Peak_4645	6.63	0.2	5.38	0.3	5.03	0.13	Cell division protease FtsH homolog (AHRD V1 *-*- C6RIJ8_9PROT)%3B contains Interpro domain(s) IPR005936 Peptidase M41%2C FtsH ;Ontology_term=GO:0004176;from_BOGAS=1;interpro2go_term=GO:0006508,GO:0016020,GO:0005524,GO:0017111,GO:0016021;length=9374;nb_exon=13;sifter_term=GO:0004176
976	Solyc06g007140	2	Peak_4646	7.99	0.16	6.58	0.49	7.62	0.03	Omega-3 fatty acid desaturase (AHRD V1 **** A9LNM9_SOLLC)%3B contains Interpro domain(s) IPR005804 Fatty acid desaturase%2C type 1 ;Ontology_term=GO:0042389;from_BOGAS=1;interpro2go_term=GO:0055114;length=3470;nb_exon=8;sifter_term=GO:0042389
			Peak_4647	5.97	0.12	6.58	0.49	7.62	0.03
977	Solyc06g007320	1	Peak_4648	6.4	0.06	6.08	0.1	4.92	0.09	Ubiquitin-activating enzyme E1 (AHRD V1 ***- B9SKU8_RICCO)%3B contains Interpro domain(s) IPR018075 Ubiquitin-activating enzyme%2C E1 ;Ontology_term=GO:0006464,GO:0008152,GO:0003824;from_BOGAS=1;interpro2go_term=GO:0006464,GO:0008152,GO:0003824;length=10015;nb_exon=7
978	Solyc06g007440	1	Peak_4649	8.41	0	7.98	0	7.23	0	CBL-interacting protein kinase 16 (AHRD V1 **** A0MNK3_POPTR)%3B contains Interpro domain(s) IPR002290 Serine/threonine protein kinase ;Ontology_term=GO:0004679;from_BOGAS=1;interpro2go_term=GO:0006468,GO:0007165;length=2326;nb_exon=2;sifter_term=GO:0004679
979	Solyc06g007580	1	Peak_4650	8.43	0	6.77	0.16	8.35	0.1	Plant-specific domain TIGR01615 family protein (AHRD V1 *-*- B6SS18_MAIZE)%3B contains Interpro domain(s) IPR006502 Protein of unknown function DUF506%2C plant ;eugene_evidence_code=10F0H1E1IEG;from_BOGAS=1;length=900;nb_exon=1
980	Solyc06g007780	1	Peak_4651	5.75	0.09	4.89	0.4	5.42	0.69	Ras GTPase-activating protein-binding protein 2 (AHRD V1 *--- B5X4A8_SALSA)%3B contains Interpro domain(s) IPR018222 Nuclear transport factor 2%2C Eukaryote ;Ontology_term=GO:0003676,GO:0000166,GO:0005622;from_BOGAS=1;interpro2go_term=GO:0003676,GO:0000166,GO:0005622;length=5069;nb_exon=9
981	Solyc06g007900	2	Peak_4652	8.89	0	6.97	0	8.71	0	Unknown Protein (AHRD V1);eugene_evidence_code=10F0H0E0IEG;from_BOGAS=1;length=156;nb_exon=1
			Peak_4653	8.89	0	6.66	0.28	7.45	0.03
982	Solyc06g008050	1	Peak_4654	4.88	0.18	6.08	0.09	6.64	0.04	Monooxygenase (AHRD V1 **** D5ZV09_9ACTO)%3B contains Interpro domain(s) IPR000103 Pyridine nucleotide-disulphide oxidoreductase%2C class-II ;Ontology_term=GO:0004497;from_BOGAS=1;interpro2go_term=GO:0055114;length=2618;nb_exon=3;sifter_term=GO:0004497
983	Solyc06g008100	1	Peak_4655	7.63	0.03	6.97	0.08	7.38	0.03	Enzyme of the cupin superfamily (AHRD V1 ***- B6T5M3_MAIZE)%3B contains Interpro domain(s) IPR008579 Protein of unknown function DUF861%2C cupin-3 ;from_BOGAS=1;length=999;nb_exon=2
984	Solyc06g008110	1	Peak_4656	4.49	0.24	4.95	0.5	5.42	0.09	WD repeat-containing protein (AHRD V1 **-- C9SVG1_VERA1)%3B contains Interpro domain(s) IPR017986 WD40 repeat%2C region ;Ontology_term=GO:0005515,GO:0000166;from_BOGAS=1;length=5257;nb_exon=8;sifter_term=GO:0005515,GO:0000166
985	Solyc06g008300	1	Peak_4657	5.2	0.16	5.92	0.11	5.61	0.05	LRR receptor-like serine/threonine-protein kinase%2C RLP;Ontology_term=GO:0004675;from_BOGAS=1;interpro2go_term=GO:0005515;length=3403;nb_exon=4;sifter_term=GO:0004675
986	Solyc06g008780	1	Peak_4658	5.64	0.3	4.71	0.61	6.68	0.08	Auxin F-box protein 5 (AHRD V1 **-- D7MPH1_ARALY)%3B contains Interpro domain(s) IPR006553 Leucine-rich repeat%2C cysteine-containing subtype ;Ontology_term=GO:0005515;eugene_evidence_code=10F0H1E0IEG;from_BOGAS=1;length=2966;nb_exon=6;sifter_term=GO:0005515
987	Solyc06g008870	2	Peak_4659	8.48	0	9.41	0	12.83	0	GID1-like gibberellin receptor (AHRD V1 **-- A7MAQ4_HORVU)%3B contains Interpro domain(s) IPR013094 Alpha/beta hydrolase fold-3 ;Ontology_term=GO:0005515;from_BOGAS=1;interpro2go_term=GO:0008152;length=3140;nb_exon=2;sifter_term=GO:0005515
			Peak_4660	5.14	0.04	4.34	0.24	7.34	0.07
988	Solyc06g008920	2	Peak_4661	6.73	0	6.69	0.16	6.23	0.11	Acyl-CoA synthetase/AMP-acid ligase II (AHRD V1 **** D0C359_9GAMM)%3B contains Interpro domain(s) IPR000873 AMP-dependent synthetase and ligase ;Ontology_term=GO:0016208,GO:0018858;from_BOGAS=1;interpro2go_term=GO:0008152;length=4406;nb_exon=2;sifter_term=GO:0016208,GO:0018858
			Peak_4662	6.73	0	6.69	0.16	4.78	0.26
989	Solyc06g009000	1	Peak_4663	8.41	0.04	11.14	0.21	14.54	0	Mediator of aba-regulated dormancy 1 (AHRD V1 *-*- D7LTE7_ARALY);eugene_evidence_code=10F0H0E0IEG;from_BOGAS=1;length=867;nb_exon=1
990	Solyc06g009020	1	Peak_4664	6.84	0	8.15	0.1	5.99	0.04	Glutathione S-transferase (AHRD V1 **** A5YWI8_SOLCO)%3B contains Interpro domain(s) IPR004046 Glutathione S-transferase%2C C-terminal ;Ontology_term=GO:0004364;from_BOGAS=1;length=2217;nb_exon=3;sifter_term=GO:0004364
991	Solyc06g009120	1	Peak_4665	9.81	0.09	6.69	0.17	9.28	0.04	Unknown Protein (AHRD V1);from_BOGAS=1;length=3788;nb_exon=2
992	Solyc06g009140	1	Peak_4666	4.08	0.3	3.52	0.67	5.63	0.08	Late embryogenesis abundant 3 family protein (AHRD V1 ***- D7KBC5_ARALY)%3B contains Interpro domain(s) IPR004926 Late embryogenesis abundant protein 3 ;Ontology_term=GO:0006950;from_BOGAS=1;interpro2go_term=GO:0006950;length=1091;nb_exon=2
993	Solyc06g009220	1	Peak_4667	6.3	0.6	4.56	0.52	4.21	0.44	Glycogen debranching enzyme (AHRD V1 ***- B1R1G0_CLOBU)%3B contains Interpro domain(s) IPR006589 Glycosyl hydrolase%2C family 13%2C subfamily%2C catalytic region ;Ontology_term=GO:0004556,GO:0019156;from_BOGAS=1;interpro2go_term=GO:0005975;length=26789;nb_exon=23;sifter_term=GO:0004556,GO:0019156
994	Solyc06g009290	1	Peak_4668	4.64	0.09	5.03	0.25	5.27	0.12	Lipid A export ATP-binding/permease protein msbA (AHRD V1 *--- MSBA_SYNAS)%3B contains Interpro domain(s) IPR003439 ABC transporter-like ;Ontology_term=GO:0010329,GO:0008559;from_BOGAS=1;interpro2go_term=GO:0017111,GO:0016887,GO:0016021;length=8292;nb_exon=14;sifter_term=GO:0010329,GO:0008559
995	Solyc06g009350	1	Peak_4669	4.97	0.24	3.97	0.61	4.21	0.1	Unknown Protein (AHRD V1);from_BOGAS=1;length=905;nb_exon=2
996	Solyc06g009640	1	Peak_4670	5.47	0.03	6.81	0.11	4.77	0.12	BZIP transcription factor (AHRD V1 **-* Q1HW69_CAPAN)%3B contains Interpro domain(s) IPR011700 Basic leucine zipper ;Ontology_term=GO:0043565,GO:0003700,GO:0046982;eugene_evidence_code=10F1H1E1IEG;from_BOGAS=1;interpro2go_term=GO:0005634,GO:0006355;length=435;nb_exon=1;sifter_term=GO:0043565,GO:0003700,GO:0046982
997	Solyc06g010030	1	Peak_4671	5.08	0.25	5.05	0.66	4.7	0.09	MLO-like protein 3 (AHRD V1 ***- C6EWE6_VITVI)%3B contains Interpro domain(s) IPR004326 Mlo-related protein ;Ontology_term=GO:0016021;from_BOGAS=1;interpro2go_term=GO:0016021;length=6065;nb_exon=15
998	Solyc06g011350	1	Peak_4672	4.74	0.04	5.81	0.28	5.34	0.09	Aquaporin 2 (AHRD V1 ***- O65357_SAMSA)%3B contains Interpro domain(s) IPR012269 Aquaporin ;Ontology_term=GO:0015250;from_BOGAS=1;interpro2go_term=GO:0016020,GO:0016021;length=1883;nb_exon=3;sifter_term=GO:0015250
999	Solyc06g034110	1	Peak_4673	4.94	0.12	3.96	0.52	6.03	0.08	Acid phosphatase (AHRD V1 **-- Q53WT2_SOLLC)%3B contains Interpro domain(s) IPR010028 Acid phosphatase%2C plant ;Ontology_term=GO:0003993;from_BOGAS=1;interpro2go_term=GO:0003993;length=5359;nb_exon=3
1000	Solyc06g034330	1	Peak_4674	5.61	0.05	5.57	0.56	5.46	0.62	E3 ubiquitin ligase (AHRD V1 *--* Q2URX1_ASPOR)%3B contains Interpro domain(s) IPR018957 Zinc finger%2C C3HC4 RING-type ;Ontology_term=GO:0005515,GO:0004842;from_BOGAS=1;interpro2go_term=GO:0008270;length=17776;nb_exon=12;sifter_term=GO:0005515,GO:0004842
1001	Solyc06g036100	1	Peak_4675	5.06	0.63	4.25	1.2	4.19	0.59	Citrate transporter family protein (AHRD V1 ***- B6U1B5_MAIZE)%3B contains Interpro domain(s) IPR004680 Divalent ion symporter ;Ontology_term=GO:0015446;from_BOGAS=1;interpro2go_term=GO:0016021;length=2495;nb_exon=3;sifter_term=GO:0015446
1002	Solyc06g036130	1	Peak_4676	8.05	0	4.11	0.68	6.1	0.08	Multidrug resistance protein mdtK (AHRD V1 **-- MDTK_YERP3)%3B contains Interpro domain(s) IPR002528 Multi antimicrobial extrusion protein MatE ;Ontology_term=GO:0005215;from_BOGAS=1;interpro2go_term=GO:0016020;length=4004;nb_exon=7;sifter_term=GO:0005215
1003	Solyc06g036170	1	Peak_4677	10.01	0	7.83	0	10.62	0	Scarecrow-like 1 transcription factor (Fragment) (AHRD V1 *--* B1PPU0_PINPS)%3B contains Interpro domain(s) IPR005202 GRAS transcription factor ;Ontology_term=GO:0003700;eugene_evidence_code=10F0H1E1IEG;from_BOGAS=1;length=1797;nb_exon=1;sifter_term=GO:0003700
1004	Solyc06g048630	1	Peak_4678	6.56	0.15	4.58	0.44	5.22	0.11	BZIP transcription factor family protein (AHRD V1 ***- D7LF63_ARALY)%3B contains Interpro domain(s) IPR011616 bZIP transcription factor%2C bZIP-1 ;Ontology_term=GO:0003677;from_BOGAS=1;interpro2go_term=GO:0006355;length=6158;nb_exon=4;sifter_term=GO:0003677
1005	Solyc06g050250	1	Peak_4679	5.45	0.24	5.98	0.53	6.26	0.31	Xanthine/uracil permease family protein (AHRD V1 ***- D7L9S9_ARALY)%3B contains Interpro domain(s) IPR006043 Xanthine/uracil/vitamin C permease ;Ontology_term=GO:0005345,GO:0015211;eugene_evidence_code=10F0H1E1IEG;from_BOGAS=1;interpro2go_term=GO:0016020;length=1734;nb_exon=1;sifter_term=GO:0005345,GO:0015211
1006	Solyc06g050560	1	Peak_4680	3.48	0.48	4.4	0.5	3.48	1.03	Receptor like kinase%2C RLK;Ontology_term=GO:0004675;from_BOGAS=1;interpro2go_term=GO:0005515,GO:0006468;length=2872;nb_exon=2;sifter_term=GO:0004675
1007	Solyc06g050620	1	Peak_4681	5.13	1.01	4.35	0.91	8.29	0.33	Genome sequencing data contig C226 (AHRD V1 *-*- A8Y9R7_MICAE)%3B contains Interpro domain(s) IPR007314 Protein of unknown function DUF399 ;from_BOGAS=1;length=7481;nb_exon=8
1008	Solyc06g050790	1	Peak_4682	6.63	0.05	6.69	0.1	4.65	1.14	Amino acid transporter (AHRD V1 **** B9HYI5_POPTR)%3B contains Interpro domain(s) IPR013057 Amino acid transporter%2C transmembrane ;Ontology_term=GO:0015171;from_BOGAS=1;length=3039;nb_exon=5;sifter_term=GO:0015171
1009	Solyc06g050980	1	Peak_4683	7.48	0.06	5.8	0.14	6.43	0.48	Ferritin (AHRD V1 ***- Q308A9_SOLTU)%3B contains Interpro domain(s) IPR001519 Ferritin%2C N-terminal ;Ontology_term=GO:0008198,GO:0042802;from_BOGAS=1;interpro2go_term=GO:0006879,GO:0055114;length=2141;nb_exon=9;sifter_term=GO:0008198,GO:0042802
1010	Solyc06g051010	1	Peak_4684	8.33	0	4.95	0.25	7.23	0.06	Peptide-N4-(N-acetyl-beta-glucosaminyl)asparagine amidase A (AHRD V1 ***- B2W0X1_PYRTR);eugene_evidence_code=10F0H1E1IEG;from_BOGAS=1;length=1773;nb_exon=1
1011	Solyc06g051250	2	Peak_4686	7.67	0.62	7.13	0.1	6.8	0.03	RING finger protein (AHRD V1 *-*- C6EUD3_SOYBN)%3B contains Interpro domain(s) IPR018957 Zinc finger%2C C3HC4 RING-type ;Ontology_term=GO:0008270;eugene_evidence_code=10F0H0E0IEG;from_BOGAS=1;interpro2go_term=GO:0008270;length=477;nb_exon=1
			Peak_4685	4.99	0.3	7.13	0.1	6.8	0.03
1012	Solyc06g051520	1	Peak_4687	5.54	0.06	7.43	0.12	4.95	1	Mitochondrial import inner membrane translocase subunit TIM50 (AHRD V1 *--- TIM50_YEAST)%3B contains Interpro domain(s) IPR011948 Dullard-like phosphatase domain ;Ontology_term=GO:0016791;from_BOGAS=1;interpro2go_term=GO:0016791;length=15830;nb_exon=6
1013	Solyc06g051940	1	Peak_4688	3.83	0.25	4.32	0.14	4.11	0.18	Protein phosphatase 2C (AHRD V1 **** A1IGC7_TOBAC)%3B contains Interpro domain(s) IPR015655 Protein phosphatase 2C ;Ontology_term=GO:0004722,GO:0008022;from_BOGAS=1;interpro2go_term=GO:0008287,GO:0003824;length=2002;nb_exon=3;sifter_term=GO:0004722,GO:0008022
1014	Solyc06g053220	1	Peak_4689	6.85	0.05	4.9	0.4	7.09	0.1	Homeobox leucine zipper protein (AHRD V1 ***- B8YIB0_MIRJA)%3B contains Interpro domain(s) IPR001356 Homeobox ;Ontology_term=GO:0006265,GO:0005634,GO:0006355,GO:0045449;from_BOGAS=1;interpro2go_term=GO:0006265,GO:0005634,GO:0006355,GO:0045449;length=1235;nb_exon=2
1015	Solyc06g053340	1	Peak_4690	6.26	0.19	5.98	0.25	5.46	0.24	ApaG protein (AHRD V1 *-*- A9F367_SORC5)%3B contains Interpro domain(s) IPR007474 ApaG ;Ontology_term=GO:0005515;from_BOGAS=1;length=7063;nb_exon=5;sifter_term=GO:0005515
1016	Solyc06g053530	1	Peak_4691	5.58	0.09	5.01	0.95	6.11	0.11	Calmodulin-binding protein MPCBP (AHRD V1 **-* B6U2D5_MAIZE)%3B contains Interpro domain(s) IPR011990 Tetratricopeptide-like helical ;Ontology_term=GO:0005516;from_BOGAS=1;interpro2go_term=GO:0005488;length=9564;nb_exon=6;sifter_term=GO:0005516
1017	Solyc06g053620	1	Peak_4692	5.7	0.06	5.98	0.1	6.3	0.03	Calcium-dependent protein kinase 2 (AHRD V1 **** B4FZS4_MAIZE)%3B contains Interpro domain(s) IPR002290 Serine/threonine protein kinase ;Ontology_term=GO:0004683;from_BOGAS=1;interpro2go_term=GO:0006468;length=1516;nb_exon=4;sifter_term=GO:0004683
1018	Solyc06g053710	1	Peak_4693	6.46	0.03	5.91	0.15	6.25	0.08	Ethylene receptor (AHRD V1 **** Q9XET8_SOLLC)%3B contains Interpro domain(s) IPR001789 Signal transduction response regulator%2C receiver region IPR014525 Signal transduction histidine kinase%2C hybrid-type%2C ethylene sensor IPR005467 Signal transduction histidine kinase%2C core ;Ontology_term=GO:0004872,GO:0051740,GO:0004696;from_BOGAS=1;interpro2go_term=GO:0016020,GO:0005789,GO:0005524,GO:0006…
1019	Solyc06g053840	1	Peak_4694	6.19	0	5.78	0	5.68	0	Auxin responsive protein (AHRD V1 ***- D9IQE6_CATRO)%3B contains Interpro domain(s) IPR003311 AUX/IAA protein ;Ontology_term=GO:0003700;from_BOGAS=1;interpro2go_term=GO:0005634,GO:0046983;length=1291;nb_exon=4;sifter_term=GO:0003700
1020	Solyc06g053910	1	Peak_4695	8.29	0	6.57	0.12	8.08	0	Plant-specific domain TIGR01615 family protein (AHRD V1 ***- B6SS18_MAIZE)%3B contains Interpro domain(s) IPR006502 Protein of unknown function DUF506%2C plant ;from_BOGAS=1;length=2157;nb_exon=5
1021	Solyc06g059740	1	Peak_4696	6.48	1.03	4.46	0.15	4.37	0.93	Alcohol dehydrogenase 2 (AHRD V1 **** Q84UY3_PETHY)%3B contains Interpro domain(s) IPR002085 Alcohol dehydrogenase superfamily%2C zinc-containing ;Ontology_term=GO:0004024;from_BOGAS=1;interpro2go_term=GO:0008152,GO:0016491,GO:0055114;length=2200;nb_exon=10;sifter_term=GO:0004024
1022	Solyc06g059750	1	Peak_4697	6.36	0.06	5.99	0.19	5.22	0.55	Transcriptional corepressor SEUSS (AHRD V1 *--- SEUSS_ARATH);Ontology_term=GO:0060090,GO:0003677;from_BOGAS=1;length=11649;nb_exon=11;sifter_term=GO:0060090,GO:0003677
1023	Solyc06g059870	1	Peak_4698	10.1	0	4.31	0.65	6.06	0.03	Unknown Protein (AHRD V1);eugene_evidence_code=10F1H0E1IEG;from_BOGAS=1;length=201;nb_exon=1
1024	Solyc06g059980	1	Peak_4699	5.67	0.55	7.16	0.38	5.95	0.42	Os12g0425600 protein (Fragment) (AHRD V1 *--- Q0INN2_ORYSJ)%3B contains Interpro domain(s) IPR004348 Protein of unknown function DUF246%2C plant ;from_BOGAS=1;length=14845;nb_exon=10
1025	Solyc06g060090	1	Peak_4700	3.41	0.93	3.79	0.48	4.41	0.09	UBA/TS-N domain-containing protein (AHRD V1 *--- C1H097_PARBA)%3B contains Interpro domain(s) IPR001623 Heat shock protein DnaJ%2C N-terminal ;Ontology_term=GO:0031072;from_BOGAS=1;interpro2go_term=GO:0031072;length=9045;nb_exon=8
1026	Solyc06g060110	1	Peak_4701	7.87	0.18	9.1	0.16	9.56	0.12	Amino acid permease (AHRD V1 **** B9GU10_POPTR)%3B contains Interpro domain(s) IPR013057 Amino acid transporter%2C transmembrane ;Ontology_term=GO:0015175,GO:0015172;from_BOGAS=1;length=2616;nb_exon=6;sifter_term=GO:0015175,GO:0015172
1027	Solyc06g060170	1	Peak_4702	4.78	0.22	8.25	0.1	7.59	0.05	Glycoside hydrolase family 28 protein/polygalacturonase family protein (AHRD V1 **-- Q1PF10_ARATH)%3B contains Interpro domain(s) IPR012334 Pectin lyase fold ;Ontology_term=GO:0005975;from_BOGAS=1;interpro2go_term=GO:0005975;length=5878;nb_exon=5
1028	Solyc06g060230	1	Peak_4703	6.05	0.05	4.3	1.09	4.47	0.12	NAC domain protein IPR003441 (AHRD V1 ***- B9GU14_POPTR)%3B contains Interpro domain(s) IPR003441 No apical meristem (NAM) protein ;Ontology_term=GO:0003700,GO:0016563;from_BOGAS=1;interpro2go_term=GO:0045449;length=1436;nb_exon=3;sifter_term=GO:0003700,GO:0016563
1029	Solyc06g060290	1	Peak_4704	5.43	0.12	5.44	0.24	5.05	0.58	Protein disulfide isomerase (AHRD V1 **** B1Q2X4_SOYBN)%3B contains Interpro domain(s) IPR005792 Protein disulphide isomerase ;Ontology_term=GO:0003756,GO:0005515;from_BOGAS=1;interpro2go_term=GO:0006508,GO:0016853,GO:0045454,GO:0005783;length=5180;nb_exon=10;sifter_term=GO:0003756,GO:0005515
1030	Solyc06g060510	1	Peak_4705	5.14	0.06	6.04	0.43	6.11	0.03	Transcription elongation factor SPT5 (AHRD V1 *--- SPT5H_DANRE)%3B contains Interpro domain(s) IPR010605 Protein of unknown function DUF1191 ;eugene_evidence_code=10F0H1E0IEG;from_BOGAS=1;length=999;nb_exon=1
1031	Solyc06g060680	1	Peak_4706	4.57	0.24	3.84	0.44	4.15	0.71	Receptor-like protein kinase 5 (AHRD V1 **** RLK5_ARATH)%3B contains Interpro domain(s) IPR002290 Serine/threonine protein kinase ;Ontology_term=GO:0005515,GO:0016301;eugene_evidence_code=10F0H1E1IEG;from_BOGAS=1;interpro2go_term=GO:0006468;length=879;nb_exon=1;sifter_term=GO:0005515,GO:0016301
1032	Solyc06g060710	1	Peak_4707	4.6	0.49	4.46	0.43	4.61	0.12	Glycogenin 2 (AHRD V1 *--- Q1ZYL7_HUMAN)%3B contains Interpro domain(s) IPR002495 Glycosyl transferase%2C family 8 ;Ontology_term=GO:0016758;from_BOGAS=1;interpro2go_term=GO:0016757;length=4705;nb_exon=5;sifter_term=GO:0016758
1033	Solyc06g060840	1	Peak_4708	5.61	0	5.47	0.22	6.36	0.07	Oleosin (AHRD V1 ***- Q2TM28_COFCA)%3B contains Interpro domain(s) IPR000136 Oleosin ;Ontology_term=GO:0016021;eugene_evidence_code=10F1H0E1IEG;from_BOGAS=1;interpro2go_term=GO:0016021;length=405;nb_exon=1
1034	Solyc06g061020	1	Peak_4709	4.88	0.06	4.2	0.77	4.48	0.1	Baculoviral IAP repeat-containing protein 3 (AHRD V1 *--- BIRC3_HUMAN)%3B contains Interpro domain(s) IPR017066 S-ribonuclease binding protein%2C SBP1%2C pollen ;Ontology_term=GO:0008270;from_BOGAS=1;interpro2go_term=GO:0008270;length=1877;nb_exon=4
1035	Solyc06g061040	1	Peak_4710	6.27	0	5.54	0.11	7.83	0.04	Ribose-phosphate pyrophosphokinase (AHRD V1 ***- D7KHJ9_ARALY)%3B contains Interpro domain(s) IPR005946 Phosphoribosyl pyrophosphokinase ;Ontology_term=GO:0042803;from_BOGAS=1;interpro2go_term=GO:0009165,GO:0044249,GO:0009116;length=5921;nb_exon=8;sifter_term=GO:0042803
1036	Solyc06g061080	1	Peak_4711	6.45	0.06	6.13	0.16	5.27	0.12	NAC-domain transcription factor (AHRD V1 *-** D3WFN5_WHEAT)%3B contains Interpro domain(s) IPR003441 No apical meristem (NAM) protein ;Ontology_term=GO:0003700;from_BOGAS=1;interpro2go_term=GO:0045449;length=1862;nb_exon=4;sifter_term=GO:0003700
1037	Solyc06g061170	1	Peak_4712	6.46	0.06	4.46	0.25	4.46	0.11	Solute carrier family 25 (Mitochondrial carrier ornithine transporter) member 15 (AHRD V1 **** Q2KHW4_BOVIN)%3B contains Interpro domain(s) IPR002067 Mitochondrial carrier protein ;Ontology_term=GO:0000064;from_BOGAS=1;interpro2go_term=GO:0016020,GO:0005743;length=1845;nb_exon=2;sifter_term=GO:0000064
1038	Solyc06g061190	2	Peak_4713	6.5	0.18	5.7	0.12	5.71	0.19	Hydroxyproline-rich glycoprotein family protein (AHRD V1 *-*- D7KHM1_ARALY)%3B contains Interpro domain(s) IPR008889 VQ ;eugene_evidence_code=10F1H1E1IEG;from_BOGAS=1;length=1107;nb_exon=1
			Peak_4714	4.99	0.43	5.7	0.12	5.11	0.15
1039	Solyc06g061240	1	Peak_4715	5.59	0.06	8.63	0.16	5.88	0.04	Zinc-binding family protein (AHRD V1 **** D7MDD4_ARALY)%3B contains Interpro domain(s) IPR006734 Protein of unknown function DUF597 ;Ontology_term=GO:0005488;from_BOGAS=1;length=1377;nb_exon=4;sifter_term=GO:0005488
1040	Solyc06g062280	1	Peak_4716	5.28	1.23	5.57	0.86	7.38	0.81	DSBA oxidoreductase (AHRD V1 ***- A4T4K6_MYCGI)%3B contains Interpro domain(s) IPR012336 Thioredoxin-like fold ;from_BOGAS=1;length=2635;nb_exon=4
1041	Solyc06g062430	1	Peak_4717	8.26	0.04	7.52	0.24	8.05	0.11	Inositol oxygenase (AHRD V1 **** A5FF81_FLAJ1)%3B contains Interpro domain(s) IPR007828 Protein of unknown function DUF706 ;Ontology_term=GO:0050113;from_BOGAS=1;interpro2go_term=GO:0005737;length=3421;nb_exon=11;sifter_term=GO:0050113
1042	Solyc06g062600	1	Peak_4718	7.22	0.28	4.58	0.77	5.08	0.98	Choline dehydrogenase (AHRD V1 ***- A0QXW0_MYCS2)%3B contains Interpro domain(s) IPR012132 Glucose-methanol-choline oxidoreductase ;Ontology_term=GO:0046593;from_BOGAS=1;interpro2go_term=GO:0016614,GO:0006066,GO:0050660;length=4702;nb_exon=6;sifter_term=GO:0046593
1043	Solyc06g062670	1	Peak_4719	5.28	0.36	4.85	0.77	4.62	0.1	Zinc finger family protein (AHRD V1 *-*- D7M7Z8_ARALY)%3B contains Interpro domain(s) IPR007087 Zinc finger%2C C2H2-type ;Ontology_term=GO:0003700;from_BOGAS=1;interpro2go_term=GO:0005622;length=3183;nb_exon=5;sifter_term=GO:0003700
1044	Solyc06g062950	1	Peak_4720	4.97	0.1	5.39	0.44	5.22	0.24	Subtilisin-like protease (AHRD V1 **-- A9XG40_TOBAC)%3B contains Interpro domain(s) IPR015500 Peptidase S8%2C subtilisin-related ;Ontology_term=GO:0004252;eugene_evidence_code=10F0H1E1IEG;from_BOGAS=1;interpro2go_term=GO:0006508,GO:0043086;length=2331;nb_exon=1;sifter_term=GO:0004252
1045	Solyc06g063000	1	Peak_4721	7.21	0.12	4.97	1.65	7.51	0.03	Polyadenylate-binding protein (AHRD V1 **** A8N215_COPC7)%3B contains Interpro domain(s) IPR012677 Nucleotide-binding%2C alpha-beta plait ;Ontology_term=GO:0005515;from_BOGAS=1;interpro2go_term=GO:0003676,GO:0000166;length=5492;nb_exon=12;sifter_term=GO:0005515
1046	Solyc06g063070	1	Peak_4722	4.49	0.18	3.65	0.45	3.26	0.44	Ethylene responsive transcription factor 2a (AHRD V1 ***- C0J9I7_9ROSA)%3B contains Interpro domain(s) IPR001471 Pathogenesis-related transcriptional factor and ERF%2C DNA-binding ;Ontology_term=GO:0003677;from_BOGAS=1;interpro2go_term=GO:0003677,GO:0006355;length=2752;nb_exon=3;sifter_term=GO:0003677
1047	Solyc06g063090	1	Peak_4723	6.16	0.1	5.17	0.45	4.62	0.39	Alanine aminotransferase (AHRD V1 **** Q6VEJ5_CAPAN)%3B contains Interpro domain(s) IPR004839 Aminotransferase%2C class I and II ;Ontology_term=GO:0005524,GO:0004021;from_BOGAS=1;interpro2go_term=GO:0009058,GO:0030170;length=4424;nb_exon=15;sifter_term=GO:0005524,GO:0004021
1048	Solyc06g064490	2	Peak_4724	5.97	0.09	4.09	1.41	6.23	0.06	Exostosin family protein (AHRD V1 ***- D7LZA5_ARALY)%3B contains Interpro domain(s) IPR004263 Exostosin-like ;Ontology_term=GO:0003824;from_BOGAS=1;interpro2go_term=GO:0016020;length=3622;nb_exon=4;sifter_term=GO:0003824
			Peak_4725	5.97	0.09	3.58	0.44	6.23	0.06
1049	Solyc06g064500	1	Peak_4726	11.93	0	11.5	0	14.4	0	O-methyltransferase (AHRD V1 **** A5HJZ9_VITVI)%3B contains Interpro domain(s) IPR016461 O-methyltransferase%2C COMT%2C eukaryota ;Ontology_term=GO:0030755,GO:0033799;from_BOGAS=1;interpro2go_term=GO:0008171,GO:0046983;length=2520;nb_exon=3;sifter_term=GO:0030755,GO:0033799
1050	Solyc06g065040	1	Peak_4727	5.69	0.43	6.33	0.31	7.14	0.03	BHLH transcription factor (AHRD V1 *-** B6TXR4_MAIZE)%3B contains Interpro domain(s) IPR011598 Helix-loop-helix DNA-binding ;Ontology_term=GO:0003700;from_BOGAS=1;interpro2go_term=GO:0005634,GO:0045449;length=4706;nb_exon=5;sifter_term=GO:0003700
1051	Solyc06g065090	1	Peak_4728	6.16	0.04	5.18	0.12	5.68	0	Mutator-like transposase (AHRD V1 ***- Q9SI31_ARATH)%3B contains Interpro domain(s) IPR006564 Zinc finger%2C PMZ-type ;Ontology_term=GO:0008270;eugene_evidence_code=10F0H0E0IEG;from_BOGAS=1;interpro2go_term=GO:0008270;length=715;nb_exon=2
1052	Solyc06g065180	1	Peak_4729	5.3	0.25	3.29	0.8	5.36	0.32	SLL1 protein (AHRD V1 ***- A5X2S6_9ERIC);from_BOGAS=1;length=3397;nb_exon=2
1053	Solyc06g065480	1	Peak_4730	5.72	0.05	5.8	0.12	4.83	0.1	Protein tyrosine phosphatase non-receptor type 6 (AHRD V1 **** A5D980_BOVIN)%3B contains Interpro domain(s) IPR000242 Protein-tyrosine phosphatase%2C receptor/non-receptor type ;Ontology_term=GO:0004726;from_BOGAS=1;interpro2go_term=GO:0006470;length=7376;nb_exon=8;sifter_term=GO:0004726
1054	Solyc06g065710	1	Peak_4731	10.24	0	9.29	0.19	9.19	0	Sister chromatid cohesion protein PDS5 homolog B-B (AHRD V1 *--- PD5BB_XENLA)%3B contains Interpro domain(s) IPR016024 Armadillo-type fold ;Ontology_term=GO:0005488;from_BOGAS=1;interpro2go_term=GO:0005488;length=11202;nb_exon=16
1055	Solyc06g066030	1	Peak_4732	4.53	0.61	5.26	0.3	6	0.09	Os02g0200800 protein (Fragment) (AHRD V1 *-*- Q0E303_ORYSJ)%3B contains Interpro domain(s) IPR009675 Targeting for Xklp2 ;from_BOGAS=1;length=5637;nb_exon=9
1056	Solyc06g066330	1	Peak_4733	5.68	1.12	4.84	1.12	7.14	0.99	Poly polymerase catalytic domain containing protein expressed (AHRD V1 **-- Q336N3_ORYSJ)%3B contains Interpro domain(s) IPR004170 WWE domain ;Ontology_term=GO:0003950;from_BOGAS=1;interpro2go_term=GO:0003950;length=4440;nb_exon=6
1057	Solyc06g066420	1	Peak_4734	4.67	0.2	4.23	0.37	4.5	0.11	Cold induced protein-like (AHRD V1 *-*- Q94JH8_ORYSJ);from_BOGAS=1;length=806;nb_exon=2
1058	Solyc06g066550	1	Peak_4735	7.79	0.04	4.64	0.25	7.83	0	MRS7 family protein (AHRD V1 *--- B6QVZ9_PENMQ)%3B contains Interpro domain(s) IPR011685 LETM1-like ;from_BOGAS=1;length=6513;nb_exon=14
1059	Solyc06g066800	1	Peak_4736	4.72	0.2	4.57	0.26	5.99	0.48	Glycosyl transferase family 8 (AHRD V1 **-- B8HXH4_CYAP4);eugene_evidence_code=10F1H1E1IEG;from_BOGAS=1;length=738;nb_exon=1
1060	Solyc06g067980	2	Peak_4737	6.53	0.05	6.37	0.11	5.87	0.03	Unknown Protein (AHRD V1);from_BOGAS=1;length=722;nb_exon=3
			Peak_4738	5.35	0.16	6.37	0.11	5.87	0.03
1061	Solyc06g068140	1	Peak_4739	9.55	0	10.61	0	10.98	0	Methyl binding domain protein (Fragment) (AHRD V1 *--- B9HAA5_POPTR)%3B contains Interpro domain(s) IPR001739 Methyl-CpG DNA binding ;Ontology_term=GO:0005634,GO:0003677;from_BOGAS=1;interpro2go_term=GO:0005634,GO:0003677;length=3041;nb_exon=2
1062	Solyc06g068460	1	Peak_4740	10.52	0	4.44	0.91	6.2	0.11	WRKY transcription factor 1 (AHRD V1 **** C0L2S0_SOLLC)%3B contains Interpro domain(s) IPR003657 DNA-binding WRKY ;Ontology_term=GO:0005515,GO:0003700;from_BOGAS=1;interpro2go_term=GO:0045449;length=1975;nb_exon=4;sifter_term=GO:0005515,GO:0003700
1063	Solyc06g068500	1	Peak_4741	8.53	0	9.36	0	9.11	0	Chaperone protein DnaJ 1 (AHRD V1 *-*- D8USE3_9MICC)%3B contains Interpro domain(s) IPR001623 Heat shock protein DnaJ%2C N-terminal ;Ontology_term=GO:0006457,GO:0031072;from_BOGAS=1;interpro2go_term=GO:0006457,GO:0031072;length=1987;nb_exon=3
1064	Solyc06g068520	1	Peak_4742	8.43	0.05	5.52	0.1	6.08	0.05	Hydroxyproline-rich systemin (AHRD V1 ***- HSY1_SOLLC);from_BOGAS=1;length=1248;nb_exon=2
1065	Solyc06g068540	1	Peak_4743	4.88	0.12	6.22	0.09	6.11	0.38	Transcription regulatory protein SNF5 (AHRD V1 *-*- D3B6R9_POLPA);from_BOGAS=1;length=4841;nb_exon=6
1066	Solyc06g068720	1	Peak_4744	3.26	1.14	3.4	0.7	4.25	0.15	Calcium-binding mitochondrial carrier protein SCaMC-1 (AHRD V1 **** B5X2X8_SALSA)%3B contains Interpro domain(s) IPR002067 Mitochondrial carrier protein ;Ontology_term=GO:0005509;from_BOGAS=1;interpro2go_term=GO:0016020,GO:0005743,GO:0005509;length=6895;nb_exon=4;sifter_term=GO:0005509
1067	Solyc06g068900	1	Peak_4745	6.09	0.05	4.91	0.18	5.61	0.04	Nudix hydrolase 4 (AHRD V1 *-*- B6T5N7_MAIZE)%3B contains Interpro domain(s) IPR000086 NUDIX hydrolase domain ;Ontology_term=GO:0016787;from_BOGAS=1;interpro2go_term=GO:0016787;length=1640;nb_exon=5
1068	Solyc06g069050	1	Peak_4746	5.14	0.1	4.57	0.48	4.42	1.11	Unknown Protein (AHRD V1);eugene_evidence_code=10F0H0E0IEG;from_BOGAS=1;length=427;nb_exon=2
1069	Solyc06g069210	2	Peak_4747	7.38	0.1	6.46	0.21	6.15	0.04	CASP-like protein (AHRD V1 ***- D0NFX2_PHYIN)%3B contains Interpro domain(s) IPR012955 CASP%2C C-terminal ;Ontology_term=GO:0003677,GO:0003682,GO:0016564;from_BOGAS=1;interpro2go_term=GO:0030173;length=12382;nb_exon=19;sifter_term=GO:0003677,GO:0003682,GO:0016564
			Peak_4748	5.49	0.24	6.46	0.21	6.15	0.04
1070	Solyc06g069450	1	Peak_4749	6.43	0.05	4.64	0.15	4.8	0.12	Homology to unknown gene (AHRD V1 *-*- Q01A04_OSTTA)%3B contains Interpro domain(s) IPR004274 NLI interacting factor ;from_BOGAS=1;length=4285;nb_exon=7
1071	Solyc06g069470	1	Peak_4750	5.08	0	6.43	0.14	6.93	0	Glycerophosphoryl diester phosphodiesterase family protein expressed (AHRD V1 ***- Q6AUZ6_ORYSJ)%3B contains Interpro domain(s) IPR004129 Glycerophosphoryl diester phosphodiesterase ;Ontology_term=GO:0006629,GO:0006071;from_BOGAS=1;interpro2go_term=GO:0006629,GO:0006071;length=5406;nb_exon=8
1072	Solyc06g069650	2	Peak_4751	6.41	0.05	4.51	0.39	5.62	0.04	Receptor like kinase%2C RLK;Ontology_term=GO:0004675;from_BOGAS=1;interpro2go_term=GO:0005515,GO:0006468;length=3736;nb_exon=2;sifter_term=GO:0004675
			Peak_4752	4.78	0.1	5.57	0.53	4.51	0.31
1073	Solyc06g069690	1	Peak_4753	6.06	0.49	7.43	0.1	4.58	0.23	Pseudo response regulator (AHRD V1 **** B9N4C8_POPTR)%3B contains Interpro domain(s) IPR001789 Signal transduction response regulator%2C receiver region ;Ontology_term=GO:0030528,GO:0010843;from_BOGAS=1;interpro2go_term=GO:0006355;length=5573;nb_exon=8;sifter_term=GO:0030528,GO:0010843
1074	Solyc06g069710	1	Peak_4754	5.61	0.58	3.77	0.7	3.54	0.42	NAC domain protein IPR003441 (AHRD V1 ***- B9I557_POPTR)%3B contains Interpro domain(s) IPR003441 No apical meristem (NAM) protein ;Ontology_term=GO:0003700;from_BOGAS=1;interpro2go_term=GO:0045449;length=1254;nb_exon=3;sifter_term=GO:0003700
1075	Solyc06g069850	2	Peak_4755	6.87	0.16	6.62	0.35	6	0.1	MYB family transcription factor (AHRD V1 **-- Q9SCU7_ARATH)%3B contains Interpro domain(s) IPR015495 Myb transcription factor ;Ontology_term=GO:0003677,GO:0045449;from_BOGAS=1;interpro2go_term=GO:0003677,GO:0045449;length=1871;nb_exon=3
			Peak_4756	5.22	0.26	5.35	0.32	5.18	0.23
1076	Solyc06g070990	1	Peak_4757	4.49	0.16	4.63	0.12	6.23	0	WRKY transcription factor 73 (AHRD V1 *-*- Q6IEK8_ORYSI)%3B contains Interpro domain(s) IPR003657 DNA-binding WRKY ;Ontology_term=GO:0045449;from_BOGAS=1;interpro2go_term=GO:0045449;length=4413;nb_exon=6
1077	Solyc06g071100	1	Peak_4758	7.88	0.04	7.26	0.14	6.32	0.03	H-ATPase (AHRD V1 ***- Q8L6I3_ORYSJ)%3B contains Interpro domain(s) IPR006534 ATPase%2C P-type%2C plasma-membrane proton-efflux ;Ontology_term=GO:0016020,GO:0008152,GO:0016021;from_BOGAS=1;interpro2go_term=GO:0016020,GO:0008152,GO:0016021;length=7434;nb_exon=22
1078	Solyc06g071160	1	Peak_4759	7.32	0.03	7.28	0.13	8.3	0.03	Beta-1 3-galactosyltransferase-like protein (AHRD V1 ***- D8RWA4_SELML)%3B contains Interpro domain(s) IPR002659 Glycosyl transferase%2C family 31 ;Ontology_term=GO:0016020,GO:0005529;from_BOGAS=1;interpro2go_term=GO:0016020,GO:0005529;length=4160;nb_exon=7
1079	Solyc06g071490	1	Peak_4760	5.72	0.09	4.56	1.55	5.46	0.1	Serine/threonine-protein kinase ATM (AHRD V1 *--- ATM_ARATH)%3B contains Interpro domain(s) IPR000313 PWWP ;eugene_evidence_code=10F0H0E1IEG;from_BOGAS=1;length=3408;nb_exon=1
1080	Solyc06g071820	2	Peak_4762	6.08	0.1	5.45	0.14	8.81	0	Speckle-type poz protein (AHRD V1 *--- Q179U2_AEDAE)%3B contains Interpro domain(s) IPR000197 Zinc finger%2C TAZ-type ;Ontology_term=GO:0030528,GO:0005515;from_BOGAS=1;interpro2go_term=GO:0005634,GO:0005515;length=3524;nb_exon=5;sifter_term=GO:0030528,GO:0005515
			Peak_4761	4.8	0.26	5.45	0.14	8.81	0
1081	Solyc06g072360	1	Peak_4763	4.59	0.23	6.14	0.25	4.81	0.26	Zinc finger protein (AHRD V1 *-*- Q764N7_MALDO)%3B contains Interpro domain(s) IPR007087 Zinc finger%2C C2H2-type ;Ontology_term=GO:0003700;from_BOGAS=1;interpro2go_term=GO:0005622;length=2299;nb_exon=3;sifter_term=GO:0003700
1082	Solyc06g072580	1	Peak_4764	5.34	0.1	4.89	0.71	6.71	0.26	Pyruvate dehydrogenase E1 component subunit beta (AHRD V1 **-* B6T6H3_MAIZE)%3B contains Interpro domain(s) IPR005475 Transketolase%2C central region ;Ontology_term=GO:0004739;from_BOGAS=1;interpro2go_term=GO:0008152;length=7498;nb_exon=15;sifter_term=GO:0004739
1083	Solyc06g073040	1	Peak_4765	4.07	0.28	5.14	0.39	6.23	0.18	Unknown Protein (AHRD V1);eugene_evidence_code=10F0H0E0IEG;from_BOGAS=1;length=368;nb_exon=2
1084	Solyc06g073060	1	Peak_4766	6.31	0.06	5.18	0.24	5.76	0.08	Iaa-amino acid hydrolase 6 (AHRD V1 **** A9PG36_POPTR)%3B contains Interpro domain(s) IPR017439 Peptidase M20D%2C mername-AA028/carboxypeptidase Ss1 ;Ontology_term=GO:0010179;from_BOGAS=1;interpro2go_term=GO:0016787,GO:0008152;length=4243;nb_exon=6;sifter_term=GO:0010179
1085	Solyc06g073090	1	Peak_4767	5.17	0.07	6.65	0.15	5	0.42	Ribosomal subunit interface protein (AHRD V1 **-- Q2JIS4_SYNJB)%3B contains Interpro domain(s) IPR003489 Ribosomal protein S30Ae/sigma 54 modulation protein ;Ontology_term=GO:0003735,GO:0003824;from_BOGAS=1;interpro2go_term=GO:0044238;length=3810;nb_exon=5;sifter_term=GO:0003735,GO:0003824
1086	Solyc06g073180	1	Peak_4768	5.1	0.1	6.78	0.1	6.22	0.03	Zinc finger protein CONSTANS-LIKE 1 (AHRD V1 *--- COL1_ARATH)%3B contains Interpro domain(s) IPR000315 Zinc finger%2C B-box ;Ontology_term=GO:0003700,GO:0019904;from_BOGAS=1;interpro2go_term=GO:0005622;length=3344;nb_exon=4;sifter_term=GO:0003700,GO:0019904
1087	Solyc06g073420	1	Peak_4769	4.29	0.16	6.09	0.09	7.74	0.03	Myo-inositol transporter 2 (AHRD V1 **** ITR2_SCHPO)%3B contains Interpro domain(s) IPR003663 Sugar/inositol transporter ;Ontology_term=GO:0005366;from_BOGAS=1;interpro2go_term=GO:0016020,GO:0016021;length=5451;nb_exon=6;sifter_term=GO:0005366
1088	Solyc06g073440	1	Peak_4770	9.89	0	9.02	0	8.22	0	Unknown Protein (AHRD V1);eugene_evidence_code=10F0H0E0IEG;from_BOGAS=1;length=153;nb_exon=1
1089	Solyc06g073460	1	Peak_4771	7.76	0.06	5.11	0.48	5	0.38	Glutathione peroxidase (AHRD V1 ***- Q7XZS6_SOLLC)%3B contains Interpro domain(s) IPR000889 Glutathione peroxidase ;Ontology_term=GO:0055114;from_BOGAS=1;interpro2go_term=GO:0055114;length=4052;nb_exon=7
1090	Solyc06g073520	2	Peak_4772	9.14	0	11.36	0	9.54	0	Solute carrier family 35 member F1 (AHRD V1 **-- B6U001_MAIZE)%3B contains Interpro domain(s) IPR009262 Protein of unknown function DUF914%2C eukaryotic ;Ontology_term=GO:0022857;from_BOGAS=1;length=7168;nb_exon=11;sifter_term=GO:0022857
			Peak_4773	7.14	0.06	6.3	0.14	7.06	0.07
1091	Solyc06g073730	1	Peak_4774	7.37	0.1	5.7	0.47	4.86	0.1	Ethylene insensitive 3 class transcription factor (AHRD V1 **** D5L146_MALDO)%3B contains Interpro domain(s) IPR006957 Ethylene insensitive 3 ;Ontology_term=GO:0005515,GO:0003700;eugene_evidence_code=10F1H1E1IEG;from_BOGAS=1;interpro2go_term=GO:0005634;length=1818;nb_exon=1;sifter_term=GO:0005515,GO:0003700
1092	Solyc06g073740	1	Peak_4775	8.41	0	7.42	0	6.85	0	Beta-D-glucosidase (AHRD V1 **** Q7XAS3_GOSHI)%3B contains Interpro domain(s) IPR001764 Glycoside hydrolase%2C family 3%2C N-terminal ;Ontology_term=GO:0009044;from_BOGAS=1;interpro2go_term=GO:0005975;length=5270;nb_exon=10;sifter_term=GO:0009044
1093	Solyc06g073760	1	Peak_4776	5.13	0.2	4.21	0.78	5.5	1.01	Beta-D-glucosidase (AHRD V1 **** O82074_TROMA)%3B contains Interpro domain(s) IPR001764 Glycoside hydrolase%2C family 3%2C N-terminal ;Ontology_term=GO:0009044;from_BOGAS=1;interpro2go_term=GO:0005975;length=4409;nb_exon=10;sifter_term=GO:0009044
1094	Solyc06g073830	1	Peak_4777	8.05	0.05	5.47	0.11	10.19	0	Calmodulin-like protein (AHRD V1 ***- Q0VJ70_DATME)%3B contains Interpro domain(s) IPR011992 EF-Hand type ;Ontology_term=GO:0005509;eugene_evidence_code=10F0H1E1IEG;from_BOGAS=1;interpro2go_term=GO:0005509;length=555;nb_exon=1;sifter_term=GO:0005509
1095	Solyc06g073840	1	Peak_4778	4.75	0.61	4.32	1.24	4.88	0.23	Peptidyl-prolyl cis-trans isomerase D (AHRD V1 *--- PPID_HUMAN)%3B contains Interpro domain(s) IPR011990 Tetratricopeptide-like helical ;Ontology_term=GO:0005488,GO:0006457;from_BOGAS=1;interpro2go_term=GO:0005488,GO:0006457;length=8578;nb_exon=11
1096	Solyc06g073850	1	Peak_4779	7.39	0	6.82	0.15	8.7	0	Unknown Protein (AHRD V1);eugene_evidence_code=10F1H0E1IEG;from_BOGAS=1;length=444;nb_exon=1
1097	Solyc06g073870	1	Peak_4780	4.82	0.05	4.45	0.15	5.67	0.09	DNA-directed RNA polymerase II subunit RPB4 (AHRD V1 **** B9EP00_SALSA)%3B contains Interpro domain(s) IPR006590 RNA polymerase II%2C Rpb4%2C core ;Ontology_term=GO:0003899;from_BOGAS=1;interpro2go_term=GO:0044237,GO:0006350;length=2727;nb_exon=6;sifter_term=GO:0003899
1098	Solyc06g073930	1	Peak_4781	8.36	0	7.11	0	8.81	0	Ubiquitin carboxyl-terminal hydrolase (AHRD V1 **** B9RQ57_RICCO)%3B contains Interpro domain(s) IPR001394 Peptidase C19%2C ubiquitin carboxyl-terminal hydrolase 2 ;Ontology_term=GO:0004843;from_BOGAS=1;interpro2go_term=GO:0006511;length=12538;nb_exon=13;sifter_term=GO:0004843
1099	Solyc06g074030	1	Peak_4782	7.16	0	5.91	0.2	6.36	0.06	CCR4-NOT transcription complex subunit 7 (AHRD V1 ***- B4FG48_MAIZE)%3B contains Interpro domain(s) IPR006941 Ribonuclease CAF1 ;Ontology_term=GO:0000175;eugene_evidence_code=10F0H1E1IEG;from_BOGAS=1;interpro2go_term=GO:0003676,GO:0005634;length=795;nb_exon=1;sifter_term=GO:0000175
1100	Solyc06g074420	1	Peak_4783	8.07	0.04	6.88	0.26	6.71	0.11	Cytochrome P450;Ontology_term=GO:0019825;eugene_evidence_code=10F0H1E1IEG;from_BOGAS=1;interpro2go_term=GO:0020037,GO:0055114;length=1458;nb_exon=1;sifter_term=GO:0019825
1101	Solyc06g074740	1	Peak_4784	4.88	0.39	5.33	0.14	6.64	0.1	Vacuolar protein sorting-associated protein 41 homolog (AHRD V1 ***- B5X3G5_SALSA)%3B contains Interpro domain(s) IPR016902 Vacuolar protein sorting-associated protein 41 IPR019782 WD40 repeat 2 IPR019775 WD40 repeat%2C conserved site IPR017986 WD40 repeat%2C region ;Ontology_term=GO:0008017;from_BOGAS=1;interpro2go_term=GO:0016192,GO:0005488,GO:0008270;length=10798;nb_exon=19;sifter_term=GO:0008…
1102	Solyc06g074750	1	Peak_4785	5.61	0.98	5.35	0.37	3.69	1.03	Histone H2B (AHRD V1 *-*- B6SGC3_MAIZE)%3B contains Interpro domain(s) IPR000558 Histone H2B ;Ontology_term=GO:0005634,GO:0003677;eugene_evidence_code=10F0H1E1IEG;from_BOGAS=1;interpro2go_term=GO:0005634,GO:0003677;length=852;nb_exon=1
1103	Solyc06g074820	1	Peak_4786	5.23	0	5.44	0.28	4.88	0.11	Aquaporin-like protein (AHRD V1 ***- D1M6Z5_CAPAN)%3B contains Interpro domain(s) IPR012269 Aquaporin ;Ontology_term=GO:0015250;from_BOGAS=1;interpro2go_term=GO:0016020,GO:0016021;length=2351;nb_exon=2;sifter_term=GO:0015250
1104	Solyc06g074840	1	Peak_4787	4.47	0.25	5.81	0.37	4.41	0.5	Charged multivesicular body protein 3 (AHRD V1 ***- B6SM72_MAIZE)%3B contains Interpro domain(s) IPR005024 Snf7 ;Ontology_term=GO:0015031;from_BOGAS=1;interpro2go_term=GO:0015031;length=5213;nb_exon=6
1105	Solyc06g074910	2	Peak_4788	8.16	0.04	4.85	0.1	7.83	0	MYB transcription factor (AHRD V1 *--- Q9T066_ARATH)%3B contains Interpro domain(s) IPR015495 Myb transcription factor ;Ontology_term=GO:0003677,GO:0045449;from_BOGAS=1;interpro2go_term=GO:0003677,GO:0045449;length=2161;nb_exon=3
			Peak_4789	5.8	0.05	4.85	0.1	7.83	0
1106	Solyc06g074980	1	Peak_4790	5.05	0.21	3.95	0.81	4.98	0.32	26S protease regulatory subunit 6B homolog (AHRD V1 *--- PRS6B_ARATH)%3B contains Interpro domain(s) IPR005938 ATPase%2C AAA-type%2C CDC48 ;Ontology_term=GO:0016787,GO:0005524,GO:0017111,GO:0005488;from_BOGAS=1;interpro2go_term=GO:0016787,GO:0005524,GO:0017111,GO:0005488;length=6977;nb_exon=10
1107	Solyc06g075170	1	Peak_4791	4.7	1.37	4.24	0.45	6.4	0.08	Arabidopsis thaliana genomic DNA chromosome 5 P1 clone MOK16 (AHRD V1 ***- Q9LYW2_ARATH)%3B contains Interpro domain(s) IPR007608 Protein of unknown function DUF584 ;eugene_evidence_code=10F1H1E1IEG;from_BOGAS=1;length=492;nb_exon=1
1108	Solyc06g075250	1	Peak_4792	4.77	1.16	5.82	0.44	4.92	0.54	C2H2L domain class transcription factor (AHRD V1 **-* D9ZIU4_MALDO)%3B contains Interpro domain(s) IPR007087 Zinc finger%2C C2H2-type ;Ontology_term=GO:0003700;from_BOGAS=1;interpro2go_term=GO:0005622;length=2502;nb_exon=3;sifter_term=GO:0003700
1109	Solyc06g075390	1	Peak_4793	5.27	0.2	5.31	0.25	5.46	0.25	Exosome complex exonuclease RRP43 (AHRD V1 ***- B4FDY3_MAIZE)%3B contains Interpro domain(s) IPR003851 Zinc finger%2C Dof-type ;Ontology_term=GO:0042802;from_BOGAS=1;interpro2go_term=GO:0006396;length=7332;nb_exon=10;sifter_term=GO:0042802
1110	Solyc06g075610	1	Peak_4794	5.18	0.45	5.27	0.43	5.96	0.09	Exocyst complex component 7 (AHRD V1 *--- EXOC7_DROME)%3B contains Interpro domain(s) IPR004140 Exo70 exocyst complex subunit ;Ontology_term=GO:0005515;eugene_evidence_code=10F0H1E1IEG;from_BOGAS=1;interpro2go_term=GO:0000145;length=1872;nb_exon=1;sifter_term=GO:0005515
1111	Solyc06g075660	1	Peak_4795	4.76	0.06	4.65	0.14	3.61	0.44	MYB transcription factor (AHRD V1 *-** Q9C9G7_ARATH)%3B contains Interpro domain(s) IPR015495 Myb transcription factor ;Ontology_term=GO:0005515,GO:0003700;from_BOGAS=1;interpro2go_term=GO:0003677,GO:0045449;length=1527;nb_exon=2;sifter_term=GO:0005515,GO:0003700
1112	Solyc06g075830	1	Peak_4796	5.59	0.04	5.41	0.09	4.35	0.12	Histone H4 (AHRD V1 ***- B6T0P4_MAIZE)%3B contains Interpro domain(s) IPR001951 Histone H4 ;Ontology_term=GO:0043565;eugene_evidence_code=10F1H1E1IEG;from_BOGAS=1;interpro2go_term=GO:0005634,GO:0003677;length=312;nb_exon=1;sifter_term=GO:0043565
1113	Solyc06g075850	1	Peak_4797	7	0.09	6.51	0.25	7.52	0.1	Histone H4 (AHRD V1 ***- B6T0P4_MAIZE)%3B contains Interpro domain(s) IPR001951 Histone H4 ;Ontology_term=GO:0043565;eugene_evidence_code=10F1H1E1IEG;from_BOGAS=1;interpro2go_term=GO:0005634,GO:0003677;length=312;nb_exon=1;sifter_term=GO:0043565
1114	Solyc06g075930	1	Peak_4798	6.95	0.03	5.69	0.39	7.11	0.03	Histone H4 (AHRD V1 ***- B6T0P4_MAIZE)%3B contains Interpro domain(s) IPR001951 Histone H4 ;Ontology_term=GO:0005634,GO:0003677;eugene_evidence_code=10F1H1E1IEG;from_BOGAS=1;interpro2go_term=GO:0005634,GO:0003677;length=312;nb_exon=1
1115	Solyc06g075960	1	Peak_4799	7.99	0	7.16	0	7.4	0	Histone H4 (AHRD V1 ***- B6T0P4_MAIZE)%3B contains Interpro domain(s) IPR001951 Histone H4 ;Ontology_term=GO:0005634,GO:0003677;eugene_evidence_code=10F1H1E1IEG;from_BOGAS=1;interpro2go_term=GO:0005634,GO:0003677;length=312;nb_exon=1
1116	Solyc06g076160	1	Peak_4800	6.73	0	4.52	0.14	4.48	0.26	Cytochrome P450;Ontology_term=GO:0019825;from_BOGAS=1;interpro2go_term=GO:0020037,GO:0055114;length=2822;nb_exon=3;sifter_term=GO:0019825
1117	Solyc06g076350	1	Peak_4801	5.07	0.16	5.95	0.09	3.77	0.61	Transcription factor (Fragment) (AHRD V1 *--* D6MKQ8_9ASPA)%3B contains Interpro domain(s) IPR006447 Myb-like DNA-binding region%2C SHAQKYF class ;Ontology_term=GO:0003700;from_BOGAS=1;interpro2go_term=GO:0045449;length=2657;nb_exon=2;sifter_term=GO:0003700
1118	Solyc06g076410	1	Peak_4802	4.06	0.52	5.49	0.53	5.66	0.1	Sterol 4-alpha-methyl-oxidase 2 (AHRD V1 **** D7KH21_ARALY)%3B contains Interpro domain(s) IPR006694 Fatty acid hydroxylase ;Ontology_term=GO:0080065;from_BOGAS=1;interpro2go_term=GO:0005783;length=6362;nb_exon=7;sifter_term=GO:0080065
1119	Solyc06g076620	1	Peak_4803	8.61	0.06	10.13	0.1	8.81	0.06	Genomic DNA chromosome 5 TAC clone K24M7 (AHRD V1 ***- Q9FHC3_ARATH);from_BOGAS=1;length=3518;nb_exon=3
1120	Solyc06g076640	1	Peak_4804	6.93	0.61	6.12	0.3	7.78	0.31	Tubulin beta chain (AHRD V1 ***- B9GKJ5_POPTR)%3B contains Interpro domain(s) IPR002453 Beta tubulin ;Ontology_term=GO:0005200;from_BOGAS=1;interpro2go_term=GO:0005874,GO:0043234;length=2845;nb_exon=4;sifter_term=GO:0005200
1121	Solyc06g076690	1	Peak_4805	4.94	0.19	5.98	0.4	3.82	1.16	Acyl-coenzyme A thioesterase 13 (AHRD V1 **** ACO13_MOUSE)%3B contains Interpro domain(s) IPR003736 Phenylacetic acid degradation-related protein ;Ontology_term=GO:0016291,GO:0042802;from_BOGAS=1;length=3648;nb_exon=3;sifter_term=GO:0016291,GO:0042802
1122	Solyc06g076770	1	Peak_4806	5.31	0.05	5.28	0.09	5.63	0.07	Myb family transcription factor (Fragment) (AHRD V1 *--* D7M1F0_ARALY)%3B contains Interpro domain(s) IPR006447 Myb-like DNA-binding region%2C SHAQKYF class ;Ontology_term=GO:0003700;from_BOGAS=1;interpro2go_term=GO:0003677,GO:0045449;length=2087;nb_exon=2;sifter_term=GO:0003700
1123	Solyc06g076880	1	Peak_4807	6.38	0.09	5.11	1.05	4.95	1.12	Flavoprotein wrbA (AHRD V1 ***- B6T4R2_MAIZE)%3B contains Interpro domain(s) IPR010089 Flavoprotein WrbA ;Ontology_term=GO:0042802;from_BOGAS=1;interpro2go_term=GO:0016481,GO:0016491;length=2325;nb_exon=4;sifter_term=GO:0042802
1124	Solyc06g082080	1	Peak_4808	6.22	0.06	3.98	0.39	6.01	0.09	Integrin-linked kinase-associated serine/threonine phosphatase 2C (AHRD V1 **** ILKAP_BOVIN)%3B contains Interpro domain(s) IPR015655 Protein phosphatase 2C ;Ontology_term=GO:0004722;from_BOGAS=1;interpro2go_term=GO:0008287,GO:0003824;length=2010;nb_exon=3;sifter_term=GO:0004722
1125	Solyc06g082180	1	Peak_4809	4.9	0.05	3.89	0.44	5.11	0.22	Glutaredoxin family protein (AHRD V1 **-- D7MQE6_ARALY)%3B contains Interpro domain(s) IPR012335 Thioredoxin fold ;Ontology_term=GO:0045454;eugene_evidence_code=10F0H1E1IEG;from_BOGAS=1;interpro2go_term=GO:0045454;length=765;nb_exon=1
1126	Solyc06g082290	1	Peak_4810	6.48	0.09	7.61	0.24	6.75	0.44	Mitochondrial carrier protein (AHRD V1 ***- O82049_RIBNI)%3B contains Interpro domain(s) IPR002113 Adenine nucleotide translocator 1 ;Ontology_term=GO:0016020,GO:0005743;from_BOGAS=1;interpro2go_term=GO:0016020,GO:0005743;length=3302;nb_exon=2
1127	Solyc06g082840	1	Peak_4811	4.29	0.23	4.19	1.38	4.88	0.18	UBA/TS-N domain protein (AHRD V1 *--- Q4WUT8_ASPFU)%3B contains Interpro domain(s) IPR001623 Heat shock protein DnaJ%2C N-terminal ;Ontology_term=GO:0031072;from_BOGAS=1;interpro2go_term=GO:0031072;length=6605;nb_exon=8
1128	Solyc06g083130	1	Peak_4812	6.83	0	4.53	0.44	6.24	0.39	MazG nucleotide pyrophosphohydrolase (AHRD V1 ***- C4ZJP2_THASP)%3B contains Interpro domain(s) IPR011394 NTP Pyrophosphohydrolase MazG-related%2C RS21-C6 ;Ontology_term=GO:0047429;from_BOGAS=1;length=1491;nb_exon=2;sifter_term=GO:0047429
1129	Solyc06g083380	1	Peak_4813	7.14	0.12	4.46	0.5	6.86	0.03	Acyl-ACP thioesterase (AHRD V1 **** D7RU32_CAPAN)%3B contains Interpro domain(s) IPR002864 Acyl-ACP thioesterase ;Ontology_term=GO:0016297,GO:0000036;from_BOGAS=1;length=4569;nb_exon=7;sifter_term=GO:0016297,GO:0000036
1130	Solyc06g083390	1	Peak_4814	8.59	0	6.82	0	7.94	0	RPM1 interacting protein 4 transcript 2 (AHRD V1 ***- D2J0Y3_9ASTR)%3B contains Interpro domain(s) IPR008700 Defence response%2C Rin4 ;Ontology_term=GO:0005515;from_BOGAS=1;length=2372;nb_exon=4;sifter_term=GO:0005515
1131	Solyc06g083460	1	Peak_4815	8.69	0	9.11	0	8.73	0	WD-40 repeat family protein (AHRD V1 **-- D7LF16_ARALY)%3B contains Interpro domain(s) IPR020472 G-protein beta WD-40 repeat%2C region ;from_BOGAS=1;length=7604;nb_exon=19
1132	Solyc06g083580	1	Peak_4816	8.04	0.06	5.51	0.16	5.12	0.1	Pectate lyase 1-27 (AHRD V1 **** B9TU35_9ROSI)%3B contains Interpro domain(s) IPR002022 Pectate lyase/Amb allergen ;Ontology_term=GO:0016829;from_BOGAS=1;length=6028;nb_exon=8;sifter_term=GO:0016829
1133	Solyc06g083660	1	Peak_4817	7.77	0.04	5.92	0.13	7.26	0.07	Genomic DNA chromosome 5 BAC clone F6B6 (AHRD V1 ***- Q9LKC1_ARATH);Ontology_term=GO:0005515;from_BOGAS=1;length=5547;nb_exon=6;sifter_term=GO:0005515
1134	Solyc06g083830	1	Peak_4818	4.33	0.18	6.42	0.11	4.35	0.11	Serine/threonine kinase (AHRD V1 **** D8UCQ6_VOLCA)%3B contains Interpro domain(s) IPR002290 Serine/threonine protein kinase ;Ontology_term=GO:0004674;from_BOGAS=1;interpro2go_term=GO:0006468;length=11965;nb_exon=14;sifter_term=GO:0004674
1135	Solyc06g083930	1	Peak_4819	5	0.15	4.67	0.26	6.88	0.03	LOB domain protein-like (AHRD V1 *-*- Q6K713_ORYSJ)%3B contains Interpro domain(s) IPR004883 Lateral organ boundaries%2C LOB ;eugene_evidence_code=10F0H1E0IEG;from_BOGAS=1;length=1265;nb_exon=2
1136	Solyc06g084070	1	Peak_4820	7.95	0.06	5.69	0.12	5.21	0	Auxin responsive protein (AHRD V1 ***- D9IQE6_CATRO)%3B contains Interpro domain(s) IPR003311 AUX/IAA protein ;Ontology_term=GO:0003700;from_BOGAS=1;interpro2go_term=GO:0005634,GO:0046983;length=828;nb_exon=3;sifter_term=GO:0003700
1137	Solyc06g084170	1	Peak_4821	6.57	0.06	4.95	0.4	6.69	0.05	Unknown Protein (AHRD V1);from_BOGAS=1;length=1356;nb_exon=3
1138	Solyc06g084200	1	Peak_4822	4.61	0.18	4.45	1.64	5.68	0.05	Unknown Protein (AHRD V1);eugene_evidence_code=10F1H0E1IEG;from_BOGAS=1;length=675;nb_exon=1
1139	Solyc06g084310	1	Peak_4823	5.02	0.82	3.24	0.65	5.78	0.09	Small nuclear ribonucleoprotein Sm D1 (AHRD V1 ***- B6TXH2_MAIZE)%3B contains Interpro domain(s) IPR006649 Like-Sm ribonucleoprotein%2C eukaryotic and archaea-type%2C core ;Ontology_term=GO:0005515,GO:0003729;from_BOGAS=1;length=2935;nb_exon=4;sifter_term=GO:0005515,GO:0003729
1140	Solyc06g084760	1	Peak_4824	6.42	0.05	6.67	0.25	6.23	0.05	Cytochrome P450 monooxygenase CYP72A68 (AHRD V1 ***- Q2MJ19_MEDTR)%3B contains Interpro domain(s) IPR001128 Cytochrome P450 ;Ontology_term=GO:0020037;from_BOGAS=1;interpro2go_term=GO:0020037;length=180;nb_exon=1
1141	Solyc07g005110	1	Peak_5385	4.77	0.05	5.76	0.39	9.08	0.06	S-receptor kinase-like protein 1 (AHRD V1 *-*- Q5NJB1_SENSQ)%3B contains Interpro domain(s) IPR002290 Serine/threonine protein kinase ;Ontology_term=GO:0006032,GO:0005975,GO:0006468;from_BOGAS=1;interpro2go_term=GO:0006032,GO:0005975,GO:0006468;length=4736;nb_exon=6
1142	Solyc07g005130	1	Peak_5386	4.21	0.57	5.22	1.12	5.74	0.4	Abhydrolase domain-containing protein FAM108B1 (AHRD V1 **-- C0HAS5_SALSA)%3B contains Interpro domain(s) IPR000073 Alpha/beta hydrolase fold-1 ;from_BOGAS=1;length=5672;nb_exon=5
1143	Solyc07g005140	1	Peak_5387	4.88	0.24	3.68	0.52	4.7	0.69	Response regulator 9 (AHRD V1 ***- Q94LW1_MAIZE)%3B contains Interpro domain(s) IPR017053 Response regulator%2C plant B-type ;Ontology_term=GO:0003700;from_BOGAS=1;interpro2go_term=GO:0006355,GO:0045449;length=4746;nb_exon=6;sifter_term=GO:0003700
1144	Solyc07g005190	1	Peak_5388	3.92	0.5	4.45	0.12	5.87	0.07	Lysosomal Pro-X carboxypeptidase (AHRD V1 **-* B6TWH6_MAIZE)%3B contains Interpro domain(s) IPR008758 Peptidase S28 ;Ontology_term=GO:0004185;from_BOGAS=1;interpro2go_term=GO:0006508;length=4825;nb_exon=10;sifter_term=GO:0004185
1145	Solyc07g005240	1	Peak_5389	4.94	0.04	4.27	0.26	5.53	0.1	FAD-dependent oxidoreductase family protein (AHRD V1 **-- D7LAA7_ARALY)%3B contains Interpro domain(s) IPR006076 FAD dependent oxidoreductase ;Ontology_term=GO:0016491;from_BOGAS=1;interpro2go_term=GO:0016491;length=5445;nb_exon=9
1146	Solyc07g005290	1	Peak_5390	11.15	0.05	6.61	0.09	9.7	0	Unknown Protein (AHRD V1);eugene_evidence_code=10F0H0E0IEG;from_BOGAS=1;length=165;nb_exon=1
1147	Solyc07g005330	1	Peak_5391	4.66	0.4	4.82	0.44	4.06	1	Glucan endo-1 3-beta-glucosidase (AHRD V1 ***- B6U1F1_MAIZE)%3B contains Interpro domain(s) IPR000490 Glycoside hydrolase%2C family 17 ;Ontology_term=GO:0005975;from_BOGAS=1;interpro2go_term=GO:0005975;length=3309;nb_exon=3
1148	Solyc07g005420	1	Peak_5392	4.33	0.19	7.48	0.16	6.21	0.08	Unknown Protein (AHRD V1);eugene_evidence_code=10F0H0E0IEG;from_BOGAS=1;length=168;nb_exon=1
1149	Solyc07g005440	1	Peak_5393	5.87	0.04	6.29	0.11	5.33	0.05	CBL-interacting protein kinase 9 (AHRD V1 **** A0MNJ6_POPTR)%3B contains Interpro domain(s) IPR002290 Serine/threonine protein kinase ;Ontology_term=GO:0004679;eugene_evidence_code=10F0H1E1IEG;from_BOGAS=1;interpro2go_term=GO:0006468,GO:0007165;length=1275;nb_exon=1;sifter_term=GO:0004679
1150	Solyc07g005500	1	Peak_5394	10.1	0.04	6.86	0.15	6.15	0.12	Formin 2B (AHRD V1 **-- C7BGM9_PHYPA)%3B contains Interpro domain(s) IPR014020 Tensin phosphatase%2C C2 domain ;from_BOGAS=1;length=5067;nb_exon=5
1151	Solyc07g005600	1	Peak_5395	7.11	0.05	7.8	0.09	6.02	0.07	Transmembrane 9 superfamily protein member 4 (AHRD V1 **** B6SXZ2_MAIZE)%3B contains Interpro domain(s) IPR004240 Nonaspanin (TM9SF) ;Ontology_term=GO:0005515,GO:0004888;from_BOGAS=1;interpro2go_term=GO:0016021;length=4854;nb_exon=8;sifter_term=GO:0005515,GO:0004888
1152	Solyc07g005980	1	Peak_5396	7.05	0	7.64	0.12	5.87	0.08	Unknown Protein (AHRD V1)%3B contains Interpro domain(s) IPR001841 Zinc finger%2C RING-type ;Ontology_term=GO:0008270;eugene_evidence_code=10F0H0E0IEG;from_BOGAS=1;interpro2go_term=GO:0008270;length=1226;nb_exon=3
1153	Solyc07g005990	1	Peak_5397	8.93	0	8.86	0	10.11	0	Transcription regulatory protein SNF5 (AHRD V1 *-*- D3B6R9_POLPA);from_BOGAS=1;length=6522;nb_exon=6
1154	Solyc07g006130	1	Peak_5398	6.18	0.06	4.93	0.29	5.82	0.07	Eukaryotic peptide chain release factor subunit 1-1 (AHRD V1 **** B6U1I9_MAIZE)%3B contains Interpro domain(s) IPR004403 Peptide chain release factor eRF/aRF subunit 1 ;Ontology_term=GO:0016149;eugene_evidence_code=10F0H1E1IEG;from_BOGAS=1;interpro2go_term=GO:0005737;length=1218;nb_exon=1;sifter_term=GO:0016149
1155	Solyc07g006220	1	Peak_5399	6.18	0	6.58	0.18	5.99	0.05	UDP-D-glucuronate 4-epimerase 1 (AHRD V1 **** D7MBW0_ARALY)%3B contains Interpro domain(s) IPR016040 NAD(P)-binding domain ;Ontology_term=GO:0050378,GO:0048040;eugene_evidence_code=10F1H1E1IEG;from_BOGAS=1;interpro2go_term=GO:0044237,GO:0008152,GO:0005975;length=1278;nb_exon=1;sifter_term=GO:0050378,GO:0048040
1156	Solyc07g006300	1	Peak_5400	5.23	0.25	6.36	0.11	6.65	1.34	CER1 protein (Fragment) (AHRD V1 *--- Q0WLZ2_ARATH)%3B contains Interpro domain(s) IPR006694 Fatty acid hydroxylase ;Ontology_term=GO:0009924;from_BOGAS=1;interpro2go_term=GO:0008152,GO:0005783;length=8658;nb_exon=11;sifter_term=GO:0009924
1157	Solyc07g006350	1	Peak_5401	5.16	0.2	6.13	0.27	4.7	0.98	Ankyrin repeat-rich protein (AHRD V1 **-- A7L3A0_SOLTU)%3B contains Interpro domain(s) IPR002110 Ankyrin ;Ontology_term=GO:0042803;from_BOGAS=1;interpro2go_term=GO:0008270;length=6172;nb_exon=10;sifter_term=GO:0042803
1158	Solyc07g006500	1	Peak_5402	4.99	0.36	6.92	0.56	7.34	0.09	Alpha alpha-trehalose-phosphate synthase (UDP-forming) (AHRD V1 **** D2REU5_ARCPA)%3B contains Interpro domain(s) IPR001830 Glycosyl transferase%2C family 20 ;Ontology_term=GO:0003825,GO:0004805;from_BOGAS=1;interpro2go_term=GO:0008152,GO:0005992;length=3222;nb_exon=3;sifter_term=GO:0003825,GO:0004805
1159	Solyc07g006510	1	Peak_5403	6.83	0.05	6.27	0.16	7.83	0.08	Cyclic nucleotide-gated ion channel 18 (AHRD V1 **** D7M6N7_ARALY)%3B contains Interpro domain(s) IPR000595 Cyclic nucleotide-binding ;Ontology_term=GO:0005216,GO:0030551;from_BOGAS=1;interpro2go_term=GO:0016020;length=8779;nb_exon=7;sifter_term=GO:0005216,GO:0030551
1160	Solyc07g006650	1	Peak_5404	4.99	0.25	5	0.9	4.49	0.58	Xylose isomerase (AHRD V1 ***- B9T2E0_RICCO)%3B contains Interpro domain(s) IPR013452 Xylose isomerase%2C bacterial type ;Ontology_term=GO:0005975,GO:0009045;from_BOGAS=1;interpro2go_term=GO:0005975,GO:0009045;length=5339;nb_exon=21
1161	Solyc07g006890	1	Peak_5405	8.03	0	6.61	0.15	6.94	0	Cytochrome P450;Ontology_term=GO:0019825;eugene_evidence_code=10F0H1E1IEG;from_BOGAS=1;interpro2go_term=GO:0020037,GO:0055114;length=1509;nb_exon=1;sifter_term=GO:0019825
1162	Solyc07g006910	1	Peak_5406	4.75	0.09	6.17	0.1	6.91	0.04	Solute carrier family 35 member E3 (AHRD V1 **-- S35E3_DANRE)%3B contains Interpro domain(s) IPR004853 Protein of unknown function DUF250 ;from_BOGAS=1;length=3253;nb_exon=8
1163	Solyc07g007030	1	Peak_5407	5.85	0.06	5.18	0.32	5.46	0.08	Transmembrane 9 superfamily protein member 2 (AHRD V1 ***- B6ST61_MAIZE)%3B contains Interpro domain(s) IPR004240 Nonaspanin (TM9SF) ;Ontology_term=GO:0016021;eugene_evidence_code=10F0H1E0IEG;from_BOGAS=1;interpro2go_term=GO:0016021;length=1974;nb_exon=1
1164	Solyc07g007130	1	Peak_5408	6.09	0.24	5.94	1.07	6.79	0.28	NHL repeat-containing protein (AHRD V1 **-- D7M6N9_ARALY);eugene_evidence_code=10F1H0E1IEG;from_BOGAS=1;length=477;nb_exon=1
1165	Solyc07g007160	1	Peak_5409	4.98	0.41	4.33	1.47	5.37	0.58	RING-H2 finger protein (AHRD V1 *-*- Q8LJR8_SOYBN)%3B contains Interpro domain(s) IPR018957 Zinc finger%2C C3HC4 RING-type ;Ontology_term=GO:0008270;from_BOGAS=1;interpro2go_term=GO:0008270;length=2099;nb_exon=3
1166	Solyc07g007250	1	Peak_5410	4.98	0.73	5.12	0.77	4.57	0.78	Metallocarboxypeptidase inhibitor (AHRD V1 ***- MCPI_SOLLC)%3B contains Interpro domain(s) IPR004231 Proteinase inhibitor I37%2C carboxypeptidase A ;Ontology_term=GO:0008191,GO:0004866;from_BOGAS=1;interpro2go_term=GO:0008191,GO:0004866;length=1736;nb_exon=3
1167	Solyc07g007330	1	Peak_5411	6.21	0.05	4.38	0.15	6.66	0.11	Serine-rich protein (AHRD V1 ***- A1YMW6_BRACM);eugene_evidence_code=10F0H1E1IEG;from_BOGAS=1;length=621;nb_exon=1
1168	Solyc07g007340	1	Peak_5412	8.84	0	7.63	0.14	7.18	0	Nodulin-like protein (AHRD V1 ***- Q8H6R3_PONTR)%3B contains Interpro domain(s) IPR010658 Nodulin-like ;from_BOGAS=1;length=4018;nb_exon=3
1169	Solyc07g007390	1	Peak_5413	4.39	0.66	4.74	1.36	9.3	0	At1g62390-like protein (Fragment) (AHRD V1 *--- C0JCT9_9BRAS)%3B contains Interpro domain(s) IPR011990 Tetratricopeptide-like helical ;Ontology_term=GO:0005488;from_BOGAS=1;interpro2go_term=GO:0005488;length=2858;nb_exon=2
1170	Solyc07g007410	1	Peak_5414	4.95	0.26	3.78	0.76	4.7	0.08	Leucine-rich repeat family protein (AHRD V1 **-- D7KDI8_ARALY)%3B contains Interpro domain(s) IPR006553 Leucine-rich repeat%2C cysteine-containing subtype ;Ontology_term=GO:0030674,GO:0004842;from_BOGAS=1;length=7535;nb_exon=13;sifter_term=GO:0030674,GO:0004842
1171	Solyc07g007430	1	Peak_5415	6.08	0	6.08	0.13	5.01	0.03	Palmitoyltransferase akr1 (EC 2.3.1.-)(Ankyrin repeat-containing protein akr1) (AHRD V1 *--- C8V079_EMENI)%3B contains Interpro domain(s) IPR002110 Ankyrin ;Ontology_term=GO:0016417,GO:0000035;from_BOGAS=1;interpro2go_term=GO:0008270;length=8046;nb_exon=13;sifter_term=GO:0016417,GO:0000035
1172	Solyc07g007600	1	Peak_5416	8.1	0	8.43	0	7.42	0.06	Pyrophosphate-energized proton pump (AHRD V1 ***- B0SRX3_LEPBP)%3B contains Interpro domain(s) IPR004131 Inorganic H+ pyrophosphatase ;Ontology_term=GO:0009678;from_BOGAS=1;interpro2go_term=GO:0016020;length=4781;nb_exon=8;sifter_term=GO:0009678
1173	Solyc07g007680	1	Peak_5417	6.38	0.06	5.59	0.09	7.51	0.05	Plant synaptotagmin (AHRD V1 **-- B9N719_POPTR)%3B contains Interpro domain(s) IPR018029 C2 membrane targeting protein ;from_BOGAS=1;length=11470;nb_exon=13
1174	Solyc07g007760	1	Peak_5418	9.86	0	5.8	0.17	6.66	0.05	Defensin protein (AHRD V1 ***- B1N681_SOLPI)%3B contains Interpro domain(s) IPR008177 Gamma Purothionin ;Ontology_term=GO:0030414;from_BOGAS=1;interpro2go_term=GO:0006952;length=1854;nb_exon=3;sifter_term=GO:0030414
1175	Solyc07g007790	1	Peak_5419	7.8	0	7.43	0.25	8	0	Sucrose phosphate synthase (AHRD V1 **** Q2HYI0_CUCME)%3B contains Interpro domain(s) IPR012819 Sucrose phosphate synthase%2C plant ;Ontology_term=GO:0046524;from_BOGAS=1;interpro2go_term=GO:0005985,GO:0009058;length=8702;nb_exon=13;sifter_term=GO:0046524
1176	Solyc07g007820	1	Peak_5420	6.01	0.04	4.37	0.4	4.7	0.12	Phosphatidylinositol binding clathrin assembly protein like (AHRD V1 *-** Q6AXI5_DANRE)%3B contains Interpro domain(s) IPR011417 ANTH ;Ontology_term=GO:0005488;from_BOGAS=1;interpro2go_term=GO:0030118,GO:0005543;length=10600;nb_exon=16;sifter_term=GO:0005488
1177	Solyc07g007830	1	Peak_5421	10.25	0.05	8.2	0.11	7.83	0.04	BSD domain containing protein (AHRD V1 ***- B6TCH2_MAIZE)%3B contains Interpro domain(s) IPR005607 BSD ;from_BOGAS=1;length=5242;nb_exon=3
1178	Solyc07g007930	1	Peak_5422	6.96	0	10.64	0	8.04	0	Alkaline alpha galactosidase 2 (AHRD V1 **-- Q575Z7_MAIZE)%3B contains Interpro domain(s) IPR008811 Raffinose synthase ;Ontology_term=GO:0006508;from_BOGAS=1;interpro2go_term=GO:0006508;length=4674;nb_exon=5
1179	Solyc07g007950	1	Peak_5423	7.14	0.06	7.11	0.31	6.94	0.11	Calmodulin-like protein (AHRD V1 ***- Q6RZU7_MUSAC)%3B contains Interpro domain(s) IPR011992 EF-Hand type ;Ontology_term=GO:0005509;eugene_evidence_code=10F1H1E1IEG;from_BOGAS=1;interpro2go_term=GO:0005509;length=669;nb_exon=1;sifter_term=GO:0005509
1180	Solyc07g008040	1	Peak_5424	5.42	0.16	6.55	0.31	4.56	0.47	WD-40 repeat protein-like (Fragment) (AHRD V1 *--- Q1HIU4_9ROSI)%3B contains Interpro domain(s) IPR017986 WD40 repeat%2C region ;Ontology_term=GO:0042803,GO:0016564;from_BOGAS=1;length=7035;nb_exon=24;sifter_term=GO:0042803,GO:0016564
1181	Solyc07g008170	1	Peak_5425	8.97	0	7.01	0.1	7.62	0.04	Methyl binding domain protein (Fragment) (AHRD V1 *--- B9HAA5_POPTR)%3B contains Interpro domain(s) IPR001739 Methyl-CpG DNA binding ;Ontology_term=GO:0005634,GO:0003677,GO:0020037;from_BOGAS=1;interpro2go_term=GO:0005634,GO:0003677,GO:0020037;length=10986;nb_exon=3
1182	Solyc07g008250	1	Peak_5426	4.07	0.22	3.88	1.03	4.65	0.28	SCF E3 ubiquitin ligase complex F-box protein grrA (AHRD V1 *-** C5FDH1_NANOT)%3B contains Interpro domain(s) IPR006553 Leucine-rich repeat%2C cysteine-containing subtype ;Ontology_term=GO:0005515,GO:0004842;from_BOGAS=1;length=3162;nb_exon=2;sifter_term=GO:0005515,GO:0004842
1183	Solyc07g008320	1	Peak_5427	8.92	0	6.81	0.14	8.78	0.04	Calcium-transporting ATPase 1 (AHRD V1 **** Q7XBH9_CERRI)%3B contains Interpro domain(s) IPR006408 ATPase%2C P-type%2C calcium-transporting%2C PMCA-type ;Ontology_term=GO:0005388;from_BOGAS=1;interpro2go_term=GO:0016020,GO:0008152,GO:0005737;length=18198;nb_exon=34;sifter_term=GO:0005388
1184	Solyc07g008390	1	Peak_5428	5.71	0.48	7.19	0.31	7.83	0.42	Hydroxycinnamoyl CoA quinate transferase (AHRD V1 **-* Q70G32_SOLLC)%3B contains Interpro domain(s) IPR003480 Transferase ;Ontology_term=GO:0016740;eugene_evidence_code=10F0H1E1IEG;from_BOGAS=1;interpro2go_term=GO:0016747;length=2442;nb_exon=2;sifter_term=GO:0016740
1185	Solyc07g008710	1	Peak_5429	6.23	0.4	5.09	0.32	5.37	0.12	Major latex-like protein (AHRD V1 **-- B5THI3_PANGI)%3B contains Interpro domain(s) IPR000916 Bet v I allergen ;Ontology_term=GO:0009607;from_BOGAS=1;interpro2go_term=GO:0009607;length=1255;nb_exon=3
1186	Solyc07g008930	1	Peak_5430	5.1	0.09	6.59	0.12	6.79	0.07	Unknown Protein (AHRD V1);eugene_evidence_code=10F0H0E1IEG;from_BOGAS=1;length=600;nb_exon=1
1187	Solyc07g008940	2	Peak_5431	7.21	0.4	4.57	0.25	6.22	0.07	Os06g0661900 protein (Fragment) (AHRD V1 ***- Q0DAD0_ORYSJ)%3B contains Interpro domain(s) IPR004949 Protein of unknown function DUF266%2C plant ;Ontology_term=GO:0005515;from_BOGAS=1;length=5907;nb_exon=11;sifter_term=GO:0005515
			Peak_5432	5.18	0.15	4.57	0.25	6.22	0.07
1188	Solyc07g009460	1	Peak_5433	5.82	0.81	4.56	1.09	5.38	0.42	Icc family phosphohydrolase (AHRD V1 **-- D1JJW8_9BACE)%3B contains Interpro domain(s) IPR011230 Phosphoesterase At2g46880 ;Ontology_term=GO:0004722,GO:0003993;from_BOGAS=1;interpro2go_term=GO:0016787;length=6501;nb_exon=5;sifter_term=GO:0004722,GO:0003993
1189	Solyc07g015800	1	Peak_5434	6.47	0.06	4.67	0.12	6.08	0.04	F-box family protein (AHRD V1 ***- B9HV09_POPTR)%3B contains Interpro domain(s) IPR001810 Cyclin-like F-box ;eugene_evidence_code=10F1H0E1IEG;from_BOGAS=1;length=1320;nb_exon=1
1190	Solyc07g017610	1	Peak_5435	6.5	0.1	3.94	0.61	4.73	0.32	Saccharopine dehydrogenase (NAD(+) L-glutamate-forming) (AHRD V1 *-** C7PUW7_CHIPD)%3B contains Interpro domain(s) IPR005097 Saccharopine dehydrogenase ;Ontology_term=GO:0047131;from_BOGAS=1;interpro2go_term=GO:0008152,GO:0055114;length=11926;nb_exon=24;sifter_term=GO:0047131
1191	Solyc07g025330	1	Peak_5436	8.53	0.52	7.32	1.5	7.39	1.21	Endonuclease/exonuclease/phosphatase (AHRD V1 *-*- A2Q500_MEDTR);Ontology_term=GO:0055114;eugene_evidence_code=10F0H0E0IEG;from_BOGAS=1;interpro2go_term=GO:0055114;length=1059;nb_exon=2
1192	Solyc07g039410	1	Peak_5437	5.1	0.38	7.03	0.1	5.18	0.09	Nbs-lrr%2C resistance protein;Ontology_term=GO:0006915;from_BOGAS=1;interpro2go_term=GO:0006915;length=1310;nb_exon=4
1193	Solyc07g040690	1	Peak_5438	4.97	0.16	4.61	0.32	6.53	0.09	NPR1 protein (Fragment) (AHRD V1 ***- A8KRW4_CAPCH)%3B contains Interpro domain(s) IPR002110 Ankyrin ;Ontology_term=GO:0005515,GO:0016563;from_BOGAS=1;interpro2go_term=GO:0005515;length=15556;nb_exon=4;sifter_term=GO:0005515,GO:0016563
1194	Solyc07g041190	1	Peak_5439	7.4	0	6.32	0.1	7.01	0.07	PHD finger family protein (AHRD V1 **-- D7M017_ARALY)%3B contains Interpro domain(s) IPR019787 Zinc finger%2C PHD-finger ;Ontology_term=GO:0003677,GO:0035064;from_BOGAS=1;interpro2go_term=GO:0008270;length=4016;nb_exon=5;sifter_term=GO:0003677,GO:0035064
1195	Solyc07g041650	1	Peak_5440	7.18	0.36	7.89	0.25	6.48	0.43	Polygalacturonase (AHRD V1 ***- Q9MBB9_SALGI)%3B contains Interpro domain(s) IPR000743 Glycoside hydrolase%2C family 28 ;Ontology_term=GO:0005975;eugene_evidence_code=10F0H1E0IEG;from_BOGAS=1;interpro2go_term=GO:0005975;length=1749;nb_exon=4
1196	Solyc07g041660	1	Peak_5441	4.98	0.06	4.81	0.1	4.12	0.26	DENN domain containing protein expressed (AHRD V1 *-*- Q10RU8_ORYSJ)%3B contains Interpro domain(s) IPR001194 DENN ;from_BOGAS=1;length=11387;nb_exon=18
1197	Solyc07g042170	1	Peak_5442	8.33	0.06	5.57	0.1	5.38	0.12	Jasmonate ZIM-domain protein 3 (AHRD V1 **-- B3Y563_TOBAC)%3B contains Interpro domain(s) IPR010399 Tify ;Ontology_term=GO:0005515;from_BOGAS=1;length=1201;nb_exon=3;sifter_term=GO:0005515
1198	Solyc07g042180	1	Peak_5443	5.4	0.04	3.71	0.81	5.66	0.11	Polyadenylate-binding protein (AHRD V1 **** A8N215_COPC7)%3B contains Interpro domain(s) IPR000504 RNA recognition motif%2C RNP-1 ;Ontology_term=GO:0005515;from_BOGAS=1;interpro2go_term=GO:0003676,GO:0000166;length=6869;nb_exon=12;sifter_term=GO:0005515
1199	Solyc07g042190	2	Peak_5445	6.77	0	6.48	0	7.23	0	Os10g0422600 protein (Fragment) (AHRD V1 *-*- Q0IXM0_ORYSJ)%3B contains Interpro domain(s) IPR007650 Protein of unknown function DUF581 ;from_BOGAS=1;length=1329;nb_exon=2
			Peak_5444	6.19	0.09	6.48	0	7.23	0
1200	Solyc07g042390	1	Peak_5446	7.25	0.04	5.07	0.11	4.96	0.1	Pectinesterase (AHRD V1 **** B7SIX2_9CONI)%3B contains Interpro domain(s) IPR006501 Pectinesterase inhibitor ;Ontology_term=GO:0046910;eugene_evidence_code=10F1H1E1IEG;from_BOGAS=1;interpro2go_term=GO:0030599;length=564;nb_exon=1;sifter_term=GO:0046910
1201	Solyc07g042930	1	Peak_5447	9.24	0.3	4.18	1.28	4.84	0.99	Rhomboid domain-containing protein 1 (AHRD V1 *-*- B5X3K7_SALSA)%3B contains Interpro domain(s) IPR002610 Peptidase S54%2C rhomboid ;Ontology_term=GO:0016021,GO:0005622;from_BOGAS=1;interpro2go_term=GO:0016021,GO:0005622;length=2635;nb_exon=2
1202	Solyc07g043100	2	Peak_5448	7.58	0.06	7.43	0.23	8.2	0.1	UDP-glucosyltransferase (AHRD V1 **** A7M6U9_IPONI)%3B contains Interpro domain(s) IPR002213 UDP-glucuronosyl/UDP-glucosyltransferase ;Ontology_term=GO:0080043;eugene_evidence_code=10F0H1E0IEG;from_BOGAS=1;interpro2go_term=GO:0008152;length=1407;nb_exon=1;sifter_term=GO:0080043
			Peak_5449	8.16	0.05	5.94	0.26	8.29	0.11
1203	Solyc07g043110	1	Peak_5450	9.95	0.04	6.58	0.14	8.6	0.03	UDP-glucosyltransferase (AHRD V1 **** A7M6U9_IPONI)%3B contains Interpro domain(s) IPR002213 UDP-glucuronosyl/UDP-glucosyltransferase ;Ontology_term=GO:0080043;eugene_evidence_code=10F0H1E0IEG;from_BOGAS=1;interpro2go_term=GO:0008152;length=1440;nb_exon=1;sifter_term=GO:0080043
1204	Solyc07g043120	1	Peak_5451	10.83	0	6.81	0.11	5.14	0.1	UDP-glucosyltransferase (AHRD V1 **** A7M6U9_IPONI)%3B contains Interpro domain(s) IPR002213 UDP-glucuronosyl/UDP-glucosyltransferase ;Ontology_term=GO:0080043;eugene_evidence_code=10F0H1E1IEG;from_BOGAS=1;interpro2go_term=GO:0008152;length=1473;nb_exon=1;sifter_term=GO:0080043
1205	Solyc07g043160	1	Peak_5452	6.12	0.05	3.78	0.31	5.77	0.11	UDP-glucosyltransferase (AHRD V1 **** A7M6U9_IPONI)%3B contains Interpro domain(s) IPR002213 UDP-glucuronosyl/UDP-glucosyltransferase ;Ontology_term=GO:0080043;eugene_evidence_code=10F0H1E1IEG;from_BOGAS=1;interpro2go_term=GO:0008152;length=1323;nb_exon=1;sifter_term=GO:0080043
1206	Solyc07g043230	1	Peak_5453	7.46	0.06	6.84	0.12	5.21	0.58	Low affinity zinc transporter (AHRD V1 **** A3LU47_PICST)%3B contains Interpro domain(s) IPR004698 Zinc/iron permease%2C fungal and plant ;Ontology_term=GO:0000006,GO:0000007;from_BOGAS=1;interpro2go_term=GO:0016020,GO:0016021;length=2989;nb_exon=3;sifter_term=GO:0000006,GO:0000007
1207	Solyc07g044770	2	Peak_5455	7.69	0	7.17	0.11	4.3	0.09	Unknown Protein (AHRD V1);eugene_evidence_code=10F0H0E0IEG;from_BOGAS=1;length=176;nb_exon=2
			Peak_5454	7.69	0	5.09	0.48	5.56	0.11
1208	Solyc07g044840	1	Peak_5456	4.05	0.34	4.46	1.24	5.67	0.03	2 3-bisphosphoglycerate-independent phosphoglycerate mutase (AHRD V1 **** B9S1V6_RICCO)%3B contains Interpro domain(s) IPR005995 Phosphoglycerate mutase%2C 2%2C3-bisphosphoglycerate-independent ;Ontology_term=GO:0008830,GO:0004619;from_BOGAS=1;interpro2go_term=GO:0046872,GO:0008152,GO:0005737,GO:0006007;length=5753;nb_exon=10;sifter_term=GO:0008830,GO:0004619
1209	Solyc07g045000	1	Peak_5457	4.71	0.29	5.68	0.16	4.5	0.55	Unknown Protein (AHRD V1);from_BOGAS=1;length=4896;nb_exon=5
1210	Solyc07g045510	1	Peak_5458	7.24	0.1	5.57	0.42	5.29	0.42	Pentatricopeptide repeat-containing protein (AHRD V1 ***- D7M2R8_ARALY)%3B contains Interpro domain(s) IPR002885 Pentatricopeptide repeat ;from_BOGAS=1;length=3528;nb_exon=2
1211	Solyc07g047690	1	Peak_5459	6.34	0.19	5.91	0.09	5.87	0.22	Curved DNA-binding protein (AHRD V1 *--- CBPA_SALCH)%3B contains Interpro domain(s) IPR003095 Heat shock protein DnaJ ;Ontology_term=GO:0006457,GO:0031072;eugene_evidence_code=10F0H1E1IEG;from_BOGAS=1;interpro2go_term=GO:0006457,GO:0031072;length=2367;nb_exon=1
1212	Solyc07g047790	1	Peak_5460	3.17	0.18	3.45	0.3	3.68	0.05	Chaperone protein htpG (AHRD V1 ***- HTPG_IDILO)%3B contains Interpro domain(s) IPR001404 Heat shock protein Hsp90 ;Ontology_term=GO:0005524,GO:0006950;from_BOGAS=1;interpro2go_term=GO:0005524,GO:0006950;length=6227;nb_exon=20
1213	Solyc07g047800	1	Peak_5461	6.69	0	4.46	0	7.15	0	Short-chain dehydrogenase/reductase family protein (AHRD V1 **-- D7L9J1_ARALY)%3B contains Interpro domain(s) IPR002347 Glucose/ribitol dehydrogenase ;Ontology_term=GO:0043621;from_BOGAS=1;interpro2go_term=GO:0008152,GO:0055114;length=5530;nb_exon=6;sifter_term=GO:0043621
1214	Solyc07g047810	1	Peak_5462	4.49	0.36	4.29	0.4	5.11	0.03	HAT family dimerisation domain containing protein expressed (AHRD V1 **-- Q337Y8_ORYSJ);eugene_evidence_code=10F0H1E0IEG;from_BOGAS=1;length=762;nb_exon=2
1215	Solyc07g049140	1	Peak_5463	4.27	0.23	5.72	0.25	4.43	0.09	Metallocarboxypeptidase inhibitor (AHRD V1 ***- O24639_SOLTU)%3B contains Interpro domain(s) IPR009632 Putative metallocarboxypeptidase inhibitor ;from_BOGAS=1;length=1602;nb_exon=2
1216	Solyc07g049350	1	Peak_5464	4.49	0.86	5.84	0.11	5.2	0.11	(Rice Genome Annotation Project) expressed protein (AHRD V1 ***- B7FAJ2_ORYSJ);from_BOGAS=1;length=5110;nb_exon=9
1217	Solyc07g049360	1	Peak_5465	4.83	0.06	3.98	0.31	4.41	0.1	Small ubiquitin-related modifier 2 (AHRD V1 ***- C3KI25_ANOFI)%3B contains Interpro domain(s) IPR000626 Ubiquitin ;Ontology_term=GO:0008134,GO:0031386;from_BOGAS=1;interpro2go_term=GO:0005737;length=2565;nb_exon=4;sifter_term=GO:0008134,GO:0031386
1218	Solyc07g051840	1	Peak_5466	4.81	0.12	4.29	0.43	4.97	0.11	WRKY transcription factor (AHRD V1 ***- D0PSE9_9LAMI)%3B contains Interpro domain(s) IPR003657 DNA-binding WRKY ;Ontology_term=GO:0005515,GO:0010843;from_BOGAS=1;interpro2go_term=GO:0045449;length=3295;nb_exon=5;sifter_term=GO:0005515,GO:0010843
1219	Solyc07g051850	1	Peak_5467	6.32	0.04	5.28	0.22	6.8	0.06	Aspartic proteinase (AHRD V1 **-* Q96383_CENCA)%3B contains Interpro domain(s) IPR001461 Peptidase A1 ;Ontology_term=GO:0004190;from_BOGAS=1;interpro2go_term=GO:0006629,GO:0006508;length=5244;nb_exon=13;sifter_term=GO:0004190
1220	Solyc07g051930	1	Peak_5468	4.92	0.28	4.81	0.43	4.07	0.93	Protein serine/threonine kinase (AHRD V1 **** D3BP85_POLPA)%3B contains Interpro domain(s) IPR002290 Serine/threonine protein kinase ;Ontology_term=GO:0004691;eugene_evidence_code=10F0H1E0IEG;from_BOGAS=1;interpro2go_term=GO:0006468;length=1113;nb_exon=1;sifter_term=GO:0004691
1221	Solyc07g052350	1	Peak_5469	7.02	0.04	4.76	0.25	7.6	0	3-isopropylmalate dehydratase large subunit (AHRD V1 *--- LEUC_NATPD)%3B contains Interpro domain(s) IPR006249 Aconitase/iron regulatory protein 2 ;Ontology_term=GO:0005507;from_BOGAS=1;interpro2go_term=GO:0008152;length=8439;nb_exon=20;sifter_term=GO:0005507
1222	Solyc07g052470	1	Peak_5470	9.51	0.06	5.01	0.61	4.09	0.98	Syntaxin (AHRD V1 ***- Q6X9V9_HORVD)%3B contains Interpro domain(s) IPR010989 t-SNARE ;Ontology_term=GO:0008565,GO:0050544;from_BOGAS=1;interpro2go_term=GO:0016020;length=8228;nb_exon=12;sifter_term=GO:0008565,GO:0050544
1223	Solyc07g052960	1	Peak_5471	5.72	0.03	7.59	0.21	6.91	0.04	GRAS family transcription factor (AHRD V1 **-* B9MXU3_POPTR)%3B contains Interpro domain(s) IPR005202 GRAS transcription factor ;Ontology_term=GO:0003700;eugene_evidence_code=10F0H1E1IEG;from_BOGAS=1;length=1290;nb_exon=1;sifter_term=GO:0003700
1224	Solyc07g052980	1	Peak_5472	5.74	0.2	5.02	0.51	4.58	1	Xyloglucan endotransglucosylase/hydrolase 5 (AHRD V1 **** C0IRH8_MALDO)%3B contains Interpro domain(s) IPR016455 Xyloglucan endotransglucosylase/hydrolase ;Ontology_term=GO:0016798;from_BOGAS=1;interpro2go_term=GO:0006265,GO:0005975,GO:0048046;length=1949;nb_exon=5;sifter_term=GO:0016798
1225	Solyc07g053140	1	Peak_5473	4.48	0.38	4.7	0.22	5.29	0.58	CONSTANS-like zinc finger protein (AHRD V1 *-*- D0EP07_SOYBN)%3B contains Interpro domain(s) IPR000315 Zinc finger%2C B-box ;Ontology_term=GO:0005622;from_BOGAS=1;interpro2go_term=GO:0005622;length=1297;nb_exon=2
1226	Solyc07g053170	1	Peak_5474	4	0.2	5.09	0.42	5.11	0.12	Protein serine/threonine kinase (AHRD V1 *-** D3BP85_POLPA)%3B contains Interpro domain(s) IPR002290 Serine/threonine protein kinase ;Ontology_term=GO:0019900,GO:0004709;from_BOGAS=1;interpro2go_term=GO:0006468;length=8618;nb_exon=8;sifter_term=GO:0019900,GO:0004709
1227	Solyc07g053220	1	Peak_5475	3.21	0.67	4.52	0.25	3.96	0.11	Receptor-like protein kinase (AHRD V1 ***- Q9LLN5_ORYSA)%3B contains Interpro domain(s) IPR002290 Serine/threonine protein kinase ;Ontology_term=GO:0048544,GO:0005529,GO:0006468;eugene_evidence_code=10F0H1E1IEG;from_BOGAS=1;interpro2go_term=GO:0048544,GO:0005529,GO:0006468;length=2463;nb_exon=1
1228	Solyc07g053550	1	Peak_5476	5.8	0.06	4.86	0.1	7.22	0.04	Glutaredoxin (AHRD V1 ***- B9HGW6_POPTR)%3B contains Interpro domain(s) IPR011905 Glutaredoxin-like%2C plant II ;Ontology_term=GO:0005515;eugene_evidence_code=10F1H1E1IEG;from_BOGAS=1;interpro2go_term=GO:0045454;length=447;nb_exon=1;sifter_term=GO:0005515
1229	Solyc07g053610	1	Peak_5477	5.7	0.06	7.55	0	4.35	0.03	Homeobox protein (AHRD V1 *--- D6BV21_ORYSJ)%3B contains Interpro domain(s) IPR018500 DDT subgroup ;Ontology_term=GO:0006355,GO:0045449;from_BOGAS=1;interpro2go_term=GO:0006355,GO:0045449;length=16329;nb_exon=18
1230	Solyc07g053740	1	Peak_5478	3.34	0.68	3.73	0.5	3.94	0.55	Ethylene-responsive transcription factor 4 (AHRD V1 *-*- B6THY5_MAIZE)%3B contains Interpro domain(s) IPR001471 Pathogenesis-related transcriptional factor and ERF%2C DNA-binding ;Ontology_term=GO:0003677,GO:0006355;eugene_evidence_code=10F1H1E1IEG;from_BOGAS=1;interpro2go_term=GO:0003677,GO:0006355;length=678;nb_exon=1
1231	Solyc07g054050	1	Peak_5479	4.73	0.36	5.23	1.67	5.29	0.1	Unknown Protein (AHRD V1);eugene_evidence_code=10F0H0E0IEG;from_BOGAS=1;length=221;nb_exon=2
1232	Solyc07g054060	2	Peak_5480	7.8	0	6.02	0	8.78	0	Unknown Protein (AHRD V1);from_BOGAS=1;length=1292;nb_exon=2
			Peak_5481	6.25	0	6.02	0	6.67	0
1233	Solyc07g054150	1	Peak_5482	7.32	0	5.33	0.09	7.31	0.04	Unknown Protein (AHRD V1);from_BOGAS=1;length=1383;nb_exon=2
1234	Solyc07g054230	1	Peak_5483	4.93	0.16	5.39	0.12	8.39	1.33	Unknown Protein (AHRD V1);from_BOGAS=1;length=1889;nb_exon=2
1235	Solyc07g054280	1	Peak_5484	5.81	0.18	5.28	0.72	6.44	0.11	Aromatic amino acid decarboxylase (AHRD V1 **** D4NUX2_CIMRA)%3B contains Interpro domain(s) IPR010977 Aromatic-L-amino-acid decarboxylase ;Ontology_term=GO:0004058;eugene_evidence_code=10F0H1E1IEG;from_BOGAS=1;interpro2go_term=GO:0006519,GO:0030170,GO:0019752;length=1515;nb_exon=1;sifter_term=GO:0004058
1236	Solyc07g054440	1	Peak_5485	8.4	0.05	5.57	0.09	5.87	0.03	Beta-1%2C3-galactosyl-O-glycosyl-glycoprotein beta-1%2C6-N-acetylglucosaminyltransferase 7 (AHRD V1 *--* GCNT7_HUMAN)%3B contains Interpro domain(s) IPR003406 Glycosyl transferase%2C family 14 ;Ontology_term=GO:0016757;from_BOGAS=1;interpro2go_term=GO:0016020;length=7142;nb_exon=4;sifter_term=GO:0016757
1237	Solyc07g054500	2	Peak_5487	6.06	0.2	5.98	0.13	6.01	0.12	Receptor like kinase%2C RLK;Ontology_term=GO:0004674;from_BOGAS=1;interpro2go_term=GO:0005515,GO:0006468;length=10725;nb_exon=16;sifter_term=GO:0004674
			Peak_5486	4.84	0.6	5.98	0.13	6.01	0.12
1238	Solyc07g054770	1	Peak_5488	7.02	0	4.32	0.09	4.76	0	Wound induced protein (AHRD V1 ***- B6SKC8_MAIZE);eugene_evidence_code=10F1H0E1IEG;from_BOGAS=1;length=270;nb_exon=1
1239	Solyc07g054780	1	Peak_5489	4.94	0.4	4.3	0.4	5.55	0.18	Wound induced protein (AHRD V1 ***- B6T0U0_MAIZE);eugene_evidence_code=10F1H0E1IEG;from_BOGAS=1;length=252;nb_exon=1
1240	Solyc07g055020	1	Peak_5490	6.73	0.05	8.36	0	7.64	0.11	F-box family protein (AHRD V1 ***- B9GFB6_POPTR)%3B contains Interpro domain(s) IPR001810 Cyclin-like F-box ;from_BOGAS=1;length=8375;nb_exon=5
1241	Solyc07g055060	1	Peak_5491	5.62	0.1	4.37	0.26	5.49	0.47	Phosphoenolpyruvate carboxylase 1 (AHRD V1 ***- O23946_GOSHI)%3B contains Interpro domain(s) IPR015813 Pyruvate/Phosphoenolpyruvate kinase%2C catalytic core IPR001449 Phosphoenolpyruvate carboxylase ;Ontology_term=GO:0005515;from_BOGAS=1;interpro2go_term=GO:0006099,GO:0003824;length=7319;nb_exon=10;sifter_term=GO:0005515
1242	Solyc07g055120	1	Peak_5492	6.28	0.06	7.33	0.13	5.59	0.35	MAX2-like protein (Fragment) (AHRD V1 *-*- B6VC85_PONTR)%3B contains Interpro domain(s) IPR006553 Leucine-rich repeat%2C cysteine-containing subtype ;Ontology_term=GO:0004842;from_BOGAS=1;length=2363;nb_exon=2;sifter_term=GO:0004842
1243	Solyc07g055280	1	Peak_5493	5.75	0.1	6.76	0.1	6.16	0.11	WRKY transcription factor 5 (AHRD V1 ***- A7UGD2_SOLTU)%3B contains Interpro domain(s) IPR003657 DNA-binding WRKY ;Ontology_term=GO:0045449;from_BOGAS=1;interpro2go_term=GO:0045449;length=3624;nb_exon=3
1244	Solyc07g055300	2	Peak_5494	5.31	0.19	6.65	0.4	7.03	0.12	Alpha alpha-trehalose-phosphate synthase (UDP-forming) (AHRD V1 **** A1RU70_PYRIL)%3B contains Interpro domain(s) IPR001830 Glycosyl transferase%2C family 20 ;Ontology_term=GO:0003825,GO:0004805;from_BOGAS=1;interpro2go_term=GO:0008152,GO:0005992;length=6082;nb_exon=4;sifter_term=GO:0003825,GO:0004805
			Peak_5495	6.13	0.05	4.8	0.14	4.44	0.03
1245	Solyc07g055660	1	Peak_5496	4.78	0.16	4.38	0.14	4.7	0.26	Unknown Protein (AHRD V1);from_BOGAS=1;length=1135;nb_exon=2
1246	Solyc07g056140	1	Peak_5497	4.2	0.1	5.55	0.11	3.8	0.26	Glucose-1-phosphate adenylyltransferase (AHRD V1 **** D5L5Q9_SOLLC)%3B contains Interpro domain(s) IPR011831 Glucose-1-phosphate adenylyltransferase ;Ontology_term=GO:0008878;from_BOGAS=1;interpro2go_term=GO:0005978,GO:0008878,GO:0009058;length=4613;nb_exon=9;sifter_term=GO:0008878
1247	Solyc07g056360	1	Peak_5498	6.79	0.05	4.98	0.25	5.8	0.03	Unknown Protein (AHRD V1);eugene_evidence_code=10F0H0E0IEG;from_BOGAS=1;length=315;nb_exon=1
1248	Solyc07g056370	1	Peak_5499	10.2	0.04	8.46	0	7.15	0.11	Unknown Protein (AHRD V1)%3B contains Interpro domain(s) IPR009053 Prefoldin ;from_BOGAS=1;length=4289;nb_exon=3
1249	Solyc07g056430	1	Peak_5500	4.73	0.09	5.47	0.09	5.64	0.12	Glutathione S-transferase-like protein (AHRD V1 **** Q8GVD1_SOLLC)%3B contains Interpro domain(s) IPR004046 Glutathione S-transferase%2C C-terminal ;Ontology_term=GO:0004364;from_BOGAS=1;length=4129;nb_exon=3;sifter_term=GO:0004364
1250	Solyc07g056500	1	Peak_5501	5.25	0.19	3.51	0.53	4.3	0.44	Glutathione transferase (AHRD V1 **** O49821_CARPA)%3B contains Interpro domain(s) IPR004046 Glutathione S-transferase%2C C-terminal ;Ontology_term=GO:0004364;from_BOGAS=1;length=1478;nb_exon=3;sifter_term=GO:0004364
1251	Solyc07g056590	1	Peak_5502	6.41	0.06	6.81	0.25	4.7	0.25	Polyadenylate-binding protein 1 (AHRD V1 *-** B0WMK0_CULQU)%3B contains Interpro domain(s) IPR012677 Nucleotide-binding%2C alpha-beta plait ;Ontology_term=GO:0005515,GO:0003723;from_BOGAS=1;interpro2go_term=GO:0003676,GO:0000166;length=7535;nb_exon=10;sifter_term=GO:0005515,GO:0003723
1252	Solyc07g056670	1	Peak_5503	5.28	0.04	5.68	0.12	5.12	0.04	Gibberellin 2-oxidase 2 (AHRD V1 ***- A0FK57_SOLLC)%3B contains Interpro domain(s) IPR005123 Oxoglutarate and iron-dependent oxygenase ;Ontology_term=GO:0004062;from_BOGAS=1;interpro2go_term=GO:0016491,GO:0055114;length=1561;nb_exon=3;sifter_term=GO:0004062
1253	Solyc07g061950	1	Peak_5504	5.14	0.06	4.05	0.1	4.32	0.1	Integral membrane single C2 domain protein (AHRD V1 **-- D7L359_ARALY)%3B contains Interpro domain(s) IPR018029 C2 membrane targeting protein ;from_BOGAS=1;length=7612;nb_exon=13
1254	Solyc07g062000	1	Peak_5505	6.1	0.06	6.01	1.05	6.33	0.1	ATP synthase subunit beta chloroplastic (AHRD V1 ***- Q8MBF8_9SOLA)%3B contains Interpro domain(s) IPR018118 ATPase%2C F1/A1 complex%2C alpha/beta subunit%2C N-terminal ;Ontology_term=GO:0045261,GO:0016469;eugene_evidence_code=10F0H1E0IEG;from_BOGAS=1;interpro2go_term=GO:0045261,GO:0016469;length=234;nb_exon=1
1255	Solyc07g062390	1	Peak_5506	3.6	0.28	4.09	0.4	5.45	0.1	Tubby-like F-box protein 7 (AHRD V1 ***- TLP7_ARATH)%3B contains Interpro domain(s) IPR000007 Tubby%2C C-terminal ;Ontology_term=GO:0003700,GO:0008081;from_BOGAS=1;length=5649;nb_exon=5;sifter_term=GO:0003700,GO:0008081
1256	Solyc07g062700	2	Peak_5508	4.92	0.55	5.99	0.48	7.83	0.1	Sodium/calcium exchanger family protein (AHRD V1 ***- D7KKF3_ARALY)%3B contains Interpro domain(s) IPR004837 Sodium/calcium exchanger membrane region ;Ontology_term=GO:0016021,GO:0005509;from_BOGAS=1;interpro2go_term=GO:0016021,GO:0005509;length=5225;nb_exon=7
			Peak_5507	6.6	0.05	5.47	0.1	5.76	0.06
1257	Solyc07g063040	1	Peak_5509	7.88	0.06	8.28	0.25	7.82	0.1	Enolase-phosphatase E-1 (AHRD V1 *-*- A8UQN2_9AQUI)%3B contains Interpro domain(s) IPR017714 Methylthioribulose-1-phosphate dehydratase ;Ontology_term=GO:0046872,GO:0008152,GO:0005737,GO:0019509;from_BOGAS=1;interpro2go_term=GO:0046872,GO:0008152,GO:0005737,GO:0019509;length=5720;nb_exon=12
1258	Solyc07g063100	1	Peak_5510	6.23	0.06	6.04	0	6.91	0	Proton pump interactor 1 (AHRD V1 **-- D5L6G0_SOLTU);from_BOGAS=1;length=3849;nb_exon=7
1259	Solyc07g063110	1	Peak_5511	6.78	0.05	7.96	0.13	6.93	0.08	Beta-1%2C3-galactosyl-O-glycosyl-glycoprotein beta-1%2C6-N-acetylglucosaminyltransferase (AHRD V1 *--* GCNT1_BOVIN)%3B contains Interpro domain(s) IPR003406 Glycosyl transferase%2C family 14 ;Ontology_term=GO:0016757;from_BOGAS=1;interpro2go_term=GO:0016020;length=2326;nb_exon=5;sifter_term=GO:0016757
1260	Solyc07g063340	1	Peak_5512	5.3	0.15	5.13	0.16	4.53	0.31	COSII_At1g13380 (Fragment) (AHRD V1 *-*- C0KEY3_SOLDU)%3B contains Interpro domain(s) IPR009606 Protein of unknown function DUF1218 ;from_BOGAS=1;length=2222;nb_exon=4
1261	Solyc07g063430	1	Peak_5513	4.7	0.49	3.8	0.87	4.79	0.32	Mpv17 protein (AHRD V1 *--- B0WWR6_CULQU)%3B contains Interpro domain(s) IPR007248 Mpv17/PMP22 ;Ontology_term=GO:0016021;from_BOGAS=1;interpro2go_term=GO:0016021;length=4102;nb_exon=7
1262	Solyc07g063590	1	Peak_5514	4.49	0.6	5.45	0.39	5.38	0.44	Myosin-like protein (AHRD V1 ***- Q9LHE9_ARATH)%3B contains Interpro domain(s) IPR001609 Myosin head%2C motor region ;Ontology_term=GO:0042803;from_BOGAS=1;interpro2go_term=GO:0016459;length=10463;nb_exon=25;sifter_term=GO:0042803
1263	Solyc07g063610	1	Peak_5515	3.95	0.24	5.89	0.39	6.73	0.03	Dynein light chain 2 cytoplasmic (AHRD V1 ***- C3KIM6_ANOFI)%3B contains Interpro domain(s) IPR001372 Dynein light chain%2C type 1 and 2 ;Ontology_term=GO:0042803;from_BOGAS=1;interpro2go_term=GO:0005875;length=1433;nb_exon=2;sifter_term=GO:0042803
1264	Solyc07g063640	2	Peak_5517	6.63	0	3.76	1.05	5.32	0	Wound induced protein (AHRD V1 ***- B6SKC8_MAIZE);eugene_evidence_code=10F1H0E1IEG;from_BOGAS=1;length=300;nb_exon=1
			Peak_5516	5.3	0.16	4.69	0.67	3.92	1.21
1265	Solyc07g063820	1	Peak_5518	4.67	0.06	6	0.15	6.33	0.03	Serine/threonine-protein kinase receptor (AHRD V1 **** B6U2B7_MAIZE)%3B contains Interpro domain(s) IPR002290 Serine/threonine protein kinase ;Ontology_term=GO:0019199,GO:0004674;from_BOGAS=1;interpro2go_term=GO:0048544,GO:0005529,GO:0006468;length=3702;nb_exon=7;sifter_term=GO:0019199,GO:0004674
1266	Solyc07g063930	1	Peak_5519	3.87	0.9	5.3	0.43	5.02	0.08	Solute carrier family 22 member 2 (AHRD V1 *-*- B5X477_SALSA)%3B contains Interpro domain(s) IPR016196 Major facilitator superfamily%2C general substrate transporter ;Ontology_term=GO:0005351;from_BOGAS=1;interpro2go_term=GO:0016020,GO:0055085;length=3782;nb_exon=3;sifter_term=GO:0005351
1267	Solyc07g064110	1	Peak_5520	8.31	0.24	7.66	0.14	6.61	0.03	Pentatricopeptide repeat-containing protein (AHRD V1 ***- D7MEM9_ARALY)%3B contains Interpro domain(s) IPR002885 Pentatricopeptide repeat ;from_BOGAS=1;length=12104;nb_exon=17
1268	Solyc07g064130	1	Peak_5521	8.83	0	4.25	0	5.12	0	Ubiquitin (AHRD V1 ***- Q39257_PEA)%3B contains Interpro domain(s) IPR019956 Ubiquitin subgroup ;Ontology_term=GO:0031386,GO:0043008;eugene_evidence_code=10F1H1E1IEG;from_BOGAS=1;length=1374;nb_exon=1;sifter_term=GO:0031386,GO:0043008
1269	Solyc07g064250	1	Peak_5522	7.64	0	9.24	0	9.87	0	Protein disulfide isomerase (AHRD V1 **** Q5EUD1_MAIZE)%3B contains Interpro domain(s) IPR012936 Protein of unknown function DUF1692 ;Ontology_term=GO:0003756,GO:0042802;from_BOGAS=1;interpro2go_term=GO:0045454;length=7699;nb_exon=15;sifter_term=GO:0003756,GO:0042802
1270	Solyc07g064290	1	Peak_5523	4.7	0.4	4.14	0.48	4.19	0.26	Ras-related protein Rab-21 (AHRD V1 *-*- C1BQH4_9MAXI)%3B contains Interpro domain(s) IPR013684 Miro-like ;Ontology_term=GO:0007264,GO:0015031,GO:0005525,GO:0005622;from_BOGAS=1;interpro2go_term=GO:0007264,GO:0015031,GO:0005525,GO:0005622;length=4215;nb_exon=6
1271	Solyc07g064620	1	Peak_5524	4.29	0.19	5.15	0.12	3.69	0.09	Translation initiation factor SUI1 (AHRD V1 **** A4QR10_MAGGR)%3B contains Interpro domain(s) IPR005874 Eukaryotic translation initiation factor SUI1 ;Ontology_term=GO:0005515,GO:0003743;eugene_evidence_code=10F1H1E1IEG;from_BOGAS=1;interpro2go_term=GO:0006412,GO:0006413;length=339;nb_exon=1;sifter_term=GO:0005515,GO:0003743
1272	Solyc07g064680	1	Peak_5525	3.48	0.75	3.87	0.78	4.51	0.42	Autophagy-related protein 8 (AHRD V1 **-- C1EJ88_9CHLO)%3B contains Interpro domain(s) IPR004241 Light chain 3 (LC3) ;Ontology_term=GO:0008017;from_BOGAS=1;length=3005;nb_exon=6;sifter_term=GO:0008017
1273	Solyc07g064700	1	Peak_5526	5.1	0.23	4.65	0.37	5.06	0.13	DNA-binding bromodomain-containing protein (AHRD V1 *-** D7KJ43_ARALY)%3B contains Interpro domain(s) IPR001487 Bromodomain ;Ontology_term=GO:0003677;from_BOGAS=1;length=6267;nb_exon=9;sifter_term=GO:0003677
1274	Solyc07g064710	1	Peak_5527	5.75	0.19	7.59	0.1	6.15	0.17	Tetraacyldisaccharide 4%26apos-kinase family protein (AHRD V1 ***- D7LB04_ARALY)%3B contains Interpro domain(s) IPR003758 Tetraacyldisaccharide-1-P 4'-kinase ;Ontology_term=GO:0009245;from_BOGAS=1;interpro2go_term=GO:0009245;length=3958;nb_exon=8
1275	Solyc07g064730	1	Peak_5528	4.15	0.18	4.63	0.26	4.77	0.22	GDSL esterase/lipase At5g55050 (AHRD V1 ***- GDL87_ARATH)%3B contains Interpro domain(s) IPR001087 Lipase%2C GDSL ;Ontology_term=GO:0004091;eugene_evidence_code=10F0H1E0IEG;from_BOGAS=1;interpro2go_term=GO:0006629;length=3739;nb_exon=5;sifter_term=GO:0004091
1276	Solyc07g064960	1	Peak_5529	8.29	0	5.09	0.16	6.27	0.08	Phosphatidate cytidylyltransferase (AHRD V1 **** B8A9S4_ORYSI)%3B contains Interpro domain(s) IPR000374 Phosphatidate cytidylyltransferase ;Ontology_term=GO:0004605;eugene_evidence_code=10F0H1E0IEG;from_BOGAS=1;interpro2go_term=GO:0016020;length=3861;nb_exon=11;sifter_term=GO:0004605
1277	Solyc07g065080	1	Peak_5530	6.57	0	7.5	0.15	8.49	0	Fimbrin-like potential actin filament bundling protein (AHRD V1 *--* Q5AC06_CANAL)%3B contains Interpro domain(s) IPR016146 Calponin-homology ;Ontology_term=GO:0051015;from_BOGAS=1;interpro2go_term=GO:0003779;length=6858;nb_exon=15;sifter_term=GO:0051015
1278	Solyc07g065120	1	Peak_5531	5.61	0.04	5.24	0.13	5.67	0.05	Glycerophosphoryl diester phosphodiesterase family protein (AHRD V1 ***- D7MKI0_ARALY)%3B contains Interpro domain(s) IPR017946 PLC-like phosphodiesterase%2C TIM beta/alpha-barrel domain ;Ontology_term=GO:0016301;from_BOGAS=1;interpro2go_term=GO:0006629,GO:0006071;length=7173;nb_exon=9;sifter_term=GO:0016301
1279	Solyc07g065250	1	Peak_5532	5.37	0.3	5.94	0.24	4.32	0.07	Serine/threonine protein kinase (AHRD V1 ***- D0NNA3_PHYIN)%3B contains Interpro domain(s) IPR002290 Serine/threonine protein kinase ;Ontology_term=GO:0006468;from_BOGAS=1;interpro2go_term=GO:0006468;length=2463;nb_exon=3
1280	Solyc07g065260	1	Peak_5533	4.63	0.1	4.51	0.61	4.23	0.22	WRKY transcription factor 78 (AHRD V1 ***- Q5HZ67_ORYSA)%3B contains Interpro domain(s) IPR003657 DNA-binding WRKY ;Ontology_term=GO:0045449;from_BOGAS=1;interpro2go_term=GO:0045449;length=5112;nb_exon=6
1281	Solyc07g065340	1	Peak_5534	7.24	0	6.43	0.14	4.32	0.48	Serine acetyltransferase (AHRD V1 **** Q39533_CITLA)%3B contains Interpro domain(s) IPR005881 Serine O-acetyltransferase ;Ontology_term=GO:0009001;eugene_evidence_code=10F0H1E1IEG;from_BOGAS=1;interpro2go_term=GO:0016740,GO:0005737;length=996;nb_exon=1;sifter_term=GO:0009001
1282	Solyc07g065610	1	Peak_5535	5.37	0.36	5.68	0.39	5.84	0.07	Receptor-like kinase (AHRD V1 ***- A7VM32_MARPO)%3B contains Interpro domain(s) IPR002290 Serine/threonine protein kinase ;Ontology_term=GO:0006468,GO:0005488;eugene_evidence_code=10F0H1E0IEG;from_BOGAS=1;interpro2go_term=GO:0006468,GO:0005488;length=2001;nb_exon=1
1283	Solyc07g065660	3	Peak_5538	4.86	0.06	5.24	0.13	7.14	0	Cellulose synthase (AHRD V1 **** Q2HT17_MEDTR)%3B contains Interpro domain(s) IPR005150 Cellulose synthase ;Ontology_term=GO:0016759;from_BOGAS=1;interpro2go_term=GO:0016020;length=3849;nb_exon=8;sifter_term=GO:0016759
			Peak_5537	5.46	0.99	3.02	0.53	4.33	1.06
			Peak_5536	5.21	0.26	3.02	0.53	4.33	1.06
1284	Solyc07g065860	1	Peak_5539	4.69	0.39	4.46	0.3	5.79	0.1	Receptor like kinase%2C RLK;Ontology_term=GO:0004674,GO:0001653;from_BOGAS=1;interpro2go_term=GO:0005515,GO:0006468;length=3705;nb_exon=2;sifter_term=GO:0004674,GO:0001653
1285	Solyc07g065950	1	Peak_5540	6.02	0.06	4.94	0.14	6.78	0.06	Enhancer of mRNA-decapping protein 4 (AHRD V1 *--- EDC4_DANRE)%3B contains Interpro domain(s) IPR017986 WD40 repeat%2C region ;Ontology_term=GO:0000166,GO:0042803;from_BOGAS=1;length=9649;nb_exon=12;sifter_term=GO:0000166,GO:0042803
1286	Solyc07g065960	1	Peak_5541	3.61	0.3	5.37	0.37	4.43	0.39	Chaperone protein dnaJ 11 (AHRD V1 ***- B6SS19_MAIZE)%3B contains Interpro domain(s) IPR001623 Heat shock protein DnaJ%2C N-terminal ;Ontology_term=GO:0031072;eugene_evidence_code=10F0H0E1IEG;from_BOGAS=1;interpro2go_term=GO:0031072;length=486;nb_exon=1
1287	Solyc07g066030	1	Peak_5542	7.6	0.04	6.68	0.13	8.41	0.04	Proteasome activator subunit 4-like (AHRD V1 **-- Q5Z876_ORYSJ)%3B contains Interpro domain(s) IPR016024 Armadillo-type fold ;Ontology_term=GO:0005488;from_BOGAS=1;interpro2go_term=GO:0005488;length=19997;nb_exon=35
1288	Solyc07g066090	1	Peak_5543	5.41	0.24	5.7	0.14	4.7	0.1	SEC14 cytosolic factor family protein (AHRD V1 **-- D7KN07_ARALY)%3B contains Interpro domain(s) IPR001251 Cellular retinaldehyde-binding/triple function%2C C-terminal ;Ontology_term=GO:0005215;from_BOGAS=1;length=4783;nb_exon=14;sifter_term=GO:0005215
1289	Solyc07g066120	1	Peak_5544	4.39	0.69	4.09	0.47	5.34	0.68	Actin-6 (AHRD V1 ***- A8WB03_ORYRU)%3B contains Interpro domain(s) IPR004000 Actin/actin-like ;Ontology_term=GO:0005200;from_BOGAS=1;interpro2go_term=GO:0005515;length=6323;nb_exon=12;sifter_term=GO:0005200
1290	Solyc07g066290	1	Peak_5545	3.9	1.05	3.64	1.05	4.82	0.26	Chaperone protein dnaJ (AHRD V1 *-*- D3MTX9_9FIRM)%3B contains Interpro domain(s) IPR003095 Heat shock protein DnaJ ;Ontology_term=GO:0006457,GO:0031072;from_BOGAS=1;interpro2go_term=GO:0006457,GO:0031072;length=5781;nb_exon=9
1291	Solyc08g005010	1	Peak_6241	7.04	0.06	6.16	0.15	5.31	0.31	Unknown Protein (AHRD V1);from_BOGAS=1;length=6299;nb_exon=9
1292	Solyc08g005120	1	Peak_6242	5.98	0.16	5.72	0.25	6.42	0.11	Cinnamoyl-CoA reductase-like protein (AHRD V1 *-*- Q9M0B3_ARATH)%3B contains Interpro domain(s) IPR016040 NAD(P)-binding domain ;Ontology_term=GO:0004022,GO:0045551;from_BOGAS=1;interpro2go_term=GO:0008152;length=3031;nb_exon=4;sifter_term=GO:0004022,GO:0045551
1293	Solyc08g005460	1	Peak_6243	5.37	0.1	6.08	0.14	6.42	0.03	Protein BREVIS RADIX (AHRD V1 ***- BRX_ARATH)%3B contains Interpro domain(s) IPR013591 Disease resistance/zinc finger/chromosome condensation-like region ;Ontology_term=GO:0042802,GO:0015250;from_BOGAS=1;length=6383;nb_exon=5;sifter_term=GO:0042802,GO:0015250
1294	Solyc08g005570	1	Peak_6244	8.63	0.1	6.22	0.4	7.23	0.39	DUF647 domain-containing protein (AHRD V1 *--- C5GE92_AJEDR)%3B contains Interpro domain(s) IPR006968 Protein of unknown function DUF647 ;Ontology_term=GO:0032776;from_BOGAS=1;interpro2go_term=GO:0032776;length=5908;nb_exon=7
1295	Solyc08g005610	1	Peak_6245	3.67	1.18	4.85	0.25	4.56	0.03	Cytochrome P450;Ontology_term=GO:0019825,GO:0010295;from_BOGAS=1;interpro2go_term=GO:0020037,GO:0055114;length=2453;nb_exon=7;sifter_term=GO:0019825,GO:0010295
1296	Solyc08g005890	1	Peak_6246	4.98	0.41	6.14	0.37	7.55	0.09	Hydroxycinnamoyl transferase (AHRD V1 **-* D2XJ64_9MAGN)%3B contains Interpro domain(s) IPR003480 Transferase ;Ontology_term=GO:0016740;from_BOGAS=1;interpro2go_term=GO:0016747;length=2157;nb_exon=2;sifter_term=GO:0016740
1297	Solyc08g005960	1	Peak_6247	5.71	0.06	4.81	0.26	3.92	0.17	Cortical cell-delineating protein (AHRD V1 *--- B6U436_MAIZE)%3B contains Interpro domain(s) IPR013770 Plant lipid transfer protein and hydrophobic protein%2C helical ;Ontology_term=GO:0006869;eugene_evidence_code=10F1H1E1IEG;from_BOGAS=1;interpro2go_term=GO:0006869;length=411;nb_exon=1
1298	Solyc08g006060	2	Peak_6249	4.84	0.2	6.18	0.21	5.45	0.05	Protein phosphatase 2C (AHRD V1 ***- C9E7A0_9CILI)%3B contains Interpro domain(s) IPR015655 Protein phosphatase 2C ;Ontology_term=GO:0008287,GO:0003824;from_BOGAS=1;interpro2go_term=GO:0008287,GO:0003824;length=16843;nb_exon=11
			Peak_6248	3.74	0.36	6.18	0.21	5.45	0.05
1299	Solyc08g006620	1	Peak_6250	8.76	0.04	6.5	0.12	6.3	0.07	Tsi1-interacting protein TSIP1 (AHRD V1 **-- Q9ZPJ0_TOBAC)%3B contains Interpro domain(s) IPR001305 Heat shock protein DnaJ%2C cysteine-rich region ;Ontology_term=GO:0006457;from_BOGAS=1;interpro2go_term=GO:0006457;length=4130;nb_exon=3
1300	Solyc08g007080	1	Peak_6251	6.87	0.06	5.05	1	7.54	0.1	Inositol 1 4 5-trisphosphate 5-phosphatase (AHRD V1 **** Q712G2_ARATH)%3B contains Interpro domain(s) IPR000300 Inositol polyphosphate related phosphatase ;Ontology_term=GO:0004445;from_BOGAS=1;interpro2go_term=GO:0004437;length=4947;nb_exon=11;sifter_term=GO:0004445
1301	Solyc08g007100	1	Peak_6252	6.78	0.03	4.15	0.56	6.01	0.04	HAD-superfamily hydrolase subfamily IA variant 3 (AHRD V1 *--- B2IYD2_NOSP7)%3B contains Interpro domain(s) IPR005834 Haloacid dehalogenase-like hydrolase ;Ontology_term=GO:0016787,GO:0008152;from_BOGAS=1;interpro2go_term=GO:0016787,GO:0008152;length=5002;nb_exon=5
1302	Solyc08g007190	1	Peak_6253	9.38	0	9.4	0	8.7	0	GATA transcription factor 29 (AHRD V1 *-*- B4FZE9_MAIZE)%3B contains Interpro domain(s) IPR000679 Zinc finger%2C GATA-type ;Ontology_term=GO:0006355;from_BOGAS=1;interpro2go_term=GO:0006355;length=6292;nb_exon=8
1303	Solyc08g007450	1	Peak_6254	3.87	0.21	3.46	1.47	5.36	0.07	Pectinesterase (AHRD V1 ***- C0PST8_PICSI)%3B contains Interpro domain(s) IPR006501 Pectinesterase inhibitor ;Ontology_term=GO:0030599;eugene_evidence_code=10F0H1E0IEG;from_BOGAS=1;interpro2go_term=GO:0030599;length=609;nb_exon=1
1304	Solyc08g007530	1	Peak_6255	13.4	0	10.81	0	10.18	0	AT-hook motif nuclear localized protein 1 (AHRD V1 ***- Q8VYJ2_ARATH)%3B contains Interpro domain(s) IPR005175 Protein of unknown function DUF296 ;Ontology_term=GO:0003677;from_BOGAS=1;interpro2go_term=GO:0003677;length=6241;nb_exon=5
1305	Solyc08g007540	1	Peak_6256	5.83	0.04	4.65	0.16	5.22	0.03	ACT domain containing protein expressed (AHRD V1 **-- Q10P43_ORYSJ)%3B contains Interpro domain(s) IPR002912 Amino acid-binding ACT ;Ontology_term=GO:0008152;from_BOGAS=1;interpro2go_term=GO:0008152;length=3500;nb_exon=7
1306	Solyc08g007770	1	Peak_6257	6.04	0.1	3.79	1.12	5.07	0.58	PGR5-like protein 1A%2C chloroplastic (AHRD V1 ***- PGL1A_ARATH);from_BOGAS=1;length=3258;nb_exon=11
1307	Solyc08g007790	1	Peak_6258	6.97	0.05	5.34	0.16	6.21	0.12	Hydroxymethylglutaryl-CoA synthase (AHRD V1 **** A9ZMZ7_HEVBR)%3B contains Interpro domain(s) IPR010122 Hydroxymethylglutaryl-CoA synthase%2C eukaryotic IPR013746 Hydroxymethylglutaryl-coenzyme A synthase C-terminal IPR000590 Hydroxymethylglutaryl-coenzyme A synthase%2C active site ;Ontology_term=GO:0004421;from_BOGAS=1;interpro2go_term=GO:0008152,GO:0008299;length=5112;nb_exon=13;sifter_term=GO:…
1308	Solyc08g007830	1	Peak_6259	10.11	0.06	8.07	0.12	7.73	0	Ethylene-responsive transcription factor 10 (AHRD V1 *-** ERF77_ARATH)%3B contains Interpro domain(s) IPR001471 Pathogenesis-related transcriptional factor and ERF%2C DNA-binding ;Ontology_term=GO:0016563;eugene_evidence_code=10F0H1E1IEG;from_BOGAS=1;interpro2go_term=GO:0003677,GO:0006355;length=690;nb_exon=1;sifter_term=GO:0016563
1309	Solyc08g007850	1	Peak_6260	6.73	0	4.54	0.09	7.4	0.04	Unknown Protein (AHRD V1);eugene_evidence_code=10F1H0E1IEG;from_BOGAS=1;length=228;nb_exon=1
1310	Solyc08g008080	2	Peak_6261	4.23	0.94	5.19	1.27	4.92	0.09	RING finger protein (AHRD V1 *-*- C5FG83_NANOT)%3B contains Interpro domain(s) IPR018957 Zinc finger%2C C3HC4 RING-type ;Ontology_term=GO:0008270;eugene_evidence_code=10F1H1E1IEG;from_BOGAS=1;interpro2go_term=GO:0008270;length=477;nb_exon=1
			Peak_6262	4.26	0.57	3.83	0.59	4.54	0.53
1311	Solyc08g008100	1	Peak_6263	6.08	0.04	7.26	0.23	5.38	0.12	1-aminocyclopropane-1-carboxylate synthase (AHRD V1 **** P93235_SOLLC)%3B contains Interpro domain(s) IPR004839 Aminotransferase%2C class I and II ;Ontology_term=GO:0042802,GO:0016847;from_BOGAS=1;interpro2go_term=GO:0009058,GO:0030170;length=2728;nb_exon=3;sifter_term=GO:0042802,GO:0016847
1312	Solyc08g008110	1	Peak_6264	7.02	0.16	6.22	0.39	6.38	0.69	1-aminocyclopropane-1-carboxylate synthase (AHRD V1 ***- Q94GA2_SOLLC)%3B contains Interpro domain(s) IPR015422 Pyridoxal phosphate-dependent transferase%2C major region%2C subdomain 2 ;Ontology_term=GO:0009058,GO:0030170;from_BOGAS=1;interpro2go_term=GO:0009058,GO:0030170;length=850;nb_exon=2
1313	Solyc08g008280	1	Peak_6265	4.73	0.12	3.38	0.88	3.51	0.48	WRKY transcription factor-30 (AHRD V1 **** B6VB04_CAPAN)%3B contains Interpro domain(s) IPR003657 DNA-binding WRKY ;Ontology_term=GO:0003700,GO:0019900;from_BOGAS=1;interpro2go_term=GO:0045449;length=1949;nb_exon=3;sifter_term=GO:0003700,GO:0019900
1314	Solyc08g008320	1	Peak_6266	7.9	0.05	6.44	0.2	4.51	0.15	Inner membrane protein oxaA (AHRD V1 *-*- OXAA_WOLSU)%3B contains Interpro domain(s) IPR001708 Membrane insertion protein%2C OxaA/YidC ;Ontology_term=GO:0015450;from_BOGAS=1;interpro2go_term=GO:0016021;length=8953;nb_exon=10;sifter_term=GO:0015450
1315	Solyc08g008330	1	Peak_6267	5.04	0.24	4.74	0.59	5.5	0.93	Unknown Protein (AHRD V1);from_BOGAS=1;length=4718;nb_exon=3
1316	Solyc08g008550	1	Peak_6268	4.66	0.1	5.17	0.24	4.95	0.08	Serine/threonine protein kinase (AHRD V1 *-*- Q16PN5_AEDAE)%3B contains Interpro domain(s) IPR002290 Serine/threonine protein kinase ;Ontology_term=GO:0006468;from_BOGAS=1;interpro2go_term=GO:0006468;length=9661;nb_exon=21
1317	Solyc08g013900	1	Peak_6269	5.87	0.41	5.1	0.26	7.44	0.1	Nodule inception protein (Fragment) (AHRD V1 *-*- A9DME9_MEDTR)%3B contains Interpro domain(s) IPR003035 Plant regulator RWP-RK ;Ontology_term=GO:0003700;from_BOGAS=1;length=5312;nb_exon=5;sifter_term=GO:0003700
1318	Solyc08g014130	1	Peak_6270	7.09	0	5.87	0.14	4.78	0.07	2-isopropylmalate synthase 1 (AHRD V1 **** Q30DX9_9BRAS)%3B contains Interpro domain(s) IPR005671 Bacterial 2-isopropylmalate synthase ;Ontology_term=GO:0003852;from_BOGAS=1;interpro2go_term=GO:0009098,GO:0008152,GO:0003824,GO:0019752;length=9539;nb_exon=12;sifter_term=GO:0003852
1319	Solyc08g014450	1	Peak_6271	6.18	0.05	4.79	0.38	5.46	0.26	Kinase family protein (AHRD V1 ***- D7KBF8_ARALY)%3B contains Interpro domain(s) IPR016253 Integrin-linked protein kinase ;Ontology_term=GO:0005515;from_BOGAS=1;interpro2go_term=GO:0009966,GO:0006468;length=6571;nb_exon=12;sifter_term=GO:0005515
1320	Solyc08g014570	1	Peak_6272	6.94	0.38	9.42	0.13	10.12	0.07	Ankyrin repeat family protein (AHRD V1 **-* Q9LVG7_ARATH)%3B contains Interpro domain(s) IPR002110 Ankyrin ;Ontology_term=GO:0030506;from_BOGAS=1;length=2912;nb_exon=3;sifter_term=GO:0030506
1321	Solyc08g015780	1	Peak_6273	6.86	0.1	5.68	0.28	5.94	0.11	F-box/ankyrin repeat protein SKIP35 (AHRD V1 ***- SKI35_ARATH)%3B contains Interpro domain(s) IPR002110 Ankyrin ;from_BOGAS=1;length=5843;nb_exon=3
1322	Solyc08g016390	1	Peak_6274	5.61	0.66	4.05	0.67	5.03	0.48	Ulp1 protease family C-terminal catalytic domain containing protein (AHRD V1 ***- Q60D46_SOLDE);eugene_evidence_code=10F0H0E0IEG;from_BOGAS=1;length=174;nb_exon=1
1323	Solyc08g023650	1	Peak_6275	4.8	0.16	4.61	0.28	6.52	0	Unknown Protein (AHRD V1);from_BOGAS=1;length=1203;nb_exon=3
1324	Solyc08g044230	1	Peak_6276	4.84	0.48	5.17	0.51	5.12	0.12	Unknown Protein (AHRD V1);eugene_evidence_code=10F0H0E0IEG;from_BOGAS=1;length=156;nb_exon=1
1325	Solyc08g048290	1	Peak_6277	5.41	0.06	5.37	0.11	4.75	0.35	Myo-inositol transporter 1 (AHRD V1 *-** C1GD33_PARBD)%3B contains Interpro domain(s) IPR003663 Sugar/inositol transporter ;Ontology_term=GO:0005366;from_BOGAS=1;interpro2go_term=GO:0016020,GO:0016021;length=3594;nb_exon=6;sifter_term=GO:0005366
1326	Solyc08g059700	1	Peak_6278	6.3	0.61	6.26	0.4	7.05	0.58	Genomic DNA chromosome 3 P1 clone MUJ8 (AHRD V1 ***- Q9LRN2_ARATH);eugene_evidence_code=10F0H1E0IEG;from_BOGAS=1;length=1300;nb_exon=4
1327	Solyc08g060810	1	Peak_6279	6.2	0	6.97	0	9.94	0	Ubiquitin ligase complex F-box protein GRR1 (AHRD V1 *-** C5G8H6_AJEDR)%3B contains Interpro domain(s) IPR006553 Leucine-rich repeat%2C cysteine-containing subtype ;Ontology_term=GO:0005515,GO:0004842;from_BOGAS=1;interpro2go_term=GO:0005515;length=3201;nb_exon=2;sifter_term=GO:0005515,GO:0004842
1328	Solyc08g060920	1	Peak_6280	4.75	1.3	4.72	0.56	5.07	0.72	Xenotropic and polytropic retrovirus receptor (AHRD V1 **-- B2GU54_XENTR)%3B contains Interpro domain(s) IPR004331 SPX%2C N-terminal ;from_BOGAS=1;length=1505;nb_exon=3
1329	Solyc08g061060	1	Peak_6281	4.27	0.12	5.27	0.17	3.92	0.1	Blight-associated protein P12 (Fragment) (AHRD V1 ***- B6RN22_CITUN)%3B contains Interpro domain(s) IPR007112 Expansin 45%2C endoglucanase-like ;eugene_evidence_code=10F0H0E0IEG;from_BOGAS=1;length=1263;nb_exon=3
1330	Solyc08g061130	1	Peak_6282	13.05	0	10.29	0	9.75	0	Transcription factor HY5 (AHRD V1 ***- B6UHC7_MAIZE)%3B contains Interpro domain(s) IPR011616 bZIP transcription factor%2C bZIP-1 ;Ontology_term=GO:0005515,GO:0003690;from_BOGAS=1;interpro2go_term=GO:0006355;length=3474;nb_exon=4;sifter_term=GO:0005515,GO:0003690
1331	Solyc08g061480	1	Peak_6283	5.1	0.05	5.2	0.24	5.55	0.11	Chalcone isomerase (AHRD V1 *-*- B6TFR7_MAIZE)%3B contains Interpro domain(s) IPR003466 Chalcone isomerase%2C subgroup ;Ontology_term=GO:0042398;from_BOGAS=1;interpro2go_term=GO:0042398;length=6239;nb_exon=11
1332	Solyc08g061520	1	Peak_6284	6.26	0.49	4.67	1.05	8.08	0.03	Myosin-like protein (AHRD V1 ***- Q0WPU1_ARATH)%3B contains Interpro domain(s) IPR001609 Myosin head%2C motor region ;Ontology_term=GO:0030898;from_BOGAS=1;interpro2go_term=GO:0009401,GO:0016459,GO:0005622;length=6773;nb_exon=11;sifter_term=GO:0030898
1333	Solyc08g062180	1	Peak_6285	4.72	1.09	5.87	0.16	5.08	0.48	Unknown Protein (AHRD V1);eugene_evidence_code=10F0H1E1IEG;from_BOGAS=1;length=1164;nb_exon=1
1334	Solyc08g062560	1	Peak_6286	4.85	0.24	5.7	0.09	5.22	0.05	Ribosomal RNA small subunit methyltransferase B (AHRD V1 *-** B5YF43_DICT6)%3B contains Interpro domain(s) IPR001678 Bacterial Fmu (Sun)/eukaryotic nucleolar NOL1/Nop2p ;Ontology_term=GO:0005515,GO:0016434;from_BOGAS=1;length=10368;nb_exon=14;sifter_term=GO:0005515,GO:0016434
1335	Solyc08g065210	2	Peak_6287	7.22	0.05	4.96	0.16	5	0.11	Unknown Protein (AHRD V1);eugene_evidence_code=10F0H0E0IEG;from_BOGAS=1;length=552;nb_exon=1
			Peak_6288	4.18	0.03	3.76	0.22	3.18	1.21
1336	Solyc08g065330	1	Peak_6289	6.47	0.04	6.73	0.1	7.18	0.06	Calcineurin B-like protein 06 (AHRD V1 ***- C4P7Z3_VITVI)%3B contains Interpro domain(s) IPR015757 Calcineurin B protein ;Ontology_term=GO:0005515;from_BOGAS=1;interpro2go_term=GO:0005509;length=9089;nb_exon=9;sifter_term=GO:0005515
1337	Solyc08g065610	1	Peak_6290	7.6	0	7.27	0.13	8.39	0	Vacuolar processing enzyme-1b (AHRD V1 **-- Q852T2_TOBAC)%3B contains Interpro domain(s) IPR001096 Peptidase C13%2C legumain ;Ontology_term=GO:0004197;from_BOGAS=1;interpro2go_term=GO:0006508;length=5901;nb_exon=10;sifter_term=GO:0004197
1338	Solyc08g066100	1	Peak_6291	7.76	0.06	5.14	0.15	5.37	0.1	Phosphofructokinase family protein (AHRD V1 ***- D7MLU4_ARALY)%3B contains Interpro domain(s) IPR012004 Pyrophosphate-dependent phosphofructokinase TP0108 ;Ontology_term=GO:0006096,GO:0005945;from_BOGAS=1;interpro2go_term=GO:0006096,GO:0005945;length=7722;nb_exon=14
1339	Solyc08g066240	1	Peak_6292	9.86	0	10.91	0	9.47	0.08	Decarboxylase family protein (AHRD V1 ***- A7GHE9_CLOBL)%3B contains Interpro domain(s) IPR002129 Pyridoxal phosphate-dependent decarboxylase ;Ontology_term=GO:0019752,GO:0030170;from_BOGAS=1;interpro2go_term=GO:0019752,GO:0030170;length=2385;nb_exon=7
1340	Solyc08g066250	1	Peak_6293	5.85	0.05	5.62	0.27	7.66	0.04	Decarboxylase family protein (AHRD V1 ***- A7GHE9_CLOBL)%3B contains Interpro domain(s) IPR002129 Pyridoxal phosphate-dependent decarboxylase ;Ontology_term=GO:0019752,GO:0030170;from_BOGAS=1;interpro2go_term=GO:0019752,GO:0030170;length=3403;nb_exon=6
1341	Solyc08g066310	1	Peak_6294	3.96	0.83	4.15	1.42	6.79	0.08	Receptor like kinase%2C RLK;Ontology_term=GO:0004675;eugene_evidence_code=10F0H1E1IEG;from_BOGAS=1;interpro2go_term=GO:0005515,GO:0006468;length=3033;nb_exon=4;sifter_term=GO:0004675
1342	Solyc08g066430	1	Peak_6295	7.8	0	7.59	0	6.5	0.05	Lachrymatory factor synthase (AHRD V1 ***- B6TW34_MAIZE)%3B contains Interpro domain(s) IPR019587 Polyketide cyclase/dehydrase ;eugene_evidence_code=10F0H1E0IEG;from_BOGAS=1;length=516;nb_exon=1
1343	Solyc08g066440	1	Peak_6296	4.14	0.25	5.14	0.25	4.77	0.25	Hydrolase alpha/beta fold family protein (AHRD V1 ***- D7KRI7_ARALY)%3B contains Interpro domain(s) IPR000073 Alpha/beta hydrolase fold-1 ;Ontology_term=GO:0004622;from_BOGAS=1;length=4156;nb_exon=8;sifter_term=GO:0004622
1344	Solyc08g066600	1	Peak_6297	7.41	0.05	4.7	0.38	5.72	0.18	Homology to unknown gene (AHRD V1 **-- Q01GH9_OSTTA)%3B contains Interpro domain(s) IPR008528 Protein of unknown function DUF810 ;from_BOGAS=1;length=6906;nb_exon=5
1345	Solyc08g066690	1	Peak_6298	7.42	0	8.73	0	6.77	0	Exostosin family protein (AHRD V1 ***- D7M9P2_ARALY)%3B contains Interpro domain(s) IPR004263 Exostosin-like ;Ontology_term=GO:0003824;from_BOGAS=1;interpro2go_term=GO:0016020;length=2943;nb_exon=5;sifter_term=GO:0003824
1346	Solyc08g067460	1	Peak_6299	5.61	0.04	6.37	0.44	4.7	0.13	Pre-mRNA-splicing factor syf2 (AHRD V1 ***- D0MQW6_PHYIN)%3B contains Interpro domain(s) IPR013260 mRNA splicing factor SYF2 ;eugene_evidence_code=10F0H1E0IEG;from_BOGAS=1;length=537;nb_exon=1
1347	Solyc08g067920	1	Peak_6300	5.28	0.04	4.55	0.12	6.04	0.06	Nucleic acid binding protein (AHRD V1 *--- D7M9R5_ARALY)%3B contains Interpro domain(s) IPR019542 Enhancer of polycomb-like ;Ontology_term=GO:0003676,GO:0008299;from_BOGAS=1;interpro2go_term=GO:0003676,GO:0008299;length=8678;nb_exon=5
1348	Solyc08g068070	1	Peak_6301	6.25	0.05	5.7	0.24	6.12	0.1	Globin (AHRD V1 ***- C8WRW6_ALIAD)%3B contains Interpro domain(s) IPR001486 Globin%2C truncated bacterial-like ;Ontology_term=GO:0005344;from_BOGAS=1;interpro2go_term=GO:0015671;length=5388;nb_exon=4;sifter_term=GO:0005344
1349	Solyc08g068320	1	Peak_6302	7.29	0.16	4.94	0.43	7.59	0.43	Transcription factor myb (AHRD V1 *-** Q5QT32_ORYSA)%3B contains Interpro domain(s) IPR015495 Myb transcription factor ;Ontology_term=GO:0003713,GO:0003700;from_BOGAS=1;interpro2go_term=GO:0003677,GO:0045449;length=8285;nb_exon=11;sifter_term=GO:0003713,GO:0003700
1350	Solyc08g068460	1	Peak_6303	3.96	0.68	4.75	0.15	4.39	0.32	CK25 (AHRD V1 ***- Q1W1G0_TOBAC);eugene_evidence_code=10F0H1E0IEG;from_BOGAS=1;length=1858;nb_exon=3
1351	Solyc08g068580	1	Peak_6304	6.41	0.61	4.95	0.3	5.16	0.27	Phospholipase D3 (AHRD V1 **** D3B1H4_POLPA)%3B contains Interpro domain(s) IPR001736 Phospholipase D/Transphosphatidylase ;Ontology_term=GO:0005515,GO:0004630;from_BOGAS=1;interpro2go_term=GO:0008152;length=6662;nb_exon=7;sifter_term=GO:0005515,GO:0004630
1352	Solyc08g068690	1	Peak_6305	4.99	0.52	5.76	0.1	5.22	0.54	N-acetyltransferase (AHRD V1 ***- B6SUK9_MAIZE)%3B contains Interpro domain(s) IPR000182 GCN5-related N-acetyltransferase ;Ontology_term=GO:0008152;eugene_evidence_code=10F1H1E1IEG;from_BOGAS=1;interpro2go_term=GO:0008152;length=723;nb_exon=1
1353	Solyc08g068800	1	Peak_6306	7.34	0.04	4.95	0.16	5.13	0.26	Glutathione peroxidase (AHRD V1 ***- B0FYJ0_9ROSI)%3B contains Interpro domain(s) IPR012335 Thioredoxin fold ;Ontology_term=GO:0055114;from_BOGAS=1;interpro2go_term=GO:0055114;length=3219;nb_exon=6
1354	Solyc08g068880	1	Peak_6307	3.57	1.13	4.67	1.13	5.22	0.42	Os10g0479800 protein (Fragment) (AHRD V1 *-*- Q0IWY0_ORYSJ)%3B contains Interpro domain(s) IPR009769 Protein of unknown function DUF1336 ;eugene_evidence_code=10F0H1E1IEG;from_BOGAS=1;length=948;nb_exon=1
1355	Solyc08g069010	1	Peak_6308	7.96	0.23	6.92	0.25	7.29	0.25	Pentatricopeptide repeat-containing protein (AHRD V1 ***- D7M2Z4_ARALY)%3B contains Interpro domain(s) IPR002885 Pentatricopeptide repeat ;from_BOGAS=1;length=13622;nb_exon=12
1356	Solyc08g069040	1	Peak_6309	4.04	0.24	4.66	0.16	4.34	0.1	Peroxidase 1 (AHRD V1 **** Q84UA9_ARTAN)%3B contains Interpro domain(s) IPR002016 Haem peroxidase%2C plant/fungal/bacterial ;Ontology_term=GO:0004601,GO:0005515;from_BOGAS=1;interpro2go_term=GO:0055114;length=1695;nb_exon=4;sifter_term=GO:0004601,GO:0005515
1357	Solyc08g069060	1	Peak_6310	8.13	0	6.13	0.14	6.63	0	Beta-1 3-galactosyltransferase 6 (AHRD V1 **** B6UBH3_MAIZE)%3B contains Interpro domain(s) IPR002659 Glycosyl transferase%2C family 31 ;Ontology_term=GO:0048531;from_BOGAS=1;interpro2go_term=GO:0016020;length=4921;nb_exon=11;sifter_term=GO:0048531
1358	Solyc08g074480	1	Peak_6311	4.16	0.3	4.4	0.09	4.07	0.03	Cortical cell-delineating protein (AHRD V1 **-- B6UGA2_MAIZE)%3B contains Interpro domain(s) IPR013770 Plant lipid transfer protein and hydrophobic protein%2C helical ;Ontology_term=GO:0008289;eugene_evidence_code=10F1H1E1IEG;from_BOGAS=1;interpro2go_term=GO:0006869;length=396;nb_exon=1;sifter_term=GO:0008289
1359	Solyc08g074670	1	Peak_6312	7.28	0.16	6.16	0.24	7	0.07	Unknown Protein (AHRD V1);from_BOGAS=1;length=2370;nb_exon=4
1360	Solyc08g075210	1	Peak_6313	5.4	0.05	5.78	0.11	6.33	0.08	Acyltransferase-like protein (AHRD V1 **-- Q589X7_TOBAC)%3B contains Interpro domain(s) IPR003480 Transferase ;Ontology_term=GO:0016740;eugene_evidence_code=10F0H1E1IEG;from_BOGAS=1;interpro2go_term=GO:0016747;length=1275;nb_exon=1;sifter_term=GO:0016740
1361	Solyc08g075360	1	Peak_6314	3.8	0.25	4.46	0.77	4.52	0.11	Zinc import ATP-binding protein ZnuC (AHRD V1 *-*- ZNUC_RICFE)%3B contains Interpro domain(s) IPR013283 ABC transporter%2C ABCE ;Ontology_term=GO:0008428;eugene_evidence_code=10F0H1E0IEG;from_BOGAS=1;interpro2go_term=GO:0051536,GO:0017111,GO:0016887;length=5204;nb_exon=11;sifter_term=GO:0008428
1362	Solyc08g075490	1	Peak_6315	7.26	0.44	6.37	0.24	6.61	0.11	Carotenoid cleavage dioxygenase 4B;Ontology_term=GO:0005515;from_BOGAS=1;length=2620;nb_exon=2;sifter_term=GO:0005515
1363	Solyc08g075540	1	Peak_6316	6.96	0	6.37	0	7.13	0	Alternative oxidase (AHRD V1 **** Q84V47_SOLLC)%3B contains Interpro domain(s) IPR002680 Alternative oxidase ;Ontology_term=GO:0009916;from_BOGAS=1;interpro2go_term=GO:0005740;length=1807;nb_exon=4;sifter_term=GO:0009916
1364	Solyc08g075550	2	Peak_6317	6.58	0.23	5.18	0.37	7.53	0.11	Alternative oxidase (AHRD V1 **** Q84V46_SOLLC)%3B contains Interpro domain(s) IPR002680 Alternative oxidase ;Ontology_term=GO:0009916;from_BOGAS=1;interpro2go_term=GO:0005740;length=2798;nb_exon=4;sifter_term=GO:0009916
			Peak_6318	6.09	0.73	5.18	0.37	7.53	0.11
1365	Solyc08g075710	1	Peak_6319	9.3	0	6.69	0.14	8.22	0	Amino acid permease-like protein (Fragment) (AHRD V1 *-*- B2ZME2_HELPE)%3B contains Interpro domain(s) IPR002293 Amino acid/polyamine transporter I ;Ontology_term=GO:0016020;from_BOGAS=1;interpro2go_term=GO:0016020;length=6457;nb_exon=3
1366	Solyc08g076100	1	Peak_6320	5.04	0.16	5.17	0.37	5.36	0.03	BZIP transcription factor 3 (AHRD V1 **** Q94KA7_PHAVU)%3B contains Interpro domain(s) IPR012900 G-box binding%2C MFMR ;Ontology_term=GO:0016563;from_BOGAS=1;interpro2go_term=GO:0005634,GO:0006355;length=9787;nb_exon=14;sifter_term=GO:0016563
1367	Solyc08g076180	1	Peak_6321	5.61	0.19	4.25	0.48	8.23	0.09	At1g31940/F5M6.6 (AHRD V1 ***- Q8VYV3_ARATH);from_BOGAS=1;length=3033;nb_exon=3
1368	Solyc08g076310	1	Peak_6322	6.33	0.05	5.72	0.11	4.9	0.15	Uncharacterized membrane protein C2G11.09 (AHRD V1 **-- YAB9_SCHPO)%3B contains Interpro domain(s) IPR003864 Protein of unknown function DUF221 ;Ontology_term=GO:0016020;from_BOGAS=1;interpro2go_term=GO:0016020;length=8340;nb_exon=11
1369	Solyc08g076330	1	Peak_6323	4.37	0.17	3.98	0.44	4.77	0.09	Protein FAR1-RELATED SEQUENCE 12 (AHRD V1 ***- FRS12_ARATH)%3B contains Interpro domain(s) IPR004330 Transcription factor%2C FAR1-related ;eugene_evidence_code=10F0H1E0IEG;from_BOGAS=1;length=255;nb_exon=2
1370	Solyc08g076590	1	Peak_6324	6.98	0.05	4.25	0.43	6.63	0.28	Heat stress transcription factor A3 (AHRD V1 *-** D1M7W9_SOLLC)%3B contains Interpro domain(s) IPR000232 Heat shock factor (HSF)-type%2C DNA-binding ;Ontology_term=GO:0003700;from_BOGAS=1;interpro2go_term=GO:0005634;length=3418;nb_exon=2;sifter_term=GO:0003700
1371	Solyc08g076630	1	Peak_6325	5.54	0.24	6.51	0.1	5.69	0.17	Xylanase inhibitor (Fragment) (AHRD V1 **-- Q53IQ4_WHEAT)%3B contains Interpro domain(s) IPR001461 Peptidase A1 ;Ontology_term=GO:0006508;eugene_evidence_code=10F0H1E0IEG;from_BOGAS=1;interpro2go_term=GO:0006508;length=1323;nb_exon=1
1372	Solyc08g076650	1	Peak_6326	4.7	0.28	4.82	0.25	7.7	0.48	Alpha alpha-trehalose-phosphate synthase (UDP-forming) (AHRD V1 **** A3CXN9_METMJ)%3B contains Interpro domain(s) IPR001830 Glycosyl transferase%2C family 20 ;Ontology_term=GO:0003825,GO:0004805;from_BOGAS=1;interpro2go_term=GO:0008152,GO:0005992;length=5446;nb_exon=4;sifter_term=GO:0003825,GO:0004805
1373	Solyc08g076690	2	Peak_6327	6.41	0.06	6.11	0.12	7.15	0.04	Inositol-tetrakisphosphate 1-kinase 1 (AHRD V1 **** B6TJ44_MAIZE)%3B contains Interpro domain(s) IPR017427 Inositol-tetrakisphosphate 1-kinase ;Ontology_term=GO:0004428;eugene_evidence_code=10F0H1E1IEG;from_BOGAS=1;interpro2go_term=GO:0047325,GO:0005622;length=1098;nb_exon=1;sifter_term=GO:0004428
			Peak_6328	4.42	1.1	4.51	0.53	5.48	0.12
1374	Solyc08g076730	1	Peak_6329	3.58	0.26	5.23	0.26	3.82	0.44	TPR domain protein (AHRD V1 *-*- B6U810_MAIZE)%3B contains Interpro domain(s) IPR011990 Tetratricopeptide-like helical ;Ontology_term=GO:0005488;from_BOGAS=1;interpro2go_term=GO:0005488;length=1431;nb_exon=3
1375	Solyc08g076870	1	Peak_6330	3.86	0.34	3.81	0.74	5.17	0.26	Unknown Protein (AHRD V1);eugene_evidence_code=10F0H0E1IEG;from_BOGAS=1;length=738;nb_exon=1
1376	Solyc08g076930	2	Peak_6331	6.67	0.07	4.1	0.08	5.4	0.04	Transcription factor (AHRD V1 *-** Q9M4A8_MAIZE)%3B contains Interpro domain(s) IPR011598 Helix-loop-helix DNA-binding ;Ontology_term=GO:0016563,GO:0003700;eugene_evidence_code=10F0H1E1IEG;from_BOGAS=1;interpro2go_term=GO:0005634,GO:0045449;length=2070;nb_exon=1;sifter_term=GO:0016563,GO:0003700
			Peak_6332	3.75	0.79	4.1	0.08	5.4	0.04
1377	Solyc08g076960	1	Peak_6333	5.22	0.04	5.31	0.09	5.87	0.07	Abscisic acid receptor PYR1 (AHRD V1 **-- PYR1_ARATH)%3B contains Interpro domain(s) IPR019587 Polyketide cyclase/dehydrase ;Ontology_term=GO:0042803;eugene_evidence_code=10F1H1E1IEG;from_BOGAS=1;length=696;nb_exon=1;sifter_term=GO:0042803
1378	Solyc08g076970	1	Peak_6334	6.62	0.25	5.59	0.62	5.8	0.1	Acetylornithine deacetylase or succinyl-diaminopimelate desuccinylase (AHRD V1 **-- D4MFM7_9ENTE)%3B contains Interpro domain(s) IPR011650 Peptidase M20%2C dimerisation ;Ontology_term=GO:0016787,GO:0008152;from_BOGAS=1;interpro2go_term=GO:0016787,GO:0008152;length=2608;nb_exon=8
1379	Solyc08g077010	1	Peak_6335	6.78	0.12	8	0.14	7.83	0.09	AT-hook DNA-binding protein (Fragment) (AHRD V1 *--* A1DR79_CATRO)%3B contains Interpro domain(s) IPR014476 Predicted AT-hook DNA-binding ;Ontology_term=GO:0003680;eugene_evidence_code=10F0H1E0IEG;from_BOGAS=1;length=867;nb_exon=1;sifter_term=GO:0003680
1380	Solyc08g077020	1	Peak_6336	3.66	0.97	3.43	0.28	5.11	0.6	Unknown Protein (AHRD V1);eugene_evidence_code=10F1H0E1IEG;from_BOGAS=1;length=372;nb_exon=1
1381	Solyc08g077080	1	Peak_6337	10.26	0.04	7.21	0.12	7.6	0.03	UDP-glucosyltransferase HvUGT14077 (AHRD V1 **** D3WYW3_HORVD)%3B contains Interpro domain(s) IPR002213 UDP-glucuronosyl/UDP-glucosyltransferase ;Ontology_term=GO:0080044;eugene_evidence_code=10F0H1E1IEG;from_BOGAS=1;interpro2go_term=GO:0008152;length=1446;nb_exon=1;sifter_term=GO:0080044
1382	Solyc08g077150	1	Peak_6338	5.24	0.05	5.6	0.12	6.6	0	Protein phosphatase 2C containing protein (AHRD V1 *-** B6T998_MAIZE)%3B contains Interpro domain(s) IPR015655 Protein phosphatase 2C ;Ontology_term=GO:0004722,GO:0005543;from_BOGAS=1;interpro2go_term=GO:0003824;length=6316;nb_exon=4;sifter_term=GO:0004722,GO:0005543
1383	Solyc08g077200	2	Peak_6340	5.34	0.12	7.96	0.26	8.37	0.04	Ribose-phosphate pyrophosphokinase (AHRD V1 ***- D7KHJ9_ARALY)%3B contains Interpro domain(s) IPR005946 Phosphoribosyl pyrophosphokinase ;Ontology_term=GO:0042803;from_BOGAS=1;interpro2go_term=GO:0009165,GO:0044249,GO:0009116;length=5669;nb_exon=8;sifter_term=GO:0042803
			Peak_6339	5.25	0.3	5.57	0.14	4.41	0.22
1384	Solyc08g077230	1	Peak_6341	8.24	0.23	9.62	0.22	5.68	0.71	Two-component response regulator ARR11 (AHRD V1 *-*- B6UC09_MAIZE)%3B contains Interpro domain(s) IPR006447 Myb-like DNA-binding region%2C SHAQKYF class ;Ontology_term=GO:0003700;from_BOGAS=1;interpro2go_term=GO:0006355,GO:0045449;length=5829;nb_exon=12;sifter_term=GO:0003700
1385	Solyc08g077360	1	Peak_6342	4.63	0.25	6.22	0.16	5.17	0.1	Dynamin 2 (AHRD V1 ***- Q4V8Z7_DANRE)%3B contains Interpro domain(s) IPR001401 Dynamin%2C GTPase region ;Ontology_term=GO:0003924;from_BOGAS=1;interpro2go_term=GO:0005525;length=6481;nb_exon=15;sifter_term=GO:0003924
1386	Solyc08g077370	2	Peak_6343	7.01	0.3	5.56	0.36	6.61	0.42	Purine permease family protein (AHRD V1 **-* D7MCV2_ARALY)%3B contains Interpro domain(s) IPR004853 Protein of unknown function DUF250 ;Ontology_term=GO:0005345;from_BOGAS=1;length=1629;nb_exon=3;sifter_term=GO:0005345
			Peak_6344	4.83	0.69	4.27	0.66	5.51	0.72
1387	Solyc08g077480	1	Peak_6345	11.56	0	12.29	0	10.68	0	Os04g0585900 protein (Fragment) (AHRD V1 *-*- Q0JAP2_ORYSJ)%3B contains Interpro domain(s) IPR007650 Protein of unknown function DUF581 ;from_BOGAS=1;length=1591;nb_exon=2
1388	Solyc08g077530	1	Peak_6346	5.42	0.12	4.5	0.36	6.65	0.04	Beta-amylase (AHRD V1 **** Q5F305_SOYBN)%3B contains Interpro domain(s) IPR001371 Glycoside hydrolase%2C family 14B%2C plant ;Ontology_term=GO:0016161;from_BOGAS=1;interpro2go_term=GO:0005975,GO:0000272;length=3393;nb_exon=4;sifter_term=GO:0016161
1389	Solyc08g077540	1	Peak_6347	5.95	0.06	5.06	0.15	6.25	0.09	Unknown Protein (AHRD V1);eugene_evidence_code=10F0H0E0IEG;from_BOGAS=1;length=362;nb_exon=2
1390	Solyc08g077560	1	Peak_6348	7.77	0	6.12	0.14	7.83	0	ATP binding / serine-threonine kinase (AHRD V1 **** C5DB71_VITVI)%3B contains Interpro domain(s) IPR002290 Serine/threonine protein kinase ;Ontology_term=GO:0005515,GO:0004674;from_BOGAS=1;interpro2go_term=GO:0006468;length=4304;nb_exon=5;sifter_term=GO:0005515,GO:0004674
1391	Solyc08g077760	1	Peak_6349	5.61	0.05	4.74	0.54	4.7	0.12	Unknown Protein (AHRD V1);from_BOGAS=1;length=931;nb_exon=2
1392	Solyc08g077920	1	Peak_6350	3.89	0.38	4.65	0.28	5.29	0.83	Isocitrate dehydrogenase (AHRD V1 **** Q17P79_AEDAE)%3B contains Interpro domain(s) IPR004434 Isocitrate dehydrogenase NAD-dependent%2C mitochondrial ;Ontology_term=GO:0004449;from_BOGAS=1;interpro2go_term=GO:0005739,GO:0055114;length=6313;nb_exon=7;sifter_term=GO:0004449
1393	Solyc08g077960	1	Peak_6351	8.46	0.05	7.21	0.12	9.2	0	GATA transcription factor 29 (AHRD V1 *-*- B4FZE9_MAIZE)%3B contains Interpro domain(s) IPR000679 Zinc finger%2C GATA-type ;Ontology_term=GO:0006355;from_BOGAS=1;interpro2go_term=GO:0006355;length=6579;nb_exon=8
1394	Solyc08g078060	1	Peak_6352	7.12	0.05	5.47	0.32	5.48	0.04	Unknown Protein (AHRD V1);from_BOGAS=1;length=2010;nb_exon=2
1395	Solyc08g078190	1	Peak_6353	5.16	0.15	4.78	0.14	6.96	0.03	Ethylene responsive transcription factor 1a (AHRD V1 *-*- C0J9I9_9ROSA)%3B contains Interpro domain(s) IPR001471 Pathogenesis-related transcriptional factor and ERF%2C DNA-binding ;Ontology_term=GO:0003677,GO:0006355;eugene_evidence_code=10F0H1E1IEG;from_BOGAS=1;interpro2go_term=GO:0003677,GO:0006355;length=969;nb_exon=1
1396	Solyc08g078390	2	Peak_6355	5.45	0.09	5.33	0.43	6.41	0.09	Acyl-coenzyme A oxidase (AHRD V1 **** D7MCB8_ARALY)%3B contains Interpro domain(s) IPR012258 Acyl-CoA oxidase ;Ontology_term=GO:0016401;from_BOGAS=1;interpro2go_term=GO:0005777,GO:0055114;length=9460;nb_exon=14;sifter_term=GO:0016401
			Peak_6354	5.45	0.09	5.07	0.22	6.41	0.09
1397	Solyc08g078460	2	Peak_6356	7.43	0	5.91	0.12	5.64	0.05	Inositol 2-dehydrogenase like protein (AHRD V1 **-- O23580_ARATH)%3B contains Interpro domain(s) IPR016040 NAD(P)-binding domain ;Ontology_term=GO:0008152,GO:0016491,GO:0055114;from_BOGAS=1;interpro2go_term=GO:0008152,GO:0016491,GO:0055114;length=2784;nb_exon=7
			Peak_6357	6.06	0.23	5.91	0.12	6.35	0.12
1398	Solyc08g078520	1	Peak_6358	7.01	0	8.36	0	6.68	0	Os03g0859900 protein (Fragment) (AHRD V1 *--- Q0DLK3_ORYSJ)%3B contains Interpro domain(s) IPR006869 Protein of unknown function DUF547 ;from_BOGAS=1;length=7374;nb_exon=11
1399	Solyc08g078630	1	Peak_6359	8.47	0	8.41	0	8.7	0.06	Unknown Protein (AHRD V1);from_BOGAS=1;length=5997;nb_exon=7
1400	Solyc08g079040	1	Peak_6360	5.41	0.27	4.36	0.67	4.53	0.71	Galactosyltransferase-like protein (Fragment) (AHRD V1 **-- D8SQH4_SELML)%3B contains Interpro domain(s) IPR004263 Exostosin-like ;Ontology_term=GO:0003824;eugene_evidence_code=10F0H1E1IEG;from_BOGAS=1;interpro2go_term=GO:0016020;length=1314;nb_exon=1;sifter_term=GO:0003824
1401	Solyc08g079430	1	Peak_6361	4.21	0.32	4.27	0.89	4.32	0.53	Primary amine oxidase (AHRD V1 ***- B9RBR2_RICCO)%3B contains Interpro domain(s) IPR000269 Copper amine oxidase ;Ontology_term=GO:0055114;from_BOGAS=1;interpro2go_term=GO:0055114;length=4166;nb_exon=5
1402	Solyc08g079440	1	Peak_6362	5.37	0.3	4.7	0.66	6.2	0.13	UDP-D-glucuronate 4-epimerase 2 (AHRD V1 **** D7KP52_ARALY)%3B contains Interpro domain(s) IPR016040 NAD(P)-binding domain ;Ontology_term=GO:0050378,GO:0048040;eugene_evidence_code=10F0H1E1IEG;from_BOGAS=1;interpro2go_term=GO:0044237,GO:0008152,GO:0005975;length=1338;nb_exon=1;sifter_term=GO:0050378,GO:0048040
1403	Solyc08g079480	1	Peak_6363	5.31	0.2	4.64	0.51	3.62	0.43	Unknown Protein (AHRD V1)%3B contains Interpro domain(s) IPR009902 Protein of unknown function DUF1442 ;from_BOGAS=1;length=1028;nb_exon=2
1404	Solyc08g079630	2	Peak_6364	8.06	0.06	6.79	0.09	5.84	0.48	AT-hook motif nuclear localized protein 1 (AHRD V1 ***- Q8VYJ2_ARATH)%3B contains Interpro domain(s) IPR005175 Protein of unknown function DUF296 ;Ontology_term=GO:0003677;from_BOGAS=1;interpro2go_term=GO:0003677;length=4809;nb_exon=5
			Peak_6365	6.63	0.24	6.47	0	4.96	0.22
1405	Solyc08g079650	1	Peak_6366	6.02	0.39	5.44	0.37	6.63	0.25	ACT domain containing protein expressed (AHRD V1 **-- Q10P43_ORYSJ)%3B contains Interpro domain(s) IPR002912 Amino acid-binding ACT ;Ontology_term=GO:0008152;from_BOGAS=1;interpro2go_term=GO:0008152;length=2907;nb_exon=7
1406	Solyc08g079670	1	Peak_6367	4.41	0.06	5.37	0.15	4.7	0.03	SNARE associated Golgi protein (AHRD V1 *--- C7QSR3_CYAP0)%3B contains Interpro domain(s) IPR015414 SNARE associated Golgi protein ;from_BOGAS=1;length=4435;nb_exon=4
1407	Solyc08g079720	1	Peak_6368	8.08	0.06	6.15	0.31	6.66	0.07	AT-hook DNA-binding protein (Fragment) (AHRD V1 *--* A1DR81_CATRO)%3B contains Interpro domain(s) IPR014476 Predicted AT-hook DNA-binding ;Ontology_term=GO:0003680;from_BOGAS=1;length=1124;nb_exon=2;sifter_term=GO:0003680
1408	Solyc08g079790	1	Peak_6369	5.42	0.16	3.33	1.17	4.77	1.06	Organic anion transporter (AHRD V1 **-* B6TX95_MAIZE)%3B contains Interpro domain(s) IPR004853 Protein of unknown function DUF250 ;Ontology_term=GO:0008514;eugene_evidence_code=10F0H1E1IEG;from_BOGAS=1;interpro2go_term=GO:0016020;length=1071;nb_exon=1;sifter_term=GO:0008514
1409	Solyc08g080100	1	Peak_6370	6.41	0.07	5.48	0.08	5.96	0.04	MADS box transcription factor (AHRD V1 **** C3PTE7_POPTO)%3B contains Interpro domain(s) IPR002100 Transcription factor%2C MADS-box ;Ontology_term=GO:0005515,GO:0003700;from_BOGAS=1;interpro2go_term=GO:0005634;length=11133;nb_exon=7;sifter_term=GO:0005515,GO:0003700
1410	Solyc08g080120	1	Peak_6371	4.57	0.23	5.04	0.4	4.59	0.43	Homeobox 2 protein (AHRD V1 ***- Q9ZRB8_SOLLC)%3B contains Interpro domain(s) IPR005541 KNOX2 ;Ontology_term=GO:0005515,GO:0003677;from_BOGAS=1;interpro2go_term=GO:0005634,GO:0006355,GO:0045449;length=4581;nb_exon=5;sifter_term=GO:0005515,GO:0003677
1411	Solyc08g080140	1	Peak_6372	7.22	0.05	5.97	0.15	6.81	0.04	dTDP-4-dehydrorhamnose reductase (AHRD V1 **-- B6STR1_MAIZE)%3B contains Interpro domain(s) IPR016040 NAD(P)-binding domain ;Ontology_term=GO:0044237,GO:0008152;from_BOGAS=1;interpro2go_term=GO:0044237,GO:0008152;length=2135;nb_exon=2
1412	Solyc08g080180	1	Peak_6373	4.33	0.57	4.38	0.44	6.36	0.11	Molybdenum cofactor sulfurase (AHRD V1 ***- C9SRE5_VERA1)%3B contains Interpro domain(s) IPR015424 Pyridoxal phosphate-dependent transferase%2C major region ;Ontology_term=GO:0030170;eugene_evidence_code=10F0H1E1IEG;from_BOGAS=1;interpro2go_term=GO:0030170;length=1842;nb_exon=1
1413	Solyc08g080410	1	Peak_6374	3.35	0.6	3.77	1.06	3.69	0.26	UBX domain-containing protein (AHRD V1 ***- D7MDX6_ARALY)%3B contains Interpro domain(s) IPR001012 UBX ;from_BOGAS=1;length=6781;nb_exon=11
1414	Solyc08g080570	1	Peak_6375	3.99	0.25	3.98	1.17	5.5	0.42	UDP-glucose 4-epimerase (AHRD V1 **** B0M3E8_PEA)%3B contains Interpro domain(s) IPR005886 UDP-glucose 4-epimerase ;Ontology_term=GO:0003978,GO:0042803;from_BOGAS=1;interpro2go_term=GO:0006012,GO:0044237,GO:0008152;length=3139;nb_exon=9;sifter_term=GO:0003978,GO:0042803
1415	Solyc08g080750	1	Peak_6376	9.45	0	6.75	0.85	9.97	0.09	GTP binding protein (AHRD V1 **-- B6TE93_MAIZE)%3B contains Interpro domain(s) IPR007612 Protein of unknown function DUF567 ;from_BOGAS=1;length=1340;nb_exon=3
1416	Solyc08g080860	1	Peak_6377	5.21	0.05	4.78	0.24	5.87	0.06	Unknown Protein (AHRD V1);from_BOGAS=1;length=1796;nb_exon=2
1417	Solyc08g080940	1	Peak_6378	5.02	0.04	4.14	0.39	4.09	0.1	Glutathione peroxidase (AHRD V1 ***- Q4VY91_CAPCH)%3B contains Interpro domain(s) IPR000889 Glutathione peroxidase ;Ontology_term=GO:0055114;from_BOGAS=1;interpro2go_term=GO:0055114;length=3034;nb_exon=6
1418	Solyc08g080980	1	Peak_6379	5.97	0.04	5.98	0.1	6.12	0.11	Unknown Protein (AHRD V1);from_BOGAS=1;length=1909;nb_exon=2
1419	Solyc08g081000	1	Peak_6380	5.73	0.1	4.39	1.23	5.22	0.12	Lysine-specific demethylase 5D (AHRD V1 *--- KDM5D_MOUSE)%3B contains Interpro domain(s) IPR013129 Transcription factor jumonji ;Ontology_term=GO:0005634,GO:0008270,GO:0005622;from_BOGAS=1;interpro2go_term=GO:0005634,GO:0008270,GO:0005622;length=24132;nb_exon=34
[truncated: 595 more rows]
