# Supplementary material for: Genome-wide binding analysis of the tomato transcription factor SlDof1 reveals its regulatory impacts on fruit ripening
Source: Mol Hortic. 2021 Aug 28;1:9. doi: 10.1186/s43897-021-00011-y (PMC10514982; doi:10.1186/s43897-021-00011-y)
Supplement: Supplementary file 6 — Additional file 6: Data S4. Overlap between genes identified in RNA-seq and ChIP-seq analyses. [file 43897_2021_11_MOESM6_ESM.xlsx]

## Sheet: ChIPseq and RNAseq overlapping 
Data S4. Overlap genes in RNA-seq and ChIP-seq analyses.
Gene ID	Gene annotation	Symbo.	ChIP-seq fold enrichment	FDR(%)	RNA-seq fold chang (SlDof1-RNAi/WT)	PPEE
Solyc01g005410	Calcium binding protein Caleosin	-	9.06333	0.07	1.64395	0.000357791
Solyc01g005470	Cell number regulator 10	PCR2	6.29333	0.12	2.25315	0
Solyc01g006950	Syntaxin	SYR1	9.74667	0	1.45277	3.13e-09
Solyc01g007020	U-box domain-containing protein	-	7.92	0.363333	2.01362	7.36e-05
Solyc01g007030	U-box domain-containing protein	-	7.43667	0.0833333	1.77529	0.000856302
Solyc01g008820	Signal peptide peptidase family protein	SPP	5.4	0.483333	1.38736	0
Solyc01g009780	LITAF-domain-containing protein	-	6.02333	0.08	1.23568	0.00451357
Solyc01g010760	Porin/voltage-dependent anion-selective channel protein	-	5.59667	0.11	-1.25286	0.0137953
Solyc01g011510	Aldehyde dehydrogenase	-	4.83667	0.443333	-2.26855	0
Solyc01g067090	Homeodomain-like	-	6.45333	0.09	-1.93101	0
Solyc01g067660	Beta-amylase	-	6.29333	0	-1.19069	6.41e-10
Solyc01g067670	Unknown Protein	-	5.61	0.103333	-1.26732	0.0274733
Solyc01g067680	Tubby-like F-box protein 6	TLP10	4.91667	0.63	-1.35615	1.69e-09
Solyc01g079530	E3 ubiquitin-protein ligase MARCH6	-	5.24	0.223333	1.79272	2.22e-16
Solyc01g079880	Asparagine synthetase	ATAILP1	5.11	0.323333	-1.60348	9.64e-06
Solyc01g080020	Xylanase inhibitor (Fragment)	-	8.49667	0.16	1.99009	0
Solyc01g086820	Histone H3	H3	5.35667	0.676667	1.35756	0.00855145
Solyc01g087020	Unknown Protein	-	5.90333	0.07	1.37026	0.00847882
Solyc01g087090	cDNA clone J023009A03 full insert sequence	-	6.6	0.0333333	-2.04779	1.22e-09
Solyc01g087980	Unknown Protein	-	6.69333	0.306667	-3.07651	1.26e-09
Solyc01g088740	Casein kinase II subunit beta-4	-	6.58	0.0866667	1.27114	0.000177441
Solyc01g090740	Zinc ion binding protein	-	7.88333	0.07	1.59845	0.0421817
Solyc01g091590	SRC2 protein	BAP2	4.85333	0.406667	1.42759	0.00136891
Solyc01g094410	Phosphoribosylanthranilate transferase	-	5.57667	0.166667	-1.21001	0.000108002
Solyc01g094640	( related) (AHRD V1 ***- Q2HTJ8_MEDTR)	-	4.21667	0.37	-1.19929	0.0130973
Solyc01g094680	Signal peptide peptidase	-	6.06667	0.133333	-1.23882	0.00294623
Solyc01g094790	Cysteine synthase	CYSC1	7.07667	0	-1.34026	8.79e-11
Solyc01g095080	1-aminocyclopropane-1-carboxylate synthase	ACS2	4.27	0.653333	-1.75123	0.00720036
Solyc01g095620	UDP-glucosyltransferase	UGT72B1	5.58	0.52	2.83902	0
Solyc01g095900	Protein TIF31 homolog	-	4.5	0.31	-1.27907	1.49e-08
Solyc01g096740	Transporter major facilitator family	-	5.09	0.226667	-1.88172	0
Solyc01g098490	Solute carrier family 2 facilitated glucose transporter member 8	-	4.80333	0.246667	-1.34631	0.0399284
Solyc01g099040	GDSL esterase/lipase At5g03980	-	5.89667	0	-1.76079	3.52e-05
Solyc01g099100	Long-chain-fatty-acid coa ligase	LACS6	6.19	0.17	-1.24077	0.00917543
Solyc01g099520	Rapid alkalinization factor 2	RALFL33	6.02333	0.06	1.2821	0
Solyc01g100110	Integrin-linked kinase-associated serine/threonine phosphatase 2C	-	5.39	0.186667	1.29414	3.53e-05
Solyc01g100130	PHD-finger family protein	-	4.24	0.213333	1.19198	0.00109278
Solyc01g100320	Thioredoxin/protein disulfide isomerase	UNE5	5.53333	0.126667	1.20833	0
Solyc01g101000	Kinase family protein	SK 11	7.14667	0.0433333	1.15628	0.0150722
Solyc01g103140	Voltage-gated chloride channel	-	8.21667	0.0733333	-1.22902	0.00220142
Solyc01g103200	Unknown Protein	-	8.8	0.0733333	1.25598	0.0258269
Solyc01g106360	Glutamyl-tRNA(Gln) amidotransferase subunit	FAAH	5.66	0.113333	-1.43245	4.14e-12
Solyc01g106700	MADS-box transcription factor	-	5.59667	0.07	-1.33674	0.00735319
Solyc01g107170	Zinc finger protein	ZAT10	4.75333	0.133333	-1.21373	0.000223816
Solyc01g107830	UDP-glucosyltransferase family 1 protein	UGT73B2	5.63667	0.0966667	-1.38618	2.25e-14
Solyc01g108500	Polyadenylate-binding protein	RBP47B	5.12667	0.186667	-1.09425	3.55e-10
Solyc01g109100	Unknown Protein	-	4.19667	0.426667	-2.04094	0.0499454
Solyc01g109460	Solute carrier family 2, facilitated glucose transporter member 3	PMT5	5.24333	0.163333	1.81641	0
Solyc01g109590	Receptor-like protein kinase	-	7.57333	0.0766667	-1.73302	0
Solyc01g109660	Glycine-rich RNA-binding protein	GRP7	5.27	0.106667	1.19466	1.52e-11
Solyc01g110000	Beta-galactosidase	-	5.34333	0.33	1.78087	0
Solyc01g111350	Nodulin family protein (AHRD V1 ***- D7LIF1_ARALY); contains Interpro domain(s) IPR010658 Nodulin-like	-	6.42333	0.216667	1.53137	0
Solyc01g111600	Metal ion binding protein	-	5.67333	0.333333	1.18937	0.0481051
Solyc01g111830	24-sterol C-methyltransferase	-	6.37	0.183333	1.23493	0.0496075
Solyc02g014430	Equilibrative nucleoside transporter	-	6.79667	0.263333	-2.20644	8.44e-06
Solyc02g062970	Xaa-Pro aminopeptidase 2	ATAPP1	13.0367	0.18	-1.25351	1.87e-13
Solyc02g063220	Mannose-6-phosphate isomerase 2	-	6.11	0.133333	-1.46502	3.47e-13
Solyc02g063430	BHLH transcription factor	-	6.29667	0.07	-2.11058	3.84e-06
Solyc02g067490	At1g59710-like protein (Fragment)	-	3.47333	0.763333	-1.39223	5.9e-07
Solyc02g067980	Serine/threonine-protein phosphatase 2A regulatory subunit delta 1 isoform	-	4.58333	0.673333	-1.3807	0.00658069
Solyc02g071090	Purine permease family protein	-	7.52	0	-1.55108	4.48e-07
Solyc02g077240	Pyruvate decarboxylase	PDC2	5.58	0.203333	-2.79716	0
Solyc02g077470	Optic atrophy 3 protein homolog	-	7.35667	0.02	1.53982	0
Solyc02g078140	Protein kinase	-	5.86	0.146667	1.14892	0.0209109
Solyc02g078400	Allantoinase	ATALN	5.77333	0.0433333	-2.17443	1.64e-09
Solyc02g078460	Ring finger protein 141	-	6.98	0	-1.34069	1.19e-06
Solyc02g080570	Glycogen synthase	SS3	6.18333	0.156667	-1.32367	0.000803614
Solyc02g080890	Transcription factor WRKY	-	5.22667	0.213333	1.23182	0.00279515
Solyc02g081030	Uncharacterized membrane protein C2G11.09	-	4.04	0.543333	1.55082	0
Solyc02g081450	NHL1 (Fragment)	-	4.44	0.206667	1.4458	0.00480583
Solyc02g082460	Exoribonuclease 2	-	5.98667	0.396667	-1.16463	0.00346704
Solyc02g084390	Kinesin like protein	-	5.65	0.213333	1.61242	1.86e-06
Solyc02g084570	Cytochrome P450	-	5.11333	0.336667	2.60018	0.00025412
Solyc02g085350	Succinate dehydrogenase flavoprotein subunit	SDH1-1	3.91	0.623333	-1.30542	3.36e-06
Solyc02g086670	Glycogen synthase kinase	SK13	8.13667	0	-1.11959	0.00361437
Solyc02g089620	Proline dehydrogenase	-	4.88	0.153333	2.50576	0
Solyc02g089630	Proline dehydrogenase	-	4.83	0.0966667	-1.67943	0.000192597
Solyc02g090890	Zeaxanthin epoxidase, chloroplastic	-	4.76333	0.08	-1.45519	0
Solyc02g093420	NAC domain class transcription factor	-	7.98667	0.0366667	2.04943	2.2e-05
Solyc02g094400	Glycerophosphodiester phosphodiesterase gde1	SRG3	5.37667	0.136667	1.32482	5.42e-06
Solyc03g005470	Nicotiana lesion-inducing like	-	7.19	0.06	1.61684	8.11e-06
Solyc03g006130	Receptor like kinase, RLK	MRH1	4.38667	0.54	1.21019	1.36e-05
Solyc03g006490	Aluminum-induced protein-like	-	5.95667	0.136667	3.0409	0
Solyc03g007290	Trehalose 6-phosphate phosphatase	-	5.73667	0.0533333	-3.78245	0.00145494
Solyc03g026220	BCL-2 binding anthanogene-1	BAG1	7.94333	0.0333333	1.34632	0
Solyc03g031860	Phytoene synthase 1	PSY1	5.95333	0.0833333	-1.867	0
Solyc03g033640	DUF726 domain-containing protein	-	10.9133	0.0933333	-1.3087	1.07e-14
Solyc03g063600	Guanylate kinase	GK-2	5.30333	0.0833333	1.16684	0.000412732
Solyc03g081240	Pseudo response regulato	-	4.70667	0.07	-1.51495	1.26e-08
Solyc03g095310	Cytochrome P450	-	6.45333	0.0733333	1.91379	0
Solyc03g096840	Seed specific protein Bn15D1B	-	4.4	0.33	1.62912	2.02e-05
Solyc03g097440	11-beta-hydroxysteroid dehydrogenase-like	-	7.03	0.11	-1.94979	0
Solyc03g111290	Cytochrome	-	6.43	0.136667	2.84302	8.84e-10
Solyc03g111310	Cystathionine beta-synthase	KING1	5.34	0.14	-1.08805	0.0294713
Solyc03g113130	Cupin RmlC-type	-	6.21	0.0733333	-3.09173	0
Solyc03g114020	Genomic DNA chromosome 5 P1 clone MQB2	-	4.83333	0.413333	1.58187	5.78e-06
Solyc03g114360	Poly polymerase catalytic domain containing protein expressed	SRO5	4.42667	0.346667	-2.19755	2.38e-08
Solyc03g115230	ClpB chaperone	HSP101	5.2	0.12	-1.92753	0
Solyc03g115500	Heparanase	-	6.82	0.116667	-1.55428	0.00319638
Solyc03g117890	Unknown protein DS12 from 2D-PAGE of leaf, chloroplastic	-	5.42667	0.65	-1.33799	4.25e-05
Solyc03g118040	Calcium-binding protein Calnexin	CNX1	6.04333	0.0866667	1.94978	0
Solyc03g119540	CONSTANS-like zinc finger protein	-	4.71667	0.87	-1.96748	9.97e-06
Solyc03g120500	Auxin/IAA protein	SlIAA27	7.02	0.166667	1.82166	6.15e-10
Solyc03g120550	Peptide transporter 1	-	9.33	0	1.16374	0.00263489
Solyc03g120560	Proton-dependent oligopeptide transport family protein	-	6.02	0.42	-1.91467	0
Solyc03g120710	Harpin-induced protein	-	5.79667	0.08	-1.28313	0.0170283
Solyc03g121090	Cold induced protein-like	OXS3	4.82	0.0466667	1.77562	0.00314459
Solyc03g121540	Beta-galactosidase	-	4.64333	0.193333	-1.39509	2.22e-16
Solyc03g122190	Jasmonate ZIM domain 2	-	4.92333	0.4	1.45321	5.55e-16
Solyc04g005100	Myb transcription factor	-	4.71333	0.636667	1.35268	2.73e-05
Solyc04g007260	Thioesterase superfamily	-	5.52333	0.08	-2.30316	9.55e-07
Solyc04g010250	Lipase-like protein	-	9.26	0.08	1.50959	0.000746227
Solyc04g011650	Telomere repeat-binding protein 4	-	5.48333	0.38	1.29136	6.43e-07
Solyc04g015340	Serine carboxypeptidase K10B2.2	-	4.75667	0.0733333	-1.56884	0
Solyc04g017690	Early response to dehydration 15-like protein (Fragment)	LSR1	5.55333	0.0966667	-1.19106	0.0313155
Solyc04g049450	Protein disulfide isomerase L-2	PDIL1-4	7.36	0	1.62853	0.0317882
Solyc04g054910	Ethylene-responsive transcription factor 13	ERF13	6.11	0.06	-1.18978	0.00184757
Solyc04g064530	Unknown Protein	-	4.95667	0.36	1.75577	0
Solyc04g071030	U-box domain-containing protein	CMPG2	7.02333	0.0466667	-1.33945	4.96e-10
Solyc04g071610	Water-stress inducible protein 3 (Fragment)	-	5.01667	0.0366667	-1.11389	0.0111144
Solyc04g072000	Chitinase	-	5.48	0.226667	1.59045	0.0132431
Solyc04g072890	WD-40 repeat family protein	-	7.42	0	-1.98249	0
Solyc04g074230	14-3-3 protein sigma gamma zeta beta/alpha	RHS5	7.32	0.0266667	-1.41083	8.38e-05
Solyc04g074580	Histone H3	-	4.39667	0.64	1.1793	0.0403395
Solyc04g076790	Serine hydroxymethyltransferase	SHM2	6.53	0.106667	-1.53956	0
Solyc04g077050	Amino acid permease 6	-	5.51333	0.166667	2.07978	0
Solyc04g077470	Cellulose synthase-like C1-2 glycosyltransferase family 2 protein	CSLC12	5.17	0.08	-1.24951	0.000121967
Solyc04g077620	Unknown Protein	-	6.02667	0.17	-2.85793	1.66e-12
Solyc04g077650	Serine carboxypeptidase 1	-	7.20333	0.0766667	-1.50738	2.67e-10
Solyc04g077860	Hydrolase alpha/beta fold family protein expressed	-	4.47333	0.0666667	2.91521	0
Solyc04g078090	Acyl-CoA-binding domain-containing protein 6	ACBP3	7.73	0.0666667	1.39491	0.00150875
Solyc04g078810	Remorin	-	5.55667	0.136667	-2.07149	0
Solyc04g078900	Cytochrome P450	-	6.12333	0.0533333	1.47863	0.00773805
Solyc04g079420	Nbs-lrr, resistance protein	ADR1-L1	5.47	0.313333	1.23013	3.5e-12
Solyc04g080540	ST225	-	7.32667	0	-1.8875	9.51e-05
Solyc04g081290	Lysine decarboxylase-like protein	-	6.54667	0.08	1.46292	0.0379043
Solyc04g081440	Neutral invertase like protein	-	5.18	0.133333	1.20521	0
Solyc04g081570	Chaperone protein htpG	SHD	4.48	0.223333	1.47561	7.87e-10
Solyc04g081900	Nucleoredoxin 1	-	6.79667	0.06	-1.30731	0
Solyc04g082460	Catalase	CAT2	5.25	0.08	-1.51949	0.00027742
Solyc05g005700	Aldehyde dehydrogenase 1	ALDH2B7	6.13	0.133333	1.36561	0
Solyc05g006420	Two-component response regulator ARR3	ARR3	7.95	0.0666667	1.85274	0
Solyc05g007470	AAA-ATPase	-	7.09	0.143333	5.27271	0
Solyc05g008390	RING zinc finger-containing protein	-	5.01333	0.436667	1.56006	1.06e-05
Solyc05g009120	Os03g0731050 protein (Fragment)	-	8.08	0	-1.25608	4.33e-15
Solyc05g009300	80C09_19 related	-	6.92667	0.0866667	1.45912	0.00544702
Solyc05g010670	Chaperone protein htpG	HSP90.5	3.79667	0.713333	-1.33845	0.000109233
Solyc05g010810	Phosphatidylinositol kinase	UBDK GAMMA 7	7.19667	0.0633333	-1.71112	0
Solyc05g011980	Unknown Protein	-	6.35	0.233333	-1.50695	0.0219146
Solyc05g012450	Dehydration-responsive family protein	-	6.00667	0.0866667	1.35692	1.07e-06
Solyc05g014280	Heat shock protein	HSP21	6.42333	0.08	-1.94591	0.00192539
Solyc05g015070	U-box domain-containing protein	-	6.34667	0.116667	1.29857	3.36e-09
Solyc05g024260	RAG1-activating protein 1 homolog	-	7.53333	0.153333	-1.84943	0
Solyc05g050010	1-aminocyclopropane-1-carboxylate synthase	ACS4	6.45	0.23	-4.04983	2.22e-16
Solyc05g050130	Acidic chitinase	-	6.32	0.106667	4.54722	0
Solyc05g050220	G-box binding factor 3	-	8.9	0.186667	1.80088	0
Solyc05g050800	Phosphoglycerate mutase family protein	-	4.52	1.12667	1.18896	6.35e-05
Solyc05g051200	Ethylene-responsive transcription factor 1A	ERF1A	7.27	0.04	1.91799	4.81e-08
Solyc05g051660	Gibberellin receptor GID1L2	-	6.57667	0.116667	1.56561	3.37e-12
Solyc05g052670	N-hydroxycinnamoyl/benzoyltransferase 1	-	5.67333	0.353333	3.83703	0
Solyc05g053210	CBL-interacting protein kinase 1	SnRK3.16	8.80667	0	2.02581	0
Solyc05g054390	Response regulator 8	RR1	7.90667	0.0133333	1.52398	1.24e-09
Solyc05g054620	Amino acid binding protein	-	4.29667	0.57	-1.49248	1.58e-11
Solyc05g055070	Ethylene receptor	-	4.5	0.846667	-1.49889	1.73e-08
Solyc05g056620	Myocyte-specific enhancer factor 2D	MC	4.68667	0.616667	1.79654	0.00343951
Solyc06g005940	Protein disulfide isomerase	PDIL1-1	5.49667	0.18	1.50353	0
Solyc06g007580	Plant-specific domain TIGR01615 family protein	-	7.85	0.0866667	-1.75412	1.23e-06
Solyc06g008300	LRR receptor-like serine/threonine-protein kinase, RLP	-	5.57667	0.106667	-1.36598	0.000432868
Solyc06g009290	Lipid A export ATP-binding/permease protein msbA	-	4.98	0.153333	2.54076	2.67e-08
Solyc06g051520	Mitochondrial import inner membrane translocase subunit TIM50	-	5.97333	0.393333	-1.43377	1.33e-06
Solyc06g053620	Calcium-dependent protein kinase 2	PPCK1	5.99333	0.0633333	-1.77611	2.02e-12
Solyc06g053710	Ethylene receptor	ETR4	6.20667	0.0866667	-1.43429	2.47e-12
Solyc06g053840	Auxin/IAA protein	SlIAA4	5.88333	0	1.73195	0.0012894
Solyc06g053910	Plant-specific domain TIGR01615 family protein	-	7.64667	0.04	-2.62261	5.91e-11
Solyc06g059740	Alcohol dehydrogenase 2	ADH2	5.10333	0.703333	-2.16479	0
Solyc06g060110	Amino acid permease 6	-	8.84333	0.153333	1.56158	0
Solyc06g060510	Transcription elongation factor SPT5	-	5.76333	0.173333	4.64557	0.00106136
Solyc06g062600	Choline dehydrogenase	-	5.62667	0.676667	-2.39224	0
Solyc06g062670	Zinc finger family protein	-	4.91667	0.41	1.8795	6.73e-09
Solyc06g065480	Protein tyrosine phosphatase non-receptor type 6	-	5.45	0.09	-1.39507	1.3e-06
Solyc06g065710	Sister chromatid cohesion protein PDS5 homolog B-B	-	9.57333	0.0633333	1.13902	0.0445798
Solyc06g066800	Glycosyl transferase family 8	-	5.09333	0.313333	1.39734	1.18e-13
Solyc06g069850	MYB family transcription factor	-	6.49667	0.203333	1.73777	0.021905
Solyc06g071100	H-ATPase	HA11	7.15333	0.07	1.31944	4.61e-06
Solyc06g071160	Beta-1 3-galactosyltransferase-like protein	-	7.63333	0.0633333	-1.41553	1.14e-05
Solyc06g073090	Ribosomal subunit interface protein	-	5.60667	0.213333	1.57796	8.22e-13
Solyc06g073520	Solute carrier family 35 member F1	-	10.0133	0	-1.42911	0.00387753
Solyc06g073740	Beta-D-glucosidase	-	7.56	0	-1.48417	0
Solyc06g073830	Calmodulin-like protein	-	7.90333	0.0533333	2.29175	0
Solyc06g073870	DNA-directed RNA polymerase II subunit RPB4	-	4.98	0.0966667	-1.42913	0.00377432
Solyc06g074420	Cytochrome	-	7.22	0.136667	3.17152	0.00105793
Solyc06g076350	Transcription factor (Fragment)	-	4.93	0.286667	1.20295	0.0331742
Solyc06g076770	Myb family transcription factor (Fragment)	MYB	5.40667	0.286667	-1.70739	0.00258361
Solyc06g084070	Auxin/IAA protein	SlIAA2	6.28333	0.07	-11.1075	0
Solyc07g005330	Glucan endo-1 3-beta-glucosidase	-	4.51333	0.06	1.88292	8.15e-05
Solyc07g006220	UDP-D-glucuronate 4-epimerase 1	GAE1	6.25	0.613333	1.32824	0.000241316
Solyc07g006500	Alpha alpha-trehalose-phosphate synthase (UDP-forming)	TPS11	6.41667	0.0766667	2.35531	0
Solyc07g006890	Cytochrome P450	CYP94B1	7.19333	0.336667	1.86118	1.34e-09
Solyc07g007330	Serine-rich protein	-	5.75	0.05	-1.7962	0
Solyc07g007790	Sucrose phosphate synthase	SPS1F	7.74333	0.103333	-1.24264	3.77e-15
Solyc07g007830	BSD domain containing protein	-	8.76	0.0833333	-1.32275	0.00432141
Solyc07g008320	Calcium-transporting ATPase 1	CIF1	8.17	0.0666667	1.16597	0.00109797
Solyc07g008930	Unknown Protein	-	6.16	0.06	2.41752	1.06e-13
Solyc07g042170	Jasmonate ZIM-domain protein 3	-	6.42667	0.0933333	1.24501	0.00518368
Solyc07g042190	Os10g0422600 protein (Fragment)	-	6.82667	0.0933333	-1.78261	1.46e-06
Solyc07g043160	UDP-glucosyltransferase family 1 protein	-	5.22333	0	-1.78977	0
Solyc07g043230	Low affinity zinc transporter	-	6.50333	0.156667	1.37152	3.5e-05
Solyc07g047790	Chaperone protein htpG	Hsp89.1	3.43333	0.253333	-1.24787	5.95e-11
Solyc07g049350	(Rice Genome Annotation Project) expressed protein	-	5.17667	0.176667	1.3377	0
Solyc07g052960	GRAS family transcription factor	-	6.74	0.36	-1.41082	0.0330762
Solyc07g053140	CONSTANS-like zinc finger protein	-	4.82333	0.0933333	-1.60529	0.00618496
Solyc07g054440	Beta-1,3-galactosyl-O-glycosyl-glycoprotein beta-1,6-N-acetylglucosaminyltransferase 7	-	6.61333	0.393333	1.2681	0.000738598
Solyc07g054500	Receptor like kinase, RLK	-	6.01667	0.0566667	1.72525	0.000543726
Solyc07g055060	Phosphoenolpyruvate carboxylase 1	PPC1	5.16	0.15	-1.22782	0.00171433
Solyc07g056670	Gibberellin 2-oxidase 2	GA2OX2	5.36	0.276667	-1.86807	0
Solyc07g061950	Integral membrane single C2 domain protein	NTMC2TYPE6.1	4.50333	0.0666667	1.29465	0
Solyc07g062700	Sodium/calcium exchanger family protein	-	6.24667	0.0866667	1.52551	0
Solyc07g063040	Enolase-phosphatase E-1	-	7.99333	0.376667	-1.29148	8.56e-05
Solyc07g063640	Wound induced protein	-	5.23667	0.136667	-1.58741	4.44e-06
Solyc07g065080	Fimbrin-like potential actin filament bundling protein	FIM2	7.52	0.35	1.19498	0.00764755
Solyc07g065960	Chaperone protein dnaJ 11	-	4.47	0.05	-2.21316	0
Solyc08g005610	Cytochrome P450	CYP707A1	4.36	0.353333	-2.28554	0
Solyc08g007830	Ethylene-responsive transcription factor 10	ERF10	8.63667	0.486667	2.26504	4.07e-13
Solyc08g007850	Unknown Protein	-	6.22333	0.06	-2.47732	7.59e-06
Solyc08g008330	Unknown Protein	-	5.09333	0.0433333	-1.35891	0.000270985
Solyc08g014130	2-isopropylmalate synthase 1	MAML-3	5.91333	0.586667	-1.52201	3.33e-16
Solyc08g060810	Ubiquitin ligase complex F-box protein GRR1	FBL6	7.70333	0.07	-1.29591	4.07e-06
Solyc08g061130	Transcription factor HY5 (HY5)	HY5	11.03	0	-1.36975	1.95e-05
Solyc08g065610	Vacuolar processing enzyme-1b	GAMMAVPE	7.75333	0	-1.46624	4.42e-06
Solyc08g066100	Phosphofructokinase family protein	PFK3	6.09	0.0433333	-4.76993	0
Solyc08g066240	Decarboxylase family protein	emb1075	10.08	0.103333	-2.38355	2.27e-07
Solyc08g066250	Decarboxylase family protein	emb1075	6.37667	0.0266667	-4.13917	5.44e-11
Solyc08g066690	Exostosin family protein	-	7.64	0.12	-1.68579	0
Solyc08g068070	Globin	-	6.02333	0	-1.45223	0.0423355
Solyc08g068690	N-acetyltransferase	-	5.32333	0.13	1.1491	0.000767049
Solyc08g075210	Acyltransferase-like protein	-	5.83667	0.386667	1.23764	0.000437137
Solyc08g075490	Carotenoid cleavage dioxygenase 4B	-	6.74667	0.08	1.54944	0.0160821
Solyc08g075540	Alternative oxidase	ATAOX1A	6.82	0.263333	1.21222	6.09e-09
Solyc08g076730	TPR domain protein	-	4.21	0	-1.77464	4.39e-06
Solyc08g077150	Protein phosphatase 2C containing protein	PLL1	5.81333	0.32	-1.3567	0.0117846
Solyc08g077480	Os04g0585900 protein	-	11.51	0.0566667	-2.1961	0.0211227
Solyc08g077530	Beta-amylase	CT-BMY	5.52333	0	1.54613	0
Solyc08g077560	ATP binding / serine-threonine kinase	-	7.24	0.173333	1.26359	3.59e-05
Solyc08g079430	Primary amine oxidase	-	4.26667	0.0466667	-1.23201	0.00870491
Solyc08g079480	Unknown Protein	-	4.52333	0.58	-2.86786	0
Solyc08g081010	Glutamate-cysteine ligase	RML1	5.48	0.38	-1.39373	2.22e-16
Solyc08g081160	( related)	-	5.3	0.09	-2.57201	0
Solyc09g005910	Mg2+-dependent phosphatidate (PA) phosphatase catalyzes the dephosphorylation of PA to yield diacylglycerol and Pi responsible for de novo lipid synthesis homologous to mammalian lipin 1	PAH1	7.07667	0.603333	1.3012	1.43e-09
Solyc09g007520	Peroxidase	-	5.37667	0.06	2.01635	1.01e-05
Solyc09g007550	Zinc finger family protein	-	4.82333	0.186667	-2.02931	1.51e-05
Solyc09g007990	Telomere repeat-binding protein 5	-	13.1867	0.946667	-1.2977	4.81e-05
Solyc09g009180	Chaperone protein dnaJ	ATERDJ2A	5.76	0	1.24945	0.0243166
Solyc09g009770	Calmodulin binding protein	-	4.15	0.16	1.39839	5.95e-06
Solyc09g011870	Prephenate dehydrogenase family protein	-	4.28	0.98	2.59334	1.15e-11
Solyc09g014300	Glycosyl transferase group 1 family protein	SQD2	5.99	0.163333	-1.24032	0.00399384
Solyc09g014900	Cytochrome P450	CYP71B2	4.57333	0.0466667	-1.6906	1.7e-06
Solyc09g015520	Receptor like kinase, RLK	-	4.47333	0.586667	-1.64602	0.00496157
Solyc09g055940	Bile acid sodium symporter family protein	-	6.5	0.193333	-1.25412	3.77e-08
Solyc09g075440	Ethylene receptor	Nr	5.27333	0.516667	-1.59541	2.85e-06
Solyc09g082570	Neurogenic locus notch protein-like	-	6.33	0.273333	1.45442	0.00205099
Solyc09g082980	Plant-specific domain TIGR01615 family protein	-	5.10667	0.31	1.61508	0.00168514
Solyc09g083030	Myrosinase binding protein	-	4.56	0.58	-2.05977	7.22e-06
Solyc09g091580	Uncharacterized aarF domain-containing protein kinase 1	-	4.20333	0.37	-1.40448	9.41e-12
Solyc09g092260	Chaperone protein dnaJ 20	-	3.44333	0.686667	2.2029	0
Solyc09g092330	NAD dependent epimerase/dehydratase family protein expressed	GAE6	4.88667	0.23	1.41352	0.00840591
Solyc09g098030	Cytochrome P450	-	8.76	1.06	2.23026	0.000539684
Solyc10g006880	NAC domain protein (NOR)	NOR	6.34667	0.51	-1.40184	0.000197837
Solyc10g006890	WD-40 repeat family protein	-	7.66333	0	-1.29217	2.94e-07
Solyc10g007600	L-lactate dehydrogenase	-	7.24	0.0266667	5.51402	0
Solyc10g009110	Ethylene-responsive transcription factor 4	ERF4	6.68	0.0233333	-1.44891	0
Solyc10g012240	Ubiquitin-conjugating enzyme	-	7.1	0.246667	-1.22884	4.3e-09
Solyc10g074980	Vacuolar sorting receptor	VSR1;1	6.86333	0.176667	1.29179	2.34e-07
Solyc10g079930	UDP-glucosyltransferase HvUGT5876	UGT73B3	6.23	0.09	1.4336	1.75e-11
Solyc10g080210	Polygalacturonase A	PG2A	4.99333	0.08	-7.83532	1.25e-12
Solyc10g080610	Kelch-like protein 14	-	6.34	0.26	1.82628	0
Solyc10g081720	Fasciclin-like arabinogalactan protein 14	FLA17	6.85667	0.0166667	-1.7545	4.98e-07
Solyc10g084000	Heavy-metal-associated domain-containing protein-like	-	5.58667	0	2.29722	0
Solyc10g084370	MYB transcription factor (Fragment)	MYB	4.77667	0.236667	1.80224	0.00421268
Solyc11g006270	3-oxo-5-alpha-steroid 4-dehydrogenase family protein	-	8.04667	0.1	-1.39182	7.31e-06
Solyc11g006970	Unknown protein DS12 from 2D-PAGE of leaf, chloroplastic	-	6.45333	0.0133333	-1.35271	8.96e-08
Solyc11g007590	OTU domain-containing protein 4	-	7.37667	0.0533333	-1.36615	0.0476492
Solyc11g008250	Single-stranded nucleic acid binding R3H domain protein	-	4.93	0	1.38351	0.000142726
Solyc11g008680	Fatty acid desaturase	-	5.07	0.543333	-2.06148	0.0165956
Solyc11g011880	RLK%2C Receptor like protein%2C putative resistance protein with an antifungal domain	CRK3	5.60667	0.163333	-2.24171	4.78e-05
Solyc11g018550	Thylakoid-bound ascorbate peroxidase 6	-	7.86667	0.143333	1.49357	0.00838113
Solyc11g065520	Unknown Protein	-	6.22333	0.09	-3.64486	1.65e-05
Solyc11g065920	Xanthine dehydrogenase/oxidase	XDH1	6.80667	0.106667	-1.18759	3.01e-05
Solyc11g066330	Nodulin family protein	-	5.52333	0.236667	1.54563	0.0157025
Solyc11g068770	CCR4-NOT transcription complex subunit 7	-	6.99667	0.24	1.26428	4.32e-09
Solyc11g068940	U-box domain-containing protein 24	-	7.42667	0.08	3.77202	2.75e-14
Solyc11g069330	Arabidopsis thaliana genomic DNA chromosome 5 P1 clone MOK16	-	5.79333	0.04	-1.13985	0.00803614
Solyc11g071760	Calmodulin-like protein	-	5.72667	0.103333	2.22182	3.76e-11
Solyc11g072110	1-AMINOCYCLOPROPANE-1-CARBOXYLATE OXIDASE-like protein	-	7.1	0.113333	1.24007	0.0018792
Solyc11g072600	AP2-like ethylene-responsive transcription factor At1g79700	AP2D	7.85667	0.0966667	2.19127	4.28e-06
Solyc12g005850	Multidrug resistance protein mdtK	-	5.16	0.08	1.53082	6.77e-15
Solyc12g006260	Glycine rich protein-interacting protein	-	8.23333	0.186667	4.05151	3.83e-10
Solyc12g008640	Gamma-glutamyltransferase-like protein	GGT4	5.23	0.116667	-1.30524	1.57e-11
Solyc12g009560	F-box/LRR-repeat protein	FBL6	6.97	0.186667	-1.52918	2.72e-10
Solyc12g009790	Synaptotagmin-7	-	7.82	0.176667	1.61234	1.74e-09
Solyc12g009880	Serine-rich protein	-	5.09333	0.0733333	-3.01432	0
Solyc12g010900	MAX2-like protein (Fragment)	-	4.85333	0.323333	2.11156	1.11e-11
Solyc12g013690	Monooxygenase FAD-binding protein	-	6.56667	0.293333	-1.51402	7.08e-09
Solyc12g015770	Cellulose synthase	-	8.17667	0.06	-4.80416	0
Solyc12g017250	photosystem II polypeptide	-	5.54	0.08	-1.81533	3.55e-15
Solyc12g044330	Aquaporin	-	5.86	0.1	5.63182	1.19e-05
Solyc12g094390	Syringolide-induced protein 14-1-1 (Fragment)	-	3.95667	0.433333	4.72117	6.27e-09
Solyc12g096310	DUF599 family protein	-	4.61667	0.333333	-3.17295	6.55e-07
Solyc12g096500	CONSTANS-like protein	-	7.82	0.503333	2.17619	0
Solyc12g097010	Lrr%2C resistance protein	-	6.22667	0.1	2.56782	0.0176043
Solyc12g098570	Receptor like kinase, RLK	RLK	5.78	0.236667	1.18575	0.00266134
Solyc12g098710	15-cis-zeta-carotene isomerase	Z-ISO1.2	4.54	0.0933333	-1.93309	2.89e-11
Solyc12g099930	Serine-glyoxylate aminotransferase	-	7.27	0.196667	-1.50743	0.000337861
